# Supplementary material for: Pd8(PDip)6: Cubic, Unsaturated, Zerovalent
Source: Adv Sci (Weinh). 2024 Apr 18;11(25):2400699. doi: 10.1002/advs.202400699 (PMC11220702; doi:10.1002/advs.202400699)
Supplement: Supplementary file 2 — Supporting Information [file ADVS-11-2400699-s001.zip]

Archive with 5 entries (4 files):
- advs202400699_sup_0002_SuppMat_v2/
- advs202400699_sup_0002_SuppMat_v2/compound1_Pd8P6Dipp6.cif
- advs202400699_sup_0002_SuppMat_v2/compound2_PdP3Dip3_py2.cif
- advs202400699_sup_0002_SuppMat_v2/compound3_Pd2P2Dip2_P3Dipp3.cif
- advs202400699_sup_0002_SuppMat_v2/Compound4_Pd8_PDip6_XylCN4.cif
