# Supplementary material for: Pd8(PDip)6: Cubic, Unsaturated, Zerovalent
Source: Adv Sci (Weinh). 2024 Apr 18;11(25):2400699. doi: 10.1002/advs.202400699 (PMC11220702; doi:10.1002/advs.202400699)
Supplement: Supplementary file 2 — Supporting Information [file ADVS-11-2400699-s001.zip › advs202400699_sup_0002_SuppMat_v2/compound1_Pd8P6Dipp6.cif]

data_cu_stru5046_0m
_audit_creation_date               2023-04-13
_audit_creation_method
;
Olex2 1.3
(compiled 2020.11.12 svn.r5f609507 for OlexSys, GUI svn.r6226)
;
_shelx_SHELXL_version_number       '2018/3'
_audit_contact_author_address      ?
_audit_contact_author_email        ?
_audit_contact_author_name         ''
_audit_contact_author_phone        ?
_publ_contact_author_id_orcid      ?
_publ_section_references
;
Dolomanov, O.V., Bourhis, L.J., Gildea, R.J, Howard, J.A.K. & Puschmann, H.
 (2009), J. Appl. Cryst. 42, 339-341.

Sheldrick, G.M. (2015). Acta Cryst. C71, 3-8.
;
_chemical_name_common              ?
_chemical_name_systematic          ?
_chemical_formula_moiety           'C72 H102 P6 Pd8'
_chemical_formula_sum              'C72 H102 P6 Pd8'
_chemical_formula_weight           2004.55
_chemical_melting_point            ?
loop_
  _atom_type_symbol
  _atom_type_description
  _atom_type_scat_dispersion_real
  _atom_type_scat_dispersion_imag
  _atom_type_scat_source
 'C' 'C' 0.0181 0.0091 'International Tables Vol C Tables 4.2.6.8 and 6.1.1.4'
 'H' 'H' 0.0000 0.0000 'International Tables Vol C Tables 4.2.6.8 and 6.1.1.4'
 'P' 'P' 0.2955 0.4335 'International Tables Vol C Tables 4.2.6.8 and 6.1.1.4'
 'Pd' 'Pd' 0.1215 3.9337 'International Tables Vol C Tables 4.2.6.8 and 6.1.1.4'

_shelx_space_group_comment
;
The symmetry employed for this shelxl refinement is uniquely defined
by the following loop, which should always be used as a source of
symmetry information in preference to the above space-group names.
They are only intended as comments.
;
_space_group_crystal_system        'trigonal'
_space_group_IT_number             148
_space_group_name_H-M_alt          'R -3'
_space_group_name_Hall             '-R 3'
loop_
  _space_group_symop_operation_xyz
 'x, y, z'
 '-y, x-y, z'
 '-x+y, -x, z'
 'x+2/3, y+1/3, z+1/3'
 '-y+2/3, x-y+1/3, z+1/3'
 '-x+y+2/3, -x+1/3, z+1/3'
 'x+1/3, y+2/3, z+2/3'
 '-y+1/3, x-y+2/3, z+2/3'
 '-x+y+1/3, -x+2/3, z+2/3'
 '-x, -y, -z'
 'y, -x+y, -z'
 'x-y, x, -z'
 '-x+2/3, -y+1/3, -z+1/3'
 'y+2/3, -x+y+1/3, -z+1/3'
 'x-y+2/3, x+1/3, -z+1/3'
 '-x+1/3, -y+2/3, -z+2/3'
 'y+1/3, -x+y+2/3, -z+2/3'
 'x-y+1/3, x+2/3, -z+2/3'

_cell_length_a                     24.4510(8)
_cell_length_b                     24.4510(8)
_cell_length_c                     10.4546(6)
_cell_angle_alpha                  90
_cell_angle_beta                   90
_cell_angle_gamma                  120
_cell_volume                       5412.9(5)
_cell_formula_units_Z              3
_cell_measurement_reflns_used      5955
_cell_measurement_temperature      150.00
_cell_measurement_theta_max        66.45
_cell_measurement_theta_min        3.62
_shelx_estimated_absorpt_T_max     ?
_shelx_estimated_absorpt_T_min     ?
_exptl_absorpt_coefficient_mu      17.260
_exptl_absorpt_correction_T_max    0.7528
_exptl_absorpt_correction_T_min    0.4917
_exptl_absorpt_correction_type     multi-scan
_exptl_absorpt_process_details
;
SADABS-2016/2 (Bruker,2016/2) was used for absorption correction.
wR2(int) was 0.1579 before and 0.0899 after correction.
The Ratio of minimum to maximum transmission is 0.6532.
The \l/2 correction factor is Not present.
;
_exptl_absorpt_special_details     ?
_exptl_crystal_colour              black
_exptl_crystal_colour_primary      black
_exptl_crystal_density_diffrn      1.845
_exptl_crystal_density_meas        ?
_exptl_crystal_density_method      ?
_exptl_crystal_description         needle
_exptl_crystal_F_000               2976
_exptl_crystal_preparation         ?
_exptl_crystal_size_max            0.21
_exptl_crystal_size_mid            0.08
_exptl_crystal_size_min            0.05
_exptl_transmission_factor_max     ?
_exptl_transmission_factor_min     ?
_diffrn_reflns_av_R_equivalents    0.0873
_diffrn_reflns_av_unetI/netI       0.0374
_diffrn_reflns_Laue_measured_fraction_full  1.000
_diffrn_reflns_Laue_measured_fraction_max  1.000
_diffrn_reflns_limit_h_max         29
_diffrn_reflns_limit_h_min         -28
_diffrn_reflns_limit_k_max         29
_diffrn_reflns_limit_k_min         -29
_diffrn_reflns_limit_l_max         12
_diffrn_reflns_limit_l_min         -12
_diffrn_reflns_number              20219
_diffrn_reflns_point_group_measured_fraction_full  1.000
_diffrn_reflns_point_group_measured_fraction_max  1.000
_diffrn_reflns_theta_full          66.605
_diffrn_reflns_theta_max           66.605
_diffrn_reflns_theta_min           3.615
_diffrn_ambient_temperature        150.00
_diffrn_detector_area_resol_mean   ?
_diffrn_measured_fraction_theta_full  1.000
_diffrn_measured_fraction_theta_max  1.000
_diffrn_measurement_device_type    'Bruker D8 Venture'
_diffrn_measurement_method         '\f and \w scans'
_diffrn_radiation_type             CuK\a
_diffrn_radiation_wavelength       1.54178
_diffrn_source                     ?
_diffrn_source_current             1.1
_diffrn_source_power               0.055
_diffrn_source_voltage             50.0
_diffrn_standards_number           0
_reflns_Friedel_coverage           0.000
_reflns_Friedel_fraction_full      .
_reflns_Friedel_fraction_max       .
_reflns_number_gt                  1730
_reflns_number_total               2140
_reflns_special_details
;
 Reflections were merged by SHELXL according to the crystal
 class for the calculation of statistics and refinement.
 
 _reflns_Friedel_fraction is defined as the number of unique
 Friedel pairs measured divided by the number that would be
 possible theoretically, ignoring centric projections and
 systematic absences.
;
_reflns_threshold_expression       'I > 2\s(I)'
_computing_cell_refinement         'SAINT V8.40B (Bruker, 2016)'
_computing_data_collection         ?
_computing_data_reduction          'SAINT V8.40B (Bruker, 2016)'
_computing_molecular_graphics      'Olex2 1.3 (Dolomanov et al., 2009)'
_computing_publication_material    'Olex2 1.3 (Dolomanov et al., 2009)'
_computing_structure_refinement    'SHELXL 2018/3 (Sheldrick, 2015)'
_computing_structure_solution      'SHELXT 2018/2 (Sheldrick, 2018)'
_refine_diff_density_max           3.697
_refine_diff_density_min           -0.898
_refine_diff_density_rms           0.150
_refine_ls_extinction_coef         .
_refine_ls_extinction_method       none
_refine_ls_goodness_of_fit_ref     1.088
_refine_ls_hydrogen_treatment      constr
_refine_ls_matrix_type             full
_refine_ls_number_parameters       134
_refine_ls_number_reflns           2140
_refine_ls_number_restraints       0
_refine_ls_R_factor_all            0.0555
_refine_ls_R_factor_gt             0.0399
_refine_ls_restrained_S_all        1.088
_refine_ls_shift/su_max            0.001
_refine_ls_shift/su_mean           0.000
_refine_ls_structure_factor_coef   Fsqd
_refine_ls_weighting_details      
 'w=1/[\s^2^(Fo^2^)+(0.0330P)^2^+95.8095P] where P=(Fo^2^+2Fc^2^)/3'
_refine_ls_weighting_scheme        calc
_refine_ls_wR_factor_gt            0.0882
_refine_ls_wR_factor_ref           0.0979
_refine_special_details            ?
_olex2_refinement_description
;
1. Fixed Uiso
 At 1.2 times of:
  All C(H) groups
 At 1.5 times of:
  All C(H,H,H) groups
2.a Ternary CH refined with riding coordinates:
 C7(H7), C10(H10)
2.b Aromatic/amide H refined with riding coordinates:
 C3(H3), C4(H4), C5(H5)
2.c Idealised Me refined as rotating group:
 C8(H8A,H8B,H8C), C9(H9A,H9B,H9C), C11(H11A,H11B,H11C), C12(H12A,H12B,H12C)
;
_atom_sites_solution_hydrogens     geom
_atom_sites_solution_primary       ?
_atom_sites_solution_secondary     ?
loop_
  _atom_site_label
  _atom_site_type_symbol
  _atom_site_fract_x
  _atom_site_fract_y
  _atom_site_fract_z
  _atom_site_U_iso_or_equiv
  _atom_site_adp_type
  _atom_site_occupancy
  _atom_site_site_symmetry_order
  _atom_site_calc_flag
  _atom_site_refinement_flags_posn
  _atom_site_refinement_flags_adp
  _atom_site_refinement_flags_occupancy
  _atom_site_disorder_assembly
  _atom_site_disorder_group
 Pd1 Pd 0.23020(2) 0.61538(2) 0.24151(4) 0.02029(16) Uani 1 1 d . . . . .
 Pd2 Pd 0.333333 0.666667 0.39332(7) 0.0205(2) Uani 1 3 d S T P . .
 P1 P 0.28072(7) 0.56209(7) 0.31582(15) 0.0222(3) Uani 1 1 d . . . . .
 C1 C 0.2414(3) 0.4866(3) 0.4045(6) 0.0244(13) Uani 1 1 d . . . . .
 C2 C 0.1827(3) 0.4672(3) 0.4639(7) 0.0274(14) Uani 1 1 d . . . . .
 C3 C 0.1519(3) 0.4075(3) 0.5214(7) 0.0324(15) Uani 1 1 d . . . . .
 H3 H 0.112453 0.393682 0.562292 0.039 Uiso 1 1 calc R U . . .
 C4 C 0.1772(3) 0.3684(3) 0.5205(8) 0.0393(18) Uani 1 1 d . . . . .
 H4 H 0.155412 0.328202 0.560501 0.047 Uiso 1 1 calc R U . . .
 C5 C 0.2344(3) 0.3881(3) 0.4608(7) 0.0340(16) Uani 1 1 d . . . . .
 H5 H 0.251050 0.360329 0.457933 0.041 Uiso 1 1 calc R U . . .
 C6 C 0.2684(3) 0.4475(3) 0.4046(7) 0.0265(14) Uani 1 1 d . . . . .
 C7 C 0.3307(3) 0.4640(3) 0.3414(7) 0.0316(15) Uani 1 1 d . . . . .
 H7 H 0.355499 0.511009 0.333108 0.038 Uiso 1 1 calc R U . . .
 C8 C 0.3211(4) 0.4368(4) 0.2061(8) 0.0439(19) Uani 1 1 d . . . . .
 H8A H 0.298451 0.390543 0.210565 0.066 Uiso 1 1 calc R U . . .
 H8B H 0.362276 0.451710 0.165414 0.066 Uiso 1 1 calc R U . . .
 H8C H 0.296416 0.450620 0.155806 0.066 Uiso 1 1 calc R U . . .
 C9 C 0.3703(3) 0.4444(4) 0.4213(9) 0.045(2) Uani 1 1 d . . . . .
 H9A H 0.375824 0.462227 0.507459 0.067 Uiso 1 1 calc R U . . .
 H9B H 0.411695 0.460244 0.381036 0.067 Uiso 1 1 calc R U . . .
 H9C H 0.348749 0.398267 0.426727 0.067 Uiso 1 1 calc R U . . .
 C10 C 0.1530(3) 0.5091(3) 0.4734(7) 0.0291(14) Uani 1 1 d . . . . .
 H10 H 0.163868 0.534556 0.392908 0.035 Uiso 1 1 calc R U . . .
 C11 C 0.1815(4) 0.5555(4) 0.5839(7) 0.0399(17) Uani 1 1 d . . . . .
 H11A H 0.172051 0.532103 0.664671 0.060 Uiso 1 1 calc R U . . .
 H11B H 0.163381 0.583298 0.585574 0.060 Uiso 1 1 calc R U . . .
 H11C H 0.227347 0.580859 0.572741 0.060 Uiso 1 1 calc R U . . .
 C12 C 0.0809(3) 0.4722(4) 0.4839(8) 0.0431(19) Uani 1 1 d . . . . .
 H12A H 0.063413 0.439833 0.416900 0.065 Uiso 1 1 calc R U . . .
 H12B H 0.064437 0.501160 0.473441 0.065 Uiso 1 1 calc R U . . .
 H12C H 0.068612 0.451904 0.567996 0.065 Uiso 1 1 calc R U . . .

loop_
  _atom_site_aniso_label
  _atom_site_aniso_U_11
  _atom_site_aniso_U_22
  _atom_site_aniso_U_33
  _atom_site_aniso_U_23
  _atom_site_aniso_U_13
  _atom_site_aniso_U_12
 Pd1 0.0176(2) 0.0177(2) 0.0256(3) -0.00016(18) 0.00022(18) 0.00887(18)
 Pd2 0.0180(3) 0.0180(3) 0.0254(4) 0.000 0.000 0.00902(13)
 P1 0.0203(8) 0.0200(7) 0.0267(9) 0.0007(6) 0.0009(6) 0.0103(6)
 C1 0.021(3) 0.022(3) 0.027(3) 0.004(3) 0.001(3) 0.008(3)
 C2 0.021(3) 0.021(3) 0.035(4) 0.000(3) 0.000(3) 0.007(3)
 C3 0.021(3) 0.030(3) 0.044(4) 0.007(3) 0.006(3) 0.011(3)
 C4 0.035(4) 0.029(4) 0.048(5) 0.015(3) 0.003(3) 0.011(3)
 C5 0.034(4) 0.025(3) 0.044(4) 0.004(3) 0.002(3) 0.015(3)
 C6 0.025(3) 0.022(3) 0.034(4) -0.001(3) -0.006(3) 0.013(3)
 C7 0.029(3) 0.024(3) 0.048(4) 0.005(3) 0.004(3) 0.018(3)
 C8 0.045(4) 0.038(4) 0.055(5) 0.003(4) 0.007(4) 0.025(4)
 C9 0.029(4) 0.037(4) 0.071(6) 0.009(4) 0.000(4) 0.018(3)
 C10 0.024(3) 0.027(3) 0.036(4) 0.006(3) 0.009(3) 0.013(3)
 C11 0.044(4) 0.044(4) 0.038(4) 0.000(3) 0.006(3) 0.027(4)
 C12 0.030(4) 0.048(4) 0.053(5) 0.008(4) 0.008(3) 0.021(4)

_geom_special_details
;
 All esds (except the esd in the dihedral angle between two l.s. planes)
 are estimated using the full covariance matrix.  The cell esds are taken
 into account individually in the estimation of esds in distances, angles
 and torsion angles; correlations between esds in cell parameters are only
 used when they are defined by crystal symmetry.  An approximate (isotropic)
 treatment of cell esds is used for estimating esds involving l.s. planes.
;
loop_
  _geom_bond_atom_site_label_1
  _geom_bond_atom_site_label_2
  _geom_bond_distance
  _geom_bond_site_symmetry_2
  _geom_bond_publ_flag
 Pd1 Pd1 2.6866(6) 14_455 ?
 Pd1 Pd1 2.6866(6) 15 ?
 Pd1 Pd2 2.6997(6) . ?
 Pd1 P1 2.3419(17) 14_455 ?
 Pd1 P1 2.3334(15) 3_565 ?
 Pd1 P1 2.3317(15) . ?
 Pd2 P1 2.3580(15) 3_565 ?
 Pd2 P1 2.3580(15) . ?
 Pd2 P1 2.3580(15) 2_665 ?
 P1 C1 1.849(6) . ?
 C1 C2 1.412(9) . ?
 C1 C6 1.407(9) . ?
 C2 C3 1.400(9) . ?
 C2 C10 1.526(9) . ?
 C3 H3 0.9500 . ?
 C3 C4 1.373(10) . ?
 C4 H4 0.9500 . ?
 C4 C5 1.381(10) . ?
 C5 H5 0.9500 . ?
 C5 C6 1.391(9) . ?
 C6 C7 1.520(9) . ?
 C7 H7 1.0000 . ?
 C7 C8 1.530(11) . ?
 C7 C9 1.524(10) . ?
 C8 H8A 0.9800 . ?
 C8 H8B 0.9800 . ?
 C8 H8C 0.9800 . ?
 C9 H9A 0.9800 . ?
 C9 H9B 0.9800 . ?
 C9 H9C 0.9800 . ?
 C10 H10 1.0000 . ?
 C10 C11 1.522(10) . ?
 C10 C12 1.532(9) . ?
 C11 H11A 0.9800 . ?
 C11 H11B 0.9800 . ?
 C11 H11C 0.9800 . ?
 C12 H12A 0.9800 . ?
 C12 H12B 0.9800 . ?
 C12 H12C 0.9800 . ?

loop_
  _geom_angle_atom_site_label_1
  _geom_angle_atom_site_label_2
  _geom_angle_atom_site_label_3
  _geom_angle
  _geom_angle_site_symmetry_1
  _geom_angle_site_symmetry_3
  _geom_angle_publ_flag
 Pd1 Pd1 Pd1 89.49(2) 15 14_455 ?
 Pd1 Pd1 Pd2 90.781(13) 15 . ?
 Pd1 Pd1 Pd2 90.782(14) 14_455 . ?
 P1 Pd1 Pd1 55.07(4) 3_565 14_455 ?
 P1 Pd1 Pd1 55.09(4) . 15 ?
 P1 Pd1 Pd1 125.80(4) 3_565 15 ?
 P1 Pd1 Pd1 54.78(4) 14_455 15 ?
 P1 Pd1 Pd1 125.83(4) . 14_455 ?
 P1 Pd1 Pd1 54.73(4) 14_455 14_455 ?
 P1 Pd1 Pd2 55.31(4) . . ?
 P1 Pd1 Pd2 55.30(4) 3_565 . ?
 P1 Pd1 Pd2 126.76(4) 14_455 . ?
 P1 Pd1 P1 110.61(7) . 3_565 ?
 P1 Pd1 P1 109.85(6) . 14_455 ?
 P1 Pd1 P1 109.79(6) 3_565 14_455 ?
 Pd1 Pd2 Pd1 88.94(2) 3_565 2_665 ?
 Pd1 Pd2 Pd1 88.94(2) . 2_665 ?
 Pd1 Pd2 Pd1 88.94(2) 3_565 . ?
 P1 Pd2 Pd1 123.89(5) . 3_565 ?
 P1 Pd2 Pd1 54.40(4) . . ?
 P1 Pd2 Pd1 54.44(4) . 2_665 ?
 P1 Pd2 Pd1 123.89(5) 3_565 2_665 ?
 P1 Pd2 Pd1 54.40(4) 2_665 2_665 ?
 P1 Pd2 Pd1 54.44(4) 2_665 3_565 ?
 P1 Pd2 Pd1 54.40(4) 3_565 3_565 ?
 P1 Pd2 Pd1 54.44(4) 3_565 . ?
 P1 Pd2 Pd1 123.90(5) 2_665 . ?
 P1 Pd2 P1 108.84(4) . 2_665 ?
 P1 Pd2 P1 108.84(4) 3_565 2_665 ?
 P1 Pd2 P1 108.84(4) 3_565 . ?
 Pd1 P1 Pd1 70.15(5) 2_665 15 ?
 Pd1 P1 Pd1 108.36(6) . 2_665 ?
 Pd1 P1 Pd1 70.18(5) . 15 ?
 Pd1 P1 Pd2 70.29(4) . . ?
 Pd1 P1 Pd2 70.26(4) 2_665 . ?
 Pd1 P1 Pd2 109.35(6) 15 . ?
 C1 P1 Pd1 126.7(2) . 2_665 ?
 C1 P1 Pd1 124.7(2) . . ?
 C1 P1 Pd1 120.9(2) . 15 ?
 C1 P1 Pd2 129.8(2) . . ?
 C2 C1 P1 119.3(5) . . ?
 C6 C1 P1 119.6(5) . . ?
 C6 C1 C2 121.0(6) . . ?
 C1 C2 C10 123.3(6) . . ?
 C3 C2 C1 117.7(6) . . ?
 C3 C2 C10 119.0(6) . . ?
 C2 C3 H3 119.0 . . ?
 C4 C3 C2 121.9(6) . . ?
 C4 C3 H3 119.0 . . ?
 C3 C4 H4 120.3 . . ?
 C3 C4 C5 119.4(6) . . ?
 C5 C4 H4 120.3 . . ?
 C4 C5 H5 119.1 . . ?
 C4 C5 C6 121.7(6) . . ?
 C6 C5 H5 119.1 . . ?
 C1 C6 C7 124.6(6) . . ?
 C5 C6 C1 118.2(6) . . ?
 C5 C6 C7 117.2(6) . . ?
 C6 C7 H7 107.1 . . ?
 C6 C7 C8 111.8(6) . . ?
 C6 C7 C9 112.8(6) . . ?
 C8 C7 H7 107.1 . . ?
 C9 C7 H7 107.1 . . ?
 C9 C7 C8 110.7(6) . . ?
 C7 C8 H8A 109.5 . . ?
 C7 C8 H8B 109.5 . . ?
 C7 C8 H8C 109.5 . . ?
 H8A C8 H8B 109.5 . . ?
 H8A C8 H8C 109.5 . . ?
 H8B C8 H8C 109.5 . . ?
 C7 C9 H9A 109.5 . . ?
 C7 C9 H9B 109.5 . . ?
 C7 C9 H9C 109.5 . . ?
 H9A C9 H9B 109.5 . . ?
 H9A C9 H9C 109.5 . . ?
 H9B C9 H9C 109.5 . . ?
 C2 C10 H10 107.2 . . ?
 C2 C10 C12 113.7(5) . . ?
 C11 C10 C2 110.8(6) . . ?
 C11 C10 H10 107.2 . . ?
 C11 C10 C12 110.3(6) . . ?
 C12 C10 H10 107.2 . . ?
 C10 C11 H11A 109.5 . . ?
 C10 C11 H11B 109.5 . . ?
 C10 C11 H11C 109.5 . . ?
 H11A C11 H11B 109.5 . . ?
 H11A C11 H11C 109.5 . . ?
 H11B C11 H11C 109.5 . . ?
 C10 C12 H12A 109.5 . . ?
 C10 C12 H12B 109.5 . . ?
 C10 C12 H12C 109.5 . . ?
 H12A C12 H12B 109.5 . . ?
 H12A C12 H12C 109.5 . . ?
 H12B C12 H12C 109.5 . . ?

loop_
  _geom_torsion_atom_site_label_1
  _geom_torsion_atom_site_label_2
  _geom_torsion_atom_site_label_3
  _geom_torsion_atom_site_label_4
  _geom_torsion
  _geom_torsion_site_symmetry_1
  _geom_torsion_site_symmetry_2
  _geom_torsion_site_symmetry_3
  _geom_torsion_site_symmetry_4
  _geom_torsion_publ_flag
 Pd1 P1 C1 C2 167.8(4) 2_665 . . . ?
 Pd1 P1 C1 C2 -18.8(6) . . . . ?
 Pd1 P1 C1 C2 -105.0(5) 15 . . . ?
 Pd1 P1 C1 C6 -16.4(6) 2_665 . . . ?
 Pd1 P1 C1 C6 157.0(4) . . . . ?
 Pd1 P1 C1 C6 70.9(6) 15 . . . ?
 Pd2 P1 C1 C2 73.7(6) . . . . ?
 Pd2 P1 C1 C6 -110.5(5) . . . . ?
 P1 C1 C2 C3 175.0(5) . . . . ?
 P1 C1 C2 C10 -7.8(9) . . . . ?
 P1 C1 C6 C5 -173.4(5) . . . . ?
 P1 C1 C6 C7 3.2(9) . . . . ?
 C1 C2 C3 C4 -0.3(11) . . . . ?
 C1 C2 C10 C11 -81.1(8) . . . . ?
 C1 C2 C10 C12 153.8(7) . . . . ?
 C1 C6 C7 C8 -94.6(8) . . . . ?
 C1 C6 C7 C9 139.8(7) . . . . ?
 C2 C1 C6 C5 2.4(10) . . . . ?
 C2 C1 C6 C7 179.0(6) . . . . ?
 C2 C3 C4 C5 -0.3(12) . . . . ?
 C3 C2 C10 C11 96.0(7) . . . . ?
 C3 C2 C10 C12 -29.0(9) . . . . ?
 C3 C4 C5 C6 2.0(12) . . . . ?
 C4 C5 C6 C1 -3.0(11) . . . . ?
 C4 C5 C6 C7 -179.9(7) . . . . ?
 C5 C6 C7 C8 82.0(8) . . . . ?
 C5 C6 C7 C9 -43.6(9) . . . . ?
 C6 C1 C2 C3 -0.8(10) . . . . ?
 C6 C1 C2 C10 176.4(6) . . . . ?
 C10 C2 C3 C4 -177.6(7) . . . . ?

_shelx_res_file
;
TITL cu_stru5046_0m_a.res in R-3
    cu_stru5046_0m.res
    created by SHELXL-2018/3 at 15:27:41 on 13-Apr-2023
CELL 1.54178 24.451 24.451 10.4546 90 90 120
ZERR 3 0.0008 0.0008 0.0006 0 0 0
LATT 3
SYMM -Y,+X-Y,+Z
SYMM +Y-X,-X,+Z
SFAC C H P Pd
UNIT 216 306 18 24

L.S. 4
PLAN  4 0 0
TEMP -123.15
CONF
HTAB
MORE -1
BOND $H
fmap 2
acta
REM <olex2.extras>
REM <HklSrc "%.\\cu_stru5046_0m.hkl">
REM </olex2.extras>

WGHT    0.033000   95.809509
FVAR       0.10570
PD1   4    0.230200    0.615384    0.241507    11.00000    0.01764    0.01769 =
         0.02559   -0.00016    0.00022    0.00887
PD2   4    0.333333    0.666667    0.393317    10.33333    0.01803    0.01803 =
         0.02544    0.00000    0.00000    0.00902
P1    3    0.280717    0.562092    0.315815    11.00000    0.02027    0.01998 =
         0.02671    0.00071    0.00086    0.01030
C1    1    0.241435    0.486593    0.404507    11.00000    0.02074    0.02211 =
         0.02661    0.00434    0.00084    0.00794
C2    1    0.182694    0.467241    0.463928    11.00000    0.02122    0.02110 =
         0.03468   -0.00002    0.00021    0.00674
C3    1    0.151940    0.407538    0.521413    11.00000    0.02092    0.03023 =
         0.04373    0.00728    0.00590    0.01112
AFIX  43
H3    2    0.112453    0.393682    0.562292    11.00000   -1.20000
AFIX   0
C4    1    0.177154    0.368431    0.520454    11.00000    0.03502    0.02856 =
         0.04760    0.01482    0.00339    0.01092
AFIX  43
H4    2    0.155412    0.328202    0.560501    11.00000   -1.20000
AFIX   0
C5    1    0.234418    0.388078    0.460751    11.00000    0.03378    0.02469 =
         0.04425    0.00373    0.00169    0.01524
AFIX  43
H5    2    0.251050    0.360329    0.457933    11.00000   -1.20000
AFIX   0
C6    1    0.268370    0.447458    0.404634    11.00000    0.02502    0.02214 =
         0.03417   -0.00145   -0.00645    0.01308
C7    1    0.330734    0.463982    0.341360    11.00000    0.02924    0.02383 =
         0.04766    0.00470    0.00368    0.01772
AFIX  13
H7    2    0.355499    0.511009    0.333108    11.00000   -1.20000
AFIX   0
C8    1    0.321104    0.436769    0.206138    11.00000    0.04527    0.03755 =
         0.05485    0.00309    0.00713    0.02514
AFIX 137
H8A   2    0.298451    0.390543    0.210565    11.00000   -1.50000
H8B   2    0.362276    0.451710    0.165414    11.00000   -1.50000
H8C   2    0.296416    0.450620    0.155806    11.00000   -1.50000
AFIX   0
C9    1    0.370281    0.444435    0.421281    11.00000    0.02909    0.03673 =
         0.07079    0.00866    0.00014    0.01841
AFIX 137
H9A   2    0.375824    0.462227    0.507459    11.00000   -1.50000
H9B   2    0.411695    0.460244    0.381036    11.00000   -1.50000
H9C   2    0.348749    0.398267    0.426727    11.00000   -1.50000
AFIX   0
C10   1    0.153036    0.509130    0.473393    11.00000    0.02367    0.02728 =
         0.03616    0.00631    0.00872    0.01270
AFIX  13
H10   2    0.163868    0.534556    0.392908    11.00000   -1.20000
AFIX   0
C11   1    0.181485    0.555471    0.583930    11.00000    0.04404    0.04393 =
         0.03827    0.00020    0.00594    0.02699
AFIX 137
H11A  2    0.172051    0.532103    0.664671    11.00000   -1.50000
H11B  2    0.163381    0.583298    0.585574    11.00000   -1.50000
H11C  2    0.227347    0.580859    0.572741    11.00000   -1.50000
AFIX   0
C12   1    0.080873    0.472178    0.483877    11.00000    0.03050    0.04758 =
         0.05324    0.00831    0.00756    0.02110
AFIX 137
H12A  2    0.063413    0.439833    0.416900    11.00000   -1.50000
H12B  2    0.064437    0.501160    0.473441    11.00000   -1.50000
H12C  2    0.068612    0.451904    0.567996    11.00000   -1.50000
AFIX   0
HKLF 4


REM  cu_stru5046_0m_a.res in R-3
REM wR2 = 0.0979, GooF = S = 1.088, Restrained GooF = 1.088 for all data
REM R1 = 0.0399 for 1730 Fo > 4sig(Fo) and 0.0555 for all 2140 data
REM 134 parameters refined using 0 restraints

END

WGHT      0.0333     95.3334

REM No hydrogen bonds found for HTAB generation

REM Highest difference peak  3.697,  deepest hole -0.898,  1-sigma level  0.150
Q1    1   0.3333  0.6667  0.1667  10.16667  0.05    3.70
Q2    1   0.2261  0.4562  0.2392  11.00000  0.05    1.49
Q3    1   0.2809  0.5611  0.5459  11.00000  0.05    1.32
Q4    1   0.3316  0.5102  0.3980  11.00000  0.05    1.22
;
_shelx_res_checksum                20624
_shelx_hkl_file
;
   1   1   0 9187.88  516.45
   1  -2   0 9744.23  516.55
  -1   2   0 9980.60  516.45
  -1  -1   0 8745.92  516.75
   2  -1   0 8770.72  516.05
  -1  -1   0 9999.00  517.05
   0  -3   0  737.43   42.30
   0  -3   0  675.13   43.40
   3   0   0  653.93   40.10
  -3   3   0  712.73   40.50
   3  -3   0  715.53   40.20
  -3   0   0  660.43   41.00
  -4   2   0  491.65   33.60
   2   2   0  616.74   37.80
   2  -4   0  575.64   34.50
  -2   4   0  603.64   34.80
   4  -2   0  513.95   33.30
  -2  -2   0  610.74   35.90
  -2  -2   0  578.54   37.00
   4  -5   0  647.04   37.80
  -5   1   0  575.94   38.20
  -1  -4   0  660.73   44.50
  -4   5   0  629.14   38.10
   5  -1   0  585.74   37.20
   4   1   0   97.09   13.10
  -5   4   0  106.59   12.10
   1  -5   0  117.89   15.90
  -1   5   0  137.99   16.50
  -4  -1   0   78.09   11.80
   5  -4   0  106.59   10.80
  -6   3   0  228.18   18.70
   3   3   0  273.17   23.10
   6  -3   0  231.58   18.00
  -3  -3   0  276.77   22.80
  -3   6   0  282.37   20.80
   0  -6   0  370.46   30.20
   6   0   0  393.66   27.10
  -6   6   0  386.76   27.30
  -6   0   0  398.66   29.30
   6  -6   0  368.76   25.80
   0   6   0  437.46   30.40
   2   5   0   67.89   12.40
  -7   2   0   59.39    9.50
   5  -7   0   81.39   11.20
   7  -2   0   71.69    9.20
  -2  -5   0   75.29   17.20
  -5   7   0   85.39   12.40
   5   2   0  527.85   36.30
  -7   5   0  530.25   34.40
   2  -7   0  537.05   35.90
  -2   7   0  532.65   35.70
   7  -5   0  474.45   33.10
  -5  -2   0  576.44   38.20
  -8   1   0  276.07   24.50
   7  -8   0  251.97   20.10
   1   7   0  287.37   26.50
  -7   8   0  267.17   22.00
  -1  -7   0  229.98   25.60
   8  -1   0  244.48   21.40
   4  -8   0  298.17   22.80
  -8   4   0  280.57   22.50
   4   4   0  299.17   27.00
   8  -4   0  283.77   21.50
  -4   8   0  311.17   24.00
  -4  -4   0  308.77   26.70
  -4  -4   0  298.27   30.30
  -8   7   0  224.18   20.60
   7   1   0  251.37   22.70
   1  -8   0  252.37   24.00
   8  -7   0  214.68   18.90
  -7  -1   0  271.77   25.60
  -1   8   0  295.97   25.40
   6  -9   0 1344.57   79.89
  -9   3   0 1277.17   81.39
   3   6   0 1439.36   84.09
  -6   9   0 1341.37   80.39
   9  -3   0 1283.07   79.39
  -3  -6   0 1433.96   85.39
   6   3   0  824.02   54.79
  -9   6   0  809.12   52.19
   3  -9   0  822.62   52.99
   9  -6   0  758.72   50.39
  -6  -3   0  912.11   56.19
  -3   9   0  878.51   53.49
   0  -9   0  439.36   34.40
   9   0   0  371.76   30.80
  -9   9   0  388.46   29.60
  -9   0   0  285.07   43.80
   9  -9   0  360.86   27.20
   8 -10   0  402.36   29.00
 -10   2   0  386.46   34.30
   2   8   0  355.46   36.40
  10  -2   0  387.36   30.90
  -8  10   0  378.46   30.50
  -2  -8   0  442.16   36.70
 -10   5   0 3151.38  195.78
   5 -10   0 3507.75  195.88
   5   5   0 3475.35  199.08
  10  -5   0 3102.99  193.88
  -5  -5   0 3631.04  199.08
  -5  -5   0 3822.82  199.88
  -5  10   0 3457.15  195.98
   8   2   0  187.28   25.10
   2 -10   0  178.38   22.50
 -10   8   0  180.48   20.90
  -8  -2   0  192.28   26.60
  10  -8   0  184.98   18.70
  -2  10   0  204.38   24.70
   1  10   0   38.00   16.60
  10 -11   0   35.30    9.00
 -11   1   0   43.70   16.30
  -1 -10   0   39.50   14.60
 -10  11   0   31.20   10.50
  11  -1   0   26.40   11.80
 -11   4   0 3262.97  193.48
   4   7   0 3294.17  195.38
   7 -11   0 3410.76  190.78
  -7  11   0 3398.46  191.28
  11  -4   0 3282.17  190.58
  -4  -7   0 3444.36  196.48
   7   4   0 3718.73  213.78
   4 -11   0 3784.32  210.88
 -11   7   0 3524.65  210.48
  11  -7   0 3639.54  209.08
  -7  -4   0 3591.34  214.78
  -4  11   0 3927.81  211.68
  10   1   0    8.70   12.70
   1 -11   0    4.80   11.10
 -11  10   0   -1.10    8.10
 -10  -1   0   10.00   13.90
  -1  11   0    5.40   12.50
  11 -10   0    7.90    7.30
 -12   3   0 1626.54  101.29
   3   9   0 1585.74  101.69
   9 -12   0 1563.24   94.59
  -3  -9   0 1594.54  100.89
  12  -3   0 1597.14   96.59
  -9  12   0 1559.74   96.29
 -12   6   0 8645.73  495.45
   6 -12   0 9442.26  494.45
   6   6   0 8359.36  497.55
  -6  -6   0 9634.64  496.35
  -6  12   0 8642.63  493.85
  12  -6   0 8599.04  492.45
  -6  -6   0 8708.33  499.35
   3 -12   0 1454.65   90.59
   9   3   0 1456.25   93.59
 -12   9   0 1517.45   90.59
  -3  12   0 1540.45   91.69
  12  -9   0 1420.06   87.79
  -9  -3   0 1421.56   93.89
 -12  12   0  142.49   19.40
   0 -12   0  145.49   28.40
  12   0   0  114.39   20.00
 -12   0   0  101.49   21.20
   0  12   0  112.19   21.40
  12 -12   0  123.69   16.70
  11 -13   0   15.20    7.30
 -13   2   0   -4.90   13.00
   2  11   0   -6.80   14.10
  -2 -11   0   15.80   13.70
 -11  13   0    6.00    9.30
  13  -2   0   15.00   11.90
   5   8   0 5176.98  325.47
 -13   5   0 5757.12  325.47
   8 -13   0 5732.63  320.57
  -8  13   0 5848.42  321.87
  13  -5   0 5826.32  321.37
  -5  -8   0 5834.72  326.47
   5 -13   0 7443.46  411.26
   8   5   0 7037.50  414.86
 -13   8   0 7246.98  412.16
  -5  13   0 7430.66  411.56
  13  -8   0 7421.46  409.46
  -8  -5   0 7373.46  415.26
  11   2   0   10.00   13.30
   2 -13   0    6.50   10.50
 -13  11   0   -1.20    7.90
  13 -11   0    7.00    6.70
 -11  -2   0   13.40   13.10
  -2  13   0   -0.40   10.40
  13 -14   0  113.09   20.80
  13 -14   0  109.89   15.70
 -14   1   0  102.69   16.60
   1  13   0   78.19   19.40
  13 -14   0  126.99   27.50
 -14   1   0   44.10   20.20
 -14   1   0   79.89   19.70
 -13  14   0  119.19   17.60
  14  -1   0   99.29   23.00
  -1 -13   0   85.09   18.80
 -13  14   0   86.79   16.60
  14  -1   0   74.49   19.70
   4  10   0  756.12   63.49
 -14   4   0  826.22   62.99
  10 -14   0  788.82   54.09
  14  -4   0  823.02   57.59
 -10  14   0  890.51   57.29
  -4 -10   0  874.51   62.59
 -14   7   0 7230.98  403.16
   7 -14   0 7422.76  399.46
   7   7   0 6657.93  403.96
  -7  14   0 6931.11  399.56
  14  -7   0 7290.47  399.16
 -14  10   0 1403.76   91.79
  10   4   0 1444.86   96.19
   4 -14   0 1463.45  104.39
  -4  14   0 1541.25   93.49
 -10  -4   0 1508.85   96.49
  14 -10   0 1429.76   89.19
  13   1   0  273.97   37.80
 -14  13   0  275.97   27.90
 -14  13   0  289.07   31.00
   1 -14   0  192.88   30.00
  13   1   0  279.87   33.80
   1 -14   0  217.18   28.60
  14 -13   0  230.28   29.40
 -13  -1   0  277.27   32.00
 -13  -1   0  231.08   34.10
  14 -13   0  230.98   23.70
  14 -13   0  284.97   36.60
  -1  14   0  268.77   31.80
 -13  -1   0  254.07   32.20
 -15   3   0   33.30   12.50
  12 -15   0   33.20   27.30
  12 -15   0   28.10   16.90
   3  12   0   -7.80   23.50
 -15   3   0    6.10   15.30
  12 -15   0   22.80    9.10
 -15   3   0   29.10   16.40
   3  12   0   -5.10   13.10
 -12  15   0   22.70   16.60
 -12  15   0   18.50   13.10
  15  -3   0   11.80   16.20
  15  -3   0   13.10   12.80
  15  -3   0  -63.49   37.60
  -3 -12   0    3.20   16.10
  15  -3   0   15.80   12.50
  -3 -12   0    4.90   12.70
 -15   6   0 2630.04  153.58
 -15   6   0 2704.43  148.09
   6   9   0 2251.67  151.78
   9 -15   0 2579.24  145.29
   6   9   0 2319.17  163.28
   9 -15   0 2310.67  148.59
  -9  15   0 2654.73  147.49
  15  -6   0 2501.45  146.89
  -6  -9   0 2383.86  151.78
  15  -6   0 2228.08  166.58
 -15   9   0 2610.24  153.08
   6 -15   0 2292.47  151.08
 -15   9   0 2500.15  150.98
   9   6   0 2432.16  155.48
   9   6   0 2697.83  157.28
   6 -15   0 2514.15  149.69
  -6  15   0 2772.02  151.68
  15  -9   0 2611.04  148.89
  -9  -6   0 2196.18  150.58
  -9  -6   0 2611.34  155.48
  15  -9   0 2555.04  154.88
  15  -9   0 2567.34  175.58
  12   3   0   18.40   15.00
 -15  12   0   22.00   12.90
   3 -15   0   25.50   12.90
  12   3   0   13.50   16.70
  -3  15   0    4.70   11.00
  15 -12   0  -40.50   23.90
 -12  -3   0   11.00   12.60
 -12  -3   0   10.90   14.10
  15 -12   0   38.10   14.70
  15 -12   0   12.90    8.70
  15 -12   0   11.70   38.20
   0 -15   0    6.30   11.40
  15   0   0   26.50   17.60
   0 -15   0   31.40   31.40
 -15  15   0    0.70    9.70
  15   0   0    7.30   16.10
  15   0   0   33.30   15.20
 -15  15   0   19.30   11.70
   0 -15   0    2.70   17.00
  15 -15   0    2.40    9.80
   0  15   0   -9.10   14.30
 -15   0   0   -1.20   10.10
 -15   0   0   15.60   13.60
   0  15   0    4.70   13.70
  15 -15   0    6.50   10.10
  15 -15   0   -3.50   20.00
   2  14   0   14.60   14.70
  14 -16   0   35.20   21.80
 -16   2   0   10.00   10.70
  14 -16   0  -15.50   11.90
 -16   2   0   46.30   17.90
  14 -16   0   31.10   10.70
 -16   2   0   16.80   19.60
   2  14   0   19.50   16.00
  16  -2   0   36.90   23.30
 -14  16   0    4.60   10.60
  -2 -14   0    9.10   17.90
 -14  16   0   15.20   11.60
  16  -2   0   27.60   16.20
  -2 -14   0   21.00   10.70
  16  -2   0   12.00   16.10
  11 -16   0  169.48   30.80
  11 -16   0  164.68   22.50
 -16   5   0  167.48   26.70
 -16   5   0  147.09   20.50
 -16   5   0  116.99   26.30
  11 -16   0  182.58   20.80
   5  11   0  111.69   23.00
  -5 -11   0  137.79   26.10
  16  -5   0   97.89   21.50
  16  -5   0  167.68   23.60
  -5 -11   0  120.69   20.50
   8 -16   0 1203.28   98.69
 -16   8   0 1350.26   94.39
   8   8   0 1498.15  107.99
   8   8   0 1296.27   95.89
   8 -16   0 1395.86   87.29
 -16   8   0 1354.06  105.79
  -8  16   0 1400.96   89.79
  16  -8   0 1498.25   94.59
  -8  -8   0 1377.46   96.49
  -8  16   0 1456.95   90.09
  16  -8   0 1471.95   89.09
  11   5   0  147.39   27.30
 -16  11   0  146.39   21.20
   5 -16   0  105.19   19.70
 -16  11   0  163.28   26.80
   5 -16   0   88.29   18.70
  11   5   0  107.19   25.00
  16 -11   0  158.28   32.20
  16 -11   0  137.59   20.90
 -11  -5   0  208.98   31.60
  16 -11   0  137.09   47.80
  -5  16   0   85.39   18.80
  16 -11   0  137.39   18.60
 -11  -5   0  122.69   23.80
  14   2   0  -19.90   13.80
 -16  14   0   -7.20   12.10
   2 -16   0   -2.20   11.80
 -16  14   0   -7.40    8.90
 -16  14   0   13.60   25.40
  14   2   0    6.90   17.50
   2 -16   0   -7.70   16.00
  14   2   0    6.50   15.70
 -14  -2   0    1.20   16.80
  16 -14   0    0.20   10.50
 -14  -2   0    8.00   15.20
  -2  16   0    5.40   13.70
  -2  16   0   -3.30   13.20
  16 -14   0  -39.00   19.90
  16 -14   0    9.30   11.50
 -17   1   0  579.54   58.49
  16 -17   0  516.75   47.90
  16 -17   0  594.44   66.89
 -17   1   0  483.45   42.10
   1  16   0  522.75   53.29
   1  16   0  517.65   49.60
 -17   1   0  551.54   52.39
 -16  17   0  615.94   47.80
  17  -1   0  541.45   55.29
 -16  17   0  584.54   46.80
  -1 -16   0  487.05   66.99
  -1 -16   0  515.55   45.50
  17  -1   0  596.34   54.99
  17  -1   0  587.84   55.39
 -17   4   0   51.59   18.30
  13 -17   0  -16.40   10.00
 -17   4   0    6.20   21.30
   4  13   0   28.10   15.20
  13 -17   0  -26.70   20.90
 -17   4   0   28.50   12.70
   4  13   0    6.50   17.70
  13 -17   0   25.20   12.90
 -13  17   0    4.70    9.40
  17  -4   0   28.10   16.60
  17  -4   0  -27.10   13.40
  -4 -13   0   13.10   20.60
  17  -4   0   11.60   16.60
  -4 -13   0    7.30   12.70
  10 -17   0  203.58   27.30
  10 -17   0  192.38   33.40
   7  10   0  151.08   28.60
 -17   7   0  215.98   27.40
 -17   7   0  228.18   33.60
   7  10   0  172.08   27.40
  17  -7   0  187.48   36.40
 -10  17   0  251.67   27.00
  17  -7   0  288.77   40.70
  17  -7   0  211.28   45.80
 -10  17   0  196.78   27.70
  -7 -10   0  172.38   30.10
  -7 -10   0  178.68   26.40
 -17  10   0  227.48   30.10
  10   7   0  185.48   29.90
  10   7   0  254.27   33.90
 -17  10   0  220.98   30.20
   7 -17   0  182.78   25.50
 -17  10   0  150.68   28.50
  17 -10   0  237.38   33.30
  -7  17   0  190.08   27.70
  17 -10   0  213.68   48.20
 -10  -7   0  232.98   28.80
  -7  17   0  242.88   27.70
  17 -10   0  246.38   27.40
  13   4   0   22.90   18.20
   4 -17   0   12.50   23.00
  13   4   0   42.60   18.20
 -17  13   0   29.30   13.10
 -17  13   0   32.60   13.90
 -17  13   0   18.70   19.90
   4 -17   0  -22.10   23.90
   4 -17   0   43.50   15.20
  17 -13   0   43.70   13.00
  -4  17   0   13.90   12.70
  17 -13   0   -8.20   24.00
  -4  17   0    8.70   12.60
  17 -13   0   37.10   14.60
 -13  -4   0   11.80   14.80
 -13  -4   0   58.59   17.90
  16   1   0  725.33   62.99
   1 -17   0  689.13   55.19
  16   1   0  791.02   66.19
 -17  16   0  830.42   56.99
  16   1   0  691.43   62.19
 -17  16   0  772.72   57.19
   1 -17   0  730.53   74.39
 -16  -1   0  723.73   58.89
 -16  -1   0  662.53   65.99
  17 -16   0  673.53   70.59
  17 -16   0  774.32   58.59
  -1  17   0  649.74   60.09
 -16  -1   0  687.23   50.09
  -1  17   0  658.03   58.69
   3  15   0  146.19   28.00
 -18   3   0  164.08   22.10
 -18   3   0  187.08   31.90
  15 -18   0  199.28   40.80
 -18   3   0  136.49   33.60
   3  15   0  155.48   30.50
  18  -3   0  175.88   30.20
  18  -3   0  147.89   26.50
 -15  18   0  193.38   27.60
  18  -3   0  190.18   37.80
 -15  18   0  182.18   25.70
 -18   6   0  105.89   24.40
  12 -18   0   91.79   31.70
  12 -18   0   80.89   17.60
   6  12   0   52.09   24.90
 -18   6   0   54.19   22.30
   6  12   0   69.79   19.50
 -18   6   0   97.69   18.40
   6  12   0   77.89   43.70
 -12  18   0   74.49   16.70
  18  -6   0   60.39   18.60
 -12  18   0  122.59   20.70
  18  -6   0   65.79   24.10
  -6 -12   0   65.99   15.70
   9   9   0   54.89   19.50
   9   9   0   85.39   24.20
 -18   9   0   89.79   21.30
   9 -18   0   71.39   32.60
 -18   9   0   96.89   21.00
   9 -18   0  102.09   20.20
  -9  18   0   77.89   17.80
  -9  -9   0  159.68   37.70
  18  -9   0   73.69   32.90
  -9  -9   0   88.99   28.10
  18  -9   0  103.19   22.40
  -9  -9   0   73.49   17.30
  -9  18   0   94.79   17.80
  18  -9   0  114.69   20.00
   6 -18   0  197.88   27.80
 -18  12   0  235.88   30.50
  12   6   0  222.58   34.80
  12   6   0  155.48   30.20
 -18  12   0  224.28   30.20
 -18  12   0  141.99   27.40
  12   6   0  218.18   32.10
 -12  -6   0  202.58   28.00
  -6  18   0  150.48   24.40
  18 -12   0  164.98   36.30
  18 -12   0  269.97   33.40
  -6  18   0  188.88   27.10
 -12  -6   0  196.28   32.60
 -18  15   0  258.47   35.80
  15   3   0  187.78   28.00
   3 -18   0  230.08   39.70
  15   3   0  200.78   35.70
  15   3   0  223.58   35.70
   3 -18   0  195.98   34.00
 -18  15   0  253.67   30.60
 -15  -3   0  135.99   32.10
  -3  18   0  172.78   29.60
  18 -15   0  161.98   25.70
  18 -15   0  270.67   44.80
  -3  18   0  198.98   29.00
 -15  -3   0  250.27   32.90
   0 -18   0 3152.18  189.78
  18   0   0 3071.69  186.38
  18   0   0 2914.71  185.48
   0 -18   0 2900.21  178.08
 -18  18   0 3270.57  182.88
 -18  18   0 3190.38  180.28
 -18   0   0 2638.04  190.88
  18 -18   0 3033.50  191.18
   0  18   0 2690.43  185.98
   0  18   0 2827.12  182.48
 -18   0   0 3004.90  183.78
  18 -18   0 2970.10  180.88
  17 -19   0 1863.91  133.49
  17 -19   0 1974.10  119.49
 -19   2   0 1871.51  121.99
 -19   2   0 1663.93  109.99
   2  17   0 1735.83  120.39
  19  -2   0 1746.23  121.19
 -17  19   0 2023.90  118.09
  19  -2   0 1890.11  124.59
  -2 -17   0 1799.12  115.99
  19  -2   0 1883.81  144.09
 -19   5   0   12.20   21.60
 -19   5   0   -2.10   14.40
  14 -19   0   14.10   27.90
  14 -19   0   23.20   12.90
   5  14   0   -8.00   18.90
 -19   5   0   24.80   23.70
   5  14   0   31.20   18.10
  19  -5   0   12.70   17.10
 -14  19   0   24.20   11.20
  -5 -14   0    4.10   12.10
  19  -5   0   32.80   19.80
 -14  19   0   43.40   15.70
  19  -5   0   32.80   19.20
  11 -19   0  103.29   35.10
 -19   8   0  119.89   27.40
  11 -19   0  106.69   20.40
 -19   8   0  150.78   22.60
   8  11   0  101.09   26.50
   8  11   0  135.89   36.10
 -19   8   0  141.79   26.90
 -11  19   0  123.69   20.40
  19  -8   0  106.99   49.00
  19  -8   0  107.19   24.80
 -11  19   0  130.79   21.80
  19  -8   0  143.99   24.20
  -8 -11   0   11.90   47.60
  -8 -11   0   63.79   31.90
  -8 -11   0  132.59   22.20
  11   8   0  197.78   33.10
 -19  11   0  279.17   35.80
 -19  11   0  271.07   34.10
 -19  11   0  229.68   31.90
  11   8   0  237.28   35.40
  11   8   0  203.68   36.20
   8 -19   0  252.57   33.40
  19 -11   0  229.18   32.90
  19 -11   0  249.68   36.10
  -8  19   0  229.78   28.40
  -8  19   0  249.38   32.00
  19 -11   0  189.58   40.70
 -11  -8   0  241.28   31.50
  14   5   0   20.80   21.20
   5 -19   0    9.80   12.60
  14   5   0  -29.60   13.70
 -19  14   0   -4.00   12.50
  14   5   0   23.90   19.40
   5 -19   0    3.40   26.30
 -19  14   0  -12.30   12.60
 -19  14   0    8.60   18.30
 -14  -5   0   -2.90   22.60
  -5  19   0   -5.60   11.70
  19 -14   0  -16.70   16.70
  -5  19   0   13.20   14.70
 -14  -5   0    1.40   14.10
  19 -14   0  -33.60   43.60
  19 -14   0    4.40   12.10
   2 -19   0 1383.96   92.79
  17   2   0 1415.56  102.09
  17   2   0 1525.65  101.49
 -19  17   0 1482.85  102.69
  17   2   0 1367.66  105.89
 -19  17   0 1546.75   98.29
   2 -19   0 1413.96  109.79
 -19  17   0 1434.56   93.59
 -17  -2   0 1371.06   96.39
  19 -17   0 1574.14   97.39
 -17  -2   0 1206.88  105.79
  -2  19   0 1187.68   97.79
  19 -17   0 1428.56  109.19
  -2  19   0 1394.46   97.39
 -20   1   0 3224.08  233.78
  19 -20   0 3755.72  233.08
  19 -20   0 3816.42  222.18
 -20   1   0 3906.41  224.08
   1  19   0 3796.52  226.08
 -19  20   0 3873.31  224.18
  20  -1   0 3768.92  233.98
  -1 -19   0 3852.81  220.68
  20  -1   0 3234.68  220.68
  20  -1   0 3668.53  226.58
 -19  20   0 4056.59  221.88
  16 -20   0  183.88   26.20
   4  16   0  151.48   27.90
 -20   4   0  177.48   23.20
   4  16   0  139.09   30.90
  16 -20   0  220.28   43.20
 -20   4   0  169.48   28.70
 -16  20   0  237.88   31.20
  20  -4   0  163.68   30.50
  20  -4   0  178.38   36.60
  -4 -16   0  223.58   31.20
  20  -4   0  166.98   30.50
 -16  20   0  255.47   32.30
 -20   7   0  220.78   29.50
   7  13   0  183.78   46.00
   7  13   0  191.98   30.50
 -20   7   0  167.98   30.80
 -20   7   0  211.88   38.60
   7  13   0  123.09   30.40
  13 -20   0  301.97   45.30
  13 -20   0  208.38   28.00
  -7 -13   0  225.28   30.70
 -13  20   0  195.68   27.90
 -13  20   0  220.98   28.60
  20  -7   0  147.29   29.60
  20  -7   0  205.38   34.30
  -7 -13   0  151.08   38.50
  10 -20   0   -1.80   12.20
 -20  10   0   18.80   27.60
  10  10   0  -20.90   15.60
 -20  10   0   11.80   20.60
  10  10   0  -14.90   16.70
  10  10   0  -49.60   25.80
 -20  10   0  -16.40   11.20
  20 -10   0  -42.00   37.10
 -10 -10   0   23.70   13.50
  20 -10   0    0.90   16.90
 -10 -10   0  -66.59   28.70
 -10  20   0   -2.00   14.40
 -10  20   0    6.30   11.20
  13   7   0  258.97   43.20
 -20  13   0  216.98   33.30
  13   7   0  249.78   36.90
  13   7   0  224.78   37.40
 -20  13   0  247.98   46.60
   7 -20   0  236.28   43.20
 -20  13   0  204.38   29.00
   7 -20   0  230.68   30.70
 -13  -7   0  185.88   28.30
  -7  20   0  171.68   28.00
  20 -13   0  214.78   31.30
 -13  -7   0  128.59   42.70
  20 -13   0  242.08   33.80
  20 -13   0  209.68   40.60
  -7  20   0  236.78   31.10
 -20  16   0  132.59   27.70
 -20  16   0  136.79   24.10
   4 -20   0  131.19   37.50
 -20  16   0  128.89   23.00
   4 -20   0  103.79   21.00
  16   4   0  114.59   27.60
  16   4   0  142.39   35.20
  16   4   0  170.28   26.10
  -4  20   0  113.49   24.10
  20 -16   0  141.89   24.80
  -4  20   0   91.79   23.70
 -16  -4   0   88.49   22.20
  20 -16   0  209.98   38.50
   1 -20   0 3032.00  185.18
 -20  19   0 3146.19  183.38
  19   1   0 3050.39  184.78
 -20  19   0 2709.63  195.88
   1 -20   0 3033.50  176.88
  19   1   0 2784.92  181.68
  19   1   0 2842.02  190.38
 -20  19   0 3258.77  178.98
  20 -19   0 2953.40  179.48
  -1  20   0 3002.50  182.58
  20 -19   0 2943.41  189.88
  -1  20   0 2557.54  183.48
 -19  -1   0 2886.51  181.18
   3  18   0  748.53   64.39
  18 -21   0  910.31   92.99
 -21   3   0  753.72   64.19
  18 -21   0  826.22   60.49
 -21   3   0  667.03   80.29
 -18  21   0  835.92   62.69
 -18  21   0  838.02   61.29
  21  -3   0  759.52   76.99
  21  -3   0  717.03   65.49
  -3 -18   0  751.52   60.19
 -21   6   0   14.70   27.70
 -21   6   0   21.20   13.70
  15 -21   0   34.80   40.40
 -21   6   0  -16.30   20.30
  15 -21   0    2.60   10.90
   6  15   0   23.90   20.50
   6  15   0   -1.40   15.80
  -6 -15   0    7.00   13.80
 -15  21   0   -3.70   12.70
  21  -6   0   13.10   23.40
  -6 -15   0  -39.70   25.30
  21  -6   0   13.00   15.40
 -15  21   0    4.30   13.40
  12 -21   0   10.40   13.10
   9  12   0   35.10   19.00
 -21   9   0   22.10   13.60
 -21   9   0   10.70   21.30
   9  12   0  -21.70   28.20
 -21   9   0   -0.30   18.90
   9  12   0   25.70   20.50
 -12  21   0   24.80   14.80
  21  -9   0   50.39   19.50
 -12  21   0    7.30   11.70
  -9 -12   0   19.70   14.90
  -9 -12   0   70.89   29.50
  12   9   0   30.20   25.90
  12   9   0   -6.40   21.20
 -21  12   0   -3.50   20.10
 -21  12   0  -13.00   17.90
 -21  12   0   25.70   14.90
   9 -21   0   22.40   14.20
  12   9   0    3.80   17.50
 -12  -9   0  -81.69   53.39
  21 -12   0   13.30   22.30
 -12  -9   0   27.40   15.70
  -9  21   0   18.20   13.90
  -9  21   0   25.90   14.30
  21 -12   0   23.40   16.30
 -21  15   0  -23.00   17.60
  15   6   0   66.99   25.30
   6 -21   0   16.20   14.20
  15   6   0   -5.80   19.10
  15   6   0   29.70   19.30
   6 -21   0   19.20   25.90
 -21  15   0   36.80   45.00
 -21  15   0   18.60   15.00
 -21  15   0   22.10   18.90
 -15  -6   0   17.50   15.70
  21 -15   0   44.30   33.80
 -15  -6   0   11.90   47.10
  -6  21   0   18.70   15.20
  -6  21   0   40.50   19.00
  21 -15   0   24.90   13.90
 -21  18   0 1042.70   83.29
  18   3   0  975.20   77.29
   3 -21   0  977.50   83.09
   3 -21   0  940.31   67.69
  18   3   0  949.51   76.29
  18   3   0  921.01   82.59
 -21  18   0 1060.79   76.19
 -21  18   0 1023.20   69.69
 -18  -3   0  936.21   72.19
  -3  21   0  773.62   73.19
  21 -18   0 1011.10   71.89
  -3  21   0  873.61   71.99
  21 -18   0  863.71   87.29
  21   0   0 1791.52  125.59
 -21  21   0 2048.40  122.19
   0 -21   0 2072.39  121.89
 -21   0   0 1883.71  123.79
   0  21   0 1846.82  125.59
  21 -21   0 1883.51  121.79
  20 -22   0  811.42   59.29
 -22   2   0  763.52   62.09
   2  20   0  756.82   64.19
  22  -2   0  640.94   63.59
  -2 -20   0  869.41   60.49
 -20  22   0  832.12   59.89
   5  17   0   41.50   22.30
 -22   5   0   27.70   15.10
 -22   5   0   69.59   30.30
   5  17   0  -16.20   22.00
  17 -22   0    6.10   11.80
 -22   5   0   25.70   30.00
  -5 -17   0   -1.60   19.60
  22  -5   0   -6.50   29.80
 -17  22   0    4.90   18.30
 -17  22   0   -5.20   15.00
 -22   8   0   21.60   26.80
 -22   8   0   54.89   19.40
   8  14   0   18.50   20.90
 -22   8   0    6.90   11.60
   8  14   0   80.59   35.50
  14 -22   0    6.90   12.20
   8  14   0   14.50   18.20
  -8 -14   0   58.79   28.20
 -14  22   0    6.10   13.50
  22  -8   0   33.30   28.10
  -8 -14   0    4.70   14.10
  22  -8   0    6.90   18.00
 -14  22   0   23.50   12.30
 -22  11   0  871.01   77.39
  11 -22   0  829.82   63.79
 -22  11   0  787.22   58.49
  11  11   0  907.61   74.79
 -22  11   0  752.72   68.79
  11  11   0  796.42   69.59
  11  11   0  670.43   72.69
  22 -11   0  840.42   69.19
 -11 -11   0  824.32   62.59
  22 -11   0  754.32   80.19
 -11  22   0  852.41   63.19
 -11  22   0  899.31   65.09
   8 -22   0  -22.50   23.50
 -22  14   0  -18.90   18.00
  14   8   0   16.20   18.20
   8 -22   0   -2.70   12.80
 -22  14   0    9.70   13.00
 -22  14   0   15.60   18.90
  14   8   0  -26.60   19.80
  14   8   0  -17.90   20.20
  22 -14   0   31.20   34.30
  -8  22   0  -18.00   13.30
 -14  -8   0  -24.90   12.70
  22 -14   0    2.70   14.30
 -22  17   0    8.60   18.70
   5 -22   0  -11.70   13.10
  17   5   0  -27.70   15.90
   5 -22   0   32.60   30.00
 -22  17   0  -24.60   26.70
 -22  17   0   -8.30   17.50
  17   5   0  -43.50   22.90
  22 -17   0  -21.30   15.90
  -5  22   0    0.20   17.40
  -5  22   0   26.90   25.00
 -17  -5   0   -4.50   19.60
  20   2   0  918.31   73.89
 -22  20   0  920.01   67.59
   2 -22   0  993.60   66.89
  22 -20   0  931.21   68.79
  -2  22   0  923.01   72.29
 -20  -2   0  937.71   70.19
  22 -23   0  350.46   33.00
 -23   1   0  311.77   34.60
   1  22   0  305.67   38.70
  23  -1   0  361.76   40.60
 -22  23   0  337.77   33.10
  -1 -22   0  420.06   34.70
  -1 -22   0  335.47   48.50
 -23   4   0   -0.50   15.80
  19 -23   0   25.20   12.10
   4  19   0   37.10   18.40
  23  -4   0   16.50   14.60
 -19  23   0   35.10   15.10
  -4 -19   0   32.70   16.00
  -4 -19   0   18.90   23.50
 -23   7   0    6.70   10.60
  16 -23   0    5.40   16.60
   7  16   0   21.20   23.80
 -23   7   0  -45.90   32.00
 -23   7   0   -2.50   15.50
  -7 -16   0   21.80   25.60
 -16  23   0   -1.50   15.40
  23  -7   0   48.10   38.70
  23  -7   0   -6.90   16.40
  10  13   0  507.15   70.29
  10  13   0  506.05   56.09
  13 -23   0  412.86   55.29
 -23  10   0  560.44   53.69
 -23  10   0  536.85   65.19
 -13  23   0  542.85   59.69
 -13  23   0  520.95   48.10
  23 -10   0  595.44   80.89
 -10 -13   0  549.35   59.29
  13  10   0 1222.68   93.59
 -23  13   0 1156.48   85.99
 -23  13   0 1035.90   90.39
  10 -23   0  943.21   84.99
  23 -13   0 1186.78   95.19
 -13 -10   0 1002.50   87.59
 -10  23   0 1041.70   91.59
 -10  23   0 1121.19   79.79
 -23  16   0   40.50   23.40
 -23  16   0   10.20   24.60
   7 -23   0   58.09   22.60
  16   7   0   47.00   19.30
  16   7   0   55.69   30.40
 -23  16   0   51.19   19.90
  16   7   0   18.90   24.70
   7 -23   0   44.50   26.90
 -16  -7   0   93.89   28.90
  -7  23   0   52.49   23.00
  19   4   0   63.99   22.20
   4 -23   0  149.79   33.90
 -23  19   0  113.59   20.50
  19   4   0   80.89   22.40
 -23  19   0  120.99   26.00
   4 -23   0  172.18   24.70
  23 -19   0  109.19   21.50
 -19  -4   0  152.28   25.30
  -4  23   0  124.09   24.20
 -23  22   0  146.19   21.00
  22   1   0  137.99   26.10
   1 -23   0  194.88   25.30
 -22  -1   0  190.78   27.10
  -1  23   0  135.09   23.90
  23 -22   0  167.78   24.00
  21 -24   0   20.80    9.80
   3  21   0   31.20   16.90
  24  -3   0   23.00   14.70
  -3 -21   0   16.20   12.10
 -21  24   0   15.20   12.20
  18 -24   0    2.30   11.00
 -24   6   0  -13.00   13.70
   6  18   0    1.20   16.20
 -18  24   0   16.30   13.70
  -6 -18   0   -8.90   11.90
  -6 -18   0  -30.60   21.70
  24  -6   0    9.20   13.50
 -24   9   0  313.87   39.50
   9  15   0  362.46   41.90
   9  15   0  250.77   53.59
  15 -24   0  348.47   35.30
 -24   9   0  266.77   26.90
  24  -9   0  309.27   41.40
  -9 -15   0  288.87   40.50
 -15  24   0  311.77   34.40
  -9 -15   0  315.67   35.00
  12  12   0 1818.82  119.39
 -24  12   0 1674.33  116.89
 -24  12   0 1583.74  105.89
  12  12   0 1929.71  122.09
 -24  12   0 1743.83  131.69
  12 -24   0 1677.53  122.39
  12 -24   0 1784.12  112.19
 -12  24   0 1782.62  112.89
  24 -12   0 1733.63  117.79
 -12  24   0 1775.92  115.69
 -12 -12   0 1877.51  114.09
  15   9   0  357.06   48.50
   9 -24   0  417.36   37.30
 -24  15   0  372.76   34.70
 -24  15   0  405.66   47.50
   9 -24   0  383.06   48.80
  15   9   0  352.76   43.80
  -9  24   0  362.06   40.20
  24 -15   0  362.56   39.90
  -9  24   0  262.07   42.80
 -15  -9   0  354.16   37.80
  18   6   0   18.90   16.90
  18   6   0   33.50   21.10
 -24  18   0   56.29   15.50
   6 -24   0   56.69   15.20
   6 -24   0   56.29   26.90
 -24  18   0   72.19   23.60
  24 -18   0   63.59   19.00
 -18  -6   0   51.59   17.70
  -6  24   0   30.70   18.30
  21   3   0   18.40   16.40
 -24  21   0   22.40   11.80
   3 -24   0   25.10   12.50
  -3  24   0    1.50   14.30
  24 -21   0   20.80   11.70
 -21  -3   0   11.00   13.40
   0 -24   0   49.20   18.80
 -24  24   0    2.60    9.20
   0 -24   0   13.40   10.40
  24   0   0   18.60   15.00
 -24   0   0    2.70   10.10
  24 -24   0    0.70    8.00
   0  24   0    7.50   12.40
  23 -25   0    2.40    7.60
 -25   2   0   15.50   12.30
   2  23   0   17.80   13.20
 -23  25   0    2.00    9.40
  -2 -23   0   -1.90   17.70
  -2 -23   0   -6.10    8.60
  25  -2   0   -3.50   12.80
 -25   5   0    8.90   12.80
   5  20   0   12.80   14.10
  20 -25   0    4.00    9.10
 -20  25   0   17.20   12.20
  -5 -20   0    5.80   11.30
  25  -5   0    1.70   13.40
  -5 -20   0   -0.40   23.60
  17 -25   0   28.60   11.90
   8  17   0   25.00   15.10
 -25   8   0   -3.50   14.50
  -8 -17   0    8.00   12.00
  25  -8   0    8.00   14.50
 -17  25   0   12.90   12.70
  11  14   0 1345.87  101.89
 -25  11   0 1301.17   92.99
  11  14   0 1394.16   95.29
  14 -25   0 1416.66  100.89
  14 -25   0 1360.66   88.29
  25 -11   0 1258.67   93.19
 -11 -14   0 1309.17   89.09
 -14  25   0 1376.86   89.49
  14  11   0 1695.13  113.19
  11 -25   0 1677.03  105.69
  11 -25   0 1690.53  116.39
 -25  14   0 1816.22  115.29
 -25  14   0 1533.95  101.49
  14  11   0 1766.92  115.89
 -11  25   0 1700.93  109.49
 -14 -11   0 1657.73  107.89
  25 -14   0 1709.63  112.49
   8 -25   0   31.70   11.90
  17   8   0   26.10   19.60
   8 -25   0   -2.70   22.60
 -25  17   0   23.50   20.10
 -25  17   0   14.90   11.20
  17   8   0   35.20   17.90
  25 -17   0   19.20   11.40
 -17  -8   0   34.70   15.60
  -8  25   0   28.40   15.60
 -25  20   0   40.00   12.30
   5 -25   0   46.00   13.90
  25 -20   0   44.70   13.30
  -5  25   0   33.60   16.10
 -20  -5   0   47.30   14.90
 -25  23   0    7.30    9.20
  23   2   0   31.00   14.80
   2 -25   0    7.30    9.20
   2 -25   0    7.50   16.50
  25 -23   0   10.00    8.40
  -2  25   0   -2.30   11.10
 -23  -2   0   19.50   11.50
 -26   4   0   24.10   11.30
   4  22   0   12.10   11.80
  22 -26   0    6.20    8.80
  -4 -22   0    1.10    9.20
 -22  26   0    7.80    9.50
  -4 -22   0   -0.10   17.20
  26  -4   0   27.90   14.00
 -26   7   0   40.30   14.80
  19 -26   0   66.39   13.70
   7  19   0   32.50   16.40
  -7 -19   0   76.39   16.20
  26  -7   0   65.49   18.30
 -19  26   0   62.09   15.10
  10  16   0  361.46   40.20
  16 -26   0  416.06   35.20
 -26  10   0  387.46   40.20
  16 -26   0  398.76   45.90
 -16  26   0  443.56   37.80
  26 -10   0  371.36   39.20
 -10 -16   0  393.26   37.20
  13  13   0 2349.06  150.38
  13 -26   0 2596.94  144.99
  13  13   0 2424.56  153.08
  13 -26   0 2290.37  153.68
 -13  26   0 2470.45  147.79
  26 -13   0 2259.87  149.79
 -13 -13   0 2513.15  147.69
  10 -26   0  309.67   40.60
  16  10   0  240.08   33.10
  16  10   0  336.87   44.30
  10 -26   0  276.47   27.50
 -26  16   0  304.87   40.20
 -10  26   0  312.37   33.70
 -16 -10   0  258.87   30.10
  26 -16   0  246.48   32.10
 -26  19   0   27.70   21.30
   7 -26   0   28.50   24.40
 -26  19   0    8.10   10.20
   7 -26   0   38.70   11.00
  19   7   0   -3.00   16.90
  26 -19   0   13.20   10.80
  -7  26   0   23.90   14.70
 -19  -7   0   34.70   14.40
   4 -26   0    8.80   15.50
   4 -26   0   19.80   10.00
  22   4   0    4.50   15.00
 -26  22   0    5.40    8.30
 -22  -4   0   23.70   11.40
  -4  26   0    9.80   11.70
  26 -22   0    7.60    9.00
 -27   6   0   19.60   11.80
   6  21   0    0.70   11.10
  21 -27   0    0.00   14.70
  21 -27   0   28.10    9.10
  27  -6   0   30.50   12.70
 -21  27   0    7.80    8.90
  -6 -21   0   25.10   10.70
   9  18   0    2.60   11.60
  18 -27   0   -2.00    8.40
 -27   9   0   13.50   12.10
  18 -27   0  -22.90   14.40
 -18  27   0   -2.60   12.70
  27  -9   0    4.60   11.70
  15 -27   0 1115.09   66.29
  12  15   0  820.32   85.39
 -27  12   0  970.90   71.29
 -15  27   0 1058.69   69.79
  27 -12   0  952.30   71.49
 -12 -15   0 1097.39   69.29
  15  12   0 1094.19   80.89
  12 -27   0 1328.67   77.89
  12 -27   0 1298.37   86.39
  15  12   0 1096.99   89.19
  27 -15   0 1216.08   83.89
 -12  27   0 1361.66   83.19
 -15 -12   0 1272.07   81.39
   9 -27   0    6.20    8.50
 -27  18   0   -8.40   22.10
  18   9   0  -15.70   19.40
   9 -27   0  -26.40   20.80
  27 -18   0    8.20   10.50
   6 -27   0   36.10    9.00
  21   6   0   31.60   17.90
   6 -27   0   28.50   15.80
 -21  -6   0   10.20   10.20
  27 -21   0   17.80    9.70
  -6  27   0   15.90   11.80
   8  20   0   11.60   11.70
  20 -28   0   12.00    7.40
  20 -28   0   13.80   15.50
 -28   8   0   18.00   11.90
  -8 -20   0   10.10    9.10
  28  -8   0    6.80    9.30
 -20  28   0   14.30    9.70
 -28  11   0   93.79   17.30
  11  17   0   68.49   15.90
  17 -28   0  117.39   14.80
  17 -28   0   95.59   19.30
  28 -11   0   62.19   13.40
 -17  28   0   87.99   16.30
 -11 -17   0  116.49   16.40
  14 -28   0 1146.59   75.49
  14 -28   0 1102.99   66.49
 -14  28   0 1083.19   71.29
  28 -14   0 1004.60   72.69
 -14 -14   0 1069.99   70.79
 -28  17   0   26.60   19.00
  11 -28   0   65.39   10.90
  11 -28   0   87.09   23.60
 -11  28   0   75.19   15.20
  28 -17   0   60.89   14.80
 -17 -11   0   73.39   15.20
  20   8   0   21.90   17.40
   8 -28   0    5.50    7.40
   8 -28   0   13.90   14.10
 -20  -8   0   -5.20    8.80
  -8  28   0    7.30   10.30
  28 -20   0   14.70    9.10
  16 -29   0  278.87   40.10
  16 -29   0  206.88   35.20
 -16  29   0  214.78   23.50
  29 -13   0  172.78   23.60
 -13 -16   0  258.37   23.40
  13 -29   0  239.58   32.90
  13 -29   0  204.28   20.00
 -13  29   0  261.97   24.90
 -16 -13   0  281.77   24.70
  29 -16   0  216.78   24.10
  -1   0  -1 6352.36  326.27
   1  -1  -1 5725.13  326.17
   1   0   1 6175.08  325.87
   0  -1   1 5664.03  327.87
  -1   1   1 5709.13  325.77
  -2  -1  -1 2915.01  146.89
   3  -2  -1 2684.83  145.29
  -3   2   1 2440.86  144.79
   1  -3   1 2380.76  147.59
   2   0  -1 1895.91  105.39
   0  -2  -1 1977.70  107.59
  -2   0   1 1842.12  107.89
   2  -2   1 1978.40  107.59
  -2   0   1 1797.02  105.49
  -3  -2  -1 1235.08   68.39
   5  -3  -1 1076.09   65.19
  -2   5  -1 1123.59   65.09
   3   2   1 1274.97   68.19
  -5   3   1 1024.80   65.19
   2  -5   1 1033.00   71.09
   2  -3  -1 2433.16  125.99
   1   2  -1 2171.28  123.79
  -3   1  -1 2069.49  124.49
  -2   3   1 2270.47  125.19
  -1  -2   1 2207.98  128.49
   3  -1   1 2266.47  124.89
  -1  -3  -1   11.40    7.30
   4  -1  -1   12.60    4.90
  -3   4  -1   11.00    4.50
  -4   1   1   14.80   10.90
  -4   1   1    6.70    4.20
   1   3   1   -0.30    7.40
   3  -4   1   10.40   11.50
   7  -4  -1  259.97   20.20
  -4  -3  -1  291.27   25.40
  -3   7  -1  289.67   21.20
   3  -7   1  262.47   18.80
  -7   4   1  245.98   20.20
   4   3   1  276.37   25.50
   4  -4  -1   15.40    6.40
  -4   0  -1   15.10    7.60
   0   4  -1    7.50    6.80
   0  -4   1   10.00    5.70
   4   0   1    3.20    7.60
   0  -4   1   10.70   13.20
  -4   4   1   11.40    5.80
   3   1  -1  111.09   10.60
   1  -4  -1  129.79   17.20
  -4   3  -1  113.09   10.80
  -1   4   1  129.49   15.00
  -3  -1   1  106.79   16.20
   4  -3   1  130.39   10.30
  -3  -1   1  122.59   13.60
  -4   6  -1  860.81   48.20
   6  -2  -1  836.42   48.10
   4  -6   1  767.32   46.50
  -6   2   1  750.22   48.50
   9  -5  -1  221.68   19.40
  -5  -4  -1  255.47   26.00
   5   4   1  212.18   25.90
  -9   5   1  213.88   19.80
   4  -9   1  228.88   18.30
   6  -5  -1 1617.24   92.89
  -5  -1  -1 1688.33   96.09
   1  -6   1 1604.84   99.09
   1  -6   1 1580.14   91.99
   5   1   1 1660.73   95.09
  -6   5   1 1538.95   92.89
   3  -5  -1   17.70    6.90
   2   3  -1    9.90    6.50
  -5   2  -1    8.80    5.00
  -2  -3   1   16.30   13.30
   5  -2   1    5.20    5.70
  -3   5   1   10.80    6.40
  -2  -3   1    6.90    6.00
   0  -5  -1  127.59   15.50
  -5   5  -1  123.99   12.90
   5   0  -1   98.29   11.70
   0   5   1  122.59   17.80
   5  -5   1  125.19   10.20
  -5   0   1   96.49   16.30
  -5   0   1   99.09   13.90
  -5   8  -1  149.49   14.70
  -3  -5  -1  141.99   18.60
   8  -3  -1  121.99   13.90
   5  -8   1  109.79   11.60
  -8   3   1  121.59   14.80
   3   5   1  126.59   17.70
  11  -6  -1 2877.51  170.78
  -6  -5  -1 3240.88  177.88
  -5  11  -1 3114.79  172.18
 -11   6   1 2808.32  172.58
   5 -11   1 2907.51  170.18
   6   5   1 3069.09  176.98
  -6  -2  -1  589.54   42.30
   8  -6  -1  541.45   36.90
  -2   8  -1  596.44   38.90
   6   2   1  604.04   41.90
  -8   6   1  542.25   37.60
   2  -8   1  578.94   36.90
   5  -6  -1 2350.56  135.49
  -6   1  -1 2314.87  136.19
   1   5  -1 2563.14  136.09
   6  -1   1 2452.85  135.59
  -5   6   1 2329.07  135.19
  -1  -5   1 2338.77  135.49
  -1  -5   1 2314.67  139.69
   2  -6  -1  443.86   31.60
  -6   4  -1  425.66   28.00
   4   2  -1  453.55   28.30
  -2   6   1  471.65   30.40
  -4  -2   1  367.16   32.50
   6  -4   1  422.76   27.20
  -4  -2   1  395.96   35.80
   7  -1  -1  285.17   22.00
  -1  -6  -1  311.37   29.10
  -6   7  -1  313.87   22.60
  -7   1   1  256.77   28.90
   6  -7   1  284.67   20.50
   1   6   1  364.16   28.60
  -7   1   1  322.97   24.50
  -6  10  -1 1205.78   71.79
  -4  -6  -1 1300.57   77.79
  10  -4  -1 1177.48   71.49
 -10   4   1 1081.99   72.99
   4   6   1 1218.78   77.49
   6 -10   1 1131.99   72.69
  -7  -6  -1 3577.44  202.48
  13  -7  -1 3369.46  195.38
  -6  13  -1 3563.94  196.78
 -13   7   1 3353.66  198.28
   7   6   1 3306.47  201.68
   6 -13   1 3327.77  193.78
  -7  -3  -1   69.99   15.80
  10  -7  -1  114.89   16.40
   7   3   1   67.79   17.40
 -10   7   1   91.89   13.00
  -7   0  -1 4059.69  232.98
   7  -7  -1 4044.40  230.08
   0   7  -1 4541.95  231.48
  -7   7   1 3877.31  230.28
   7   0   1 4232.08  231.98
   0  -7   1 4114.59  235.58
   0  -7   1 3856.51  230.08
   3   4  -1  356.86   26.50
   4  -7  -1  343.57   26.00
  -7   3  -1  333.47   24.60
  -4   7   1  344.77   25.60
   7  -3   1  337.57   24.10
  -3  -4   1  330.77   33.40
  -3  -4   1  307.37   26.80
   1  -7  -1  702.13   45.40
   6   1  -1  629.14   41.00
  -7   6  -1  671.63   41.20
  -1   7   1  721.13   44.00
  -6  -1   1  573.74   46.60
   7  -6   1  609.84   39.80
  -6  -1   1  689.63   44.40
  -2  -7  -1  187.58   23.70
  -7   9  -1  170.58   18.10
   2   7   1  178.48   27.50
   7  -9   1  176.08   15.30
  -9   2   1  179.48   28.00
  -9   2   1  167.48   20.70
  -7  12  -1 3205.18  178.48
  12  -5  -1 3170.08  178.08
 -12   5   1 3160.48  181.38
 -12   5   1 2978.00  183.58
   7 -12   1 3060.49  175.98
   5   7   1 3049.69  183.68
  -7  15  -1 1697.73  101.69
  15  -8  -1 1647.44  100.39
   8   7   1 1553.84  107.89
   8   7   1 1693.93  108.79
 -15   8   1 1683.13  105.09
 -15   8   1 1591.64  103.59
  -8  -4  -1 1468.55   94.59
  12  -8  -1 1459.15   88.09
  -4  12  -1 1503.05   90.19
 -12   8   1 1440.06   89.89
   4 -12   1 1424.86   87.59
   8   4   1 1484.95   95.19
  -1   9  -1  216.18   29.30
   9  -8  -1  169.08   17.90
   1  -9   1  148.39   20.20
  -9   8   1  162.18   18.50
   8   1   1  189.88   24.50
   6  -8  -1 2966.60  161.78
   2   6  -1 3073.99  163.08
  -8   2  -1 2724.93  162.28
  -2  -6   1 2588.64  163.28
  -2  -6   1 2880.01  166.28
   8  -2   1 2850.71  161.18
  -6   8   1 2729.23  160.98
   5   3  -1   45.30   10.10
   3  -8  -1   61.39   11.80
  -8   5  -1   51.39    8.70
  -5  -3   1   46.00   16.40
  -3   8   1   68.79   11.10
   8  -5   1   51.69    8.20
  -5  -3   1   59.29   11.30
   0  -8  -1  150.88   20.10
   8   0  -1  163.38   19.30
  -8   8  -1  162.28   16.80
   0   8   1  178.68   23.20
  -8   0   1  161.08   20.60
  -8   0   1  122.29   21.30
   8  -8   1  143.69   13.90
  11  -3  -1    7.80    8.60
  -3  -8  -1   20.20   16.70
  -8  11  -1   11.80    8.50
 -11   3   1   22.20   19.60
   3   8   1   26.90   16.30
   8 -11   1   13.20    6.70
 -11   3   1   -0.40   10.20
  14  -6  -1 3453.25  198.08
  -6  -8  -1 3386.66  205.28
  -8  14  -1 3537.05  198.78
 -14   6   1 3598.34  203.48
   6   8   1 3308.77  204.48
 -14   6   1 3354.66  204.28
  -8  17  -1   -3.80    9.00
  -9  -8  -1   -8.50   10.50
  17  -9  -1   28.90   18.30
  17  -9  -1  -11.80   11.80
  17  -9  -1  -28.10   13.70
  -8  17  -1   -1.00   14.40
  17  -9  -1   70.79   33.10
  -9  -8  -1    9.80   14.00
 -17   9   1  -13.00   22.80
 -17   9   1  -23.60   11.80
   9   8   1   -2.50   20.20
   9   8   1   22.80   17.30
   9   8   1  -18.80   14.60
 -17   9   1    3.30   13.00
  -9  -5  -1 1179.48   84.19
  -5  14  -1 1333.67   79.79
  14  -9  -1 1237.88   76.89
   9   5   1 1219.78   84.79
 -14   9   1 1167.78   79.09
  -2  11  -1   21.10   12.40
  -9  -2  -1   18.20   14.00
  11  -9  -1   15.50    8.50
   2 -11   1   34.70   10.50
 -11   9   1   26.50   10.40
   9   2   1   15.90   14.00
   1   8  -1  393.16   34.40
   8  -9  -1  396.06   29.70
  -9   1  -1  377.26   34.30
   9  -1   1  425.46   33.50
  -1  -8   1  415.66   48.10
  -1  -8   1  345.47   32.40
  -8   9   1  410.06   30.90
   5  -9  -1   45.00   10.30
  -9   4  -1   29.40    8.80
   4   5  -1   38.20   11.90
  -4  -5   1   44.00   17.00
  -5   9   1   34.40    9.40
  -4  -5   1   38.70   11.70
   9  -4   1   39.80    9.00
   7   2  -1   41.50   11.10
   2  -9  -1   74.39   13.90
   9  -7   1   49.00    8.20
  -7  -2   1   28.90   16.90
  -7  -2   1   33.90   11.90
  -1  -9  -1   -0.30   22.40
  -9  10  -1   13.30    8.60
  10  -1  -1   12.30    9.80
   9 -10   1    1.70    5.70
 -10   1   1   37.40   18.80
   1   9   1   13.50   14.80
  -4  -9  -1  778.32   58.59
  -9  13  -1  751.62   50.19
  13  -4  -1  745.43   50.79
   4   9   1  687.63   57.79
 -13   4   1  756.42   55.69
 -13   4   1  663.63   59.29
   9 -13   1  712.93   47.00
  16  -7  -1  650.73   45.80
  -7  -9  -1  448.86   61.59
  -7  -9  -1  593.54   54.49
  -9  16  -1  561.94   48.20
  -9  16  -1  628.64   45.40
  16  -7  -1  613.14   53.39
 -16   7   1  690.03   52.39
   7   9   1  501.15   51.99
   9 -16   1  555.14   48.70
 -16   7   1  563.44   56.69
   9 -16   1  495.25   53.39
   7   9   1  607.64   51.59
 -10  -9  -1   79.79   21.40
  19 -10  -1  131.79   26.00
 -10  -9  -1  115.49   31.30
  -9  19  -1  100.49   18.40
  -9  19  -1   54.79   19.30
  19 -10  -1   93.69   19.20
 -19  10   1   76.49   39.40
  10   9   1   78.59   24.60
   9 -19   1  110.99   20.90
   9 -19   1  103.99   34.10
 -19  10   1   82.79   18.40
 -19  10   1   49.30   20.00
 -19  10   1   73.79   22.70
  10   9   1  122.89   25.90
  10   9   1   85.59   25.90
  16 -10  -1   15.90    9.20
 -10  -6  -1    2.80   15.00
  16 -10  -1   34.20   31.30
  -6  16  -1    4.00    9.60
  16 -10  -1    1.20   16.70
  -6  16  -1    7.10   15.00
 -10  -6  -1   28.90   10.30
 -16  10   1   10.80   16.60
   6 -16   1   -2.90   11.90
 -16  10   1  -14.10   12.20
 -16  10   1    5.50   10.60
  10   6   1  -22.50   14.90
  10   6   1   28.40   17.70
  10   6   1   -1.30   18.60
  -3  13  -1  306.97   29.70
  13 -10  -1  277.67   25.10
 -10  -3  -1  276.47   33.00
   3 -13   1  247.78   26.10
 -13  10   1  265.17   26.70
  10   3   1  221.08   33.60
   0  10  -1  662.03   49.30
  10 -10  -1  613.64   42.00
 -10   0  -1  562.74   48.30
  10   0   1  651.83   47.80
   0 -10   1  569.24   43.30
 -10  10   1  607.64   43.20
   7 -10  -1  119.29   17.60
   3   7  -1   99.79   18.40
 -10   3  -1   99.39   16.80
  10  -3   1  103.79   15.40
  -3  -7   1  135.99   26.10
  -7  10   1  116.39   16.20
  -3  -7   1  106.99   18.00
 -10   6  -1 1714.63  103.39
   6   4  -1 1665.73  104.59
   4 -10  -1 1737.03  104.69
  10  -6   1 1732.63  101.89
  -6  -4   1 1891.61  106.29
  -6  -4   1 1733.63  108.19
  -4  10   1 1752.12  104.19
   1 -10  -1   47.80   15.20
 -10   9  -1   42.20   10.60
   9   1  -1   33.80   12.00
  -9  -1   1   60.69   22.20
  -9  -1   1   20.40   13.30
  10  -9   1   43.70    9.10
  -1  10   1   42.90   14.40
  12  -2  -1   25.80   11.20
  -2 -10  -1   48.80   16.80
 -10  12  -1   48.20   11.20
 -12   2   1   56.89   16.50
 -12   2   1   42.10   25.40
  10 -12   1   35.20    8.40
   2  10   1   50.29   18.30
  -5 -10  -1  363.56   39.30
  -5 -10  -1  279.87   30.20
 -10  15  -1  359.06   30.70
  15  -5  -1  334.07   31.00
  15  -5  -1  367.16   38.90
 -15   5   1  315.87   46.00
  10 -15   1  323.87   46.20
  10 -15   1  299.77   32.40
   5  10   1  312.97   34.30
   5  10   1  341.47   41.30
 -15   5   1  269.47   33.10
 -15   5   1  334.07   37.00
 -15   5   1  336.57   40.40
 -10  18  -1  154.88   22.10
  -8 -10  -1  137.59   23.40
  18  -8  -1  173.68   25.80
  18  -8  -1  165.38   27.10
 -10  18  -1  127.79   22.10
  -8 -10  -1  169.88   30.70
  18  -8  -1  130.99   26.90
 -18   8   1  174.08   23.30
  10 -18   1  119.89   21.30
  10 -18   1  179.08   30.60
   8  10   1  152.18   28.90
   8  10   1  129.39   29.80
 -18   8   1  186.18   30.20
 -18   8   1  134.09   27.60
 -10  21  -1   34.40   14.60
  21 -11  -1   20.10   19.60
  21 -11  -1   43.70   19.30
 -11 -10  -1   91.69   51.99
 -11 -10  -1   24.00   15.80
 -10  21  -1   39.40   16.70
 -21  11   1   26.60   13.80
  11  10   1   54.99   22.70
  11  10   1   -4.60   20.00
  11  10   1   14.10   19.30
 -21  11   1   39.40   22.80
  10 -21   1   29.70   15.60
  18 -11  -1   86.79   36.90
  -7  18  -1   96.69   18.60
  18 -11  -1  106.19   24.40
  18 -11  -1  122.39   19.10
 -11  -7  -1   87.29   15.20
 -11  -7  -1  131.69   23.60
  -7  18  -1  109.99   21.50
 -18  11   1  102.09   21.80
   7 -18   1  135.19   35.20
 -18  11   1  123.19   34.20
  11   7   1  125.49   25.40
  11   7   1   95.09   27.40
  11   7   1  104.79   25.90
   7 -18   1  128.19   22.40
 -18  11   1  126.99   20.70
  15 -11  -1   17.00   14.00
  15 -11  -1   23.80    9.40
 -11  -4  -1   18.00   16.80
 -11  -4  -1   -5.60   11.50
 -11  -4  -1   50.39   11.20
  -4  15  -1   33.20   14.10
 -15  11   1   21.30   14.80
  11   4   1   30.50   18.40
  11   4   1   21.20   16.30
 -15  11   1   11.70    9.80
   4 -15   1   39.70   13.70
 -11  -1  -1  142.59   24.30
  -1  12  -1  164.18   23.00
  12 -11  -1  182.88   19.90
   1 -12   1  162.48   22.50
  11   1   1  164.38   24.90
 -12  11   1  191.98   22.30
   2   9  -1   38.50   16.30
   9 -11  -1   21.30    9.50
 -11   2  -1   33.90   14.70
  -2  -9   1    8.30   12.80
  11  -2   1   15.40   12.50
  -9  11   1   40.70   11.20
  -2  -9   1   41.40   21.90
   6 -11  -1 2990.10  166.98
   5   6  -1 2864.11  168.88
 -11   5  -1 2850.31  167.48
  -6  11   1 2834.12  165.88
  11  -5   1 2876.31  165.18
  -5  -6   1 2835.22  171.18
 -11   8  -1  247.58   24.40
   8   3  -1  266.37   28.70
  -8  -3   1  284.57   36.00
  -8  -3   1  210.98   28.60
  11  -8   1  245.08   22.50
  -3  11   1  263.87   27.90
 -11  11  -1  155.68   19.70
  11   0  -1  158.78   23.10
   0 -11  -1  137.99   22.40
  11 -11   1  150.48   16.90
 -11   0   1  157.28   31.50
   0  11   1  154.48   22.70
 -11   0   1  144.09   23.10
  14  -3  -1   72.39   14.50
 -11  14  -1   77.29   14.50
  14  -3  -1   71.79   23.90
  -3 -11  -1   94.49   21.70
   3  11   1   67.89   29.00
 -14   3   1   82.69   20.20
   3  11   1   59.09   18.70
 -14   3   1   16.50   23.70
  17  -6  -1   41.10   16.90
  17  -6  -1   19.80   17.60
 -11  17  -1   37.80   16.10
  -6 -11  -1   49.70   20.30
  -6 -11  -1   47.90   14.60
 -11  17  -1   25.90   12.50
  17  -6  -1   35.00   13.70
   6  11   1   15.00   14.80
 -17   6   1   48.30   19.90
  11 -17   1    9.00   19.60
   6  11   1   11.00   17.40
 -17   6   1   69.99   18.10
 -17   6   1   33.90   15.70
  11 -17   1   27.90   12.50
 -17   6   1   34.70   14.70
  -9 -11  -1  240.58   32.90
  20  -9  -1  340.17   49.20
  20  -9  -1  216.18   30.60
 -11  20  -1  197.08   28.30
  20  -9  -1  226.38   31.50
  11 -20   1  260.17   41.70
 -20   9   1  218.38   28.20
 -20   9   1  256.47   34.20
 -20   9   1  211.58   38.20
   9  11   1  180.98   35.00
   9  11   1  233.18   35.20
  11 -20   1  214.98   31.00
 -12 -11  -1  184.38   37.30
  23 -12  -1  171.78   41.00
 -11  23  -1  187.18   28.90
 -11  23  -1  270.77   49.20
  11 -23   1  294.97   59.79
 -23  12   1  196.18   32.20
  11 -23   1  242.78   39.20
 -23  12   1  225.08   25.80
  12  11   1  225.18   41.50
 -23  12   1  184.18   39.60
  20 -12  -1   43.40   18.80
  -8  20  -1   58.19   15.80
  -8  20  -1   53.09   18.20
 -12  -8  -1   18.80   15.60
  20 -12  -1   34.90   16.70
 -12  -8  -1   72.09   31.60
 -20  12   1   84.39   22.10
   8 -20   1   78.29   31.40
  12   8   1   43.90   22.80
 -20  12   1   69.79   17.70
  12   8   1   55.49   24.70
   8 -20   1   49.20   15.70
 -20  12   1   79.49   22.50
  12   8   1   41.70   21.20
 -20  12   1   43.80   41.00
  17 -12  -1  572.24   49.99
  -5  17  -1  489.55   45.20
 -12  -5  -1  550.34   53.99
  -5  17  -1  621.24   47.80
 -12  -5  -1  541.65   41.00
  17 -12  -1  557.14   75.19
 -12  -5  -1  546.15   47.70
  12   5   1  505.75   53.09
  12   5   1  680.83   54.89
   5 -17   1  455.55   57.39
  12   5   1  454.35   52.39
   5 -17   1  522.45   61.99
 -17  12   1  584.54   46.10
 -17  12   1  658.13   49.30
 -17  12   1  587.44   51.09
   5 -17   1  526.95   45.20
 -12  -2  -1   25.60   14.90
 -12  -2  -1   27.50   10.90
  -2  14  -1   31.30   14.70
  14 -12  -1   35.50   12.30
  14 -12  -1   70.99   26.30
  14 -12  -1   47.20   11.10
  12   2   1   29.90   16.70
 -14  12   1   36.40   13.40
  12   2   1   26.80   17.20
 -14  12   1   26.40   11.00
  11 -12  -1  786.52   50.99
 -12   1  -1  732.23   58.99
   1  11  -1  701.03   58.29
  12  -1   1  818.32   56.89
 -11  12   1  761.62   52.19
  -1 -11   1  738.23   53.19
   4   8  -1 2807.62  182.08
 -12   4  -1 3019.30  182.78
   8 -12  -1 3206.88  179.38
  12  -4   1 3267.57  180.08
  -8  12   1 3114.79  179.38
  -4  -8   1 3160.48  181.68
  -4  -8   1 3107.29  184.98
   5 -12  -1 2958.00  174.18
   7   5  -1 2826.92  175.78
 -12   7  -1 3078.89  174.98
  -5  12   1 3055.49  174.38
  -7  -5   1 3146.99  176.98
  12  -7   1 2932.61  172.18
   2 -12  -1  397.36   35.10
  10   2  -1  349.07   34.60
 -12  10  -1  357.16   31.00
  -2  12   1  393.46   35.30
  12 -10   1  374.16   29.00
 -10  -2   1  341.27   36.20
  13  -1  -1 1083.19   72.59
  -1 -12  -1 1127.89   75.59
 -12  13  -1 1079.59   70.09
   1  12   1 1036.50   75.39
  12 -13   1 1092.29   67.89
 -13   1   1 1088.79   77.09
  16  -4  -1  458.15   49.10
  16  -4  -1  537.25   48.70
  -4 -12  -1  499.75   47.60
  -4 -12  -1  400.46   41.50
 -12  16  -1  446.16   37.10
  16  -4  -1  449.95   56.19
   4  12   1  344.27   51.99
  12 -16   1  394.66   39.10
 -16   4   1  475.15   45.30
   4  12   1  414.56   46.00
   4  12   1  411.66   40.90
  12 -16   1  398.86   49.30
 -12  19  -1   23.30   15.50
  -7 -12  -1   -3.30   24.20
  19  -7  -1   55.59   17.90
  19  -7  -1   18.30   20.50
 -12  19  -1   42.00   12.50
  19  -7  -1   45.90   21.60
 -19   7   1   61.79   23.70
   7  12   1   46.60   25.70
 -19   7   1   48.10   19.30
   7  12   1   14.10   19.80
  12 -19   1   18.30   25.60
 -19   7   1   38.00   14.50
   7  12   1   18.30   27.90
  22 -10  -1   56.19   22.90
 -12  22  -1   46.80   17.30
  22 -10  -1   46.40   22.10
 -12  22  -1   38.10   16.10
 -10 -12  -1   22.40   14.80
 -22  10   1   59.89   28.10
  10  12   1   54.19   21.70
 -22  10   1   83.89   23.90
  12 -22   1   64.99   16.70
  10  12   1   61.99   25.10
 -22  10   1   35.10   12.90
  10  12   1   60.59   24.10
 -12  25  -1 1236.38   85.79
 -13 -12  -1 1257.87   86.59
  25 -13  -1 1236.78   89.59
 -25  13   1 1228.88   89.29
  12 -25   1 1241.88   94.79
  13  12   1 1365.96   92.49
  12 -25   1 1316.67   81.69
  13  12   1 1252.37   87.49
  -9  22  -1  133.59   23.50
  -9  22  -1   95.69   22.40
  22 -13  -1  130.79   24.10
 -13  -9  -1  166.38   25.70
  22 -13  -1  151.88   29.20
 -13  -9  -1   58.19   41.10
  13   9   1  134.89   34.40
 -22  13   1  147.89   31.90
 -22  13   1  124.39   24.80
  13   9   1  123.09   27.70
 -22  13   1  145.89   21.40
  13   9   1  159.28   29.80
   9 -22   1  120.69   32.40
  19 -13  -1  919.01   64.49
 -13  -6  -1 1046.70   85.39
  -6  19  -1  863.11   66.09
  -6  19  -1  893.21   65.69
  19 -13  -1  932.61   73.29
 -13  -6  -1  788.82   57.39
  19 -13  -1  892.31   96.89
  13   6   1  890.01   73.89
   6 -19   1  817.02   92.29
  13   6   1  798.82   72.29
 -19  13   1  960.60   71.39
 -19  13   1  948.01   70.19
 -19  13   1  855.21   63.49
   6 -19   1  827.42   63.99
  13   6   1  846.32   80.29
 -13  -3  -1  252.87   45.00
  16 -13  -1  335.97   43.20
  -3  16  -1  309.17   33.60
  16 -13  -1  266.17   35.00
 -13  -3  -1  280.57   33.10
  -3  16  -1  242.08   31.90
 -13  -3  -1  280.77   27.30
   3 -16   1  232.18   29.70
 -16  13   1  293.67   32.30
  13   3   1  282.07   39.70
 -16  13   1  241.88   31.70
  13   3   1  273.37   38.20
  13   3   1  279.97   38.60
 -16  13   1  265.37   29.60
   3 -16   1  307.37   45.30
  13 -13  -1   47.10   25.60
 -13   0  -1   -7.40    8.30
  13 -13  -1   -7.70   11.50
  13 -13  -1    8.90    7.90
 -13   0  -1   14.30   13.70
   0  13  -1   12.50   13.80
  13   0   1   10.50   14.60
   0 -13   1    3.60   14.90
 -13  13   1   13.60    9.50
   0 -13   1   30.00   11.60
 -13  13   1   20.20   11.20
 -13   3  -1   48.20   17.70
   3  10  -1   76.29   20.30
  10 -13  -1   83.39   14.50
  13  -3   1   63.09   16.20
  -3 -10   1   50.09   16.00
 -10  13   1   92.59   15.80
   6   7  -1 3353.86  208.68
 -13   6  -1 3510.75  208.08
   7 -13  -1 3874.21  206.58
  13  -6   1 3608.54  204.88
  -6  -7   1 3644.74  210.58
  -7  13   1 3377.06  204.78
   4 -13  -1  866.61   59.69
 -13   9  -1  850.21   58.59
   9   4  -1  796.42   61.19
  13  -9   1  804.42   67.29
  -4  13   1  922.21   60.59
  -9  -4   1  849.32   64.49
  -9  -4   1  954.80   62.79
 -13  12  -1 1588.94   94.19
  12   1  -1 1524.95   96.79
   1 -13  -1 1472.15   96.09
 -12  -1   1 1451.35   98.89
  13 -12   1 1470.45   90.89
  -1  13   1 1520.35   97.19
  15  -2  -1  619.44   54.19
  15  -2  -1  613.64   47.40
  15  -2  -1  658.53   54.69
 -13  15  -1  533.05   46.30
  -2 -13  -1  598.94   50.69
  -2 -13  -1  498.95   44.20
  13 -15   1  505.65   59.29
 -15   2   1  479.15   48.90
  13 -15   1  588.94   46.10
 -15   2   1  580.44   53.49
   2  13   1  552.94   47.00
 -15   2   1  501.15   43.70
  -5 -13  -1   82.09   16.60
  18  -5  -1  119.69   22.30
  18  -5  -1  110.19   24.70
 -13  18  -1  118.49   21.10
 -13  18  -1  100.79   17.80
  -5 -13  -1   65.49   25.20
  18  -5  -1  106.89   24.90
 -18   5   1  128.49   26.70
  13 -18   1  105.99   27.10
 -18   5   1   74.39   26.10
   5  13   1   66.49   30.50
   5  13   1   81.59   22.20
 -18   5   1   89.29   17.50
  13 -18   1   87.89   18.60
   5  13   1   53.79   23.20
 -13  21  -1   17.40   15.10
  21  -8  -1   47.10   21.60
  21  -8  -1   21.30   19.60
  21  -8  -1   26.30   20.10
 -13  21  -1   15.00   13.70
  -8 -13  -1   20.60   34.50
   8  13   1   21.30   18.30
  13 -21   1   15.70   13.70
 -21   8   1   27.20   12.50
   8  13   1   81.59   29.50
   8  13   1   38.80   23.10
  13 -21   1   29.20   29.90
 -21   8   1   16.80   18.70
 -21   8   1   76.79   29.20
  24 -11  -1  821.32   66.59
 -11 -13  -1  863.91   63.79
 -13  24  -1  783.42   62.09
 -13  24  -1  856.51   69.69
 -24  11   1  843.22   66.79
  13 -24   1  875.31   75.89
  13 -24   1  809.22   59.29
  11  13   1  792.52   70.99
  11  13   1  784.72   65.89
 -14 -13  -1  663.13   49.20
 -13  27  -1  655.93   50.09
  27 -14  -1  636.34   52.09
  14  13   1  561.44   55.59
  13 -27   1  600.24   65.89
  13 -27   1  687.73   42.90
 -10  24  -1  384.46   39.80
 -14 -10  -1  335.97   39.80
  24 -14  -1  349.67   42.40
  10 -24   1  440.26   35.80
  10 -24   1  412.56   49.99
  14  10   1  295.67   40.20
 -24  14   1  405.76   43.90
 -24  14   1  328.07   31.90
  14  10   1  297.57   43.00
  -7  21  -1  746.33   61.09
  -7  21  -1  770.72   63.39
 -14  -7  -1  630.34   82.49
  21 -14  -1  795.62   64.09
 -14  -7  -1  796.52   62.69
   7 -21   1  804.42   58.89
  14   7   1  827.12   67.69
 -21  14   1  833.22   66.69
   7 -21   1  703.63   73.69
 -21  14   1  883.71   69.69
  14   7   1  830.42   68.19
 -21  14   1  781.52   91.69
  14   7   1  736.63   71.89
 -21  14   1  803.92   59.09
 -14  -4  -1  129.89   18.40
  -4  18  -1  115.19   21.30
  18 -14  -1  134.69   20.50
  -4  18  -1  114.69   22.20
 -14  -4  -1   93.39   26.40
  18 -14  -1  156.68   27.60
  18 -14  -1  206.08   40.30
 -14  -4  -1  118.59   24.30
 -18  14   1  136.99   22.10
   4 -18   1  138.59   21.20
  14   4   1  109.39   22.90
  14   4   1  115.19   28.70
 -18  14   1  125.49   22.20
 -18  14   1  135.89   25.30
  14   4   1  140.99   28.20
   4 -18   1  181.18   37.10
  15 -14  -1   86.49   14.90
  -1  15  -1   49.70   17.50
  15 -14  -1  115.19   31.20
 -14  -1  -1   88.79   15.10
 -14  -1  -1   61.49   17.30
  15 -14  -1  130.99   22.00
  14   1   1   73.09   22.30
 -15  14   1   38.60   19.30
 -15  14   1   88.29   17.50
  14   1   1   65.09   21.60
   1 -15   1   -4.50   46.00
   1 -15   1  112.09   16.80
 -15  14   1   84.59   16.50
 -14   2  -1  116.89   24.50
  12 -14  -1  123.39   22.10
  12 -14  -1  128.69   32.00
   2  12  -1  113.69   23.10
  12 -14  -1  119.19   16.80
 -14   2  -1  110.19   17.50
  14  -2   1   81.99   18.20
 -12  14   1  127.49   19.20
  -2 -12   1   89.09   16.70
  14  -2   1  114.29   20.70
 -12  14   1  122.89   18.30
  -2 -12   1   85.39   18.60
   5   9  -1 1073.09   81.29
   9 -14  -1 1266.57   76.29
 -14   5  -1 1185.78   82.09
  -5  -9   1 1248.48   83.39
  -5  -9   1 1117.49   78.99
  -9  14   1 1152.88   76.19
  14  -5   1 1221.08   77.69
 -14   8  -1 2511.65  148.29
   8   6  -1 2326.47  149.59
   6 -14  -1 2552.84  146.99
  -6  14   1 2440.36  145.99
  14  -8   1 2472.95  144.59
  -8  -6   1 2558.84  150.98
  -8  -6   1 2330.17  148.19
  11   3  -1  119.59   21.40
 -14  11  -1  173.18   21.40
   3 -14  -1  150.18   28.30
   3 -14  -1  169.28   24.70
 -11  -3   1  153.08   35.10
  -3  14   1  175.78   26.00
  14 -11   1  179.88   26.30
 -11  -3   1  136.49   23.10
  14 -11   1  175.18   21.10
 -14  14  -1  948.61   65.69
  14   0  -1  831.92   62.39
   0 -14  -1  832.12   61.79
  14   0  -1  798.22   65.99
 -14   0   1  846.92   66.19
  14 -14   1  837.52   59.69
   0  14   1  688.13   59.49
  14 -14   1  739.43   88.79
  14 -14   1  781.12   72.09
  -3 -14  -1   49.60   13.70
  -3 -14  -1   62.79   22.40
  17  -3  -1   25.40   18.20
  17  -3  -1   48.80   21.60
 -14  17  -1   33.70   15.30
  17  -3  -1   29.70   17.30
 -17   3   1   61.69   24.30
  14 -17   1   56.49   24.30
   3  14   1   23.30   18.60
 -17   3   1   27.90   20.00
 -17   3   1   42.00   19.90
   3  14   1   33.50   18.30
 -17   3   1   21.60   14.80
   3  14   1   55.49   28.30
  20  -6  -1   41.80   21.50
  20  -6  -1   10.20   19.70
 -14  20  -1   49.30   19.20
  -6 -14  -1   18.30   29.60
 -14  20  -1   20.40   15.50
  -6 -14  -1   62.29   19.20
  20  -6  -1   26.90   20.50
   6  14   1   47.80   29.30
 -20   6   1   28.50   26.50
 -20   6   1   33.70   13.60
   6  14   1   63.09   21.60
  14 -20   1   41.90   14.60
  14 -20   1   43.60   27.40
 -20   6   1   43.60   21.60
 -14  23  -1   50.89   23.10
 -14  23  -1   34.30   16.30
  -9 -14  -1   47.40   17.90
  23  -9  -1   21.50   17.50
  23  -9  -1   40.30   33.60
   9  14   1   24.50   18.70
   9  14   1   60.59   31.60
   9  14   1   30.30   23.70
  14 -23   1   33.40   15.10
 -23   9   1   48.50   22.30
  26 -12  -1  725.73   60.39
 -12 -14  -1  791.82   57.99
 -14  26  -1  806.92   57.59
  12  14   1  686.53   57.09
  12  14   1  707.73   63.89
  14 -26   1  800.32   52.09
  14 -26   1  796.82   66.39
 -26  12   1  777.52   59.89
 -15 -14  -1  124.99   17.30
 -14  29  -1  164.38   22.00
  26 -15  -1  598.04   51.69
 -15 -11  -1  579.34   48.70
 -11  26  -1  588.74   49.99
  15  11   1  700.33   71.69
  11 -26   1  610.94   56.49
  11 -26   1  630.94   43.20
  23 -15  -1   66.39   28.80
  -8  23  -1   58.49   35.60
  -8  23  -1   46.00   26.00
 -15  -8  -1   65.09   26.10
  15   8   1   57.89   34.80
  15   8   1   53.39   18.60
 -23  15   1   35.30   48.10
  15   8   1   80.59   34.10
 -23  15   1   35.20   19.80
  -5  20  -1  410.96   43.20
 -15  -5  -1  474.85   53.59
  20 -15  -1  472.25   45.60
  20 -15  -1  410.06   44.80
  -5  20  -1  371.06   40.90
  15   5   1  406.16   47.10
 -20  15   1  404.26   46.20
  15   5   1  405.06   51.09
 -20  15   1  385.06   39.60
   5 -20   1  407.66   38.70
   5 -20   1  392.46   55.39
  15   5   1  349.87   44.60
 -20  15   1  442.66   45.20
  17 -15  -1  -40.90   26.90
 -15  -2  -1   15.10   19.10
  17 -15  -1   16.60   12.10
  -2  17  -1   14.20   15.40
  -2  17  -1   19.10   17.40
 -15  -2  -1   29.20   18.00
  17 -15  -1   39.40   15.30
 -15  -2  -1   19.20   11.40
 -17  15   1   33.80   14.30
 -17  15   1   46.10   19.60
 -17  15   1   18.70   11.60
   2 -17   1   32.50   13.10
  15   2   1   27.60   20.00
  15   2   1   25.00   15.90
  15   2   1   22.60   17.30
   2 -17   1   37.60   25.90
  14 -15  -1  -10.80    9.50
   1  14  -1    2.90   14.40
 -15   1  -1    3.50   14.30
  14 -15  -1    9.00   24.30
   1  14  -1   -5.90   14.90
  14 -15  -1    7.60    9.40
 -15   1  -1    6.80    8.80
 -14  15   1   18.80   11.80
  15  -1   1  -14.40   15.30
 -14  15   1  -11.10   17.10
 -14  15   1   13.80   10.40
  -1 -14   1   -7.80    9.60
  15  -1   1   -0.70   15.00
  -1 -14   1  -31.80   23.00
  15  -1   1    8.00   18.10
   4  11  -1    3.60   15.70
  11 -15  -1   12.90    8.60
  11 -15  -1  -25.80   25.60
 -15   4  -1   10.70   10.30
  11 -15  -1   -0.50   10.00
 -15   4  -1    2.10   14.10
  15  -4   1   11.10   22.00
 -11  15   1   -3.90    7.90
  -4 -11   1    4.70   11.00
  15  -4   1   15.40   13.60
 -11  15   1    8.80   10.90
  -4 -11   1    7.60   17.60
   8 -15  -1 1204.78   84.89
 -15   7  -1 1427.06   88.79
 -15   7  -1 1276.57   82.39
   7   8  -1 1357.36   88.79
   8 -15  -1 1373.86   83.09
  -7  -8   1 1247.18   82.69
  15  -7   1 1313.57   83.29
  -7  -8   1 1194.08   87.39
  -7  -8   1 1290.47   88.49
  15  -7   1 1201.18   99.49
  15  -7   1 1338.77   85.29
  -8  15   1 1280.27   82.59
  -8  15   1 1183.58   82.49
   5 -15  -1  278.17   33.00
 -15  10  -1  318.97   31.90
  10   5  -1  325.47   37.50
  10   5  -1  285.37   38.40
   5 -15  -1  321.37   32.00
 -15  10  -1  307.97   32.40
  15 -10   1  364.96   42.60
  -5  15   1  339.17   32.60
 -10  -5   1  273.47   32.20
  15 -10   1  305.77   29.00
  -5  15   1  325.07   32.00
 -10  -5   1  300.17   36.00
  15 -10   1  324.57   34.80
   2 -15  -1  271.27   32.90
 -15  13  -1  287.87   41.40
   2 -15  -1  223.88   28.60
  13   2  -1  246.38   35.30
  15 -13   1  293.97   30.30
 -13  -2   1  274.17   36.50
 -13  -2   1  306.57   32.90
  15 -13   1  277.27   29.20
  15 -13   1  293.37   37.10
  15 -13   1  129.89   63.99
  -2  15   1  236.98   29.80
  16  -1  -1   11.60   16.20
  -1 -15  -1   18.80   17.90
 -15  16  -1    8.20   13.50
 -15  16  -1    3.70    9.40
  16  -1  -1   25.60   19.80
  -1 -15  -1   -2.10   13.10
  16  -1  -1   27.80   16.50
   1  15   1   -3.40   14.70
 -16   1   1   53.99   23.80
  15 -16   1   14.60   13.10
   1  15   1   42.30   43.80
  15 -16   1    1.20   21.00
 -16   1   1    5.10   20.80
   1  15   1   27.50   16.90
 -16   1   1  -26.50   18.00
 -16   1   1  -16.10   18.20
 -15  19  -1   -0.70   10.80
  19  -4  -1  -14.50   15.60
  19  -4  -1  -27.30   15.30
  -4 -15  -1    7.70   12.80
  -4 -15  -1  -26.00   26.70
 -15  19  -1    6.90   13.70
  19  -4  -1   11.40   17.30
 -19   4   1   22.50   25.00
  15 -19   1   -6.30   10.10
 -19   4   1    1.00   13.20
  15 -19   1   15.60   22.80
   4  15   1   15.30   16.70
 -19   4   1   -3.10   16.50
   4  15   1    9.70   16.50
   4  15   1   46.40   30.50
 -15  22  -1   52.89   18.10
  22  -7  -1   65.59   23.10
  22  -7  -1   49.40   25.30
  -7 -15  -1   10.40   31.30
  -7 -15  -1   36.30   16.80
 -15  22  -1   49.10   17.50
  15 -22   1   43.50   15.30
   7  15   1   -4.20   30.30
   7  15   1   44.00   20.10
 -22   7   1   73.69   19.80
  15 -22   1   82.09   33.20
 -22   7   1    9.00   32.80
 -15  25  -1  233.88   30.00
  25 -10  -1  198.58   31.20
 -10 -15  -1  226.58   29.50
  10  15   1  168.78   33.40
 -25  10   1  198.08   29.20
  15 -25   1  180.18   24.30
  10  15   1  151.08   25.50
  15 -25   1  260.37   40.70
  28 -13  -1  318.87   32.70
 -15  28  -1  338.37   31.90
 -13 -15  -1  362.26   31.00
 -28  13   1  301.87   32.60
  15 -28   1  318.47   35.60
  15 -28   1  274.37   22.30
  15 -28   1  342.27   40.80
 -16 -12  -1   75.39   15.60
  28 -16  -1   71.89   16.10
 -12  28  -1   89.79   16.60
  16  12   1  103.79   20.80
  12 -28   1   80.49   19.60
  12 -28   1  116.69   20.20
 -28  16   1   50.69   15.80
  -9  25  -1   16.90   16.90
  25 -16  -1   29.30   14.70
 -16  -9  -1   46.50   17.30
 -25  16   1   39.90   18.10
   9 -25   1   58.29   13.60
   9 -25   1   65.59   24.00
 -25  16   1   21.40   10.90
  16   9   1   48.70   17.80
 -16  -6  -1   42.60   19.00
  -6  22  -1   43.20   21.00
 -16  -6  -1   -1.70   42.50
  22 -16  -1   89.69   23.60
  -6  22  -1   49.99   20.10
 -22  16   1   56.89   23.70
  16   6   1   46.80   28.80
   6 -22   1   62.29   15.40
 -22  16   1   56.69   23.50
 -22  16   1   43.40   16.20
 -22  16   1  -13.60   52.99
   6 -22   1   74.09   29.50
  16   6   1   50.89   22.00
  16   6   1   77.99   22.20
 -16  -3  -1   40.60   18.30
  19 -16  -1   36.50   17.80
  19 -16  -1   30.20   16.30
  19 -16  -1   67.89   41.00
  -3  19  -1   34.10   17.10
 -16  -3  -1   66.49   13.90
 -16  -3  -1   -2.80   24.60
   3 -19   1   41.40   14.30
 -19  16   1   38.20   16.20
  16   3   1   51.09   21.60
  16   3   1    3.70   23.60
 -19  16   1   46.80   20.30
   3 -19   1  107.49   30.30
  16   3   1   28.90   16.70
 -19  16   1   24.30   24.90
 -16   0  -1  119.59   29.20
  16 -16  -1  193.28   30.70
  16 -16  -1  190.48   24.40
 -16   0  -1  210.78   29.50
 -16   0  -1  160.18   23.60
   0  16  -1  161.88   28.20
 -16  16   1  195.68   28.40
  16   0   1  151.38   29.10
   0 -16   1  170.38   25.10
 -16  16   1  224.78   29.40
  16   0   1  150.58   28.00
 -16  16   1  228.18   28.00
   0 -16   1  210.18   37.80
  16   0   1  148.59   29.90
  13 -16  -1  328.97   38.90
  13 -16  -1  274.97   26.70
 -16   3  -1  191.48   33.10
 -16   3  -1  266.27   27.50
   3  13  -1  219.78   34.20
   3  13  -1  216.68   32.40
  16  -3   1  277.37   36.40
 -13  16   1  236.48   29.10
  16  -3   1  307.77   54.49
  -3 -13   1  227.08   26.60
 -13  16   1  282.97   34.90
 -13  16   1  276.97   28.60
 -16   6  -1    3.20    9.60
 -16   6  -1   23.60   16.80
  10 -16  -1    6.80    9.60
  10 -16  -1   11.40   10.90
  10 -16  -1   93.69   36.60
   6  10  -1   24.60   15.00
   6  10  -1   -9.10   25.10
  -6 -10   1  -24.90   19.50
 -10  16   1  -12.20   10.60
  16  -6   1    9.90   13.00
  16  -6   1  -19.00   12.70
  16  -6   1  -23.60   24.80
  -6 -10   1  -12.90   11.90
 -10  16   1   14.90   11.90
   7 -16  -1  595.64   51.69
   9   7  -1  628.34   56.99
   7 -16  -1  716.43   51.49
 -16   9  -1  699.73   55.49
 -16   9  -1  813.12   57.29
   9   7  -1  671.63   64.69
  -7  16   1  697.13   51.49
  16  -9   1  748.93   54.59
  16  -9   1  757.42   52.29
  16  -9   1  519.45   78.39
  -7  16   1  654.83   53.39
  -9  -7   1  629.94   58.19
  -9  -7   1  647.44   51.39
  16  -9   1  733.73   71.19
 -16  12  -1  123.29   21.20
  12   4  -1  109.79   23.60
  12   4  -1  121.59   23.90
 -16  12  -1  131.19   20.70
   4 -16  -1   97.99   19.70
   4 -16  -1  128.49   20.40
  16 -12   1   94.99   28.60
  -4  16   1   71.09   18.10
  16 -12   1   97.49   17.80
  -4  16   1  140.99   22.10
  16 -12   1  109.09   34.90
 -12  -4   1  169.88   22.40
  16 -12   1  135.69   20.20
  15   1  -1   72.99   21.60
  15   1  -1   11.20   16.80
 -16  15  -1   47.40   16.60
 -16  15  -1   37.60   13.30
   1 -16  -1   35.90   14.50
   1 -16  -1   31.40   19.00
  16 -15   1   60.19   27.40
  16 -15   1   31.10   14.00
 -15  -1   1   51.69   19.50
  16 -15   1   18.20   41.40
  -1  16   1   31.50   18.40
  -1  16   1   28.10   16.20
  -1  16   1  -25.60   44.70
  18  -2  -1  259.37   38.20
  18  -2  -1  289.07   42.10
 -16  18  -1  338.97   34.20
  18  -2  -1  284.57   42.30
  -2 -16  -1  270.67   33.20
   2  16   1  181.28   40.80
   2  16   1  259.37   38.70
  16 -18   1  340.17   53.99
  16 -18   1  280.77   32.90
 -18   2   1  267.27   39.40
   2  16   1  358.06   39.20
 -16  21  -1   16.30   14.30
  21  -5  -1   26.60   19.30
  -5 -16  -1   28.60   16.50
 -16  21  -1   11.00   15.30
  21  -5  -1   17.20   22.40
  21  -5  -1   40.90   18.50
  16 -21   1   -6.80   10.30
   5  16   1   -3.10   17.00
 -21   5   1  -10.20   30.00
 -21   5   1   -2.80   16.30
   5  16   1   22.00   21.40
  16 -21   1   17.20   30.50
  -8 -16  -1   64.69   17.30
 -16  24  -1   46.50   16.60
  24  -8  -1   19.50   18.10
   8  16   1   49.70   19.20
 -24   8   1   20.00   15.90
   8  16   1   66.29   28.40
 -16  27  -1  123.69   19.50
 -11 -16  -1  111.09   19.30
  27 -11  -1  116.59   19.10
 -27  11   1  140.09   21.10
  11  16   1   78.69   18.20
  16 -27   1  125.69   16.40
  16 -27   1  125.09   26.50
  11  16   1  103.59   27.70
 -10  27  -1   16.40   13.70
  10 -27   1   24.70    9.10
 -27  17   1  -16.60   12.00
  17  10   1   -0.30   15.50
  10 -27   1    5.30   17.90
  -7  24  -1   32.20   18.40
  24 -17  -1   49.40   18.50
 -17  -7  -1   40.90   17.00
 -24  17   1   49.00   13.60
   7 -24   1   -2.20   23.10
  17   7   1   20.60   18.40
   7 -24   1   47.10   13.60
  17   7   1   75.19   19.70
 -24  17   1   47.40   19.00
  -4  21  -1    4.50   17.70
 -17  -4  -1  -11.20   14.50
  21 -17  -1    5.90   11.70
 -17  -4  -1   35.80   29.80
  -4  21  -1   37.70   17.80
 -21  17   1   18.20   15.40
 -21  17   1    5.40   12.50
  17   4   1   20.30   18.50
 -21  17   1   -6.60   17.00
   4 -21   1   20.80   12.20
   4 -21   1   38.20   26.90
  17   4   1   -1.60   25.90
  17   4   1   39.00   21.30
  18 -17  -1  753.02   85.49
  -1  18  -1  643.84   62.59
  18 -17  -1  780.22   60.89
 -17  -1  -1  647.44   67.59
  18 -17  -1  761.82   57.29
 -17  -1  -1  670.63   61.49
 -17  -1  -1  756.32   51.79
  -1  18  -1  624.74   60.09
 -18  17   1  857.41   66.49
 -18  17   1  835.02   60.19
   1 -18   1  720.93   54.89
  17   1   1  860.71   70.99
  17   1   1  709.63   65.19
  17   1   1  794.12   63.49
   1 -18   1  643.84   70.99
 -18  17   1  789.42   57.99
   2  15  -1    5.20   14.40
 -17   2  -1   18.80   10.70
 -17   2  -1   -5.60   16.40
  15 -17  -1   50.79   33.80
   2  15  -1  -16.00   15.50
  15 -17  -1   10.30   12.90
 -17   2  -1   30.50   20.80
  15 -17  -1  -13.10   11.10
 -15  17   1    4.50   10.50
  17  -2   1   35.60   18.80
  17  -2   1   30.60   19.40
  -2 -15   1  -50.99   27.40
 -15  17   1    9.20   18.60
  17  -2   1   72.49   43.30
  17  -2   1   -6.20   12.80
  -2 -15   1   23.50   12.40
 -15  17   1   28.40   14.00
   5  12  -1  174.48   32.60
  12 -17  -1  153.38   22.60
 -17   5  -1  118.59   27.20
  12 -17  -1  174.78   23.80
 -17   5  -1  165.68   24.10
 -17   5  -1  136.29   27.50
  17  -5   1  179.18   31.50
  -5 -12   1  137.99   32.60
  17  -5   1  173.48   26.90
 -12  17   1  127.89   25.00
  17  -5   1  129.99   37.30
  17  -5   1  191.08   27.80
 -12  17   1  188.68   24.80
  -5 -12   1  126.79   19.70
 -12  17   1  179.38   26.00
 -17   8  -1   23.10   15.90
   9 -17  -1   -5.30   11.50
   9 -17  -1   14.90   11.60
   8   9  -1   17.30   15.00
 -17   8  -1    3.50   10.70
 -17   8  -1   54.49   22.90
   8   9  -1   27.30   18.40
  -9  17   1    7.10   11.50
  -8  -9   1   65.29   26.70
  -8  -9   1   -5.80   21.40
  17  -8   1   13.80   13.10
  -8  -9   1    6.70   13.70
  17  -8   1    5.10   14.20
  -9  17   1    9.10   10.20
  17  -8   1  -12.50   27.30
 -17  11  -1   30.10   12.80
  11   6  -1   33.50   15.60
   6 -17  -1   -1.10   12.50
   6 -17  -1  -20.50   11.20
 -17  11  -1   -7.50   10.90
  11   6  -1  -17.60   15.40
  -6  17   1  -11.50   11.70
 -11  -6   1  -10.70   10.20
  17 -11   1   33.90   13.50
  17 -11   1   64.79   33.60
  -6  17   1  -14.50    8.90
  17 -11   1    1.40   14.30
  17 -11   1    8.40   25.50
  14   3  -1   76.29   22.40
   3 -17  -1   95.39   35.90
  14   3  -1   55.49   20.60
 -17  14  -1   93.09   18.30
   3 -17  -1   63.89   16.30
 -17  14  -1   98.39   21.30
   3 -17  -1   87.39   20.10
  14   3  -1   51.19   25.10
 -14  -3   1   79.99   18.20
 -14  -3   1   52.79   24.20
  17 -14   1   66.49   16.40
  17 -14   1   66.39   44.20
  -3  17   1  177.18   58.79
  -3  17   1   71.29   19.30
  -3  17   1   87.19   18.40
  17 -14   1   79.49   28.40
   0 -17  -1  396.16   40.10
  17   0  -1  363.66   50.09
  17   0  -1  412.26   48.00
 -17  17  -1  489.45   42.40
 -17  17  -1  441.66   41.50
  17   0  -1  372.06   48.70
   0  17   1  397.36   46.60
  17 -17   1  487.85   41.30
  17 -17   1  431.06   56.59
 -17   0   1  433.16   45.10
   0  17   1  382.66   44.50
   0  17   1  468.85   64.39
 -17  20  -1  246.58   33.40
  20  -3  -1  188.08   32.60
  -3 -17  -1  243.68   32.30
  20  -3  -1  196.48   34.90
 -17  20  -1  278.07   33.00
  20  -3  -1  229.38   38.70
 -20   3   1  224.88   31.70
 -20   3   1  178.18   40.90
  17 -20   1  230.08   30.70
   3  17   1  243.88   45.20
   3  17   1  287.57   38.10
  17 -20   1  267.87   40.80
  23  -6  -1   32.40   21.60
 -17  23  -1   30.00   20.40
  -6 -17  -1   58.59   18.60
  -6 -17  -1   85.79   28.70
 -17  23  -1   80.89   19.00
   6  17   1   89.39   32.00
   6  17   1   36.10   24.70
 -23   6   1   60.29   19.70
   6  17   1   52.29   20.50
  17 -23   1   87.59   39.80
  17 -23   1   93.99   16.70
 -17  26  -1   34.30   13.20
  26  -9  -1   49.00   16.30
  -9 -17  -1   20.00   13.00
   9  17   1   35.60   15.20
  17 -26   1   31.50   10.80
   9  17   1   17.50   26.90
  17 -26   1   21.80   18.10
 -26   9   1   30.20   15.50
  -8  26  -1   17.60   14.90
  26 -18  -1   17.50   11.40
 -18  -8  -1   28.90   13.80
   8 -26   1   21.80   11.30
 -26  18   1  -10.70   13.80
  18   8   1    0.80   14.20
   8 -26   1   31.10   20.50
  -5  23  -1   15.20   16.20
  23 -18  -1    7.70   12.10
 -18  -5  -1   10.40   15.40
 -23  18   1   29.40   17.80
 -23  18   1   15.40   12.50
  18   5   1   -8.40   15.80
   5 -23   1   16.50   11.40
   5 -23   1  -19.10   21.60
 -18  -2  -1  596.64   71.09
  20 -18  -1  697.93   56.09
  -2  20  -1  530.75   53.89
  -2  20  -1  645.44   60.29
 -18  -2  -1  599.24   55.79
  18   2   1  667.03   58.19
 -20  18   1  718.13   57.89
   2 -20   1  621.34   49.30
 -20  18   1  620.84   52.49
 -20  18   1  703.63   60.49
   2 -20   1  662.03   65.89
  18   2   1  657.23   70.69
   1  17  -1  901.01   72.59
   1  17  -1  795.92   74.59
  17 -18  -1 1052.09   72.49
 -18   1  -1  912.11   74.69
  17 -18  -1  913.91   98.39
 -18   1  -1  949.60   82.69
 -18   1  -1  947.61   64.09
  18  -1   1  962.40   82.39
  -1 -17   1  918.81   66.09
  18  -1   1  937.91   75.39
 -17  18   1 1043.70   70.59
  -1 -17   1 1089.99   86.99
 -17  18   1 1113.39   72.39
  18  -1   1  818.32   71.79
  14 -18  -1  250.67   32.10
  14 -18  -1  325.37   53.59
 -18   4  -1  160.48   35.00
 -18   4  -1  196.88   31.90
   4  14  -1  156.28   32.50
   4  14  -1  263.47   34.30
  14 -18  -1  250.57   29.30
 -18   4  -1  223.08   27.50
  -4 -14   1  230.48   38.40
 -14  18   1  198.08   33.10
  -4 -14   1  197.48   28.20
  18  -4   1  255.17   35.10
  18  -4   1  238.68   54.69
 -14  18   1  217.78   29.90
  18  -4   1  195.58   34.40
 -14  18   1  261.87   27.90
   7  11  -1  590.24   54.29
 -18   7  -1  690.23   60.79
   7  11  -1  518.85   56.19
  11 -18  -1  633.04   48.10
 -18   7  -1  603.04   59.19
  11 -18  -1  606.74   50.69
 -18   7  -1  649.04   49.00
  18  -7   1  620.94   54.49
 -11  18   1  612.24   49.50
  -7 -11   1  614.04   49.00
 -11  18   1  639.44   49.10
  18  -7   1  501.85   78.79
  18  -7   1  742.13   79.29
  10   8  -1   31.30   20.70
 -18  10  -1   27.30   16.70
   8 -18  -1   62.69   17.80
  10   8  -1   73.29   20.40
   8 -18  -1   41.80   15.70
 -18  10  -1   41.80   14.80
 -10  -8   1   40.80   16.90
 -10  -8   1   56.19   29.20
  18 -10   1   38.10   17.00
  18 -10   1  -17.40   27.00
  -8  18   1   27.00   30.00
  -8  18   1   45.10   16.80
  -8  18   1   32.70   14.10
  18 -10   1   83.39   37.00
  18 -10   1   88.09   20.30
  13   5  -1  109.39   24.90
 -18  13  -1  119.79   21.90
   5 -18  -1  109.49   21.00
 -18  13  -1   68.49   18.80
  13   5  -1   16.00   24.00
  13   5  -1   41.00   21.00
   5 -18  -1   65.69   24.90
  -5  18   1   71.89   18.70
  18 -13   1   81.59   27.90
  -5  18   1   50.09   31.00
 -13  -5   1  101.59   32.20
  18 -13   1   48.50   44.60
  18 -13   1   89.59   18.40
 -13  -5   1   70.79   18.60
  -5  18   1   53.09   15.90
 -18  16  -1   94.69   22.00
  16   2  -1  111.29   27.10
  16   2  -1   84.99   25.40
  16   2  -1   81.69   24.50
 -18  16  -1  110.79   21.30
   2 -18  -1  121.49   22.20
 -16  -2   1  130.99   30.10
  18 -16   1  141.09   24.30
  -2  18   1   92.49   42.40
 -16  -2   1   90.59   31.40
 -16  -2   1  129.19   23.30
  -2  18   1   73.59   20.30
  18 -16   1  112.59   29.10
  19  -1  -1 1753.22  117.09
  19  -1  -1 1673.03  120.69
  19  -1  -1 1696.43  117.39
 -18  19  -1 1841.72  112.09
  -1 -18  -1 1644.74  109.19
 -18  19  -1 1810.72  110.29
   1  18   1 1565.14  123.49
  18 -19   1 1772.32  120.99
 -19   1   1 1614.04  124.79
   1  18   1 1458.65  115.39
   1  18   1 1662.63  113.89
 -19   1   1 1772.72  113.79
  18 -19   1 1691.33  109.39
  22  -4  -1   23.00   25.80
  22  -4  -1  -11.60   16.50
 -18  22  -1    9.50   16.30
  22  -4  -1   18.60   18.70
   4  18   1  -25.20   32.30
 -22   4   1  -21.40   18.80
   4  18   1  -11.60   25.60
 -22   4   1   51.99   50.09
  -7 -18  -1  447.66   40.70
 -18  25  -1  470.55   40.20
  25  -7  -1  403.26   44.80
  18 -25   1  468.65   38.00
   7  18   1  479.05   57.49
   7  18   1  510.95   45.00
 -25   7   1  412.86   41.70
 -10 -18  -1   36.60   12.20
 -18  28  -1   22.50   11.70
  28 -10  -1   12.70   12.30
  18 -28   1   49.90   18.30
 -28  10   1   22.70   11.60
  -9  28  -1   32.00   12.60
  28 -19  -1   27.60   10.10
 -19  -9  -1   34.00   12.30
 -28  19   1   25.70   15.80
  19   9   1   35.30   15.10
   9 -28   1   18.20   16.00
   9 -28   1   47.50   18.00
 -19  -6  -1   57.99   18.20
  -6  25  -1   57.39   18.70
  25 -19  -1   71.79   16.90
 -25  19   1   40.00   18.80
   6 -25   1   62.89   13.50
 -25  19   1   53.29   12.80
  19   6   1   42.00   18.50
 -19  -3  -1  170.78   26.70
  -3  22  -1   98.69   29.30
  -3  22  -1  130.89   26.80
  22 -19  -1  168.58   26.70
 -22  19   1  163.78   26.00
   3 -22   1  172.88   24.80
   3 -22   1  179.48   32.70
  19   3   1  135.59   29.30
 -22  19   1  167.98   23.40
 -22  19   1  216.68   34.60
   0  19  -1 1295.37   96.79
  19 -19  -1 1371.86   95.19
 -19   0  -1 1332.17   86.29
 -19   0  -1 1157.08  106.69
   0  19  -1 1270.27  100.69
 -19   0  -1 1455.95   99.29
 -19  19   1 1512.45   96.99
   0 -19   1 1458.25  102.09
  19   0   1 1394.46   98.79
   0 -19   1 1445.66   91.69
 -19  19   1 1450.55   99.59
  19   0   1 1388.86  108.99
 -19  19   1 1502.05   93.99
 -19   3  -1   30.80   20.80
  16 -19  -1   42.50   14.10
 -19   3  -1   49.40   24.70
   3  16  -1   50.39   19.30
 -19   3  -1   44.40   13.80
  -3 -16   1   27.80   30.30
  -3 -16   1   54.99   16.70
  19  -3   1   15.60   17.30
  19  -3   1   24.10   25.80
 -16  19   1   14.30   19.50
 -16  19   1   55.99   16.90
   6  13  -1  769.72   71.09
 -19   6  -1  843.52   70.99
  13 -19  -1  847.22   63.59
 -19   6  -1  902.51   77.79
   6  13  -1  825.62   81.59
 -19   6  -1  834.92   59.59
 -13  19   1  874.81   62.49
  19  -6   1  898.41   72.19
 -13  19   1  913.11   63.29
  19  -6   1  836.92   67.59
  -6 -13   1  793.42   60.89
  -6 -13   1  726.83   72.59
 -13  19   1  798.12   70.29
 -19   9  -1   60.99   23.90
 -19   9  -1   57.99   22.20
   9  10  -1   46.70   21.00
 -19   9  -1   81.39   18.00
  10 -19  -1   84.39   20.00
   9  10  -1   50.99   21.70
  19  -9   1   73.09   24.30
  -9 -10   1   84.49   16.90
 -10  19   1   49.40   16.50
 -10  19   1   55.69   24.40
 -10  19   1   71.99   18.00
  19  -9   1   78.29   32.90
  19  -9   1   77.49   21.40
  -9 -10   1   57.79   28.90
  19  -9   1  149.99   58.99
 -19  12  -1  558.54   50.79
  12   7  -1  476.75   52.69
   7 -19  -1  518.85   54.89
 -19  12  -1  402.26   57.59
 -12  -7   1  470.65   53.59
  19 -12   1  427.66   59.49
  -7  19   1  455.05   62.59
  19 -12   1  499.45   66.39
  -7  19   1  479.25   44.10
   4 -19  -1   -5.30   11.20
   4 -19  -1  -49.50   32.90
 -19  15  -1   -9.20   12.90
  15   4  -1  -24.70   13.80
 -19  15  -1   -8.10   13.20
  15   4  -1  -25.60   23.30
  15   4  -1   34.60   21.40
  -4  19   1    3.40   14.20
 -15  -4   1   -2.70   12.80
  -4  19   1   -4.20   14.20
 -15  -4   1   11.00   29.80
  19 -15   1  -19.00   11.80
  19 -15   1   36.30   25.70
  -4  19   1   80.49   33.40
   1 -19  -1 1424.16   93.09
  18   1  -1 1519.85  101.89
 -19  18  -1 1531.05   96.39
 -19  18  -1 1461.15   93.69
  18   1  -1 1219.88   99.09
  18   1  -1 1378.96  104.59
 -18  -1   1 1399.36   95.99
 -18  -1   1 1141.69  109.69
  -1  19   1 1159.68   96.99
  -1  19   1 1388.36   96.39
  19 -18   1 1475.55  103.79
  19 -18   1 1379.26   92.39
  -1  19   1 1311.67  108.29
 -19  21  -1  887.51   64.09
  21  -2  -1  704.13   75.99
  -2 -19  -1  884.61   64.29
  21  -2  -1  613.54   99.59
 -19  21  -1  957.00   69.89
   2  19   1  719.43   70.69
   2  19   1  794.72   67.19
   2  19   1  951.30   81.49
  19 -21   1  811.92   91.69
 -21   2   1  875.71   67.49
  19 -21   1  794.92   60.69
  -5 -19  -1  363.06   50.39
  -5 -19  -1  262.37   32.80
  24  -5  -1  222.68   34.40
 -19  24  -1  258.77   31.30
   5  19   1  278.17   36.00
  19 -24   1  288.97   29.40
   5  19   1  237.68   44.60
 -24   5   1  252.27   32.40
  -8 -19  -1  279.87   27.70
 -19  27  -1  284.67   27.20
 -27   8   1  241.48   27.60
   8  19   1  183.68   27.80
  19 -27   1  244.08   34.70
  19 -27   1  268.37   22.40
  27 -20  -1   62.59   14.00
 -20  -7  -1   37.40   13.20
  -7  27  -1   20.60   13.40
   7 -27   1   32.80    9.40
  20   7   1   46.90   17.40
 -27  20   1    8.20   15.80
   7 -27   1   17.80   16.30
   7 -27   1   65.49   22.50
  24 -20  -1   -7.10    9.50
  -4  24  -1   12.00   16.00
 -20  -4  -1   25.80   15.00
   4 -24   1   17.90   10.80
 -24  20   1    7.90   10.00
 -24  20   1  -22.90   19.90
   4 -24   1   15.90   29.50
 -20  -1  -1  824.92   91.39
  21 -20  -1  963.20   69.09
 -20  -1  -1  959.60   71.39
  -1  21  -1  881.21   71.29
  -1  21  -1  813.42   75.49
   1 -21   1  840.42   76.09
   1 -21   1  981.90   65.79
  20   1   1  916.51   71.79
 -21  20   1  889.61   73.49
 -21  20   1 1059.79   75.19
  20   1   1  856.91   94.49
 -21  20   1  933.21   65.49
 -20   2  -1  768.42   63.69
  18 -20  -1  795.62   59.99
 -20   2  -1  648.64   75.89
 -20   2  -1  713.93   52.99
   2  18  -1  613.54   66.09
   2  18  -1  745.43   63.49
  20  -2   1  658.23   62.29
  -2 -18   1  755.52   57.59
 -18  20   1  781.42   60.89
 -18  20   1  884.01   67.49
 -18  20   1  861.81   59.39
  -2 -18   1  784.22   68.69
  20  -2   1  610.94   74.79
  15 -20  -1  174.58   24.50
   5  15  -1  111.89   25.80
 -20   5  -1   81.29   30.80
   5  15  -1  115.59   29.70
 -20   5  -1  107.79   27.30
 -20   5  -1  152.88   22.40
  20  -5   1  180.68   38.70
  -5 -15   1  186.58   33.60
  -5 -15   1  129.29   21.60
 -15  20   1  171.28   24.20
  20  -5   1  157.68   28.90
 -15  20   1  157.68   24.50
 -15  20   1  240.08   34.30
  -5 -15   1  166.68   36.50
  12 -20  -1  577.54   47.30
   8  12  -1  440.26   50.99
 -20   8  -1  540.45   57.59
 -20   8  -1  556.74   43.80
 -20   8  -1  541.85   66.49
   8  12  -1  423.66   54.89
 -12  20   1  465.15   56.89
 -12  20   1  502.25   44.90
  -8 -12   1  418.86   65.99
  20  -8   1  583.24   67.79
  20  -8   1  379.16   56.49
  20  -8   1  520.55   50.29
 -12  20   1  551.24   45.60
  -8 -12   1  489.35   45.10
 -20  11  -1  335.17   42.80
 -20  11  -1  309.27   35.20
  11   9  -1  230.88   36.00
 -20  11  -1  256.27   36.60
   9 -20  -1  259.27   37.50
  -9  20   1  297.67   34.20
 -11  -9   1  271.37   45.60
  20 -11   1  268.47   52.89
  -9  20   1  354.16   47.50
  -9  20   1  285.27   34.20
  20 -11   1  295.97   57.19
  20 -11   1  296.37   38.80
 -11  -9   1  277.27   33.20
  14   6  -1   41.40   28.10
  14   6  -1   34.70   19.40
   6 -20  -1   61.89   31.90
 -20  14  -1   89.39   20.40
  14   6  -1   67.79   29.30
   6 -20  -1   78.99   18.70
  20 -14   1   72.19   29.40
 -14  -6   1   49.60   16.00
  20 -14   1   43.80   14.90
  -6  20   1   53.49   22.80
  -6  20   1   70.39   20.30
 -20  17  -1  314.47   36.00
  17   3  -1  320.97   45.80
 -20  17  -1  299.97   38.00
   3 -20  -1  294.67   34.80
  17   3  -1  317.07   46.90
  17   3  -1  300.77   43.00
  20 -17   1  272.07   39.70
  -3  20   1  333.07   48.20
  -3  20   1  225.08   36.80
 -17  -3   1  290.07   37.50
  -3  20   1  257.77   37.70
  20 -17   1  257.87   34.30
  20   0  -1 1330.47  108.09
  20   0  -1 1321.47  110.59
 -20  20  -1 1542.85   99.29
  20   0  -1 1351.46  100.49
   0 -20  -1 1302.47   96.19
  20 -20   1 1409.46   98.09
   0  20   1 1381.56  104.09
   0  20   1 1454.15  116.19
  20 -20   1 1544.55  126.69
 -20   0   1 1394.76   97.89
 -20  23  -1   25.80   14.60
  -3 -20  -1   23.70   15.20
  23  -3  -1   32.10   17.20
 -23   3   1   16.40   15.60
   3  20   1   15.80   16.70
   3  20   1   72.89   52.39
  20 -23   1   14.70   10.20
 -20  26  -1  367.26   33.40
  26  -6  -1  321.77   37.10
  -6 -20  -1  386.96   33.70
   6  20   1  295.67   34.40
 -26   6   1  312.57   33.30
  20 -26   1  359.96   29.10
  20 -26   1  379.36   42.30
 -21  -5  -1   38.30   14.40
  26 -21  -1   21.40   10.60
  -5  26  -1   30.60   14.60
   5 -26   1   24.70    9.50
  21   5   1   21.50   14.80
 -26  21   1   36.70   37.60
   5 -26   1   43.90   20.00
  -2  23  -1   44.90   19.20
 -21  -2  -1   35.60   15.70
  23 -21  -1   39.20   13.50
 -23  21   1   43.10   20.90
   2 -23   1   22.70   21.00
   2 -23   1   32.30   14.10
  21   2   1   54.59   18.30
 -23  21   1   39.30   12.70
  20 -21  -1  827.92   61.29
   1  20  -1  742.73   64.29
   1  20  -1  666.23   69.19
 -21   1  -1  636.24   80.69
 -21   1  -1  724.13   62.29
  -1 -20   1  772.72   68.39
  21  -1   1  750.62   94.09
  21  -1   1  774.32   63.79
 -20  21   1  769.32   57.99
  -1 -20   1  853.51   58.49
 -20  21   1  854.51   66.59
 -20  21   1  857.71   67.39
  17 -21  -1   23.60   12.80
   4  17  -1   22.00   18.40
 -21   4  -1   44.50   20.40
   4  17  -1   64.79   26.50
 -21   4  -1   56.39   15.50
 -21   4  -1  -24.70   26.50
  21  -4   1   29.40   34.20
 -17  21   1   43.10   16.80
 -17  21   1   49.40   16.80
  -4 -17   1   99.99   36.60
  -4 -17   1   26.60   24.50
  21  -4   1   36.10   17.50
 -17  21   1   83.89   23.00
  -4 -17   1   42.50   16.60
   7  14  -1  588.54   55.79
  14 -21  -1  603.84   50.39
 -21   7  -1  610.14   48.00
 -21   7  -1  442.46   56.89
 -21   7  -1  557.94   65.39
 -14  21   1  560.14   62.59
  -7 -14   1  472.15   64.19
 -14  21   1  646.34   50.29
  21  -7   1  533.95   72.69
  -7 -14   1  646.04   49.60
  21  -7   1  568.44   54.59
 -14  21   1  614.74   49.80
 -21  10  -1   -8.00   12.30
  10  11  -1  -10.30   19.00
 -21  10  -1   -0.30   21.60
 -21  10  -1   -0.80   21.80
  11 -21  -1    0.70   12.70
  10  11  -1   21.80   19.40
  21 -10   1  -54.49   36.10
 -11  21   1   -1.00   31.70
 -10 -11   1   10.00   13.80
  21 -10   1    6.60   15.40
 -10 -11   1   -6.80   25.70
 -11  21   1    9.30   13.70
 -11  21   1   13.00   12.50
 -21  13  -1  -45.50   22.80
  13   8  -1   37.80   26.60
  13   8  -1   22.90   19.20
 -21  13  -1    1.40   17.60
  13   8  -1   13.90   19.00
 -21  13  -1   12.80   14.60
   8 -21  -1    8.10   14.00
  21 -13   1   27.80   28.40
 -13  -8   1   38.80   16.60
  21 -13   1   16.90   15.40
  -8  21   1    5.70   14.80
  -8  21   1   17.20   48.70
  16   5  -1   35.00   25.20
   5 -21  -1   -1.10   33.40
 -21  16  -1  -18.20   15.30
  16   5  -1   31.30   18.20
 -21  16  -1   -8.50   12.80
   5 -21  -1   20.30   13.90
  16   5  -1   68.19   26.40
  -5  21   1   -6.10   16.00
  21 -16   1   -2.20   25.40
  -5  21   1  -32.00   14.60
  21 -16   1   35.20   15.90
 -16  -5   1  -13.90   11.80
 -21  19  -1  512.85   55.29
 -21  19  -1  520.75   45.00
  19   2  -1  563.54   70.09
  19   2  -1  486.35   67.39
  19   2  -1  512.75   51.99
   2 -21  -1  488.45   44.50
  -2  21   1  493.35   49.70
  21 -19   1  483.15   43.80
  -2  21   1  410.06   50.49
 -19  -2   1  448.26   45.10
  21 -19   1  471.35   69.99
 -21  22  -1  397.36   40.60
  -1 -21  -1  397.06   39.20
  22  -1  -1  408.16   45.10
  21 -22   1  420.06   67.19
   1  21   1  372.76   42.90
 -22   1   1  431.46   41.10
  21 -22   1  389.26   36.10
  -4 -21  -1  113.49   19.00
  25  -4  -1   83.29   21.50
 -21  25  -1  110.39   18.20
   4  21   1   74.19   18.90
  21 -25   1  115.39   16.40
 -25   4   1  102.99   19.10
  25 -22  -1   69.79   14.80
  -3  25  -1   54.89   16.70
 -22  -3  -1   54.19   15.80
  22   3   1   73.09   19.00
   3 -25   1   90.59   13.10
 -25  22   1  132.79   32.40
  22 -22  -1  223.78   29.10
   0  22  -1  235.78   35.10
 -22   0  -1  249.88   33.30
 -22  22   1  250.27   28.00
  22   0   1  247.58   34.40
   0 -22   1  288.27   29.00
   0 -22   1  327.27   49.60
 -22  22   1  288.17   46.40
   3  19  -1  247.78   36.30
 -22   3  -1  182.78   25.20
  19 -22  -1  239.78   29.80
 -22   3  -1  173.38   29.00
 -22   3  -1  153.88   46.10
 -19  22   1  263.37   35.30
 -19  22   1  224.28   29.20
 -19  22   1  212.78   30.90
  -3 -19   1  215.98   35.10
  22  -3   1  194.38   31.60
  -3 -19   1  265.47   31.40
   6  16  -1  102.99   29.10
  16 -22  -1  137.39   23.50
   6  16  -1  137.69   28.80
 -22   6  -1  113.89   30.40
 -22   6  -1  177.88   25.30
 -16  22   1  158.18   27.00
  -6 -16   1  165.38   24.60
  22  -6   1  150.28   29.00
 -16  22   1  186.98   25.50
  22  -6   1   42.50   69.69
  -6 -16   1  270.37   58.89
   9  13  -1   11.20   22.00
  13 -22  -1   10.10   13.80
 -22   9  -1   11.80   25.10
 -22   9  -1   -4.80   19.90
 -22   9  -1   13.00   13.50
   9  13  -1   -5.70   17.00
 -13  22   1    3.50   13.50
 -13  22   1   28.20   14.00
  -9 -13   1    9.40   23.70
  22  -9   1    5.00   17.20
 -13  22   1   58.79   32.10
  -9 -13   1   15.30   14.60
 -22  12  -1   15.00   20.90
  10 -22  -1    3.80   13.80
  12  10  -1   21.80   19.00
 -22  12  -1   32.00   16.30
  12  10  -1    2.80   20.80
 -22  12  -1   18.70   25.50
 -10  22   1    9.80   16.00
 -12 -10   1   21.40   15.90
  22 -12   1    4.20   32.80
 -10  22   1  -20.60   12.40
  22 -12   1   40.50   19.40
  15   7  -1   -5.20   17.00
   7 -22  -1  -19.40   26.40
  15   7  -1   10.20   23.10
   7 -22  -1   17.00   15.10
 -22  15  -1    9.00   14.20
  15   7  -1    4.40   22.60
 -22  15  -1   13.10   19.20
  -7  22   1    3.80   17.10
  22 -15   1   -5.00   11.80
 -15  -7   1  -14.50   13.30
  22 -15   1   19.10   28.80
  -7  22   1  -16.30   16.70
   4 -22  -1   62.59   48.80
  18   4  -1  -24.30   27.60
  18   4  -1   18.00   26.20
 -22  18  -1   -9.70   21.20
  18   4  -1   30.10   22.00
  -4  22   1   29.80   22.00
  21   1  -1  240.98   34.10
  21   1  -1  298.37   39.90
   1 -22  -1  298.17   33.60
 -22  21  -1  298.07   34.70
  22 -21   1  376.86   49.90
  -1  22   1  292.97   36.90
 -21  -1   1  328.37   36.20
  22 -21   1  301.67   32.40
  -2 -22  -1   -6.80   11.40
 -22  24  -1   18.30   12.80
  24  -2  -1   -9.00   14.30
   2  22   1  -20.80   11.80
 -24   2   1    3.00   11.30
  22 -24   1   -2.70    7.90
  -5 -22  -1   36.60   10.70
 -22  27  -1   20.70   10.00
  27  -5  -1   26.80   11.90
 -27   5   1   14.30   10.00
  22 -27   1   48.30   13.20
  22 -27   1   50.09   16.40
 -23  -1  -1   20.20   12.90
  24 -23  -1   19.10   11.10
  -1  24  -1   27.40   14.80
 -24  23   1   14.00    9.70
 -24  23   1   51.09   24.40
   1 -24   1   19.10   10.30
  23   1   1   34.10   13.70
  21 -23  -1   87.59   17.00
 -23   2  -1   92.59   20.80
   2  21  -1   74.39   20.30
  23  -2   1   69.49   19.60
  -2 -21   1   64.59   23.40
 -21  23   1   97.89   17.10
 -21  23   1   73.39   23.70
   5  18  -1   28.70   17.90
 -23   5  -1   16.80   11.30
 -23   5  -1   24.00   18.70
  18 -23  -1    9.40   11.40
  23  -5   1  -14.60   14.70
 -18  23   1  -25.10   18.80
 -18  23   1    6.20   12.60
  -5 -18   1   -1.40   20.80
  -5 -18   1    5.70   12.10
 -23   8  -1   82.09   37.90
 -23   8  -1   89.59   21.00
  15 -23  -1   88.39   21.60
   8  15  -1   52.49   24.50
 -15  23   1   28.30   27.50
 -15  23   1   87.09   20.70
  -8 -15   1   70.49   20.90
 -15  23   1   40.70   44.50
  -8 -15   1   42.30   25.00
  23  -8   1   86.69   26.20
  11  12  -1  245.08   41.60
 -23  11  -1  179.88   51.69
 -12  23   1  236.48   34.20
  14   9  -1  122.89   35.30
 -23  14  -1  109.39   30.30
  14   9  -1  179.18   31.80
 -23  14  -1  149.88   23.10
   9 -23  -1  182.18   27.10
 -14  -9   1  164.38   25.20
  -9  23   1  145.09   26.20
  23 -14   1  165.18   28.10
  -9  23   1  123.39   24.60
  17   6  -1  157.68   31.40
 -23  17  -1  151.08   24.50
  17   6  -1  197.28   40.60
   6 -23  -1  221.98   43.00
   6 -23  -1  214.08   28.60
 -23  17  -1  157.48   34.30
  17   6  -1  144.19   30.50
  23 -17   1  193.68   37.20
  -6  23   1  109.79   30.20
  -6  23   1  176.98   27.90
  23 -17   1  207.98   30.30
 -17  -6   1  219.18   30.30
   3 -23  -1   31.60   13.10
  20   3  -1    2.20   19.40
 -23  20  -1   -3.40   12.40
  20   3  -1    9.90   16.60
  23 -20   1    5.00   10.60
  -3  23   1   12.40   15.80
 -20  -3   1   19.00   15.30
  23 -20   1   29.50   32.80
 -23  23  -1    5.30   11.80
   0 -23  -1   11.30   12.60
  23   0  -1  -19.40   15.70
   0  23   1  -14.10   13.10
  23 -23   1    3.40    9.10
 -23   0   1   -5.50   11.10
  -3 -23  -1   65.69   12.80
  26  -3  -1   78.39   17.80
 -23  26  -1   78.59   13.80
 -26   3   1   65.89   13.80
  23 -26   1   67.79   19.70
  23 -26   1   67.79   10.90
   3  23   1   40.50   13.50
  26 -24  -1  118.39   17.10
  -2  26  -1   86.79   17.10
 -24  -2  -1   99.69   15.20
   2 -26   1  138.79   22.10
  24   2   1  117.39   19.10
 -24   1  -1    8.10   13.50
  23 -24  -1   12.90    9.10
   1  23  -1    0.60   12.70
  24  -1   1    3.10   13.60
 -23  24   1   11.30   10.30
  -1 -23   1   -1.80    9.70
  -1 -23   1   48.90   23.10
   4  20  -1    6.20   15.10
 -24   4  -1  -23.30   13.30
  20 -24  -1    3.40   10.10
  24  -4   1   12.80   12.80
  -4 -20   1  -16.10   19.30
 -20  24   1  -11.60   10.20
 -24   7  -1   55.69   19.10
  17 -24  -1  102.89   20.10
   7  17  -1   74.29   23.20
 -24   7  -1   68.29   13.10
  24  -7   1   67.59   23.80
  -7 -17   1   55.89   24.80
  -7 -17   1   95.89   18.50
 -17  24   1   89.39   19.50
  10  14  -1  188.38   32.20
  14 -24  -1  253.97   33.10
 -24  10  -1  255.77   27.20
  24 -10   1  193.88   32.80
 -10 -14   1  228.68   29.10
 -10 -14   1  212.28   34.80
 -14  24   1  239.28   31.30
 -24  13  -1  252.17   50.09
 -24  13  -1  319.27   33.30
  13  11  -1  373.26   45.10
  13  11  -1  346.87   52.59
 -24  13  -1  349.96   49.30
  11 -24  -1  389.16   50.49
  11 -24  -1  403.86   38.70
 -13 -11   1  355.66   37.40
 -11  24   1  400.46   40.20
  24 -13   1  358.96   39.50
 -11  24   1  348.47   44.80
   8 -24  -1   86.69   18.70
  16   8  -1   49.40   21.40
 -24  16  -1   60.79   15.70
  16   8  -1   53.69   29.50
   8 -24  -1   71.59   29.40
  24 -16   1   41.80   16.70
 -16  -8   1   70.19   17.70
  24 -16   1   46.00   34.60
  -8  24   1   83.29   20.90
  19   5  -1  161.88   29.20
   5 -24  -1  152.58   22.00
 -24  19  -1  126.79   20.80
  19   5  -1  124.69   25.00
  -5  24   1  116.69   23.20
 -19  -5   1  119.19   20.20
  22   2  -1  -29.50   15.50
   2 -24  -1   -7.40   10.30
 -24  22  -1    5.50   11.40
 -22  -2   1    5.90   11.80
  -2  24   1    5.20   12.90
  24 -22   1    3.70    8.80
  -1 -24  -1   29.30   11.00
  -1 -24  -1    8.20   17.10
  25  -1  -1   34.30   16.10
 -24  25  -1   29.60   11.20
   1  24   1   47.10   13.80
  24 -25   1   26.10    9.00
 -25   1   1   21.30   10.60
 -25   0  -1  178.98   23.60
  25 -25  -1  221.48   22.10
   0  25  -1  211.28   26.40
  25   0   1  187.48   26.20
   0 -25   1  213.08   31.30
  22 -25  -1   84.99   16.00
   3  22  -1   75.49   20.70
  25  -3   1   78.59   20.10
 -22  25   1   59.69   13.00
  -3 -22   1   84.89   20.80
  -3 -22   1   73.49   13.60
   6  19  -1   67.39   18.70
 -25   6  -1   26.80   15.40
  19 -25  -1   61.59   15.10
 -19  25   1   50.69   14.00
  -6 -19   1   10.40   23.40
  -6 -19   1   38.40   13.60
  25  -6   1   50.49   18.50
 -25   9  -1    3.40    9.50
 -25   9  -1   -5.00   17.00
   9  16  -1   -0.70   15.90
  16 -25  -1    4.90   12.50
  -9 -16   1   11.50   12.20
  25  -9   1   -3.40   13.70
 -16  25   1   17.50   13.70
  -9 -16   1   51.59   25.80
 -25  12  -1 1178.88   76.29
  12  13  -1 1229.38   88.09
  13 -25  -1 1283.17   91.39
  13 -25  -1 1321.07   82.59
 -25  12  -1 1034.20   86.99
 -13  25   1 1255.07   82.09
  25 -12   1 1114.89   83.19
 -12 -13   1 1179.18   80.49
 -25  15  -1  143.09   20.50
  10 -25  -1  130.99   26.80
  10 -25  -1  197.78   26.50
  15  10  -1  161.08   28.90
 -25  15  -1   96.89   28.10
  25 -15   1  149.59   25.70
 -10  25   1  161.18   24.60
 -15 -10   1  191.28   26.90
  18   7  -1  323.57   46.20
   7 -25  -1  195.18   44.90
   7 -25  -1  307.17   30.20
 -25  18  -1  251.77   28.80
  18   7  -1  276.07   36.70
  -7  25   1  294.67   33.00
 -18  -7   1  278.47   31.90
  25 -18   1  267.97   31.30
 -25  21  -1  113.49   18.20
  21   4  -1   70.69   23.10
  -4  25   1  107.59   20.40
  25 -21   1  106.89   16.90
 -21  -4   1   90.89   17.40
  24   1  -1   32.60   17.70
 -25  24  -1   42.80   11.00
   1 -25  -1   59.19   18.60
   1 -25  -1   46.20   12.20
  -1  25   1   10.40   11.90
 -24  -1   1   26.80   11.30
  25 -24   1   39.40   10.20
 -26   2  -1  102.09   17.40
   2  24  -1  106.69   17.80
  26  -2   1  129.09   18.30
   5  21  -1   49.99   17.00
  21 -26  -1   56.19   12.50
 -21  26   1   43.50   12.40
  -5 -21   1   56.59   12.50
  -5 -21   1   47.10   19.40
  26  -5   1   40.20   15.10
  18 -26  -1   12.50   10.60
   8  18  -1   -8.40   13.90
 -26   8  -1  -22.00   13.90
  -8 -18   1   12.40   11.30
 -18  26   1    6.70   11.60
  26  -8   1   12.40   11.50
  15 -26  -1  490.05   39.00
  11  15  -1  465.05   45.70
  15 -26  -1  384.36   46.00
 -26  11  -1  364.26   45.00
  26 -11   1  411.16   40.30
 -11 -15   1  444.66   37.40
 -15  26   1  484.55   39.40
  14  12  -1 1047.10   76.99
 -26  14  -1  923.01   65.59
  12 -26  -1 1047.60   69.79
  12 -26  -1  978.80   76.49
 -12  26   1 1165.08   72.99
 -14 -12   1 1081.89   71.29
  26 -14   1 1048.80   74.29
   9 -26  -1  -21.80   24.10
  17   9  -1    8.60   13.70
   9 -26  -1    9.00   10.20
 -26  17  -1   19.80   10.70
  26 -17   1   23.50   12.40
  -9  26   1   23.20   13.60
 -17  -9   1    6.80   12.10
   6 -26  -1  396.26   32.10
 -26  20  -1  318.37   41.30
  20   6  -1  342.37   47.90
  26 -20   1  366.46   32.50
 -20  -6   1  321.87   32.60
 -26  23  -1   11.00    8.80
   3 -26  -1    5.90    9.30
   3 -26  -1   33.40   16.10
  23   3  -1  -35.90   17.10
  26 -23   1   24.50    8.70
  -3  26   1   21.10   11.10
 -23  -3   1    5.30    9.70
   7  20  -1   25.90   14.00
 -27   7  -1   41.90   13.40
  27  -7   1   35.20   14.20
 -20  27   1   60.99   12.20
  -7 -20   1   39.10   11.00
  17 -27  -1   -0.70   14.90
  10  17  -1    9.80   21.00
 -27  10  -1   -0.90   16.20
  17 -27  -1    1.70    9.00
 -17  27   1   10.10   11.40
 -10 -17   1    9.40   13.70
  27 -10   1   25.30   15.50
  14 -27  -1  921.71   62.09
  14 -27  -1  912.91   68.59
  13  14  -1  909.31   68.29
  27 -13   1  889.71   65.89
 -14  27   1  981.10   63.99
 -13 -14   1  975.90   63.79
  11 -27  -1  280.37   26.00
  16  11  -1  253.77   32.80
  11 -27  -1  281.27   42.10
 -16 -11   1  289.37   29.10
 -11  27   1  291.17   39.10
  27 -16   1  233.98   29.30
   8 -27  -1  212.58   21.50
 -27  19  -1  145.49   19.80
  27 -19   1  178.88   22.70
 -19  -8   1  205.58   23.80
  -8  27   1  225.18   25.30
  22   5  -1    3.90   23.50
   5 -27  -1   41.40   16.60
 -27  22  -1   54.09   10.20
   5 -27  -1   77.69   12.00
 -22  -5   1   60.19   13.10
  27 -22   1   68.29   11.70
  -5  27   1   55.69   13.00
  19 -28  -1   27.20    9.30
  19 -28  -1   41.20   16.10
 -28   9  -1   36.70   15.70
   9  19  -1   35.60   12.90
 -19  28   1   34.70   10.90
  28  -9   1   33.10   11.90
  -9 -19   1   25.70    9.80
  16 -28  -1  115.39   16.20
 -28  12  -1   79.39   19.50
  16 -28  -1  104.99   19.50
 -12 -16   1  105.69   15.70
 -16  28   1   80.69   14.90
  13 -28  -1  353.26   28.00
 -13  28   1  378.46   30.40
 -15 -13   1  322.77   29.90
  28 -15   1  308.57   31.30
  10 -28  -1   29.10    9.10
 -10  28   1   22.00   11.20
 -18 -10   1   23.40   10.80
  28 -18   1   15.80    9.70
  14  15  -1   44.90   15.00
  15 -29  -1   58.99   16.60
  15 -29  -1   59.09   10.10
 -14 -15   1   38.50   10.70
 -15  29   1   48.60   13.40
   0   1   2  169.28   12.70
   1  -1   2  198.88   21.80
  -1   0   2  181.58   23.10
   0   1   2  166.38   19.90
   2  -2  -2    1.60    6.20
  -2   2   2    8.70    4.50
   0  -2   2   -1.70   13.10
  -1  -2  -2 1550.44   92.99
   3  -1  -2 1597.54   91.19
   1   2   2 1723.23   91.99
  -3   1   2 1548.55   95.49
   2  -3   2 1612.74   95.89
  -3  -1  -2  130.49   16.70
   4  -3  -2  117.69   14.20
   1  -4   2  144.49   21.00
   3   1   2  148.99   16.30
  -4   3   2  105.09   13.40
   1  -3  -2   98.09   12.60
   2   1  -2   74.79    9.90
  -1   3   2   79.19   11.80
   3  -2   2   99.89   14.70
  -2  -1   2   82.09   17.10
  -2  -3  -2 1147.79   64.79
   5  -2  -2  992.90   60.69
   3  -5   2 1020.10   67.29
  -5   2   2  994.30   66.49
  -4  -2  -2 4848.81  252.77
   6  -4  -2 4283.67  249.18
   4   2   2 4998.40  251.87
  -6   4   2 3937.01  248.78
   2  -6   2 4288.37  254.27
   3  -4  -2 1811.12  104.49
  -4   1  -2 1859.11  104.19
  -3   4   2 1733.93  103.29
  -1  -3   2 1665.43  109.59
   4  -1   2 1988.80  103.59
   4   0  -2  711.33   41.60
   0  -4  -2  714.83   47.10
  -4   0   2  658.03   49.40
   4  -4   2  655.93   47.40
  -4   0   2  679.73   42.40
   0   4   2  752.92   44.20
  -4   7  -2  629.14   39.40
   7  -3  -2  662.13   40.70
  -3  -4  -2  719.93   46.10
  -7   3   2  626.04   48.60
   4  -7   2  628.74   48.50
  -7   3   2  604.24   40.40
   8  -5  -2 1702.43   99.69
  -3   8  -2 1656.43   98.49
  -5  -3  -2 1942.21  105.39
  -8   5   2 1497.35   99.39
   5   3   2 1832.72  104.19
   3  -8   2 1706.63  106.89
   5  -5  -2 3000.60  174.58
  -5   0  -2 3166.68  176.38
   0  -5   2 2920.61  179.38
  -5   5   2 2916.41  173.88
   5   0   2 3449.65  175.98
   3   2  -2 1212.48   71.39
   2  -5  -2 1381.36   76.29
  -5   3  -2 1147.59   72.19
  -3  -2   2 1220.28   79.89
  -2   5   2 1347.97   74.39
  -1  -5  -2  337.87   32.00
   6  -1  -2  333.07   23.80
  -5   6  -2  356.16   23.30
  -6   1   2  322.17   33.00
   1   5   2  388.26   28.30
  -6   1   2  316.67   24.50
  -4  -5  -2  126.19   19.70
   9  -4  -2  151.08   17.80
  -5   9  -2  145.09   16.20
  -9   4   2   99.39   14.30
   4   5   2  108.49   19.00
  -9   4   2  143.79   31.00
  -4  10  -2   83.69   13.20
  10  -6  -2   76.89   12.40
  -6  -4  -2   80.89   18.00
   6   4   2   85.59   19.90
   7  -6  -2 6060.29  342.87
  -6  -1  -2 6470.75  346.57
  -1   7  -2 6480.25  341.97
   1  -7   2 6344.67  349.07
   6   1   2 6024.50  345.27
  -7   6   2 5558.14  342.27
  -6   2  -2 3408.16  191.28
   4  -6  -2 3476.55  191.88
   2   4  -2 3388.26  189.18
  -2  -4   2 3305.97  196.78
  -4   6   2 3364.46  190.68
   1  -6  -2  160.68   21.60
  -6   5  -2  176.68   15.10
   5   1  -2  164.48   14.70
  -5  -1   2  166.48   26.40
  -1   6   2  177.78   18.30
  -5  -1   2  179.08   17.70
  -6   8  -2   41.80    7.90
  -2  -6  -2   51.89   17.00
   8  -2  -2   23.20   10.10
  -8   2   2   41.00    9.20
  -8   2   2   42.10   17.90
   2   6   2   24.00   12.10
  11  -5  -2   33.40   10.00
  -5  -6  -2   18.80   15.90
 -11   5   2   15.20    9.80
 -11   5   2   47.70   25.00
   5   6   2    8.80   14.80
  -7  -5  -2    5.50   14.00
  12  -7  -2    2.50    8.70
  -5  12  -2   14.20    9.50
 -12   7   2   18.00    9.50
   7   5   2   -9.30   13.80
  -7  -2  -2 2502.25  149.09
   9  -7  -2 2358.66  144.09
  -2   9  -2 2750.82  144.79
   7   2   2 2567.84  149.29
   2  -9   2 2505.35  152.18
  -9   7   2 2381.26  144.69
   1   6  -2 4457.55  251.37
  -7   1  -2 4674.33  254.07
   6  -7  -2 4593.74  252.47
   7  -1   2 4405.46  253.27
  -1  -6   2 4270.07  256.87
  -6   7   2 4496.75  251.67
  -7   4  -2  249.38   20.40
   4   3  -2  285.47   20.10
   3  -7  -2  282.87   24.90
  -4  -3   2  211.48   32.70
  -4  -3   2  248.78   21.20
  -3   7   2  277.67   22.80
   7  -4   2  219.18   21.10
   0  -7  -2   15.60   11.60
   7   0  -2   11.30    6.40
  -7   7  -2   15.70    6.30
   0   7   2   15.70    9.90
  -7   0   2    7.40   15.90
  -7   0   2   12.30    8.30
  -7  10  -2   64.09   11.40
  -3  -7  -2  127.09   23.50
  10  -3  -2   81.09   12.40
 -10   3   2   50.99   23.40
 -10   3   2   59.49   12.80
   3   7   2   92.59   19.50
  -7  13  -2  165.98   19.60
  13  -6  -2  170.88   20.80
 -13   6   2  133.49   20.10
 -13   6   2  138.39   30.60
   6   7   2  146.19   24.50
  -6  14  -2   14.40    9.00
  -8  -6  -2   19.00   15.40
  14  -8  -2   11.70    8.70
 -14   8   2   12.60   11.00
   8   6   2    4.70   16.00
  -3  11  -2  337.67   30.40
  -8  -3  -2  371.06   37.20
  11  -8  -2  349.87   29.00
 -11   8   2  338.27   29.60
   8   3   2  417.96   39.00
  -8   0  -2 2306.27  137.19
   0   8  -2 2290.67  133.29
   8  -8  -2 2357.06  133.39
   0  -8   2 2301.97  141.49
  -8   8   2 2189.78  132.69
   8   0   2 2324.87  136.89
   5  -8  -2 2600.74  145.69
   3   5  -2 2513.85  144.19
  -8   3  -2 2553.94  145.39
  -3  -5   2 2413.96  150.38
   8  -3   2 2491.85  145.29
  -5   8   2 2522.75  144.49
  -8   6  -2  399.86   28.80
   6   2  -2  430.36   29.20
   2  -8  -2  401.06   33.90
  -6  -2   2  345.67   39.70
  -6  -2   2  428.76   31.70
   8  -6   2  386.06   28.60
  -2   8   2  445.36   32.30
   9  -1  -2   21.90    9.00
  -8   9  -2   16.30    8.40
  -1  -8  -2   28.70   16.10
  -9   1   2   15.60   10.90
   1   8   2   25.80   14.20
  -8  12  -2   -1.90    7.50
  12  -4  -2    0.20    8.50
  -4  -8  -2    2.70   16.60
   4   8   2   -6.60   13.00
 -12   4   2   -1.40   21.40
 -12   4   2    5.00   10.60
  -7  -8  -2   -8.80   13.80
  15  -7  -2   -8.60    8.10
  -8  15  -2   12.80    9.20
  -7  -8  -2   -1.70   10.40
  15  -7  -2   -5.60   14.60
  -7  -8  -2    8.40   20.00
   7   8   2    4.40   16.20
   7   8   2   14.80   17.80
 -15   7   2    5.50   14.70
 -15   7   2   -3.90   10.50
 -15   7   2    5.10   22.80
 -15   7   2    3.90   18.40
   7   8   2    0.80   16.20
  -9  -7  -2  287.27   42.20
  16  -9  -2  239.08   35.80
  16  -9  -2  286.97   29.70
  -9  -7  -2  256.37   27.40
  -7  16  -2  287.27   29.00
   9   7   2  293.17   39.30
   7 -16   2  205.98   30.50
 -16   9   2  329.97   50.79
   7 -16   2  323.47   32.30
   9   7   2  351.36   39.90
 -16   9   2  223.48   30.30
 -16   9   2  322.27   42.80
 -16   9   2  249.78   31.20
   9   7   2  280.77   39.80
 -16   9   2  260.47   50.19
  -4  13  -2   11.20   10.70
  -9  -4  -2   24.00   16.60
  13  -9  -2   23.00    9.70
 -13   9   2   14.00   10.10
   9   4   2   11.60   16.40
  10  -9  -2 1153.38   71.39
  -9  -1  -2 1129.09   77.39
   1 -10   2 1145.79   82.09
   9   1   2 1161.68   77.99
 -10   9   2 1122.99   71.39
   7  -9  -2 1807.42  103.69
  -9   2  -2 1770.92  105.79
  -7   9   2 1708.53  102.69
  -2  -7   2 1669.33  110.49
   9  -2   2 1677.83  105.09
  -9   5  -2   25.00    9.20
   5   4  -2   34.00   15.50
   9  -5   2   36.70   11.30
  -4   9   2   44.40   13.50
  -5  -4   2   48.60   20.10
  -5  -4   2   21.80   12.00
  -9   8  -2   79.29   12.50
   1  -9  -2  126.29   20.10
   8   1  -2   76.09   12.70
  -1   9   2   88.79   15.50
  -8  -1   2   72.39   15.50
  -9  11  -2  771.12   51.09
  -2  -9  -2  810.12   60.29
  11  -2  -2  792.52   52.09
   2   9   2  851.21   58.89
 -11   2   2  737.33   63.39
 -11   2   2  730.73   55.69
  -9  14  -2    3.00    7.70
  -5  -9  -2   -3.20   16.10
  14  -5  -2    3.40    8.90
  14  -5  -2   19.70   18.80
 -14   5   2   -3.20   12.10
   5   9   2    8.30   14.70
 -14   5   2  -16.30   22.20
  -8  -9  -2  182.28   28.80
  17  -8  -2  175.18   29.70
  17  -8  -2  240.38   27.80
  -8  -9  -2  238.78   25.10
  -8  -9  -2  241.38   36.40
  -9  17  -2  277.47   28.30
  17  -8  -2  203.68   32.20
 -17   8   2  188.58   31.10
   8   9   2  206.48   34.00
 -17   8   2  289.77   35.20
 -17   8   2  273.47   36.20
   8   9   2  201.18   33.30
   9 -17   2  262.67   40.40
 -17   8   2  235.08   28.60
   8   9   2  268.77   36.50
   9 -17   2  221.68   28.50
 -10  -8  -2  622.14   66.19
  -8  18  -2  788.42   54.29
  18 -10  -2  678.93   52.19
 -10  -8  -2  737.33   58.59
 -10  -8  -2  653.23   48.40
  -8  18  -2  633.54   54.49
  18 -10  -2  814.32   64.39
  18 -10  -2  631.54   57.69
 -18  10   2  673.73   60.09
 -18  10   2  693.23   52.79
  10   8   2  827.52   62.99
   8 -18   2  558.94   63.39
  10   8   2  703.53   63.39
 -18  10   2  707.23   72.09
  10   8   2  660.23   63.69
   8 -18   2  674.13   52.09
 -18  10   2  823.82   61.79
 -10  -5  -2   57.09   19.50
 -10  -5  -2   66.99   20.50
  15 -10  -2   87.49   20.40
  15 -10  -2  101.19   22.50
  -5  15  -2   78.09   15.90
 -10  -5  -2  104.59   16.50
  15 -10  -2   99.09   15.40
  10   5   2   96.09   22.90
   5 -15   2   49.40   25.30
 -15  10   2   91.29   17.30
 -15  10   2   55.89   16.40
  10   5   2  113.29   33.40
  10   5   2   78.19   22.60
 -15  10   2   86.39   16.30
   5 -15   2  134.69   18.40
  12 -10  -2  165.08   21.10
  -2  12  -2  226.18   26.50
 -12  10   2  201.38   22.90
  10   2   2  217.68   31.60
 -10   1  -2  686.03   53.79
   9 -10  -2  728.23   48.30
   1   9  -2  693.33   51.19
  -1  -9   2  673.53   61.39
  10  -1   2  705.83   54.09
  -9  10   2  686.73   48.10
   6 -10  -2  144.39   20.80
   4   6  -2  126.39   19.20
 -10   4  -2  101.29   16.90
  -6  10   2  125.79   16.50
  10  -4   2  126.49   18.40
  -4  -6   2   91.49   25.00
   3 -10  -2   61.39   15.20
   7   3  -2   62.19   13.30
  -7  -3   2   63.89   23.60
  -3  10   2   57.39   14.20
  10  -7   2   64.69   12.20
  -7  -3   2   48.80   13.60
 -10  10  -2 1452.45   87.39
   0 -10  -2 1450.85   93.19
  10   0  -2 1424.86   87.79
   0  10   2 1538.75   91.99
 -10   0   2 1401.66   97.29
 -10   0   2 1387.46   91.59
  13  -3  -2  753.22   51.49
 -10  13  -2  718.83   49.80
  -3 -10  -2  734.73   58.69
 -13   3   2  738.73   56.59
   3  10   2  723.73   57.29
 -13   3   2  708.43   64.09
  16  -6  -2   42.40   19.20
  16  -6  -2    4.70   10.40
  -6 -10  -2   34.30   11.40
  16  -6  -2   25.10   16.30
 -10  16  -2    8.50   22.70
  -6 -10  -2    5.50   11.40
  10 -16   2   13.60   12.10
 -16   6   2   30.70   14.50
   6  10   2   -3.20   15.10
  10 -16   2   28.40   19.70
 -16   6   2   54.49   19.80
 -16   6   2    6.10   16.40
 -16   6   2    5.20   26.70
 -16   6   2   37.70   16.30
  -9 -10  -2  161.28   23.30
  19  -9  -2  199.28   41.20
  19  -9  -2  210.28   28.80
  -9 -10  -2  105.29   38.40
 -10  19  -2  223.48   28.10
 -10  19  -2  249.88   34.10
  -9 -10  -2  115.79   33.00
   9  10   2  165.28   32.20
   9  10   2  163.48   31.80
   9  10   2  164.98   34.80
 -19   9   2  192.38   32.20
 -19   9   2  125.89   21.10
 -19   9   2  142.89   43.00
  10 -19   2  217.08   32.90
 -19   9   2  136.69   43.30
  -9  20  -2  959.30   83.19
 -11  -9  -2 1146.59   76.59
  20 -11  -2 1089.49   92.39
  20 -11  -2 1079.39   74.09
 -11  -9  -2  944.11   65.19
  -9  20  -2 1024.50   73.59
   9 -20   2 1078.59   89.29
   9 -20   2  892.81   86.19
 -20  11   2 1077.69   83.89
   9 -20   2  988.70   69.99
 -20  11   2 1051.19  101.99
  11   9   2 1109.29   79.49
  11   9   2 1118.09   82.19
 -20  11   2  969.50   68.19
  11   9   2  925.51   83.89
 -20  11   2 1098.79   78.79
 -11  -6  -2  551.44   50.99
 -11  -6  -2  626.84   56.39
  17 -11  -2  586.44   53.69
 -11  -6  -2  561.34   43.60
  -6  17  -2  634.04   47.70
  17 -11  -2  617.34   46.60
  17 -11  -2  710.33   54.39
  11   6   2  578.54   56.39
   6 -17   2  523.95   61.99
 -17  11   2  569.84   47.90
  11   6   2  576.44   54.09
 -17  11   2  610.04   52.59
   6 -17   2  549.05   45.80
 -17  11   2  648.04   65.39
  11   6   2  638.64   55.09
 -17  11   2  653.23   51.49
 -11  -3  -2   15.30   10.90
 -11  -3  -2   53.09   18.40
  14 -11  -2  -29.70   34.90
  -3  14  -2   28.90   13.30
  14 -11  -2   22.90    9.90
   3 -14   2   40.10   21.50
 -14  11   2   34.10   13.60
  11   3   2   62.69   23.90
  11   3   2   37.30   17.20
 -14  11   2   27.80   10.40
   0  11  -2  159.18   23.20
 -11   0  -2  116.99   24.30
  11 -11  -2  151.38   20.00
  11   0   2  153.18   24.70
 -11  11   2  144.39   19.60
   0 -11   2  132.99   29.20
 -11   3  -2  565.24   47.90
   3   8  -2  623.24   48.50
   8 -11  -2  619.44   44.30
  -3  -8   2  577.34   55.59
  -8  11   2  587.54   43.70
  11  -3   2  613.14   47.60
 -11   6  -2   23.00   10.90
   5 -11  -2   30.30   12.50
   6   5  -2   10.40   13.00
  11  -6   2   23.90   11.70
  -5  11   2   19.00   10.30
  -6  -5   2   76.89   23.60
 -11   9  -2  317.87   26.90
   9   2  -2  285.57   28.00
   2 -11  -2  303.87   32.20
  -2  11   2  266.37   29.80
  -9  -2   2  265.77   30.20
  -9  -2   2  302.67   42.50
  12  -1  -2 3409.56  203.98
 -11  12  -2 3555.94  203.28
  -1 -11  -2 3662.03  210.08
 -12   1   2 3468.05  209.18
 -12   1   2 3507.15  212.98
   1  11   2 3680.03  208.68
  -4 -11  -2  235.68   30.40
  15  -4  -2  290.87   40.00
  -4 -11  -2  222.08   27.90
  15  -4  -2  258.57   27.80
  -4 -11  -2  232.78   35.10
 -15   4   2  324.67   39.20
 -15   4   2  277.97   34.90
   4  11   2  205.98   32.30
 -15   4   2  240.78   38.40
 -15   4   2  228.18   33.50
  11 -15   2  188.48   27.20
   4  11   2  169.98   26.40
 -11  18  -2   63.79   15.20
  18  -7  -2  121.39   27.80
  -7 -11  -2   66.39   13.60
  -7 -11  -2   75.99   23.30
  18  -7  -2   69.79   22.50
  -7 -11  -2   31.30   16.20
  18  -7  -2   73.39   17.20
 -11  18  -2   81.69   20.30
 -18   7   2   49.30   24.50
 -18   7   2   67.09   22.40
 -18   7   2   88.49   22.00
 -18   7   2  144.99   38.30
   7  11   2   84.89   24.00
   7  11   2  123.49   26.40
  11 -18   2   59.19   23.80
 -18   7   2   68.89   16.30
   7  11   2   90.89   24.90
  11 -18   2   67.79   15.10
 -11  21  -2   60.69   19.10
  21 -10  -2   91.99   27.20
  21 -10  -2   63.59   20.20
 -11  21  -2   61.89   16.40
 -10 -11  -2   54.59   29.70
 -10 -11  -2   52.89   20.60
 -21  10   2   62.69   55.29
  11 -21   2   68.79   17.70
  10  11   2   73.49   21.80
 -21  10   2   61.19   21.00
  10  11   2   49.30   24.30
  11 -21   2   59.79   30.70
  11 -21   2  104.49   33.10
 -21  10   2   49.40   28.70
  10  11   2  103.29   26.60
 -10  22  -2  414.06   41.10
  22 -12  -2  415.56   46.60
 -12 -10  -2  361.26   41.00
  22 -12  -2  312.37   42.70
 -10  22  -2  467.05   43.20
 -22  12   2  277.77   46.40
 -22  12   2  200.08   74.09
  10 -22   2  386.66   55.39
  10 -22   2  437.06   36.60
 -22  12   2  427.66   45.50
  12  10   2  365.76   44.50
  12  10   2  316.67   45.50
  -7  19  -2 1223.58   85.09
 -12  -7  -2 1263.37   89.59
  19 -12  -2 1330.17   84.59
  -7  19  -2 1401.86   86.69
 -19  12   2 1444.86   92.99
 -19  12   2 1250.67   94.79
   7 -19   2 1177.98  100.59
 -19  12   2 1254.87  102.69
   7 -19   2 1213.58   82.69
  12   7   2 1273.87   98.79
  12   7   2 1217.08   94.49
   7 -19   2 1228.68  100.09
  12   7   2 1036.20  101.59
  16 -12  -2  583.54   51.49
 -12  -4  -2  532.85   53.99
  -4  16  -2  675.03   49.10
  16 -12  -2  550.84   52.29
 -12  -4  -2  583.64   51.89
  16 -12  -2  640.64   45.30
 -12  -4  -2  594.44   43.30
 -16  12   2  541.25   51.39
   4 -16   2  526.35   43.50
  12   4   2  577.04   51.99
 -16  12   2  606.84   47.90
   4 -16   2  568.44   59.99
 -16  12   2  595.34   48.60
  12   4   2  596.74   52.39
  13 -12  -2   43.20   11.90
 -12  -1  -2   51.69   12.30
  13 -12  -2   24.90   24.30
 -12  -1  -2   17.40   14.40
  -1  13  -2   41.40   15.40
  13 -12  -2  -11.40   35.40
 -13  12   2   29.10   11.50
  12   1   2   52.09   19.40
 -13  12   2   40.80   14.70
  12   1   2   30.90   22.70
  10 -12  -2  214.78   23.70
   2  10  -2  258.37   32.60
 -12   2  -2  205.28   29.30
  12  -2   2  214.58   28.40
 -10  12   2  205.88   23.80
  -2 -10   2  231.48   35.30
 -12   5  -2   59.79   15.50
   5   7  -2   39.60   16.80
   7 -12  -2   72.19   15.80
  -5  -7   2   57.29   22.90
  -5  -7   2   29.80   16.30
  -7  12   2   53.29   12.80
  12  -5   2   48.80   14.70
   4 -12  -2   43.50   13.80
 -12   8  -2   32.80   11.30
   8   4  -2   22.60   13.40
  -8  -4   2    6.70   13.10
  -8  -4   2   52.89   21.40
  -4  12   2   40.30   12.90
  12  -8   2   25.00   11.30
   1 -12  -2 3011.60  181.78
  11   1  -2 3063.99  178.98
 -12  11  -2 3163.28  177.98
 -11  -1   2 3032.20  182.18
 -11  -1   2 2893.31  186.48
  -1  12   2 3218.68  181.68
  14  -2  -2 1509.45   97.39
  -2 -12  -2 1325.57   91.69
  -2 -12  -2 1196.88   87.59
  -2 -12  -2 1382.56   87.19
 -12  14  -2 1440.86   85.29
  12 -14   2 1266.97  107.59
 -14   2   2 1454.95   98.99
 -14   2   2 1506.55   94.59
   2  12   2 1291.37   91.09
   2  12   2 1291.27   89.39
  12 -14   2 1211.98   85.59
 -14   2   2 1305.27   89.79
  -5 -12  -2   35.80   21.60
 -12  17  -2    2.90   15.30
  17  -5  -2   32.60   19.00
 -12  17  -2   22.60   10.40
  -5 -12  -2    7.80   13.10
  -5 -12  -2   35.40   12.30
  17  -5  -2    1.30   21.10
  17  -5  -2   24.70   13.70
   5  12   2   29.60   17.90
  12 -17   2   32.20   13.10
 -17   5   2   31.60   19.40
  12 -17   2    0.10   20.80
 -17   5   2   52.49   18.80
 -17   5   2    9.10   17.20
   5  12   2   17.90   23.50
   5  12   2   -3.50   16.80
 -17   5   2   69.89   23.40
 -17   5   2   78.79   33.40
  20  -8  -2  -17.80   25.50
 -12  20  -2    1.80   14.90
  -8 -12  -2   45.90   18.20
  20  -8  -2   -1.40   16.50
  20  -8  -2   21.20   17.90
  -8 -12  -2   -6.80   23.00
  12 -20   2    1.60   22.20
 -20   8   2   -2.60   49.60
   8  12   2  -48.70   18.50
 -20   8   2   22.70   18.10
   8  12   2   25.60   18.00
 -20   8   2  -10.30   23.20
 -12  23  -2  -30.50   17.60
 -11 -12  -2   29.60   49.60
 -12  23  -2   -4.10   24.60
  23 -11  -2   30.00   22.40
  23 -11  -2    0.20   22.20
 -11 -12  -2  -31.80   16.30
  11  12   2    8.90   16.50
  12 -23   2   16.20   15.00
 -23  11   2   71.59   37.30
 -23  11   2   -2.50   25.40
  11  12   2   -4.50   23.10
  11  12   2   -2.30   18.50
 -13 -11  -2  -14.60   12.70
  24 -13  -2    5.40   14.60
 -11  24  -2   -8.70   13.40
  11 -24   2    0.10   10.00
 -24  13   2  -14.10   14.30
  11 -24   2  -11.20   20.30
  13  11   2  -15.90   16.20
  21 -13  -2  998.70   72.79
  -8  21  -2 1115.49   73.99
 -13  -8  -2  899.71   72.69
  21 -13  -2 1055.19   77.59
  -8  21  -2  857.01   70.29
 -21  13   2  996.40   82.99
  13   8   2  965.20   75.29
 -21  13   2 1032.50   77.19
  13   8   2  937.01   77.69
   8 -21   2 1031.70   85.69
 -21  13   2  860.01   65.49
 -21  13   2 1165.28  102.99
  13   8   2  935.71   85.09
   8 -21   2  976.60   66.39
  -5  18  -2 1628.34   97.39
  18 -13  -2 1550.04  102.39
 -13  -5  -2 1404.26   98.09
  -5  18  -2 1315.87   94.19
 -13  -5  -2 1359.46   89.19
 -13  -5  -2 1309.57  102.49
  18 -13  -2 1551.64   94.09
   5 -18   2 1402.46  107.29
 -18  13   2 1456.65  100.09
 -18  13   2 1541.85   98.89
  13   5   2 1511.65  101.59
   5 -18   2 1354.06   90.79
  13   5   2 1517.15  105.09
 -18  13   2 1368.06   93.19
  15 -13  -2   83.79   18.00
  -2  15  -2  114.49   21.40
  15 -13  -2   81.79   15.00
 -13  -2  -2   56.09   20.90
 -13  -2  -2   92.09   14.70
  15 -13  -2   75.99   20.30
 -13  -2  -2   70.99   20.80
   2 -15   2   48.20   24.20
 -15  13   2  103.69   18.20
  13   2   2  104.19   19.60
  13   2   2   84.89   24.40
 -15  13   2   78.79   19.50
 -15  13   2   83.39   20.50
   2 -15   2   55.49   14.80
   1  12  -2    8.90   14.70
 -13   1  -2   13.90   16.30
 -13   1  -2   22.90    9.90
 -12  13   2   17.60    9.10
  13  -1   2    1.10    9.90
  13  -1   2    6.80   14.40
 -12  13   2    0.40   12.40
   4   9  -2  -19.30   13.30
   9 -13  -2    1.50    9.20
 -13   4  -2    6.70   13.80
  -4  -9   2  -21.30   18.80
  -9  13   2    3.60    8.20
  13  -4   2   28.00   14.10
   6 -13  -2   11.10    9.60
 -13   7  -2   -4.50    9.40
   7   6  -2   -1.10   13.70
  13  -7   2   -8.50   10.80
  -6  13   2   -1.00    8.50
  -7  -6   2   18.80   20.00
 -13  10  -2  290.47   27.90
  10   3  -2  263.67   30.20
   3 -13  -2  250.27   29.90
  13 -10   2  239.58   28.50
  -3  13   2  311.07   31.00
 -10  -3   2  191.08   30.70
 -10  -3   2  300.27   41.80
   0 -13  -2 2504.55  146.79
  13   0  -2 2401.16  149.88
  13   0  -2 2508.45  150.68
 -13  13  -2 2465.45  141.39
 -13   0   2 2360.96  147.39
  13 -13   2 2479.55  152.28
   0  13   2 2307.07  145.49
 -13   0   2 2089.29  143.29
   0  13   2 2311.87  144.69
 -13   0   2 2317.87  151.88
  13 -13   2 2338.97  142.09
  16  -3  -2  903.51   71.49
  -3 -13  -2  898.01   62.49
 -13  16  -2  945.71   61.19
 -13  16  -2  901.31   63.69
  -3 -13  -2  784.02   61.79
  16  -3  -2  933.81   63.99
 -16   3   2  853.81   66.09
   3  13   2  774.72   66.39
  13 -16   2  811.22   59.99
 -16   3   2  851.21   81.49
   3  13   2  757.92   68.69
   3  13   2  820.42   64.29
 -16   3   2  872.51   80.09
  13 -16   2  793.12   70.69
 -13  19  -2   38.70   18.40
  19  -6  -2   26.20   16.10
  -6 -13  -2   11.60   15.20
 -13  19  -2   39.00   13.40
  19  -6  -2   24.90   18.70
  -6 -13  -2    4.60   22.20
   6  13   2   16.40   18.50
 -19   6   2   14.70   16.20
  13 -19   2   31.80   12.00
 -19   6   2   42.10   19.10
  13 -19   2   17.60   23.40
   6  13   2    6.40   21.50
 -19   6   2   23.20   26.30
  -9 -13  -2  -11.60   31.90
 -13  22  -2    3.40   14.10
  -9 -13  -2    3.90   15.30
  22  -9  -2  -27.10   15.90
  22  -9  -2   29.90   19.50
 -13  22  -2   -5.80   13.50
 -22   9   2   17.50   16.00
  13 -22   2   23.30   28.10
 -22   9   2    2.00   34.40
   9  13   2  -18.50   18.10
   9  13   2    3.50   17.00
  13 -22   2  -22.20   10.50
 -12 -13  -2   44.50   17.00
  25 -12  -2   54.49   18.60
 -13  25  -2   53.19   16.50
  13 -25   2   55.99   22.70
 -25  12   2   62.89   18.00
  12  13   2   26.50   17.60
 -14 -12  -2   25.70   15.40
 -12  26  -2   21.30   14.50
  26 -14  -2   29.10   15.50
 -26  14   2   31.40   14.00
  12 -26   2   32.60    9.20
  12 -26   2    7.10   19.00
  12 -26   2   19.70   20.20
  14  12   2   53.89   20.30
  23 -14  -2   39.00   27.00
 -14  -9  -2   86.69   43.70
  -9  23  -2  100.39   24.50
 -14  -9  -2   72.99   21.20
  -9  23  -2   76.09   20.60
  23 -14  -2  154.48   26.60
   9 -23   2  113.89   17.50
  14   9   2  164.58   31.10
 -23  14   2   47.00   32.00
   9 -23   2  105.79   31.70
  14   9   2   90.79   23.20
  14   9   2   56.59   32.40
 -23  14   2   80.59   21.40
 -14  -6  -2 1524.35   96.99
 -14  -6  -2 1510.55  106.29
  -6  20  -2 1632.54  106.09
  20 -14  -2 1683.13  110.69
  20 -14  -2 1614.44  112.99
  -6  20  -2 1449.55  103.39
 -20  14   2 1661.13  133.79
  14   6   2 1434.16  114.49
 -20  14   2 1659.23  111.29
  14   6   2 1591.44  108.59
   6 -20   2 1663.83  117.59
 -20  14   2 1716.03  110.49
 -20  14   2 1572.84  101.19
   6 -20   2 1609.44  100.29
  14   6   2 1623.64  109.99
 -14  -3  -2  769.32   52.99
 -14  -3  -2  767.62   62.89
 -14  -3  -2  799.42   66.99
  -3  17  -2  826.72   60.89
  -3  17  -2  686.53   56.39
  17 -14  -2  794.82   54.89
  17 -14  -2  767.72   62.19
  14   3   2  771.32   67.59
   3 -17   2  673.33   52.89
 -17  14   2  795.32   57.79
 -17  14   2  723.83   62.29
  14   3   2  737.03   63.49
  14   3   2  659.63   61.19
   3 -17   2  702.23   69.39
 -17  14   2  790.72   58.99
 -14   0  -2   60.99   19.40
 -14   0  -2   59.19   12.90
  14 -14  -2   54.29   39.60
  14 -14  -2   88.29   23.30
   0  14  -2   44.20   20.90
 -14   0  -2   62.69   21.00
   0  14  -2   47.60   16.50
 -14  14   2   61.99   20.20
 -14  14   2   58.99   16.40
   0 -14   2   77.39   37.20
   0 -14   2   61.49   13.80
  14   0   2   55.99   26.00
  14   0   2   44.40   17.40
  14   0   2   19.40   19.30
  14   0   2   -5.30   38.00
 -14  14   2   60.69   22.60
 -14   3  -2   24.40   18.60
 -14   3  -2   28.60    9.70
  11 -14  -2   14.50   13.30
  11 -14  -2    6.30    8.90
   3  11  -2   11.30   17.60
 -11  14   2   28.00   11.30
  -3 -11   2   18.00   20.20
  14  -3   2   15.20   11.80
  -3 -11   2   25.30   12.20
  14  -3   2   76.19   39.10
  14  -3   2   31.00   16.10
 -11  14   2   11.20   12.80
   8 -14  -2   45.70   12.90
   6   8  -2   35.70   17.50
 -14   6  -2   31.60   16.10
  -8  14   2   46.30   12.90
  14  -6   2   43.30   15.90
  -6  -8   2   22.60   19.80
  -6  -8   2   60.09   24.40
   9   5  -2    3.00   13.10
 -14   9  -2   -2.90    9.00
   5 -14  -2    5.60    9.70
  -9  -5   2   -1.50   14.40
  14  -9   2   -3.30   11.20
  -5  14   2   -3.20   11.00
  -9  -5   2   -1.90   14.90
  14  -9   2  -19.60   11.90
  -9  -5   2   23.00   20.20
  -5  14   2    8.60   10.50
  12   2  -2 1524.75  112.39
   2 -14  -2 1511.55  101.89
  12   2  -2 1565.64  105.29
 -14  12  -2 1628.44  104.29
   2 -14  -2 1577.04  101.79
  14 -12   2 1702.53  115.99
 -12  -2   2 1596.34  108.29
 -12  -2   2 1539.65  101.39
  14 -12   2 1529.75   99.09
  14 -12   2 1663.23  114.79
  -2  14   2 1712.43  102.89
  -2  14   2 1409.86  100.59
 -12  -2   2 1547.05  102.69
  -1 -14  -2 1470.05   93.49
  -1 -14  -2 1554.34  102.59
 -14  15  -2 1687.53  100.69
 -14  15  -2 1565.94   97.09
  15  -1  -2 1754.92  108.09
  15  -1  -2 1565.34  100.49
  -1 -14  -2 1390.36   98.89
  14 -15   2 1563.24   97.79
 -15   1   2 1577.84  106.39
   1  14   2 1404.36  101.89
   1  14   2 1321.37  104.19
 -15   1   2 1454.35   98.79
 -15   1   2 1543.65  112.79
   1  14   2 1542.75  100.79
 -15   1   2 1572.44  101.29
  14 -15   2 1534.65  108.59
 -14  18  -2   55.49   16.10
 -14  18  -2   91.39   23.70
  18  -4  -2   20.90   24.80
  18  -4  -2   94.39   23.60
  18  -4  -2   82.29   20.40
  -4 -14  -2   67.69   24.10
  -4 -14  -2   57.89   30.20
   4  14   2   64.29   26.30
 -18   4   2   97.39   26.20
   4  14   2   78.59   23.60
  14 -18   2   67.59   23.00
   4  14   2   68.29   23.40
 -18   4   2   57.29   32.60
 -18   4   2    9.60   24.80
  21  -7  -2   22.50   20.00
 -14  21  -2    7.70   13.70
  21  -7  -2   17.50   18.10
  -7 -14  -2    0.40   15.00
  -7 -14  -2   11.40   29.90
 -14  21  -2   19.20   16.10
  21  -7  -2   -0.80   19.00
 -21   7   2   48.40   34.70
  14 -21   2   19.60   13.10
   7  14   2   20.40   18.80
  14 -21   2   16.70   24.20
   7  14   2   13.50   23.00
   7  14   2   -0.20   21.00
 -21   7   2   23.40   18.10
 -14  24  -2  -11.50   13.40
 -10 -14  -2   53.49   17.10
  24 -10  -2   17.00   17.10
  14 -24   2   26.90   24.70
  14 -24   2   23.80   12.00
  10  14   2    5.00   15.80
  10  14   2  -10.60   18.20
 -24  10   2   -0.30   13.90
 -13 -14  -2    5.60   12.60
  27 -13  -2   -5.40   12.80
  14 -27   2   38.40   19.40
  13  14   2  -22.20   12.80
 -27  13   2   -6.50   11.20
  14 -27   2  -42.00   25.80
 -13  28  -2    9.70   11.50
 -15 -13  -2  -19.10    9.50
  28 -15  -2   -9.60    8.80
  13 -28   2    0.80   13.30
 -28  15   2   -7.90    9.40
  15  13   2  -19.60   12.90
 -15 -10  -2   -2.30   12.80
 -10  25  -2  -12.70   14.10
  25 -15  -2    0.80   13.20
  15  10   2   27.10   15.90
  10 -25   2   15.00    9.00
 -25  15   2   16.10   14.70
  10 -25   2   13.60   20.60
  -7  22  -2  384.26   46.80
 -15  -7  -2  441.06   49.80
  22 -15  -2  513.95   51.69
 -15  -7  -2  301.67   52.19
  22 -15  -2  393.96   48.20
  -7  22  -2  412.46   47.10
 -22  15   2  450.25   60.09
 -22  15   2  409.36   54.09
   7 -22   2  600.74   82.79
  15   7   2  439.16   51.19
   7 -22   2  443.16   43.90
  -4  19  -2  883.41   68.99
  -4  19  -2  886.81   78.89
 -15  -4  -2  806.52   78.29
 -15  -4  -2  945.61   71.79
  19 -15  -2 1035.90   68.29
 -15  -4  -2  972.70   63.39
  19 -15  -2 1078.49   75.19
 -19  15   2 1051.69   73.09
  15   4   2 1036.30   73.99
   4 -19   2  917.61   81.49
 -19  15   2  953.50   74.09
 -19  15   2  929.91   67.59
  15   4   2  778.92   72.29
  15   4   2  887.41   80.29
   4 -19   2  888.91   63.59
 -15  -1  -2   24.30   20.50
  16 -15  -2   15.90   10.40
  -1  16  -2  -10.10   14.60
  16 -15  -2   45.40   12.70
  16 -15  -2   15.80   20.20
 -15  -1  -2   15.60   10.80
  -1  16  -2    5.30   15.40
  15   1   2  -57.99   39.80
 -16  15   2   66.39   18.80
   1 -16   2   44.70   12.20
   1 -16   2  -11.80   24.70
 -16  15   2   11.40   14.30
  15   1   2   13.10   20.50
  15   1   2   19.10   15.30
 -16  15   2   18.00   12.60
  15   1   2   28.10   21.90
  13 -15  -2  186.28   26.20
 -15   2  -2  107.69   26.80
  13 -15  -2  216.08   29.40
  13 -15  -2  189.78   28.00
 -15   2  -2  156.88   21.20
   2  13  -2  128.79   27.20
  -2 -13   2  132.19   19.10
  15  -2   2  145.89   27.90
 -13  15   2  148.49   22.30
  -2 -13   2  155.08   40.90
  15  -2   2  133.19   25.00
 -13  15   2  161.98   23.50
  15  -2   2  119.79   34.30
 -13  15   2  156.38   26.10
 -15   5  -2  136.59   26.80
  10 -15  -2  167.78   22.00
   5  10  -2  162.48   37.80
  10 -15  -2  159.88   21.90
 -15   5  -2  142.59   21.40
 -10  15   2  143.89   23.80
  15  -5   2  185.58   26.50
  -5 -10   2  127.69   20.20
   7 -15  -2   23.10   11.80
   7 -15  -2    6.40   10.10
 -15   8  -2   14.00   14.90
   8   7  -2   10.10   15.90
  -8  -7   2    2.20   21.30
  -8  -7   2   18.30   11.40
  15  -8   2   -6.90   14.80
  15  -8   2   18.20   30.10
  15  -8   2    6.20   11.10
  -7  15   2   11.70    9.40
  -7  15   2   -2.20   11.50
  -8  -7   2   -7.90   21.40
  11   4  -2  232.18   29.90
 -15  11  -2  218.08   27.10
  11   4  -2  190.98   30.00
 -15  11  -2  213.18   27.40
   4 -15  -2  182.48   26.60
   4 -15  -2  175.88   31.80
 -11  -4   2  174.08   24.70
  15 -11   2  232.48   27.80
  -4  15   2  175.88   26.90
  -4  15   2  143.39   22.90
 -11  -4   2  194.48   33.30
  14   1  -2 1593.54  106.39
  14   1  -2 1773.62  111.29
 -15  14  -2 1709.73  102.29
   1 -15  -2 1373.16  102.79
   1 -15  -2 1545.45   98.29
   1 -15  -2 1669.43  126.29
 -15  14  -2 1802.72  104.49
 -14  -1   2 1579.84  108.69
  15 -14   2 1661.83  102.39
  -1  15   2 1681.93  107.49
  15 -14   2 1447.06  119.39
  -1  15   2 1602.64  104.49
 -14  -1   2 1582.94  113.69
 -14  -1   2 1657.83  105.19
  15 -14   2 1555.24  111.99
  -1  15   2 1465.05  112.49
  17  -2  -2  289.97   41.80
  17  -2  -2  270.67   42.00
  -2 -15  -2  300.57   40.90
 -15  17  -2  283.97   38.20
  -2 -15  -2  271.07   34.50
  17  -2  -2  303.97   37.90
  15 -17   2  304.77   41.50
 -17   2   2  256.27   34.70
   2  15   2  257.37   39.60
   2  15   2  288.67   36.00
 -17   2   2  269.27   37.50
  15 -17   2  329.17   33.80
  20  -5  -2  144.99   28.90
  -5 -15  -2  100.69   24.90
  20  -5  -2  114.79   26.90
 -15  20  -2   81.49   20.00
  -5 -15  -2   57.89   30.20
  20  -5  -2   89.19   25.30
 -15  20  -2  106.39   21.80
   5  15   2   49.80   26.60
  15 -20   2  138.09   31.20
  15 -20   2  121.69   19.40
 -20   5   2   71.89   22.80
   5  15   2  115.09   25.40
   5  15   2   51.89   24.90
 -20   5   2   99.19   36.30
  23  -8  -2  125.49   27.40
  23  -8  -2   52.09   28.10
 -15  23  -2   86.79   20.00
  -8 -15  -2   83.39   22.70
   8  15   2   57.89   27.20
   8  15   2  109.19   27.60
  15 -23   2  118.09   33.40
  15 -23   2  113.19   18.10
   8  15   2   95.49   23.30
 -23   8   2  105.79   22.60
  26 -11  -2   26.30   14.70
 -15  26  -2    7.10   12.10
 -11 -15  -2   17.10   13.20
  15 -26   2   78.19   34.30
 -26  11   2   -8.50   11.30
  15 -26   2   -3.40   16.20
  27 -16  -2    9.30   10.80
 -11  27  -2   39.30   15.80
 -16 -11  -2   15.30   12.70
 -27  16   2   16.50   12.70
  16  11   2   39.60   14.90
  11 -27   2   22.70   17.50
  11 -27   2   10.00   15.40
  24 -16  -2  137.29   25.10
  -8  24  -2  108.49   23.10
 -16  -8  -2   87.69   21.00
  16   8   2  156.18   29.40
   8 -24   2  140.69   18.70
   8 -24   2  157.48   31.70
 -24  16   2   98.09   23.60
  -5  21  -2  510.55   48.60
  -5  21  -2  455.65   46.40
  21 -16  -2  483.15   46.80
 -16  -5  -2  400.46   36.40
 -16  -5  -2  481.75   47.90
  21 -16  -2  542.55   50.19
   5 -21   2  554.44   60.39
 -21  16   2  473.75   52.59
  16   5   2  467.05   47.30
  16   5   2  332.27   51.49
 -21  16   2  528.55   49.99
 -21  16   2  418.06   39.30
 -21  16   2  418.46   63.49
   5 -21   2  470.65   39.00
 -16  -2  -2   51.89   14.10
  18 -16  -2   35.50   14.60
 -16  -2  -2   58.49   25.50
 -16  -2  -2   59.09   23.10
  -2  18  -2   38.10   21.30
  18 -16  -2   51.39   20.60
 -18  16   2   71.79   19.00
  16   2   2   64.69   21.70
 -18  16   2   62.89   19.00
   2 -18   2   87.49   31.10
 -18  16   2   64.89   16.70
   2 -18   2   44.00   14.70
  16   2   2   25.90   27.40
  15 -16  -2   48.50   23.20
   1  15  -2   67.09   18.10
   1  15  -2   47.60   22.10
  15 -16  -2   52.59   14.90
 -16   1  -2   36.80   20.50
 -16   1  -2   66.19   23.90
  15 -16  -2   95.29   21.00
 -16   1  -2   89.79   16.90
  16  -1   2   96.09   25.80
  16  -1   2  139.59   39.50
 -15  16   2   82.59   18.80
 -15  16   2   73.59   21.30
  -1 -15   2   89.49   28.50
  16  -1   2   52.99   16.20
  -1 -15   2   79.59   16.00
 -15  16   2   80.59   17.90
 -16   4  -2  424.36   56.29
   4  12  -2  432.96   44.50
  12 -16  -2  481.65   45.10
  12 -16  -2  510.15   45.30
 -16   4  -2  449.66   49.99
   4  12  -2  406.36   49.50
 -16   4  -2  481.75   38.40
 -12  16   2  452.15   52.79
  -4 -12   2  366.46   50.39
 -12  16   2  512.95   41.70
  16  -4   2  542.65   44.40
  -4 -12   2  431.76   38.30
 -12  16   2  523.75   41.00
  16  -4   2  436.36   65.89
  16  -4   2  497.15   50.29
   7   9  -2  221.08   32.30
   9 -16  -2  202.08   26.20
   9 -16  -2  222.88   26.30
 -16   7  -2  244.38   34.30
   7   9  -2  149.59   25.50
 -16   7  -2  213.08   26.10
  16  -7   2  187.08   32.50
  -7  -9   2  207.48   33.50
  16  -7   2  205.38   29.20
  -7  -9   2  214.28   36.10
  16  -7   2  131.09   34.60
  -9  16   2  218.98   30.20
  -9  16   2  226.28   28.20
  -7  -9   2  171.48   33.40
  -9  16   2  220.18   27.90
  16  -7   2  208.48   28.10
  -7  -9   2  172.28   23.10
  10   6  -2   95.09   21.80
   6 -16  -2   97.19   21.60
 -16  10  -2  104.89   19.20
   6 -16  -2  109.89   19.90
  10   6  -2   97.39   21.80
 -16  10  -2   95.69   19.00
  16 -10   2   87.69   30.10
 -10  -6   2  127.09   20.80
 -10  -6   2   97.39   27.10
  16 -10   2  125.59   31.80
  -6  16   2   86.39   25.50
 -10  -6   2  135.49   30.00
  -6  16   2   85.79   18.00
  -6  16   2   99.39   18.30
  16 -10   2   71.59   17.90
   3 -16  -2  289.37   36.80
  13   3  -2  368.76   40.80
 -16  13  -2  359.36   37.70
  13   3  -2  314.57   41.30
   3 -16  -2  435.46   38.50
 -16  13  -2  410.06   37.20
  -3  16   2  284.37   37.20
  16 -13   2  335.97   41.40
 -13  -3   2  261.17   36.80
 -13  -3   2  378.06   40.70
 -13  -3   2  340.17   37.70
  16 -13   2  428.76   49.60
  16 -13   2  376.96   35.20
  -3  16   2  370.86   38.70
 -16  16  -2  423.46   42.60
 -16  16  -2  419.46   37.50
  16   0  -2  335.67   45.80
   0 -16  -2  414.86   46.40
  16   0  -2  418.06   42.40
   0 -16  -2  283.27   42.70
  16 -16   2  448.06   57.09
  16 -16   2  402.46   37.20
 -16   0   2  333.27   40.80
   0  16   2  301.87   42.70
   0  16   2  309.77   39.10
 -16   0   2  362.26   53.39
   0  16   2  392.96   48.30
  19  -3  -2   62.79   24.60
  -3 -16  -2   34.10   16.00
  -3 -16  -2   25.30   24.90
 -16  19  -2   13.60   15.00
  19  -3  -2   25.80   18.50
 -16  19  -2   24.10   14.60
  19  -3  -2   27.10   17.50
  16 -19   2   16.50   12.60
   3  16   2  -31.80   24.10
   3  16   2   28.90   18.40
   3  16   2    9.60   18.80
 -19   3   2   13.90   18.60
 -19   3   2   36.70   18.70
 -19   3   2    3.10   36.60
  16 -19   2  -13.10   22.20
  22  -6  -2  156.38   34.20
  22  -6  -2   86.69   23.60
 -16  22  -2   94.19   22.80
 -16  22  -2   86.99   20.60
  22  -6  -2   60.49   26.00
  -6 -16  -2   95.29   24.30
   6  16   2  102.19   24.60
  16 -22   2  118.59   19.50
 -22   6   2   58.99   20.00
  16 -22   2  128.59   37.00
   6  16   2   71.49   27.00
   6  16   2  124.09   33.10
  25  -9  -2  204.88   31.60
 -16  25  -2  261.57   30.30
  -9 -16  -2  246.38   30.70
   9  16   2  219.38   32.40
 -25   9   2  218.68   30.90
  16 -25   2  235.88   38.40
  16 -25   2  262.07   24.00
   9  16   2  167.58   25.10
  28 -12  -2    0.20   10.40
 -16  28  -2   10.30   10.20
 -12 -16  -2   -5.90    9.00
 -28  12   2   12.10   10.30
  12  16   2   21.30   16.90
  16 -28   2   13.20   12.60
  26 -17  -2   19.60   12.80
  -9  26  -2   -0.10   14.10
 -17  -9  -2   24.60   13.80
   9 -26   2   27.00   18.00
   9 -26   2   22.10   21.00
  17   9   2   28.00   18.10
 -26  17   2    0.30   13.80
 -17  -6  -2  101.59   22.90
  23 -17  -2  132.79   25.80
  -6  23  -2   73.99   22.00
   6 -23   2  142.09   32.40
 -23  17   2   72.59   15.90
 -23  17   2   67.59   20.50
  17   6   2   94.69   23.40
   6 -23   2  116.89   17.20
  -3  20  -2   23.20   19.70
  -3  20  -2    8.10   20.00
 -17  -3  -2   29.50   19.00
  20 -17  -2   39.00   18.40
 -17  -3  -2   40.00   12.70
  20 -17  -2   53.99   18.00
 -17  -3  -2   44.00   28.40
  17   3   2   36.30   18.70
   3 -20   2   27.10   13.10
 -20  17   2   18.60   15.20
  17   3   2   48.80   33.00
 -20  17   2   15.30   13.60
 -20  17   2   28.80   18.40
   3 -20   2   34.50   24.40
 -17   0  -2  -23.60   18.30
 -17   0  -2   15.80   18.40
  17 -17  -2   27.40   14.90
   0  17  -2   -3.20   18.50
  17 -17  -2   18.10   13.10
 -17   0  -2    9.40   10.50
   0  17  -2   -3.90   17.60
  17   0   2   34.90   14.70
  17   0   2   49.99   28.60
   0 -17   2    2.10   11.90
  17   0   2   79.29   73.49
 -17  17   2   17.30   16.50
 -17  17   2    4.10   13.10
   0 -17   2   11.80   23.90
 -17  17   2    5.90   13.00
   3  14  -2  325.77   41.60
   3  14  -2  315.17   43.80
 -17   3  -2  295.47   39.80
 -17   3  -2  371.06   34.00
 -17   3  -2  425.86   51.09
  14 -17  -2  370.96   40.60
  14 -17  -2  418.06   34.70
 -14  17   2  399.26   52.29
  17  -3   2  371.36   49.80
  -3 -14   2  383.36   35.20
 -14  17   2  357.06   36.70
 -14  17   2  375.46   36.20
  17  -3   2  345.07   40.50
  17  -3   2  439.86   70.69
  -3 -14   2  357.66   49.70
  11 -17  -2 1277.17   86.79
 -17   6  -2 1310.37   81.69
   6  11  -2 1193.58   90.29
   6  11  -2 1193.78   85.59
 -17   6  -2 1324.17   95.09
 -11  17   2 1264.37   87.29
  -6 -11   2 1231.98   82.09
  -6 -11   2 1099.79   88.19
 -11  17   2 1259.77   82.79
  17  -6   2 1351.26  100.59
  17  -6   2 1286.87   86.39
  17  -6   2 1351.96   92.89
 -11  17   2 1259.27   83.89
  -6 -11   2 1074.29   92.39
   9   8  -2   55.09   19.70
 -17   9  -2   90.79   18.10
   9   8  -2   41.00   20.60
 -17   9  -2   66.59   20.60
   8 -17  -2  108.09   23.10
   8 -17  -2   68.99   16.50
  17  -9   2  107.39   33.40
  -8  17   2   62.99   17.80
  17  -9   2   68.39   28.80
  -8  17   2   80.69   17.40
  -9  -8   2   76.99   17.90
  -9  -8   2   88.29   25.30
  -9  -8   2   86.29   23.60
  17  -9   2   59.79   17.50
  -8  17   2   45.60   18.90
 -17  12  -2  207.48   28.60
  12   5  -2  126.19   28.00
  12   5  -2  164.28   30.00
   5 -17  -2  153.98   26.10
 -17  12  -2  188.68   26.30
 -12  -5   2  252.07   69.19
  -5  17   2  159.08   24.90
 -12  -5   2  197.68   39.80
 -12  -5   2  202.48   26.50
  17 -12   2  157.08   33.20
  17 -12   2  256.67   41.50
  -5  17   2  114.59   27.80
  17 -12   2  190.08   27.60
 -12  -5   2  150.68   29.70
  -5  17   2  138.09   23.30
 -17  15  -2  300.47   38.50
  15   2  -2  307.57   41.80
   2 -17  -2  252.47   39.30
  15   2  -2  214.78   40.30
   2 -17  -2  293.87   35.00
  15   2  -2  333.17   42.10
 -17  15  -2  318.57   34.10
  -2  17   2  374.96   38.40
  -2  17   2  296.77   38.30
  -2  17   2  296.57   37.80
  17 -15   2  379.86   51.59
 -15  -2   2  255.57   35.70
  17 -15   2  224.18   40.10
 -15  -2   2  349.87   38.10
  17 -15   2  318.17   33.90
  18  -1  -2   30.40   20.10
 -17  18  -2   -2.90   13.60
  -1 -17  -2   22.20   15.50
  -1 -17  -2   31.90   23.20
  18  -1  -2   12.10   16.60
  18  -1  -2   -2.90   22.30
 -17  18  -2    6.50   12.60
 -18   1   2  -82.59   33.80
  17 -18   2  -26.20   22.80
   1  17   2   11.00   19.00
 -18   1   2  -10.20   20.80
   1  17   2   -9.60   21.10
  17 -18   2  -13.60    9.60
 -18   1   2  -29.10   15.10
   1  17   2    1.80   14.90
  -4 -17  -2   40.50   19.10
  21  -4  -2   85.19   23.80
  21  -4  -2   64.19   23.80
 -17  21  -2   55.19   18.10
  21  -4  -2   80.09   23.80
 -17  21  -2   55.49   18.40
   4  17   2   63.39   25.20
  17 -21   2   57.99   14.90
 -21   4   2   55.59   20.20
  17 -21   2   42.00   25.80
   4  17   2   38.90   19.30
 -17  24  -2  477.85   43.40
  24  -7  -2  336.37   46.70
  -7 -17  -2  496.85   44.90
  17 -24   2  502.35   66.59
   7  17   2  560.24   54.29
  17 -24   2  468.55   67.39
 -24   7   2  466.05   44.60
  17 -24   2  414.46   36.10
   7  17   2  445.66   43.30
  17 -24   2  398.66   53.99
 -17  27  -2  113.39   18.70
  27 -10  -2   83.69   18.10
 -10 -17  -2  145.39   20.20
  10  17   2  102.79   22.40
 -27  10   2   79.49   17.40
  17 -27   2  143.79   26.40
 -18 -10  -2   34.50   12.90
 -10  28  -2   16.90   11.60
  28 -18  -2   15.20   10.30
  10 -28   2   32.40   15.60
  10 -28   2   21.00   15.90
  18  10   2   15.70   12.30
 -28  18   2   39.30   16.60
 -18  -7  -2   65.79   19.20
  -7  25  -2   67.79   18.90
  25 -18  -2   57.39   15.90
   7 -25   2   61.49   20.30
 -25  18   2   46.10   14.50
   7 -25   2   73.19   24.50
  18   7   2   61.69   18.80
   7 -25   2   99.99   24.20
 -18  -4  -2   16.80   17.80
  -4  22  -2   49.30   19.20
  22 -18  -2   54.39   16.00
  18   4   2   42.00   17.80
 -22  18   2   51.29   83.29
 -22  18   2   26.10   15.90
   4 -22   2  101.29   28.90
 -22  18   2   34.30   13.40
 -22  18   2   12.90   25.20
   4 -22   2   33.60   12.90
  -1  19  -2   24.10   18.10
 -18  -1  -2   12.00   25.40
 -18  -1  -2   24.50   18.30
 -18  -1  -2   25.70   11.40
  19 -18  -2   22.50   17.60
  -1  19  -2   11.50   20.20
   1 -19   2    6.50   12.60
 -19  18   2   -9.00   15.30
  18   1   2   -4.70   15.90
 -19  18   2    9.40   16.50
  18   1   2   26.00   30.10
   1 -19   2   68.49   26.00
   2  16  -2   53.69   20.40
  16 -18  -2  106.49   22.40
 -18   2  -2   68.99   25.80
   2  16  -2   57.59   24.60
  16 -18  -2   72.49   17.30
 -18   2  -2   49.30   23.30
 -18   2  -2   63.69   14.90
  -2 -16   2   64.09   17.00
 -16  18   2   85.49   23.20
  -2 -16   2   49.60   29.80
 -16  18   2   86.49   19.20
  18  -2   2   15.20   27.60
 -16  18   2   91.19   19.60
  18  -2   2   81.09   47.10
  18  -2   2   41.10   19.30
   5  13  -2 1144.09   93.89
 -18   5  -2 1258.27   97.19
 -18   5  -2 1202.18   92.79
  13 -18  -2 1333.87   83.29
   5  13  -2 1057.49   86.89
  13 -18  -2 1293.57   89.19
 -18   5  -2 1242.98   82.39
 -13  18   2 1345.27   85.79
  18  -5   2 1407.86   89.49
  18  -5   2 1230.08  104.59
  -5 -13   2 1069.39   89.89
  -5 -13   2 1393.56   83.89
  18  -5   2 1424.26   98.79
 -13  18   2 1275.47   83.79
  -5 -13   2 1213.78   97.09
 -13  18   2 1157.98   88.59
   8  10  -2  642.54   62.19
 -18   8  -2  750.42   67.69
  10 -18  -2  722.63   58.19
  10 -18  -2  790.12   56.29
 -18   8  -2  740.43   54.69
   8  10  -2  782.72   61.79
 -10  18   2  637.24   60.89
  -8 -10   2  732.83   67.19
 -10  18   2  799.92   56.69
  -8 -10   2  667.23   63.09
  -8 -10   2  641.94   65.69
  18  -8   2  809.92   60.29
  18  -8   2  610.44   78.59
  -8 -10   2  727.63   54.59
 -10  18   2  757.22   55.79
 -18  11  -2   15.60   15.90
  11   7  -2   33.80   20.20
   7 -18  -2   55.79   18.20
   7 -18  -2   18.10   15.50
  11   7  -2   17.30   18.70
 -18  11  -2   38.50   16.00
  18 -11   2   -1.60   33.40
  -7  18   2    5.50   20.90
  -7  18   2   37.20   16.00
  18 -11   2   60.59   17.90
  -7  18   2   33.50   14.40
 -11  -7   2   16.80   26.90
 -11  -7   2    1.60   31.50
  18 -11   2   59.19   29.70
 -11  -7   2   28.60   15.70
 -11  -7   2  -20.10   22.60
   4 -18  -2   63.99   20.70
  14   4  -2   47.90   24.50
  14   4  -2   68.79   24.90
   4 -18  -2   75.79   50.39
 -18  14  -2   68.99   17.90
 -18  14  -2   67.89   27.10
   4 -18  -2   97.79   24.20
  18 -14   2   53.39   17.40
 -14  -4   2  107.39   25.50
  -4  18   2   83.59   22.00
  -4  18   2   66.29   28.80
 -14  -4   2   57.19   18.40
  -4  18   2   59.49   17.30
   1 -18  -2   10.80   14.00
  17   1  -2  -30.60   25.10
   1 -18  -2   25.30   21.90
 -18  17  -2   11.80   13.60
  17   1  -2   -1.80   18.30
  17   1  -2  -17.20   15.10
 -18  17  -2   -2.10   14.50
  18 -17   2    1.60   12.40
 -17  -1   2  -31.80   14.20
  18 -17   2   28.80   45.50
  18 -17   2  -11.90   21.60
  -1  18   2    6.10   31.60
  -1  18   2    0.30   15.70
  -1  18   2   11.10   16.60
 -17  -1   2   31.50   18.80
 -18  20  -2    7.30   14.00
  -2 -18  -2    5.30   14.00
 -18  20  -2   16.60   15.10
  20  -2  -2   11.20   21.30
  20  -2  -2    8.60   18.00
  20  -2  -2   31.90   22.20
   2  18   2   11.30   16.60
  18 -20   2   26.50   23.80
 -20   2   2    8.30   18.80
   2  18   2   17.70   22.20
 -20   2   2    6.90   15.40
  23  -5  -2  285.17   39.90
 -18  23  -2  356.76   38.30
  -5 -18  -2  356.06   39.20
   5  18   2  361.96   39.40
 -23   5   2  360.76   38.60
  18 -23   2  286.17   31.30
  18 -23   2  404.56   59.29
   5  18   2  374.86   51.79
  26  -8  -2  557.24   49.40
  -8 -18  -2  645.74   47.30
 -18  26  -2  629.24   46.90
   8  18   2  518.75   53.99
 -26   8   2  578.24   46.90
  18 -26   2  621.74   56.49
  18 -26   2  571.34   37.60
  -8  27  -2   29.40   13.60
 -19  -8  -2   27.20   13.00
  27 -19  -2   14.30   11.70
   8 -27   2   -1.10   15.50
 -27  19   2   10.50   12.50
  19   8   2   18.10   14.40
   8 -27   2   -6.00   14.80
 -19  -5  -2  -14.00   14.00
  -5  24  -2   15.20   15.70
  24 -19  -2   -1.30   12.10
   5 -24   2   -6.40   18.10
   5 -24   2   27.90   19.30
   5 -24   2    4.30    9.70
 -24  19   2    5.20   11.90
  19   5   2   27.40   15.30
  -2  21  -2   27.30   17.20
  -2  21  -2   -8.60   20.90
 -19  -2  -2    7.40   31.20
 -19  -2  -2    6.20   17.90
  21 -19  -2   13.10   13.60
 -19  -2  -2  -10.00   10.50
   2 -21   2   29.20   21.80
  19   2   2   -5.80   47.50
 -21  19   2   -0.30   12.30
   2 -21   2   -2.30   11.40
  19   2   2    1.80   14.90
 -21  19   2    7.20   19.40
 -21  19   2   -3.90   14.50
 -19   1  -2    0.00   10.30
   1  18  -2   -6.30   21.30
  18 -19  -2   15.20   12.80
 -19   1  -2   11.70   25.20
   1  18  -2   11.40   18.40
  18 -19  -2   -0.40   16.40
 -19   1  -2   -6.40   19.40
  -1 -18   2  -23.90   18.90
 -18  19   2   14.30   13.60
  -1 -18   2  -22.60   11.00
  19  -1   2  -35.80   33.80
  -1 -18   2  -35.40   23.60
 -18  19   2   12.90   14.70
  19  -1   2  -27.50   12.30
 -18  19   2   11.00   14.10
   4  15  -2  733.63   70.49
 -19   4  -2  792.42   69.19
  15 -19  -2  843.82   65.49
  15 -19  -2  848.92   60.69
 -19   4  -2  839.02   58.49
  -4 -15   2  877.51   60.39
 -15  19   2  837.22   60.89
  19  -4   2  833.32   65.69
  -4 -15   2  725.83   75.59
  19  -4   2  862.81   95.09
 -15  19   2  780.22   66.79
   7  12  -2 1377.06   98.99
  12 -19  -2 1407.86   91.69
   7  12  -2 1284.47  101.39
 -19   7  -2 1420.86   91.39
 -19   7  -2 1308.17  104.49
  12 -19  -2 1435.86   96.29
 -19   7  -2 1440.96  107.39
  -7 -12   2 1390.86   90.99
 -12  19   2 1455.15   92.69
 -12  19   2 1402.86   98.79
 -12  19   2 1401.86   93.49
  19  -7   2 1349.36  113.29
  19  -7   2 1457.15  107.59
  -7 -12   2 1340.47   98.79
  19  -7   2 1446.56   97.19
  10   9  -2   98.49   39.50
   9 -19  -2   90.49   20.60
   9 -19  -2  129.79   22.90
 -19  10  -2  117.59   21.10
 -19  10  -2  112.29   26.30
  10   9  -2  123.69   28.90
  19 -10   2   55.49   31.70
 -10  -9   2  116.79   27.70
  -9  19   2   89.99   21.60
  19 -10   2   90.79   21.40
  -9  19   2  119.19   27.30
  19 -10   2  155.88   43.00
 -10  -9   2   81.09   28.30
 -10  -9   2   85.79   19.90
  -9  19   2   98.29   19.80
   6 -19  -2   77.89   22.10
 -19  13  -2   67.89   19.30
  13   6  -2   48.00   22.10
  13   6  -2   71.39   25.70
 -19  13  -2   39.50   17.80
   6 -19  -2   95.99   22.60
  19 -13   2   35.40   38.90
 -13  -6   2   48.90   17.30
  -6  19   2   43.60   18.30
  19 -13   2   51.79   30.00
  -6  19   2   85.99   24.80
  -6  19   2   93.19   20.80
 -13  -6   2   71.19   26.80
  19 -13   2   62.39   18.20
  16   3  -2   32.20   29.10
 -19  16  -2   60.29   20.60
   3 -19  -2   72.79   25.80
 -19  16  -2   38.00   18.80
  16   3  -2   28.20   23.10
   3 -19  -2   50.59   18.50
  16   3  -2   26.80   19.40
 -16  -3   2   67.39   19.70
  19 -16   2   51.59   45.10
  -3  19   2   84.99   29.00
 -16  -3   2   51.29   22.10
  -3  19   2   30.70   19.10
  -3  19   2   -4.60   15.30
  19 -16   2   31.40   26.60
  19   0  -2   19.60   27.70
 -19  19  -2   44.60   17.10
   0 -19  -2   31.80   13.10
 -19  19  -2   50.79   17.80
  19   0  -2    0.00   21.50
  19   0  -2   19.60   19.60
   0  19   2   26.80   20.00
 -19   0   2   38.40   21.20
   0  19   2  -14.10   30.30
  19 -19   2   23.90   11.70
  19 -19   2   35.40   24.40
   0  19   2   25.90   17.60
 -19   0   2   17.40   17.60
  -3 -19  -2    6.80   14.50
 -19  22  -2   13.30   15.90
  22  -3  -2   49.00   20.20
  22  -3  -2   17.10   15.70
 -22   3   2   -8.50   15.50
  19 -22   2   16.10   11.10
   3  19   2   25.70   24.60
  19 -22   2   20.00   26.70
   3  19   2    0.90   15.10
  25  -6  -2 1017.90   75.69
  -6 -19  -2  905.21   65.39
 -19  25  -2 1048.20   65.49
  19 -25   2  911.71   74.69
 -25   6   2  887.21   65.09
   6  19   2  795.22   64.09
   6  19   2 1043.50   75.09
  19 -25   2  814.62   59.69
  28  -9  -2  413.96   45.80
  -9 -19  -2  553.34   39.30
 -19  28  -2  529.75   39.10
  19 -28   2  537.25   44.40
   9  19   2  486.65   54.09
  -6  26  -2   14.50   13.50
 -20  -6  -2   37.20   14.50
  26 -20  -2   21.90   11.50
  20   6   2  -11.90   12.80
 -26  20   2   15.10   13.10
   6 -26   2   31.70   19.80
   6 -26   2   28.90   18.20
  -3  23  -2   15.10   16.90
  23 -20  -2    6.70   12.30
 -20  -3  -2   12.10   16.90
   3 -23   2   18.50   21.50
   3 -23   2   17.80   10.80
  20   3   2   38.00   14.40
 -23  20   2    5.80   11.40
   3 -23   2   -9.70   19.10
 -23  20   2   13.10   14.30
 -20   0  -2   53.99   33.20
   0  20  -2   81.09   27.60
   0  20  -2    8.80   18.40
  20 -20  -2   -8.60   18.60
 -20   0  -2   35.00   11.40
 -20   0  -2   19.90   18.90
 -20  20   2   24.30   18.30
 -20  20   2   33.80   15.60
   0 -20   2   51.39   14.80
 -20  20   2   27.50   16.70
  20   0   2   18.30   24.10
   0 -20   2   28.30   25.30
   3  17  -2   52.89   20.40
 -20   3  -2   77.19   24.80
  17 -20  -2   41.20   26.10
  17 -20  -2   44.00   16.10
 -20   3  -2   83.09   15.70
 -20   3  -2   26.70   28.50
  20  -3   2  115.39   50.89
  -3 -17   2   86.59   28.60
 -17  20   2   68.99   19.60
 -17  20   2   78.79   20.50
  -3 -17   2   45.80   23.90
  20  -3   2   60.99   20.40
  -3 -17   2   67.19   17.80
 -17  20   2   83.29   18.80
 -20   6  -2 1468.75  112.49
   6  14  -2 1574.74  110.69
  14 -20  -2 1528.95  103.89
 -20   6  -2 1697.73  123.19
 -20   6  -2 1770.12  104.19
  14 -20  -2 1605.64  108.19
   6  14  -2 1513.95  115.99
  -6 -14   2 1502.25  115.59
 -14  20   2 1636.74  111.09
 -14  20   2 1768.72  108.09
 -14  20   2 1657.93  105.19
  -6 -14   2 1632.74  111.39
  -6 -14   2 1695.23  104.09
  20  -6   2 1560.44  129.09
  20  -6   2 1732.03  110.69
  11 -20  -2 1013.70   75.39
 -20   9  -2  866.01   96.19
 -20   9  -2 1179.48   74.79
   9  11  -2 1141.69   83.39
  11 -20  -2 1105.29   79.19
  -9 -11   2  921.51   82.59
  -9 -11   2 1082.69   73.89
  20  -9   2 1217.98   81.19
 -11  20   2 1089.69   83.09
  -9 -11   2  974.00   78.59
 -11  20   2 1084.49   75.09
  20  -9   2 1216.78   92.49
  20  -9   2  883.11   99.89
  12   8  -2   35.90   19.40
 -20  12  -2   38.50   26.20
   8 -20  -2    1.20   17.90
  12   8  -2   72.59   27.70
   8 -20  -2   41.10   17.60
 -20  12  -2   36.20   16.00
 -12  -8   2   19.00   16.30
  -8  20   2   31.60   18.60
  20 -12   2   41.50   29.90
  20 -12   2   68.39   20.20
  -8  20   2  104.99   27.10
  20 -12   2   59.89   40.30
  -8  20   2   26.50   20.20
 -12  -8   2   12.70   22.20
  15   5  -2  262.17   39.00
 -20  15  -2  182.58   33.80
   5 -20  -2  258.37   36.10
   5 -20  -2  377.86   56.19
 -20  15  -2  231.58   35.60
  15   5  -2  258.27   42.30
  -5  20   2  179.98   30.90
  20 -15   2  352.06   54.69
  20 -15   2  262.67   32.00
  20 -15   2  228.88   36.80
  -5  20   2  287.57   41.50
  -5  20   2  267.97   35.10
 -15  -5   2  291.17   34.30
   2 -20  -2   77.09   20.00
  18   2  -2   76.79   27.10
  18   2  -2   44.90   29.10
  18   2  -2   58.59   22.50
 -20  18  -2   53.79   19.10
 -20  18  -2   58.39   19.90
  -2  20   2   93.79   33.80
 -18  -2   2   76.69   22.20
 -18  -2   2   68.39   19.90
  -2  20   2   75.09   22.90
  -2  20   2   35.50   19.90
  20 -18   2   77.29   27.20
  20 -18   2   73.39   18.40
  -1 -20  -2   -7.80   13.30
  21  -1  -2   12.60   21.00
  21  -1  -2   10.30   15.20
 -20  21  -2   10.80   13.60
 -20  21  -2   40.10   25.30
  21  -1  -2  -19.00   25.60
  20 -21   2    6.30   11.00
  20 -21   2    1.40   23.20
 -21   1   2   16.30   14.60
   1  20   2   -1.10   14.80
   1  20   2   54.69   26.80
   1  20   2   15.80   24.00
  -4 -20  -2  440.56   39.20
  24  -4  -2  438.56   47.70
 -20  24  -2  460.75   39.70
   4  20   2  392.06   52.69
  20 -24   2  411.36   33.60
  20 -24   2  388.76   61.99
   4  20   2  337.07   38.50
 -24   4   2  411.16   38.80
  -7 -20  -2  676.53   48.70
 -20  27  -2  743.23   49.30
 -27   7   2  604.64   47.70
   7  20   2  671.83   55.09
  20 -27   2  682.23   55.49
  -4  25  -2   36.70   16.10
  25 -21  -2   52.69   15.10
 -21  -4  -2   24.10   14.30
  21   4   2   13.60   12.50
   4 -25   2   57.79   20.10
   4 -25   2   30.80   21.00
 -25  21   2   18.80   13.20
  -1  22  -2    4.10   15.50
  22 -21  -2   -3.60   10.40
 -21  -1  -2  -23.60   15.40
 -22  21   2   25.90   13.60
   1 -22   2    9.90   23.20
 -22  21   2    1.50   10.70
   1 -22   2    4.70   19.70
  21   1   2    9.80   14.00
   1 -22   2   -3.80   10.10
 -21   2  -2   14.30   18.40
  19 -21  -2   21.80   14.10
 -21   2  -2    2.80   10.00
   2  19  -2   11.30   18.20
 -21   2  -2   12.40   31.10
   2  19  -2   62.49   25.60
 -19  21   2    7.60   16.60
  21  -2   2    8.60   15.20
 -19  21   2   29.80   17.90
 -19  21   2   10.60   13.60
  -2 -19   2   27.90   26.20
  -2 -19   2   19.70   12.50
  -2 -19   2   39.20   24.20
   5  16  -2  460.15   48.20
 -21   5  -2  375.96   51.69
 -21   5  -2  374.86   56.79
 -21   5  -2  455.65   39.50
   5  16  -2  331.77   49.20
  16 -21  -2  488.95   45.60
  -5 -16   2  451.25   40.00
  21  -5   2  450.65   47.30
  -5 -16   2  404.26   53.29
 -16  21   2  508.95   46.20
 -16  21   2  505.25   48.50
  -5 -16   2  469.95   56.79
 -16  21   2  500.95   42.70
 -21   8  -2  897.51   74.79
 -21   8  -2  812.12   59.29
 -21   8  -2  799.72   78.89
  13 -21  -2  755.42   63.49
   8  13  -2  689.53   72.49
   8  13  -2  832.92   68.69
  -8 -13   2  826.12   59.89
 -13  21   2  777.52   66.89
 -13  21   2  904.01   63.59
 -13  21   2  807.82   60.69
  -8 -13   2  716.73   66.09
  21  -8   2  796.52   65.19
  21  -8   2  848.62   95.59
  21  -8   2  776.92  121.39
  -8 -13   2  675.93   70.19
  11  10  -2  499.55   49.20
  10 -21  -2  398.46   44.50
 -21  11  -2  435.96   54.69
  11  10  -2  364.26   48.50
 -21  11  -2  369.76   38.50
  21 -11   2  401.96   43.80
 -11 -10   2  380.06   38.80
 -10  21   2  384.66   40.40
 -11 -10   2  326.07   45.50
 -10  21   2  494.85   51.09
 -10  21   2  387.56   41.90
  21 -11   2  362.86   47.20
 -11 -10   2  305.27   47.20
  21 -11   2  406.06   61.39
   7 -21  -2  -24.70   32.30
   7 -21  -2   34.10   15.90
 -21  14  -2   34.70   17.50
  14   7  -2   32.20   23.40
 -21  14  -2   49.10   24.20
  14   7  -2   40.50   20.80
  21 -14   2   37.40   15.60
 -14  -7   2   16.80   15.10
  -7  21   2   17.20   16.40
 -14  -7   2   32.80   24.90
  -7  21   2   35.50   30.70
  21 -14   2   22.00   28.10
  -7  21   2   21.40   17.70
   4 -21  -2   14.50   15.90
  17   4  -2  143.79   49.70
 -21  17  -2    9.00   15.60
 -21  17  -2   27.30   18.80
  17   4  -2   21.10   20.50
  17   4  -2   -1.70   22.90
  -4  21   2   16.50   32.70
  21 -17   2   10.70   24.10
 -17  -4   2   15.80   15.60
  21 -17   2    1.70   12.50
  -4  21   2   21.90   16.90
  -4  21   2   12.20   17.10
 -21  20  -2  -21.40   23.20
   1 -21  -2  -23.90   10.90
  20   1  -2   -0.80   15.90
  20   1  -2   -2.70   26.00
 -21  20  -2    1.00   13.80
  20   1  -2   22.10   23.20
  21 -20   2   13.00   11.40
 -20  -1   2   -5.50   14.40
  -1  21   2   20.50   16.60
  21 -20   2  -11.90   22.40
  -1  21   2    2.30   30.20
  -1  21   2  -30.40   22.20
  23  -2  -2  -20.60   20.50
 -21  23  -2    5.60   13.30
  -2 -21  -2    5.00   12.20
  23  -2  -2    4.30   14.40
  21 -23   2   -0.50    8.50
 -23   2   2    9.00   12.70
  21 -23   2    6.30   26.00
   2  21   2    7.60   13.70
   2  21   2  -38.60   25.60
  -5 -21  -2  752.82   51.89
 -21  26  -2  739.33   51.09
  21 -26   2  736.83   60.09
   5  21   2  706.83   60.99
 -26   5   2  627.14   49.90
  -5  27  -2   26.10   12.30
   5 -27   2    2.80   13.50
  22   5   2   -4.10    9.90
  -2  24  -2   83.09   20.10
 -22  -2  -2   62.69   17.50
  24 -22  -2   93.49   16.60
 -24  22   2  101.09   20.70
   2 -24   2   96.79   22.80
   2 -24   2  117.69   26.20
  22   2   2   97.79   19.90
   1  21  -2  -24.70   13.50
  21 -22  -2   12.10   11.10
 -22   1  -2   -0.40   16.20
  -1 -21   2   20.30   19.30
  -1 -21   2  -50.89   22.90
 -21  22   2   -4.30   15.20
  22  -1   2    0.70   13.00
 -21  22   2   -2.80   10.60
  -1 -21   2   -0.60   11.00
 -22   4  -2   -3.70   17.80
   4  18  -2   31.90   25.10
 -22   4  -2  -16.00   10.10
   4  18  -2   11.00   16.30
 -22   4  -2  -24.30   29.30
  18 -22  -2   10.50   12.40
 -18  22   2    1.30   12.30
  -4 -18   2   19.80   21.20
 -18  22   2    4.30   15.60
 -18  22   2   26.60   17.20
  -4 -18   2  -21.60   24.00
  -4 -18   2   -0.30   11.30
  22  -4   2   -2.60   12.60
 -22   7  -2  877.71   62.09
 -22   7  -2  787.02   82.79
  15 -22  -2  874.41   66.39
   7  15  -2  847.72   73.29
 -22   7  -2  774.82   74.49
   7  15  -2  693.13   73.49
 -15  22   2  891.81   81.69
  22  -7   2  898.91   69.49
 -15  22   2  904.71   67.19
  -7 -15   2  900.21   63.39
 -15  22   2  843.52   63.69
  -7 -15   2  869.51   72.99
  10  12  -2  263.17   38.50
 -22  10  -2  188.58   38.10
  10  12  -2  224.38   40.60
 -22  10  -2  310.47   34.90
  12 -22  -2  307.07   37.90
 -12  22   2  250.07   35.50
 -12  22   2  353.16   46.10
 -12  22   2  290.27   34.20
 -10 -12   2  201.48   36.40
  22 -10   2  338.17   47.80
  22 -10   2  290.47   38.40
 -10 -12   2  270.37   39.90
 -10 -12   2  299.87   32.80
  13   9  -2   36.80   19.90
  13   9  -2   11.90   21.50
 -22  13  -2   10.80   15.90
   9 -22  -2   32.70   18.00
 -22  13  -2   17.30   23.90
  -9  22   2  -10.50   23.10
  22 -13   2   29.70   27.20
  -9  22   2   25.00   17.70
 -13  -9   2   26.70   14.80
 -13  -9   2   11.50   31.90
  -9  22   2   -2.70   13.70
  22 -13   2    9.40   15.60
   6 -22  -2   33.90   19.20
 -22  16  -2   62.49   21.40
  16   6  -2   39.30   30.50
  16   6  -2   25.00   23.90
 -22  16  -2   40.40   22.20
  -6  22   2   40.30   34.70
  -6  22   2   45.30   19.00
  22 -16   2   51.29   26.40
 -16  -6   2   52.19   17.50
  -6  22   2   35.10   20.90
 -22  19  -2   28.80   16.00
  19   3  -2   -4.50   28.50
  19   3  -2   34.20   20.10
   3 -22  -2   46.80   15.00
  -3  22   2   25.30   17.20
  22 -19   2   16.00   24.50
  22 -19   2   50.39   14.30
 -19  -3   2   32.90   16.90
  -3  22   2   20.60   33.20
 -22  22  -2   -2.60   12.80
   0 -22  -2  -15.40   10.20
  22   0  -2   15.80   26.60
  22   0  -2   10.20   13.90
 -22   0   2  -12.90   10.60
   0  22   2   -3.90   26.20
  22 -22   2    2.10    8.50
   0  22   2    3.00   13.40
  22 -22   2  -26.20   22.30
 -22  25  -2  250.07   28.00
  -3 -22  -2  324.47   29.80
  25  -3  -2  246.08   35.40
 -25   3   2  264.67   27.10
   3  22   2  209.88   34.10
  22 -25   2  221.48   21.90
  22 -25   2  270.07   37.40
  26 -23  -2  144.79   18.50
  -3  26  -2   87.09   17.80
 -23  -3  -2  122.59   18.20
 -26  23   2  104.29   18.80
  23   3   2   95.89   18.00
   3 -26   2  141.39   22.20
   0  23  -2  189.58   28.40
 -23   0  -2  194.58   28.70
  23 -23  -2  240.18   26.40
   0 -23   2  187.58   34.10
   0 -23   2  234.88   38.90
 -23  23   2  239.08   33.30
   0 -23   2  212.78   20.30
  23   0   2  237.18   30.40
  20 -23  -2   30.40   12.20
 -23   3  -2   -6.70   10.00
 -23   3  -2    6.70   15.90
   3  20  -2    3.50   15.50
  -3 -20   2   -6.20   17.90
  23  -3   2   11.10   14.10
 -20  23   2   -4.60   14.10
 -20  23   2   10.80   11.50
   6  17  -2   80.19   23.50
 -23   6  -2  112.49   18.60
  17 -23  -2  108.69   19.70
 -23   6  -2   48.10   21.60
 -17  23   2   92.39   18.30
  23  -6   2   73.19   21.40
  -6 -17   2  108.79   19.30
  -6 -17   2   94.39   26.20
 -17  23   2  126.79   26.90
 -23   9  -2  100.79   36.90
   9  14  -2  112.89   33.20
   9  14  -2  133.99   32.70
 -23   9  -2  138.59   29.80
  14 -23  -2  221.18   35.10
 -23   9  -2  229.08   30.40
 -14  23   2  176.18   27.70
  -9 -14   2  178.48   32.10
  23  -9   2  189.48   32.50
 -14  23   2  187.18   26.60
  -9 -14   2  218.68   28.50
 -14  23   2  172.08   31.50
  11 -23  -2   42.00   20.10
 -23  12  -2   21.10   17.90
 -23  12  -2   24.00   37.50
  12  11  -2   10.70   21.10
  23 -12   2   23.80   33.70
  23 -12   2   14.40   16.70
 -12 -11   2   72.59   31.60
 -12 -11   2   30.80   17.70
 -11  23   2   11.30   21.70
 -11  23   2   45.00   26.20
 -23  15  -2   35.50   26.60
  15   8  -2   57.39   29.10
   8 -23  -2   95.99   34.60
 -23  15  -2   82.89   19.50
   8 -23  -2   61.69   18.70
  15   8  -2   72.19   23.80
  -8  23   2   55.29   23.20
  23 -15   2   43.60   14.90
  -8  23   2   35.30   18.30
  -8  23   2   88.39   28.40
 -15  -8   2   55.09   17.20
  23 -15   2   64.19   29.60
 -23  18  -2  403.26   40.60
   5 -23  -2  418.36   40.60
  18   5  -2  475.55   48.80
 -18  -5   2  438.96   41.40
  23 -18   2  415.26   58.49
  -5  23   2  460.25   43.50
  23 -18   2  397.76   39.00
  -5  23   2  480.15   59.09
   2 -23  -2   75.89   16.80
 -23  21  -2   86.49   18.30
  21   2  -2  124.09   26.90
  21   2  -2   90.29   21.10
  23 -21   2   78.29   27.00
  -2  23   2   80.29   18.50
  23 -21   2   66.99   14.70
 -21  -2   2   50.59   15.20
  -2  23   2  135.89   32.50
 -23  24  -2    7.30   17.20
  24  -1  -2   13.90   20.20
  -1 -23  -2    6.20   16.50
   1  23   2   25.10   30.50
 -24   1   2   40.90   14.90
  23 -24   2   -2.80    8.00
   1  23   2   35.20   13.30
 -24  -1  -2  361.26   35.90
  25 -24  -2  459.35   35.00
  -1  25  -2  433.76   38.70
   1 -25   2  506.85   43.90
  24   1   2  436.46   38.70
 -25  24   2  453.25   40.30
 -24   2  -2  208.18   28.60
   2  22  -2  232.88   31.80
  22 -24  -2  229.08   25.10
  24  -2   2  198.88   28.90
  -2 -22   2  184.08   20.10
 -22  24   2  253.17   34.00
 -24   5  -2   25.40   19.30
  19 -24  -2   44.30   13.40
 -24   5  -2   11.40   10.80
   5  19  -2   22.40   17.20
  24  -5   2   33.10   15.00
  -5 -19   2   23.70   12.10
 -19  24   2   38.80   13.40
  -5 -19   2   50.09   21.30
 -19  24   2   94.89   30.30
  16 -24  -2  202.38   27.00
 -24   8  -2   79.59   26.20
   8  16  -2  125.99   26.60
 -24   8  -2  164.98   24.50
  24  -8   2  136.29   25.00
  -8 -16   2  125.19   27.60
  -8 -16   2  141.19   21.80
 -16  24   2  196.98   32.40
 -16  24   2  155.08   23.00
 -24  11  -2   27.00   28.00
  11  13  -2    4.30   15.00
 -24  11  -2   -8.70   11.60
  13 -24  -2   13.80   13.00
 -13  24   2    2.20   23.30
  24 -11   2   -5.20   13.70
 -11 -13   2    3.10   11.80
 -11 -13   2   27.90   27.70
 -13  24   2   -2.80   13.30
  10 -24  -2    0.70   25.50
  14  10  -2   16.40   17.20
  10 -24  -2   14.50   13.90
 -24  14  -2    4.10   13.70
 -10  24   2   32.80   25.60
  24 -14   2  -27.30   27.90
  24 -14   2   14.40   13.30
 -14 -10   2    9.30   12.90
 -10  24   2    2.10   14.00
 -24  17  -2  469.45   44.10
  17   7  -2  557.24   53.39
   7 -24  -2  555.74   45.70
  -7  24   2  537.75   46.60
  24 -17   2  479.25   63.39
  24 -17   2  533.85   45.50
  -7  24   2  448.86   61.39
 -17  -7   2  565.74   46.10
 -24  20  -2  635.24   51.09
  20   4  -2  608.94   54.89
   4 -24  -2  730.83   51.29
  -4  24   2  698.93   52.39
 -20  -4   2  689.53   51.09
  24 -20   2  600.24   47.90
  24 -20   2  597.34   63.69
  23   1  -2   25.10   25.20
   1 -24  -2   14.90   15.80
 -24  23  -2    9.00   16.90
  24 -23   2   27.70    8.90
 -23  -1   2    1.60   12.70
  -1  24   2    9.90   12.20
   1  24  -2  533.55   43.80
 -25   1  -2  426.26   50.69
  24 -25  -2  530.05   38.70
  25  -1   2  499.95   41.60
 -24  25   2  467.35   46.60
  -1 -24   2  535.55   46.20
   4  21  -2   40.30   17.80
 -25   4  -2   29.00   15.80
  21 -25  -2   48.70   13.30
  -4 -21   2   54.09   19.70
  -4 -21   2   29.80   10.10
 -21  25   2   66.29   20.40
  25  -4   2   48.30   16.30
 -25   7  -2   24.20   18.10
   7  18  -2   30.70   16.90
 -25   7  -2    7.40    9.20
  18 -25  -2   -1.90   10.50
  -7 -18   2   18.70   10.90
  25  -7   2    7.00   12.70
  -7 -18   2   42.10   21.00
 -18  25   2   50.79   20.70
 -18  25   2   24.30   12.00
 -25  10  -2   -2.30   22.40
 -25  10  -2    8.80   10.50
  15 -25  -2   -2.00   10.30
  10  15  -2   12.60   15.90
 -10 -15   2    4.60   10.70
 -15  25   2  -46.90   30.70
 -10 -15   2   -5.30   26.60
  25 -10   2   25.40   14.50
 -15  25   2  -23.30   11.60
  13  12  -2   17.20   16.90
  12 -25  -2   35.20   23.40
 -25  13  -2   36.50   12.80
  12 -25  -2   42.60   16.10
 -13 -12   2   27.60   13.70
 -12  25   2   84.99   30.10
  25 -13   2    3.70   13.40
 -12  25   2   18.50   14.00
 -25  16  -2  222.28   28.20
   9 -25  -2  299.17   43.80
   9 -25  -2  293.07   30.50
  16   9  -2  224.08   34.00
  25 -16   2  246.98   30.40
  -9  25   2  258.37   44.00
 -16  -9   2  290.37   30.10
  -9  25   2  229.28   30.10
  25 -16   2  264.27   37.90
 -25  19  -2  894.61   66.59
  19   6  -2  929.21   71.99
   6 -25  -2 1058.99   67.79
  25 -19   2  959.80   78.39
  -6  25   2 1080.69   68.69
 -19  -6   2  971.60   67.29
  25 -19   2  960.10   66.09
  22   3  -2  163.08   22.40
 -25  22  -2  240.68   26.60
   3 -25  -2  227.88   26.10
  25 -22   2  228.88   22.10
 -22  -3   2  206.88   24.30
  23 -26  -2  257.57   25.40
   3  23  -2  206.58   28.90
  -3 -23   2  285.07   34.50
 -23  26   2  351.86   49.99
  26  -3   2  226.78   27.20
  20 -26  -2   10.00   10.30
 -26   6  -2   -4.60   14.20
   6  20  -2  -13.20   12.30
  -6 -20   2    3.40    8.90
  -6 -20   2   24.20   16.90
  26  -6   2   11.60   10.80
 -20  26   2  -38.20   20.50
 -26   9  -2   -3.30    8.20
  17 -26  -2   14.30   12.00
   9  17  -2   12.30   14.60
 -26   9  -2   -7.00   20.30
 -17  26   2  -19.40   24.40
  26  -9   2    0.00   10.70
  -9 -17   2  -10.20   23.30
  -9 -17   2   -7.40    9.10
  12  14  -2    1.10   13.50
  14 -26  -2   27.80   13.60
 -26  12  -2   14.10    9.50
  26 -12   2   16.70   12.50
 -14  26   2   45.90   28.30
 -12 -14   2   28.80   12.00
 -14  26   2   24.50   12.90
  15  11  -2  -14.40   12.20
  11 -26  -2    5.90   10.00
  11 -26  -2  -24.80   22.60
 -26  15  -2   10.70   10.30
 -15 -11   2    5.80   11.20
 -11  26   2   -6.80   10.90
  26 -15   2   21.00   12.30
 -11  26   2   92.49   34.20
  18   8  -2  563.44   51.09
 -26  18  -2  540.05   43.90
   8 -26  -2  655.23   46.30
  -8  26   2  597.34   47.70
 -18  -8   2  613.24   46.00
  26 -18   2  637.44   46.00
 -26  21  -2  449.16   35.60
  21   5  -2  399.96   37.20
  26 -21   2  478.55   34.10
 -21  -5   2  479.05   36.70
  -5  26   2  414.56   35.00
   5  22  -2   12.10   12.00
  -5 -22   2    7.00   19.30
  27  -5   2   21.50   10.80
   8  19  -2    0.20   12.80
  19 -27  -2    1.50    9.20
 -27   8  -2   -3.60   18.60
  -8 -19   2    0.40    8.90
  27  -8   2    2.10    9.80
  -8 -19   2   13.10   20.00
 -27  11  -2   13.60    8.30
  16 -27  -2    0.60   17.50
  16 -27  -2  -25.70   10.30
  11  16  -2   -1.30   24.60
  27 -11   2  -12.10   12.70
 -16  27   2   -7.20   10.80
 -11 -16   2   14.80    9.90
 -27  14  -2   17.70    9.00
  13 -27  -2   10.30   10.30
  13 -27  -2   32.90   19.40
  14  13  -2    1.40   18.00
 -14 -13   2   26.30   12.10
  27 -14   2   18.90   11.80
 -13  27   2   24.80   12.10
 -14 -13   2   24.30   36.60
  17  10  -2  122.69   22.70
  10 -27  -2  120.69   17.60
 -27  17  -2  100.69   15.20
 -10  27   2  104.29   16.00
 -17 -10   2  103.59   16.20
  27 -17   2  145.09   19.70
   7 -27  -2  623.74   40.10
 -27  20  -2  510.35   38.10
  20   7  -2  451.55   40.40
  27 -20   2  522.15   56.79
  27 -20   2  561.74   38.60
 -20  -7   2  533.65   39.40
  18 -28  -2   67.29   18.90
  10  18  -2   87.99   17.60
  18 -28  -2  105.89   15.20
 -10 -18   2  115.39   25.10
 -10 -18   2   56.59   14.30
  28 -10   2   82.59   15.50
  15 -28  -2   11.40    8.60
  15 -28  -2    5.00   15.60
  13  15  -2    4.20   11.00
  28 -13   2   -5.40    8.70
 -13 -15   2    8.00    8.40
 -13 -15   2   27.30   19.50
  12 -28  -2    5.20    8.20
  16  12  -2   15.70   12.90
 -28  16  -2    1.70    7.20
  28 -16   2   13.60    9.30
 -16 -12   2    6.70    8.70
   9 -28  -2  347.27   26.00
  28 -19   2  272.27   25.50
 -19  -9   2  325.27   26.20
   0   0   3  393.56   35.10
   2  -1  -3  956.20   56.29
   1  -2   3  930.01   64.69
  -2   1   3  972.00   63.59
   1  -2  -3  440.76   29.80
  -1   2   3  365.36   33.80
  -1   2   3  380.76   25.20
  -1  -1   3  411.56   37.00
   2  -1   3  401.96   34.90
   4  -2  -3   14.40    6.30
  -2  -2  -3   16.10    8.80
  -4   2   3   13.50    4.20
   2   2   3   11.70    5.90
  -4   2   3    1.60   14.30
   2  -4   3   12.40   14.90
   3  -3  -3 2122.49  117.59
  -3   0  -3 2086.49  118.29
  -3   3   3 1946.71  115.79
   0  -3   3 2058.39  125.19
   0  -3  -3   77.39   13.40
   0   3   3   79.49   11.60
  -3   0   3   98.29   20.70
   3  -3   3   59.49   15.90
   6  -3  -3  239.38   20.60
  -3  -3  -3  277.27   26.00
  -6   3   3  210.58   18.80
  -6   3   3  264.57   32.80
   3   3   3  289.37   24.00
   3  -6   3  282.07   33.80
   5  -4  -3 1950.60  112.69
  -4  -1  -3 2129.89  115.49
   1  -5   3 1864.71  119.29
  -5   4   3 1716.53  110.89
   4   1   3 2091.59  112.89
   2  -4  -3    8.80    8.20
  -4   2  -3   -0.90    6.60
  -2  -2   3    7.00   15.60
  -2   4   3    0.10    5.40
  -1  -4  -3 2035.30  115.69
   5  -1  -3 1984.50  110.29
  -5   1   3 1884.81  118.49
   1   4   3 2015.00  111.89
   4  -5   3 1878.11  115.79
  -5   1   3 1812.42  110.19
  -4  -4  -3  414.06   36.70
   8  -4  -3  373.66   28.90
   4   4   3  421.06   35.30
  -8   4   3  337.57   27.90
  -8   4   3  366.06   43.00
   4  -8   3  389.36   43.20
   7  -5  -3 1808.72  111.49
  -5  -2  -3 1969.10  116.19
   2  -7   3 1866.51  120.29
   5   2   3 2035.70  114.79
   4  -5  -3 2424.16  137.79
  -5   1  -3 2526.25  138.99
  -4   5   3 2373.06  136.49
  -1  -4   3 2247.48  144.69
   4   1  -3 1163.08   67.39
   1  -5  -3 1228.58   73.19
   5  -4   3 1062.59   72.49
  -1   5   3 1215.28   69.99
  -4  -1   3 1152.48   77.89
  -2  -5  -3  398.86   39.20
   7  -2  -3  396.76   28.10
  -7   2   3  382.16   41.40
  -7   2   3  358.96   28.10
   2   5   3  405.06   31.80
   5  -7   3  356.16   38.60
  10  -5  -3  208.08   22.00
  -5  -5  -3  222.38   31.80
   5   5   3  269.27   33.10
 -10   5   3  184.68   21.90
   5 -10   3  191.68   31.70
 -10   5   3  217.48   33.90
   9  -6  -3  392.06   31.70
  -6  -3  -3  423.06   39.10
   6   3   3  479.95   39.70
  -9   6   3  345.17   30.10
   3  -9   3  455.85   49.00
   6  -6  -3 2309.37  132.99
  -6   0  -3 2342.97  139.49
   6   0   3 2390.76  133.19
  -6   6   3 2115.49  131.09
   0  -6   3 2303.37  140.49
  -6   3  -3   11.60    8.20
   3  -6  -3    1.10    9.00
   3   3  -3   12.40    5.30
  -3  -3   3   32.60   18.80
  -3   6   3   14.10    7.10
   6   0  -3 1217.48   68.59
   0  -6  -3 1204.48   75.19
  -6   0   3 1060.49   69.79
   6  -6   3 1155.48   74.29
   0   6   3 1203.18   71.49
  -6   0   3 1083.69   87.79
  -3  -6  -3  374.46   42.40
   9  -3  -3  338.47   27.70
  -9   3   3  295.57   28.10
  -9   3   3  340.67   43.60
   3   6   3  340.47   32.90
  12  -6  -3  155.98   20.90
  -6  12  -3  181.88   18.50
 -12   6   3  140.59   31.20
   6   6   3  148.49   25.20
 -12   6   3  175.58   22.50
  -7  -4  -3  159.38   25.80
  11  -7  -3  159.88   20.50
  -4  11  -3  167.88   19.50
   4 -11   3  175.88   31.60
 -11   7   3  178.28   20.60
   7   4   3  143.79   24.80
  -7  -1  -3 1571.14   96.99
   8  -7  -3 1560.14   92.79
   1  -8   3 1569.34  103.69
   7   1   3 1588.14   96.09
  -8   7   3 1426.56   91.49
  -7   2  -3 2353.66  138.09
   5  -7  -3 2374.86  136.69
  -5   7   3 2371.36  135.29
  -2  -5   3 2257.87  143.79
   7  -2   3 2345.47  134.99
  -7   5  -3  662.83   43.90
   5   2  -3  677.63   42.80
   2  -7  -3  751.32   49.90
  -5  -2   3  656.03   56.69
  -2   7   3  709.73   46.40
   8  -1  -3 1551.04   89.69
  -1  -7  -3 1545.85   97.49
  -8   1   3 1438.26   91.89
   1   7   3 1601.64   93.49
  -8   1   3 1463.45  101.49
  11  -4  -3  157.88   19.90
  -7  11  -3  142.49   17.40
  -4  -7  -3  173.18   29.30
   4   7   3  116.89   21.50
 -11   4   3  162.28   32.10
 -11   4   3  158.18   22.20
  14  -7  -3  179.08   20.90
  14  -7  -3  139.19   27.30
  -7  14  -3  164.88   19.70
  -7  -7  -3  133.79   20.90
 -14   7   3  182.78   27.60
 -14   7   3  171.28   25.40
   7   7   3  108.19   24.20
 -14   7   3  170.08   33.30
 -14   7   3  176.28   25.30
  -8  -5  -3   34.80   17.70
  13  -8  -3   49.70   12.20
  -5  13  -3   18.80   10.30
 -13   8   3   65.89   28.40
   8   5   3   47.40   18.70
 -13   8   3   36.60   11.70
  -8  -2  -3  710.33   55.29
  10  -8  -3  732.83   48.90
   2 -10   3  739.23   62.79
 -10   8   3  693.43   48.30
   8   2   3  692.33   54.69
   7  -8  -3 1936.81  114.09
  -8   1  -3 1854.61  116.79
  -7   8   3 1894.71  112.59
   8  -1   3 1925.31  115.59
  -1  -7   3 1951.90  122.69
   4   4  -3    7.50    8.40
   4  -8  -3    6.90   11.10
  -8   4  -3   13.40   10.50
  -4  -4   3  -16.60   18.70
  -4   8   3   11.80    8.60
   1  -8  -3  870.91   61.09
   7   1  -3  845.02   53.79
  -8   7  -3  877.61   62.49
  -1   8   3  889.71   57.79
  -7  -1   3  821.42   67.69
  -2  -8  -3  230.68   33.50
  10  -2  -3  209.78   23.10
  -8  10  -3  242.98   21.30
   2   8   3  245.68   28.90
 -10   2   3  256.17   27.50
 -10   2   3  204.28   34.10
  -5  -8  -3  112.09   24.70
  -8  13  -3  115.99   16.80
  13  -5  -3  113.69   16.10
  -5  -8  -3   85.09   24.20
 -13   5   3   85.89   17.60
 -13   5   3  109.89   30.30
   5   8   3   98.09   21.50
  -8  -8  -3   86.29   21.10
  16  -8  -3   84.69   15.80
  16  -8  -3   47.80   20.80
  -8  -8  -3   59.29   25.10
  -8  -8  -3   60.39   15.20
  16  -8  -3   81.89   35.00
  -8  16  -3   50.69   13.80
 -16   8   3   65.49   19.10
 -16   8   3   55.09   21.80
   8 -16   3   62.59   21.40
   8 -16   3   72.59   15.30
   8   8   3   64.29   20.00
   8   8   3   49.20   20.60
 -16   8   3  100.69   21.90
 -16   8   3   92.29   32.00
  -9  -6  -3  264.57   38.40
  -6  15  -3  348.17   29.40
  15  -9  -3  325.57   32.90
  15  -9  -3  359.96   44.80
  -9  -6  -3  367.36   33.60
  -9  -6  -3  210.28   50.49
  15  -9  -3  376.36   40.60
 -15   9   3  421.56   51.99
   6 -15   3  281.07   44.50
   9   6   3  290.37   42.50
   9   6   3  302.57   38.30
   6 -15   3  283.27   42.90
 -15   9   3  292.27   35.30
   6 -15   3  231.58   29.00
   9   6   3  274.17   39.60
 -15   9   3  321.27   33.10
 -15   9   3  256.57   38.40
  12  -9  -3  -11.70    7.20
  -9  -3  -3    0.20   13.80
  -3  12  -3  -10.40    8.40
 -12   9   3   -2.60    8.10
   9   3   3    2.70   15.30
   9  -9  -3  969.90   62.89
   0   9  -3 1087.29   63.79
  -9   0  -3  964.90   68.09
  -9   9   3  941.31   61.89
   9   0   3  824.32   66.89
   0  -9   3 1014.30   76.69
   3   6  -3  592.14   45.60
   6  -9  -3  671.73   46.30
  -9   3  -3  686.43   49.00
  -6   9   3  693.33   45.10
   9  -3   3  567.94   46.50
  -3  -6   3  605.34   56.59
   6   3  -3  109.39   14.20
  -9   6  -3   89.29   14.00
   3  -9  -3  130.69   20.00
  -3   9   3  109.69   16.50
  -6  -3   3  137.59   29.40
   0  -9  -3   -4.90   13.00
   9   0  -3    1.20    8.60
  -9   9  -3    4.70    7.30
   0   9   3    0.60   10.70
  -9   0   3   -3.20   11.80
  -9   0   3   10.90   20.70
  12  -3  -3  101.09   15.00
  -9  12  -3   65.49   11.20
  -3  -9  -3   72.99   21.10
   3   9   3   58.29   17.40
 -12   3   3   76.19   27.90
 -12   3   3   62.09   16.40
  -6  -9  -3  140.39   22.80
  -6  -9  -3  185.88   27.10
  15  -6  -3  211.88   30.80
  -6  -9  -3  219.48   36.50
  -9  15  -3  207.18   26.10
  15  -6  -3  204.18   23.40
   6   9   3  126.29   26.10
 -15   6   3  205.28   30.00
 -15   6   3  172.98   25.70
 -15   6   3  161.48   27.30
   9 -15   3  188.18   25.20
   6   9   3  198.58   37.60
   6   9   3  156.08   27.30
  -9  18  -3   79.29   17.00
  -9  -9  -3   91.89   17.10
  18  -9  -3  109.69   19.00
  -9  -9  -3  100.39   28.40
  -9  -9  -3  106.39   23.90
  18  -9  -3  145.49   26.60
 -18   9   3   63.29   24.80
   9   9   3   95.09   24.20
   9 -18   3  100.59   17.70
 -18   9   3  114.49   36.80
 -18   9   3  145.29   28.40
   9 -18   3   96.69   25.90
 -18   9   3  141.09   42.30
   9   9   3   97.79   24.70
   9   9   3   53.59   24.70
 -10  -7  -3  329.87   32.80
  -7  17  -3  329.17   33.10
  -7  17  -3  371.96   44.70
  17 -10  -3  384.96   43.60
 -10  -7  -3  366.96   48.80
  17 -10  -3  365.86   33.30
  17 -10  -3  325.77   41.10
 -10  -7  -3  312.17   40.20
 -17  10   3  235.18   34.10
 -17  10   3  219.78   45.00
 -17  10   3  361.86   45.30
 -17  10   3  361.16   39.50
   7 -17   3  341.57   49.70
   7 -17   3  297.37   31.10
  10   7   3  271.57   41.50
 -17  10   3  327.97   48.60
  10   7   3  281.67   41.40
  10   7   3  446.06   52.29
  -4  14  -3  -11.20    9.40
 -10  -4  -3    5.90   15.30
 -10  -4  -3  -10.20   14.40
  14 -10  -3   25.80   26.20
 -14  10   3   23.50   13.20
  10   4   3   10.20   14.30
  10   4   3  -11.30   16.90
 -14  10   3  -10.70    8.00
 -14  10   3   15.50   23.10
 -10  -1  -3  112.99   22.20
  11 -10  -3  182.38   22.00
  -1  11  -3  170.08   21.80
 -11  10   3  165.28   21.00
   1 -11   3  206.88   33.40
  10   1   3  151.78   26.20
   8 -10  -3  493.85   37.60
 -10   2  -3  463.65   42.40
   2   8  -3  456.95   39.60
  -2  -8   3  520.95   51.89
  -8  10   3  484.25   36.70
  10  -2   3  401.76   41.00
   5 -10  -3  474.85   39.00
   5   5  -3  433.76   36.90
 -10   5  -3  469.65   38.70
  -5  -5   3  430.66   49.50
  -5  10   3  498.35   36.40
   8   2  -3   72.59   12.90
   2 -10  -3   78.99   17.70
 -10   8  -3   64.99   12.30
  -8  -2   3   71.09   26.20
  -2  10   3   69.19   14.80
  -1 -10  -3  596.94   51.39
  11  -1  -3  584.04   42.90
 -10  11  -3  617.94   42.20
 -11   1   3  583.84   57.59
   1  10   3  691.93   49.10
 -11   1   3  550.24   47.60
  14  -4  -3  481.95   51.99
  -4 -10  -3  412.56   45.00
  14  -4  -3  436.86   35.80
 -10  14  -3  408.06   32.90
 -14   4   3  350.36   52.59
  10 -14   3  400.16   53.99
 -14   4   3  442.16   59.39
   4  10   3  541.65   54.29
  10 -14   3  417.16   40.60
 -14   4   3  442.36   42.10
   4  10   3  480.95   43.50
   4  10   3  351.26   40.50
  -7 -10  -3  284.37   30.30
  -7 -10  -3  207.18   34.60
 -10  17  -3  282.67   28.80
  17  -7  -3  326.47   30.80
  17  -7  -3  307.67   41.60
  17  -7  -3  259.57   39.30
  -7 -10  -3  230.08   31.90
   7  10   3  243.98   33.70
 -17   7   3  237.48   44.40
  10 -17   3  233.98   29.00
 -17   7   3  282.47   38.70
 -17   7   3  300.37   36.20
   7  10   3  239.78   35.50
 -17   7   3  199.88   34.00
 -10  20  -3   75.79   18.10
 -10 -10  -3   56.49   27.70
 -10 -10  -3   26.60   20.00
  20 -10  -3   98.19   23.50
 -10 -10  -3   39.40   12.20
  20 -10  -3   67.89   17.70
 -10  20  -3   91.89   21.30
  20 -10  -3   25.40   19.90
 -20  10   3  -19.10   46.40
 -20  10   3   40.20   20.30
  10 -20   3   40.20   26.90
 -20  10   3   46.50   36.30
  10 -20   3   60.49   15.10
  10  10   3   47.90   22.60
  10  10   3   14.00   20.60
  10 -20   3   85.69   26.20
  10  10   3   66.49   29.00
 -11  -8  -3 1117.39   85.69
  19 -11  -3 1429.36   93.99
  19 -11  -3 1287.87   82.69
 -11  -8  -3 1226.08   78.49
  19 -11  -3 1190.58   87.99
  -8  19  -3 1360.06   84.29
 -19  11   3 1204.58   88.29
 -19  11   3 1333.17  108.29
  11   8   3 1126.19   89.89
   8 -19   3 1119.49   76.59
   8 -19   3 1190.38   96.69
   8 -19   3 1121.89   95.19
  11   8   3 1121.19   95.39
 -19  11   3 1318.77   94.19
  16 -11  -3  127.49   24.30
 -11  -5  -3  156.68   29.90
 -11  -5  -3  174.28   23.90
  -5  16  -3  170.38   24.20
  16 -11  -3  118.09   25.70
 -16  11   3  163.68   38.00
 -16  11   3  156.38   24.20
   5 -16   3  105.89   16.70
   5 -16   3  146.89   31.70
 -16  11   3  167.18   25.50
  11   5   3  135.49   25.50
 -16  11   3  116.49   20.00
  11   5   3  108.19   26.80
  13 -11  -3  370.16   40.90
 -11  -2  -3  354.96   31.70
  13 -11  -3  339.97   30.00
 -11  -2  -3  322.87   38.70
  -2  13  -3  388.26   32.10
  11   2   3  253.37   33.50
   2 -13   3  318.67   44.80
 -13  11   3  354.46   31.50
  11   2   3  285.67   40.80
 -13  11   3  277.87   34.10
   1  10  -3  117.19   19.30
 -11   1  -3   94.29   21.40
  10 -11  -3  134.69   19.40
  -1 -10   3   98.09   29.20
  11  -1   3   77.29   24.50
 -10  11   3  135.59   18.70
   7 -11  -3  322.27   31.10
   4   7  -3  332.17   34.00
 -11   4  -3  301.77   33.80
  -4  -7   3  333.77   44.10
  -7  11   3  307.47   29.30
   4 -11  -3  109.19   18.40
 -11   7  -3   80.69   15.30
   7   4  -3   82.89   15.40
  -4  11   3   96.99   16.00
  -7  -4   3   89.49   26.70
 -11  10  -3  755.72   51.59
  10   1  -3  778.92   52.69
   1 -11  -3  814.32   58.99
 -10  -1   3  801.52   67.49
 -10  -1   3  675.93   55.19
  -1  11   3  840.32   56.89
 -11  13  -3  860.51   55.19
  13  -2  -3  889.31   59.19
  13  -2  -3  836.42   68.99
  -2 -11  -3  803.42   64.29
  -2 -11  -3  902.21   64.59
   2  11   3  922.51   62.79
   2  11   3  837.22   61.79
   2  11   3  678.63   62.09
 -13   2   3  782.22   63.19
 -13   2   3  790.42   71.29
 -13   2   3  785.82   61.39
 -13   2   3  784.22   63.09
  11 -13   3  718.83   69.39
  16  -5  -3  -16.20   15.20
 -11  16  -3   22.20   22.00
  -5 -11  -3    5.20   12.50
  -5 -11  -3   -4.40   18.40
  -5 -11  -3   22.70   14.60
  16  -5  -3  -20.70   25.60
  16  -5  -3    4.70   10.80
 -11  16  -3   -3.70    9.30
  11 -16   3   -4.30   20.30
 -16   5   3   51.59   31.60
  11 -16   3  -18.00   10.90
   5  11   3  -44.10   27.60
 -16   5   3   16.30   15.80
   5  11   3   10.20   16.20
   5  11   3   -1.70   17.40
 -16   5   3   39.20   18.10
 -16   5   3   21.30   20.10
  19  -8  -3  441.06   48.80
  19  -8  -3  517.55   56.49
 -11  19  -3  544.65   58.99
  -8 -11  -3  353.66   49.80
  -8 -11  -3  478.45   36.80
  19  -8  -3  465.35   42.30
  -8 -11  -3  421.66   44.10
 -19   8   3  377.46   46.00
 -19   8   3  429.76   45.70
  11 -19   3  434.76   51.99
  11 -19   3  458.75   38.90
   8  11   3  402.76   47.20
 -19   8   3  434.96   58.29
   8  11   3  475.55   50.89
   8  11   3  396.96   52.39
 -19   8   3  380.96   60.09
 -11 -11  -3   -2.50   25.10
 -11 -11  -3  -25.60   29.00
 -11  22  -3   -6.50   14.50
  22 -11  -3   -2.50   17.10
 -11  22  -3   24.10   21.50
  22 -11  -3   -6.00   16.00
  11 -22   3   46.70   37.30
  11 -22   3   13.20   11.20
  11  11   3   48.90   27.90
 -12  -9  -3  410.96   33.40
  21 -12  -3  438.56   48.30
  21 -12  -3  304.57   43.00
  -9  21  -3  476.15   44.70
  -9  21  -3  370.76   41.00
 -12  -9  -3  376.56   43.40
  21 -12  -3  388.56   41.10
 -12  -9  -3  299.77   48.60
   9 -21   3  447.76   55.99
   9 -21   3  424.46   68.39
   9 -21   3  405.96   32.40
 -21  12   3  484.15   46.00
  12   9   3  279.57   46.80
  12   9   3  417.66   46.60
  18 -12  -3 1214.98   77.69
  18 -12  -3 1265.97   89.09
 -12  -6  -3 1130.79   74.19
  -6  18  -3 1175.58   78.09
  -6  18  -3 1044.50   78.59
 -12  -6  -3 1095.49   82.09
 -18  12   3 1111.69   73.59
 -18  12   3 1238.38   98.19
 -18  12   3 1236.18   84.39
   6 -18   3 1047.30   72.19
   6 -18   3 1147.79   91.79
  12   6   3 1156.58   85.19
   6 -18   3  965.60   90.69
 -18  12   3 1207.38   83.59
  12   6   3 1081.49   92.29
  15 -12  -3   87.39   20.50
  15 -12  -3   55.09   13.70
 -12  -3  -3   73.79   22.80
 -12  -3  -3   64.29   19.80
 -12  -3  -3   43.10   13.80
  -3  15  -3   62.59   18.60
 -15  12   3   50.59   17.60
  12   3   3   44.20   15.20
   3 -15   3   94.99   26.60
 -15  12   3   42.00   17.30
   3 -15   3   42.00   12.60
 -15  12   3   44.70   17.70
  12   3   3   12.90   19.80
  12 -12  -3  999.00   64.39
   0  12  -3  946.81   67.09
 -12   0  -3  902.21   64.29
 -12   0  -3  871.61   70.99
   0 -12   3  888.51   74.29
   0 -12   3 1070.69   76.89
 -12  12   3 1011.20   65.19
 -12  12   3  952.70   68.29
  12   0   3  927.71   66.89
  12   0   3  879.81   71.89
 -12  12   3 1123.49   83.69
   3   9  -3   -2.30   13.30
 -12   3  -3    5.30   14.10
   9 -12  -3    0.40    8.70
  -3  -9   3   26.80   23.40
  12  -3   3   13.10   16.50
  -9  12   3   13.50    9.70
   6 -12  -3  109.79   17.90
   6   6  -3  101.59   19.60
 -12   6  -3  144.09   21.40
  12  -6   3   88.69   20.70
  -6  -6   3  156.78   30.10
 -12   9  -3   55.79   13.20
   3 -12  -3   53.79   16.10
   9   3  -3   49.30   14.10
  -3  12   3   39.80   13.40
  -9  -3   3   65.39   24.00
   0 -12  -3 1441.96   90.29
 -12  12  -3 1245.38   79.69
   0 -12  -3 1253.27   87.09
  12   0  -3 1254.17   81.49
   0  12   3 1191.18   86.09
  12 -12   3 1214.98   95.69
   0  12   3 1336.57   85.49
 -12   0   3 1277.07   87.79
   0  12   3 1418.26   86.89
 -12   0   3 1191.58   84.69
 -12   0   3 1223.78   94.99
  -3 -12  -3  293.87   32.90
  15  -3  -3  331.07   32.20
  -3 -12  -3  306.27   39.60
  15  -3  -3  365.46   43.40
 -12  15  -3  282.37   29.30
 -15   3   3  274.37   37.00
  12 -15   3  289.17   46.30
 -15   3   3  232.18   35.10
   3  12   3  292.07   38.10
  12 -15   3  284.07   30.30
   3  12   3  343.47   45.30
 -15   3   3  253.27   34.50
   3  12   3  314.27   37.90
 -15   3   3  269.27   46.80
  -6 -12  -3  417.86   54.49
 -12  18  -3  588.54   44.60
  -6 -12  -3  540.45   42.70
  -6 -12  -3  464.55   64.59
  18  -6  -3  604.34   65.59
  18  -6  -3  542.35   55.49
 -12  18  -3  532.95   49.90
  18  -6  -3  581.74   46.40
   6  12   3  577.94   53.99
 -18   6   3  480.75   65.59
 -18   6   3  579.44   51.79
   6  12   3  445.56   53.59
 -18   6   3  627.84   75.29
 -18   6   3  494.65   51.49
  12 -18   3  480.55   42.40
  21  -9  -3   60.49   22.50
 -12  21  -3   21.70   18.10
  21  -9  -3   75.99   20.20
  21  -9  -3   52.29   20.30
  -9 -12  -3   54.69   18.70
  -9 -12  -3   29.20   27.60
   9  12   3   42.30   26.90
 -21   9   3  120.89   61.29
  12 -21   3   63.69   28.20
 -21   9   3   43.50   21.40
 -21   9   3   21.00   41.60
   9  12   3   68.99   22.20
   9  12   3   38.00   20.60
  12 -21   3   18.50   24.70
  12 -21   3   42.20   13.40
 -12  24  -3   51.39   18.80
 -12 -12  -3  107.39   22.40
  24 -12  -3   72.29   23.00
  12  12   3   64.39   21.00
  12 -24   3  106.79   27.00
 -24  12   3   53.99   18.80
  12 -24   3   80.79   25.70
  23 -13  -3   47.00   19.80
 -13 -10  -3   50.09   18.40
 -10  23  -3   37.70   17.00
  23 -13  -3   28.40   22.40
  13  10   3   40.90   20.70
  10 -23   3   45.30   11.00
  10 -23   3   77.79   25.00
  10 -23   3   75.39   26.30
 -23  13   3   36.50   17.30
 -13  -7  -3 1152.28   84.89
  20 -13  -3 1334.87   91.29
 -13  -7  -3  964.20   95.39
  -7  20  -3 1235.58   83.79
  -7  20  -3 1123.69   81.39
  20 -13  -3 1348.97   82.29
 -13  -7  -3 1217.68   75.89
  20 -13  -3  996.80   83.89
   7 -20   3 1109.39   73.39
 -20  13   3 1255.57   91.09
  13   7   3 1118.09   96.59
   7 -20   3  964.10  105.19
 -20  13   3 1247.28   86.99
 -20  13   3 1221.08  109.29
  13   7   3 1175.08   87.09
   7 -20   3 1261.47   95.49
 -13  -4  -3  101.29   22.30
  -4  17  -3   96.79   19.10
  17 -13  -3   90.79   17.90
  17 -13  -3  102.19   24.10
  17 -13  -3   57.79   21.30
 -13  -4  -3   84.09   26.40
 -13  -4  -3  119.39   17.60
  13   4   3   99.39   30.20
   4 -17   3   93.59   16.00
 -17  13   3  149.29   23.40
  13   4   3   63.09   21.80
   4 -17   3   87.69   30.60
 -17  13   3  101.29   19.20
 -17  13   3  137.59   22.40
  14 -13  -3  465.35   44.10
 -13  -1  -3  379.96   34.70
 -13  -1  -3  416.46   45.20
  14 -13  -3  411.96   35.10
  -1  14  -3  332.27   48.90
  14 -13  -3  384.86   44.30
   1 -14   3  413.86   34.70
 -14  13   3  530.25   65.29
   1 -14   3  408.96   48.10
 -14  13   3  377.76   40.50
 -14  13   3  423.76   37.40
 -14  13   3  358.16   37.60
  13   1   3  399.76   39.70
  13   1   3  342.57   48.50
  11 -13  -3  528.75   48.00
  11 -13  -3  449.46   36.40
 -13   2  -3  468.15   45.90
 -13   2  -3  411.86   36.20
   2  11  -3  459.75   42.70
 -11  13   3  473.55   36.70
 -11  13   3  337.57   50.89
 -11  13   3  427.06   38.70
  -2 -11   3  450.85   52.69
  13  -2   3  396.26   38.10
  -2 -11   3  417.56   50.69
  13  -2   3  350.26   45.10
 -11  13   3  424.06   46.00
   8 -13  -3   48.80   14.10
   5   8  -3   63.69   18.30
 -13   5  -3   59.39   17.50
  -5  -8   3   32.00   21.90
  -8  13   3   66.79   14.20
  13  -5   3   37.70   19.20
 -13   8  -3   14.20   12.20
   5 -13  -3   29.50   13.40
   8   5  -3    4.10   13.40
  -5  13   3   23.90   11.30
  -8  -5   3   66.49   23.10
   2 -13  -3  981.30   68.49
 -13  11  -3 1021.30   64.69
   2 -13  -3  820.02   73.19
  11   2  -3  926.61   64.69
  -2  13   3 1106.39   68.59
 -11  -2   3  886.01   69.99
  -2  13   3 1027.30   67.99
  13 -11   3 1035.00   77.89
  13 -11   3  767.52   94.99
  13 -11   3  987.90   64.59
 -11  -2   3  918.91   66.69
 -11  -2   3  855.91   67.29
 -11  -2   3  950.70   78.19
  -2  13   3  843.22   67.59
  -1 -13  -3 1142.09   89.29
  14  -1  -3 1086.59   73.49
 -13  14  -3 1174.38   71.59
  -1 -13  -3  935.61   74.29
  14  -1  -3 1184.78   84.29
  -1 -13  -3 1234.98   75.99
 -14   1   3 1066.69   76.29
 -14   1   3 1004.50   75.39
  13 -14   3  966.10   70.69
   1  13   3  933.31   80.29
  13 -14   3 1097.89   85.09
   1  13   3 1208.58   77.39
 -14   1   3 1018.30   80.29
   1  13   3 1010.10   79.19
  -4 -13  -3   70.59   24.50
  -4 -13  -3   39.60   14.80
  17  -4  -3   62.89   16.80
 -13  17  -3   41.90   15.00
 -13  17  -3   32.00   21.80
  -4 -13  -3   60.39   24.40
  17  -4  -3   46.00   21.10
 -17   4   3   12.20   29.80
   4  13   3   50.19   21.00
 -17   4   3   11.10   17.80
 -17   4   3   84.99   23.60
   4  13   3   29.00   22.60
   4  13   3   65.49   21.50
  13 -17   3   62.99   14.70
  13 -17   3   54.49   27.70
 -17   4   3   29.80   38.60
  -7 -13  -3  514.15   47.20
  20  -7  -3  544.15   58.19
  20  -7  -3  449.66   49.20
 -13  20  -3  546.85   46.10
  -7 -13  -3  420.36   34.20
  20  -7  -3  474.55   45.80
 -13  20  -3  447.56   44.60
   7  13   3  478.05   52.99
  13 -20   3  381.36   38.70
 -20   7   3  408.36   71.19
   7  13   3  330.57   52.09
 -20   7   3  498.75   47.60
   7  13   3  420.56   47.80
  13 -20   3  490.55   54.89
 -20   7   3  386.26   45.20
 -13  23  -3   15.30   16.10
  23 -10  -3   -1.10   17.30
 -10 -13  -3   -0.60   14.10
  23 -10  -3    1.20   17.90
 -23  10   3   23.00   17.10
  13 -23   3   44.80   24.00
  13 -23   3   25.60   22.10
  13 -23   3    1.40   10.10
  13 -23   3   12.50   29.00
  10  13   3    9.50   18.50
 -13 -13  -3    4.10   12.60
 -13  26  -3   17.10   13.90
  26 -13  -3   20.70   15.60
  13 -26   3   26.10   20.70
  13 -26   3    3.10   16.30
  13  13   3   21.20   15.80
 -26  13   3   17.30   12.30
  25 -14  -3  120.09   25.20
 -14 -11  -3  120.19   22.10
 -25  14   3   98.29   20.00
  11 -25   3  126.39   28.40
  11 -25   3  107.59   26.30
  14  11   3   87.39   24.00
 -14  -8  -3  174.08   22.70
  22 -14  -3   89.59   29.30
  22 -14  -3  160.38   35.60
  22 -14  -3  105.79   28.20
 -14  -8  -3  106.19   28.60
 -14  -8  -3  103.19   61.49
   8 -22   3  177.98   38.20
   8 -22   3  151.88   19.90
 -22  14   3  121.29   40.90
 -22  14   3  117.69   24.40
  14   8   3  122.09   28.60
  14   8   3   58.29   39.40
  -5  19  -3  648.84   57.29
 -14  -5  -3  727.33   51.69
  19 -14  -3  826.12   65.19
  19 -14  -3  606.34   61.09
 -14  -5  -3  658.63   60.69
  19 -14  -3  750.12   58.29
 -19  14   3  843.62   86.19
  14   5   3  778.52   76.09
  14   5   3  777.22   62.79
   5 -19   3  750.82   70.99
 -19  14   3  684.03   51.89
 -19  14   3  748.23   60.59
   5 -19   3  676.03   49.30
 -14  -2  -3   15.00   11.60
 -14  -2  -3   22.30   20.30
  16 -14  -3   11.00   11.70
  -2  16  -3   22.60   17.50
  -2  16  -3   51.39   18.70
  16 -14  -3   19.20   19.30
 -14  -2  -3   20.80   19.80
  16 -14  -3   32.90   19.20
 -16  14   3   56.99   17.10
   2 -16   3   28.60   12.10
  14   2   3   97.69   42.40
  14   2   3   31.00   24.50
   2 -16   3   18.80   23.20
  14   2   3   24.80   14.40
 -16  14   3   18.60   16.50
 -16  14   3   32.50   13.50
  13 -14  -3  868.91   63.89
 -14   1  -3  732.33   64.89
 -14   1  -3  726.13   53.39
  13 -14  -3  828.52   55.89
  -1 -13   3  643.24   66.89
 -13  14   3  735.93   59.39
  14  -1   3  977.70  114.19
  14  -1   3  834.32   68.19
 -13  14   3  820.72   57.79
  -1 -13   3  699.03   52.59
  10 -14  -3   25.50   17.40
 -14   4  -3   -7.70   13.70
 -14   4  -3   -2.60    8.90
   4  10  -3   21.00   15.70
  10 -14  -3   -4.30   16.80
  10 -14  -3   -4.20    8.60
 -10  14   3   -5.60   13.90
 -10  14   3   -6.00    8.20
 -10  14   3    0.40   12.60
  14  -4   3    9.30   19.60
  -4 -10   3   12.30   19.50
  -4 -10   3   26.30   23.30
  14  -4   3   29.40   16.40
  -4 -10   3   28.20   24.00
   7 -14  -3   14.30   12.20
   7 -14  -3   22.40   17.80
   7 -14  -3   36.20   18.60
   7   7  -3   29.90   17.10
 -14   7  -3    6.70   13.50
  -7  14   3   22.10   11.30
  -7  14   3   21.00   20.20
  -7  -7   3   50.19   15.00
  -7  -7   3   29.40   20.70
  -7  14   3   31.40   14.80
  14  -7   3   57.59   38.10
  -7  -7   3  -13.20   19.20
  14  -7   3   38.80   12.20
  10   4  -3  212.08   42.40
   4 -14  -3  255.37   31.50
 -14  10  -3  259.37   35.60
  -4  14   3  243.38   34.30
  -4  14   3  304.87   30.60
  -4  14   3  264.07   32.40
 -10  -4   3  294.17   37.60
  14 -10   3  274.27   44.00
  14 -10   3  292.37   29.90
 -10  -4   3  229.68   38.50
 -10  -4   3  265.67   36.90
   1 -14  -3 1584.54   97.19
  13   1  -3 1409.96   99.79
  13   1  -3 1455.85   93.99
   1 -14  -3 1350.86   94.99
 -14  13  -3 1471.65   91.69
  -1  14   3 1451.35   97.59
  -1  14   3 1353.36   96.39
  -1  14   3 1443.86   95.19
 -13  -1   3 1460.45   96.49
  14 -13   3 1476.15  102.79
  14 -13   3 1450.45   91.39
 -13  -1   3 1303.67   94.39
  16  -2  -3  267.97   38.80
 -14  16  -3  232.38   28.90
  -2 -14  -3  273.07   31.50
  16  -2  -3  186.68   28.80
 -14  16  -3  237.78   32.10
  -2 -14  -3  196.98   32.60
   2  14   3  228.48   36.30
   2  14   3  180.48   30.50
 -16   2   3  275.07   38.00
 -16   2   3  304.47   36.60
  14 -16   3  231.48   28.40
 -16   2   3  251.37   48.80
  14 -16   3  301.57   39.00
 -14  19  -3  246.38   34.40
  19  -5  -3  217.68   32.30
  -5 -14  -3  241.18   34.40
  19  -5  -3  305.57   42.20
 -14  19  -3  264.87   34.30
  19  -5  -3  209.48   43.20
  -5 -14  -3  216.38   26.30
  14 -19   3  247.78   38.20
  14 -19   3  233.08   28.50
 -19   5   3  235.48   38.30
 -19   5   3  272.97   35.10
   5  14   3  272.67   38.20
 -19   5   3  309.07   60.39
  -8 -14  -3  137.59   26.80
  22  -8  -3  105.19   26.30
  -8 -14  -3   95.69   34.90
  22  -8  -3  171.18   39.00
 -22   8   3  124.09   24.60
  14 -22   3  130.69   35.10
   8  14   3  100.19   24.00
   8  14   3   87.49   33.50
  25 -11  -3   48.70   18.60
 -14  25  -3   70.89   17.70
 -11 -14  -3   54.79   17.40
  14 -25   3   74.69   24.30
  14 -25   3   24.50   20.50
  28 -14  -3   42.10   12.90
 -14  28  -3   35.70   14.20
 -14 -14  -3   26.90   12.70
  14 -28   3   44.30   19.00
  14  14   3   44.40   14.90
  14 -28   3   49.20   17.80
 -15 -12  -3    0.10   12.80
 -12  27  -3   -5.20   11.50
  27 -15  -3    9.80   13.00
  15  12   3    8.20   12.50
  12 -27   3   11.40   15.90
 -27  15   3   24.60   11.80
  12 -27   3   16.90   15.80
  24 -15  -3   23.90   15.80
 -15  -9  -3   29.50   17.20
  -9  24  -3   16.40   16.50
   9 -24   3   47.10   21.40
   9 -24   3   28.80   23.70
  15   9   3   30.30   18.40
 -24  15   3   19.50   15.20
  -6  21  -3  276.57   36.30
  21 -15  -3  365.56   38.80
 -15  -6  -3  342.27   30.80
 -15  -6  -3  303.07   41.00
 -15  -6  -3  274.77   48.00
 -21  15   3  425.86   51.49
   6 -21   3  356.56   29.80
  15   6   3  218.38   47.10
  15   6   3  316.57   39.60
 -21  15   3  322.17   61.09
   6 -21   3  394.66   54.49
  18 -15  -3  415.06   55.79
 -15  -3  -3  232.58   42.70
  -3  18  -3  360.46   41.10
 -15  -3  -3  266.57   38.40
  18 -15  -3  280.07   42.20
  18 -15  -3  358.16   34.90
 -15  -3  -3  350.66   31.90
 -18  15   3  330.17   40.50
 -18  15   3  360.36   39.80
  15   3   3  336.97   47.80
  15   3   3  375.86   39.80
 -18  15   3  325.47   34.30
   3 -18   3  351.96   51.09
   3 -18   3  329.27   31.40
  15 -15  -3  310.97   38.50
  15 -15  -3  288.27   30.30
 -15   0  -3  316.87   29.70
 -15   0  -3  196.38   35.70
 -15   0  -3  222.78   34.40
  15 -15  -3  319.77   40.90
   0 -15   3  267.47   42.70
  15   0   3  218.68   62.79
  15   0   3  283.07   33.30
 -15  15   3  278.87   33.60
 -15  15   3  285.37   32.80
   0 -15   3  273.37   29.60
 -15  15   3  353.06   38.30
  12 -15  -3   80.69   21.90
 -15   3  -3   54.79   13.80
   3  12  -3   60.99   23.00
 -15   3  -3   71.19   23.40
  12 -15  -3   86.89   27.30
  12 -15  -3   88.29   16.90
 -12  15   3  104.19   18.90
  -3 -12   3   96.59   24.50
  -3 -12   3   60.39   24.00
 -12  15   3   54.79   17.80
  -3 -12   3   81.19   26.90
  -3 -12   3   57.99   15.20
  15  -3   3  141.09   29.30
  15  -3   3   33.70   42.70
  15  -3   3   75.29   17.30
 -12  15   3   71.69   17.60
 -15   6  -3  136.99   24.30
   6   9  -3  121.99   25.90
 -15   6  -3  110.49   25.50
   9 -15  -3  119.79   23.90
   9 -15  -3  172.48   30.50
   9 -15  -3  172.98   25.10
  -6  -9   3  131.49   31.60
  -9  15   3   99.59   18.50
  -6  -9   3  106.49   18.80
  -6  -9   3   63.89   30.30
  15  -6   3  143.29   23.40
  -9  15   3  132.99   20.50
  15  -6   3   75.09   36.40
  -6  -9   3  103.29   29.90
  15  -6   3   72.49   27.60
   9   6  -3  318.87   49.10
 -15   9  -3  220.88   27.10
   9   6  -3  242.58   32.30
   6 -15  -3  308.47   44.60
  -9  -6   3  263.17   40.10
  -6  15   3  228.78   29.90
  15  -9   3  285.57   28.70
  -9  -6   3  190.28   33.80
  -6  15   3  184.08   31.90
  -6  15   3  239.48   28.50
  -9  -6   3  210.88   29.60
  15  -9   3  219.88   42.40
 -15  12  -3  210.68   28.50
  12   3  -3  221.48   31.40
   3 -15  -3  188.28   26.90
   3 -15  -3  231.68   33.50
   3 -15  -3  212.38   31.70
  12   3  -3  184.38   28.30
  15 -12   3  197.08   40.60
  -3  15   3  229.08   30.30
 -12  -3   3  188.88   45.60
 -12  -3   3  244.88   35.30
  15 -12   3  219.28   27.40
  15 -12   3  207.38   34.20
 -12  -3   3  183.18   26.20
  -3  15   3  247.68   31.60
   0 -15  -3 1066.39   81.79
 -15  15  -3 1206.38   79.49
 -15  15  -3 1182.08   81.89
   0 -15  -3 1184.28   78.79
   0 -15  -3 1121.09   84.39
  15   0  -3 1212.18   83.39
  15   0  -3 1073.39   88.29
   0  15   3 1202.88   85.79
 -15   0   3 1315.57   84.29
 -15   0   3 1162.98   97.69
   0  15   3 1120.59   88.99
  15 -15   3 1174.48  103.99
  15 -15   3 1157.48   78.39
   0  15   3 1285.77   84.19
 -15   0   3 1154.48   82.59
  15 -15   3 1242.18   91.99
  -3 -15  -3   10.90   12.90
 -15  18  -3  -13.30   12.20
  -3 -15  -3   33.50   13.10
  18  -3  -3   12.90   19.00
  -3 -15  -3   42.50   22.30
 -15  18  -3   50.29   18.60
   3  15   3   31.30   20.90
   3  15   3   21.40   21.30
 -18   3   3    3.10   16.00
 -18   3   3   20.40   27.40
 -18   3   3   57.59   46.90
  15 -18   3   31.90   27.00
   3  15   3   13.00   17.00
  15 -18   3    4.80   11.60
  21  -6  -3  126.29   25.70
 -15  21  -3  158.08   25.60
  -6 -15  -3  137.89   32.10
  21  -6  -3  148.09   33.00
  21  -6  -3  117.69   27.90
 -15  21  -3  172.48   25.20
  15 -21   3  136.99   19.80
  15 -21   3  134.39   28.90
   6  15   3   77.49   28.30
   6  15   3  153.58   29.60
   6  15   3  130.49   25.60
 -21   6   3  132.89   23.60
 -15  24  -3   23.30   15.90
  24  -9  -3   -8.40   16.50
  -9 -15  -3   31.60   15.60
  24  -9  -3   19.50   17.60
  15 -24   3   28.80   26.70
 -24   9   3    6.30   15.10
  15 -24   3   28.00   21.30
   9  15   3   37.80   21.30
  15 -24   3   43.20   27.90
  27 -12  -3    2.60   13.50
 -12 -15  -3    7.00   11.50
 -15  27  -3   -0.80   11.10
 -27  12   3    1.80    9.70
  12  15   3   -2.10   11.90
  15 -27   3    0.80   13.80
  15 -27   3   65.69   30.50
  26 -16  -3    3.80   11.40
 -16 -10  -3    5.60   13.10
 -10  26  -3   18.80   18.00
 -26  16   3    3.40   13.40
  16  10   3  -25.30   11.80
  10 -26   3   27.00   21.70
 -16  -7  -3   17.80   17.10
  23 -16  -3  -11.40   11.80
  -7  23  -3   21.60   16.70
   7 -23   3   14.60   19.80
   7 -23   3   12.50   20.10
  16   7   3   -4.20   12.50
 -23  16   3   -6.20   12.10
  20 -16  -3  374.26   47.50
  20 -16  -3  554.94   46.00
 -16  -4  -3  539.65   40.40
  -4  20  -3  399.76   49.80
  -4  20  -3  382.46   44.60
 -16  -4  -3  437.66   48.00
  20 -16  -3  588.24   51.29
 -20  16   3  390.66   61.89
 -20  16   3  549.65   49.40
 -20  16   3  500.95   53.79
   4 -20   3  600.34   60.29
   4 -20   3  534.45   38.40
  16   4   3  389.36   59.89
   4 -20   3  590.34   62.29
  -1  17  -3   30.50   18.70
 -16  -1  -3    2.50   20.00
 -16  -1  -3   26.40   21.30
 -16  -1  -3    7.60    9.60
  17 -16  -3    7.60   19.40
  17 -16  -3   19.20   18.70
  17 -16  -3   -1.10    9.90
  -1  17  -3   13.60   19.30
  16   1   3   32.20   32.50
   1 -17   3  -12.80   11.20
   1 -17   3   39.20   21.30
 -17  16   3   13.40   13.60
  16   1   3  -12.30   12.50
   1 -17   3  -12.70   22.90
  16   1   3  -20.90   61.99
 -17  16   3   20.30   15.20
  14 -16  -3   60.89   21.70
  14 -16  -3   75.09   21.60
  14 -16  -3   46.80   13.40
 -16   2  -3    5.30   27.20
   2  14  -3   77.89   22.10
 -16   2  -3   54.89   13.30
 -16   2  -3   41.00   20.80
 -14  16   3   64.19   16.40
  -2 -14   3   25.10   23.80
 -14  16   3   42.30   16.40
 -14  16   3   70.79   19.10
  -2 -14   3   55.09   14.90
  16  -2   3  131.29   43.70
  16  -2   3   57.39   33.20
  -2 -14   3   77.49   28.70
  16  -2   3   52.29   16.50
 -16   5  -3  287.07   29.10
  11 -16  -3  284.57   37.10
 -16   5  -3  335.67   42.30
  11 -16  -3  305.77   39.00
   5  11  -3  298.47   41.50
  11 -16  -3  309.37   31.60
 -11  16   3  264.97   32.80
 -11  16   3  307.17   31.80
  16  -5   3  267.87   34.50
  -5 -11   3  259.27   41.10
  16  -5   3  285.37   46.90
  -5 -11   3  254.57   30.70
 -11  16   3  285.27   36.50
  -5 -11   3  303.77   42.10
  -5 -11   3  201.18   37.50
   8 -16  -3  112.39   25.10
 -16   8  -3   48.90   20.50
   8   8  -3  158.08   26.80
   8 -16  -3   93.49   19.40
 -16   8  -3   90.29   18.00
   8 -16  -3  114.99   22.60
   8   8  -3  124.39   25.90
  -8  16   3   91.09   18.90
  -8  16   3   78.69   18.00
  16  -8   3   41.40   28.30
  -8  16   3   91.39   22.90
  16  -8   3  100.69   18.70
  16  -8   3   52.09   37.50
  -8  -8   3   83.89   25.50
  -8  -8   3   45.20   25.40
  -8  -8   3   60.89   18.30
  -8  -8   3   89.49   36.30
  11   5  -3    9.30   15.80
 -16  11  -3   13.30   13.50
   5 -16  -3   -5.90   12.50
   5 -16  -3   18.70   13.40
   5 -16  -3   52.09   19.90
 -16  11  -3    7.70   12.40
  11   5  -3   13.30   17.00
  -5  16   3    2.40   15.40
  -5  16   3    8.20   15.90
 -11  -5   3   21.90   18.90
 -11  -5   3    2.40   25.60
  16 -11   3   18.70   26.30
 -11  -5   3   66.49   27.00
  16 -11   3    1.10   32.90
 -11  -5   3    4.60   12.70
  16 -11   3  -14.30   11.20
  -5  16   3   -3.10    9.90
  14   2  -3  203.68   31.80
 -16  14  -3  297.97   32.70
   2 -16  -3  204.78   31.40
   2 -16  -3  229.38   33.30
  14   2  -3  263.07   37.90
 -16  14  -3  252.97   35.40
   2 -16  -3  230.78   33.00
 -14  -2   3  232.38   34.90
  16 -14   3  244.68   37.10
 -14  -2   3  294.77   44.50
 -14  -2   3  259.77   38.90
  -2  16   3  205.38   30.40
  -2  16   3  274.27   34.30
  -2  16   3  259.17   34.90
  16 -14   3  295.67   30.80
 -14  -2   3  203.48   40.80
 -16  17  -3  171.18   23.90
  -1 -16  -3   93.99   21.50
  -1 -16  -3   80.89   18.40
  17  -1  -3  143.99   30.50
 -16  17  -3  126.39   25.50
  17  -1  -3  173.48   29.90
  -1 -16  -3  117.09   28.10
  17  -1  -3   17.90   66.29
 -17   1   3  121.69   25.40
 -17   1   3  183.38   27.10
   1  16   3   73.99   24.40
   1  16   3  139.79   24.40
 -17   1   3   78.89   48.50
   1  16   3  116.19   29.20
  16 -17   3  145.09   22.20
  16 -17   3  157.38   33.50
  16 -17   3  101.49   52.99
  20  -4  -3   49.99   22.90
 -16  20  -3   86.49   21.70
  20  -4  -3   67.59   22.00
 -16  20  -3   87.99   20.10
  -4 -16  -3   35.60   29.00
  -4 -16  -3   68.49   18.60
  20  -4  -3   71.49   28.80
   4  16   3   44.50   19.70
   4  16   3   53.59   25.50
  16 -20   3   78.09   15.70
   4  16   3   16.50   23.50
 -20   4   3   82.89   22.10
 -20   4   3  125.19   24.40
  16 -20   3   90.59   29.80
  23  -7  -3   35.60   16.90
  -7 -16  -3   33.00   17.80
  23  -7  -3   28.80   18.90
 -16  23  -3   31.10   17.30
 -23   7   3   47.80   18.20
  16 -23   3    1.60   34.70
   7  16   3   64.09   22.40
  16 -23   3   28.70   11.20
  16 -23   3   47.90   26.20
  16 -23   3   71.99   27.20
 -10 -16  -3  131.29   22.00
  26 -10  -3   84.69   19.50
 -16  26  -3   80.59   32.00
  10  16   3   88.19   21.50
 -26  10   3   72.49   16.30
  28 -17  -3   10.80   10.80
 -11  28  -3   20.90   12.10
 -17 -11  -3   14.90   12.50
 -28  17   3    0.80    9.20
  11 -28   3    4.20   14.30
  17  11   3    7.60   12.60
  11 -28   3    4.20   14.00
 -17  -8  -3  117.29   21.60
  -8  25  -3  130.99   23.90
  25 -17  -3  116.99   21.60
   8 -25   3  154.58   28.20
 -25  17   3  137.59   21.80
  17   8   3   89.39   20.30
   8 -25   3  147.69   29.00
  22 -17  -3  -14.10   13.30
 -17  -5  -3   17.70   11.30
 -17  -5  -3   16.80   18.00
  -5  22  -3   -0.30   16.70
   5 -22   3    4.20   10.90
 -22  17   3   -8.10   14.20
   5 -22   3   40.90   24.20
   5 -22   3    2.40   21.20
  17   5   3   -2.20   11.80
  19 -17  -3  116.39   21.80
 -17  -2  -3  109.49   25.30
  19 -17  -3  155.08   25.70
  -2  19  -3   78.29   25.50
 -17  -2  -3  151.58   37.30
 -17  -2  -3  114.39   18.30
   2 -19   3  128.09   18.40
  17   2   3   90.49   21.20
 -19  17   3   78.69   19.10
  17   2   3  172.78   51.89
   2 -19   3  147.39   30.20
 -19  17   3  131.99   25.10
   2 -19   3  148.39   34.10
 -19  17   3   99.39   25.00
  16 -17  -3   14.80   11.70
   1  16  -3  -15.30   20.70
  16 -17  -3    6.00   19.10
 -17   1  -3  -13.50   28.80
 -17   1  -3    9.60   19.60
   1  16  -3   -1.10   17.10
  16 -17  -3  -12.40   13.80
 -17   1  -3    2.10   10.40
  17  -1   3   36.30   35.90
 -16  17   3   10.10   12.80
  -1 -16   3    3.60   21.60
  -1 -16   3   17.80   26.30
  17  -1   3   24.20   14.70
  17  -1   3   -3.90   37.00
 -16  17   3   -2.20   14.80
  -1 -16   3   21.10   12.10
 -16  17   3   13.70   15.00
  13 -17  -3  354.56   34.10
 -17   4  -3  302.77   32.10
 -17   4  -3  288.37   43.90
  13 -17  -3  426.26   42.80
  13 -17  -3  297.67   40.60
   4  13  -3  301.37   42.80
 -13  17   3  308.27   33.90
  -4 -13   3  285.37   45.70
 -13  17   3  276.07   39.00
  17  -4   3  278.97   57.79
  17  -4   3  323.57   39.50
  -4 -13   3  367.26   33.10
 -13  17   3  365.36   36.10
  -4 -13   3  390.66   51.89
  17  -4   3  312.67   48.70
   7  10  -3  352.56   48.20
  10 -17  -3  446.66   39.50
 -17   7  -3  413.46   37.80
   7  10  -3  401.46   45.20
 -17   7  -3  526.15   51.59
  -7 -10   3  337.97   51.89
 -10  17   3  423.86   40.20
  -7 -10   3  397.16   54.49
 -10  17   3  399.16   44.00
  -7 -10   3  446.66   49.90
  17  -7   3  434.46   40.50
  17  -7   3  379.96   50.89
  -7 -10   3  443.26   38.40
 -10  17   3  425.76   40.00
  10   7  -3   63.19   22.20
  10   7  -3   62.69   22.50
   7 -17  -3   74.69   18.70
   7 -17  -3   89.69   23.40
 -17  10  -3   64.99   17.60
   7 -17  -3  125.09   25.30
 -17  10  -3  109.39   24.90
  -7  17   3   81.39   21.20
 -10  -7   3   90.59   18.90
  17 -10   3   92.99   31.60
 -10  -7   3  144.59   29.50
 -10  -7   3  110.89   32.50
  -7  17   3   70.39   19.50
 -10  -7   3   89.89   24.50
  17 -10   3   26.60   35.60
  -7  17   3   79.59   18.50
 -17  13  -3   80.39   21.20
 -17  13  -3   76.49   19.30
  13   4  -3   54.99   21.90
   4 -17  -3   91.79   21.30
   4 -17  -3   98.69   20.00
   4 -17  -3   50.89   18.50
  13   4  -3  141.29   26.20
  17 -13   3   82.29   16.20
  17 -13   3   40.50   29.50
 -13  -4   3   82.09   23.00
  17 -13   3  103.69   38.10
  -4  17   3   69.79   18.60
  -4  17   3   81.69   21.30
 -13  -4   3   81.09   30.10
 -13  -4   3   93.29   19.90
 -13  -4   3  140.59   36.80
  -4  17   3   58.79   21.90
 -17  16  -3  149.29   27.20
   1 -17  -3   85.69   23.90
  16   1  -3  104.59   26.90
 -17  16  -3   78.49   19.70
   1 -17  -3  139.89   25.20
  16   1  -3  102.79   24.50
 -16  -1   3   55.49   45.10
  -1  17   3  122.29   30.80
 -16  -1   3   85.59   24.40
  -1  17   3   80.39   22.00
  -1  17   3   49.00   20.60
  17 -16   3  143.59   44.00
 -16  -1   3  131.49   24.90
  17 -16   3  134.99   33.20
  17 -16   3  127.89   21.90
 -17  19  -3    7.30   15.00
  19  -2  -3   11.10   32.70
  19  -2  -3   16.80   17.50
  -2 -17  -3   63.99   24.80
  -2 -17  -3   -8.60   13.00
 -17  19  -3   23.90   15.90
  19  -2  -3  -16.60   16.70
 -19   2   3  -18.60   13.40
  17 -19   3  -17.40   24.50
   2  17   3   17.00   16.40
   2  17   3  -28.40   21.40
  17 -19   3    5.40   10.90
   2  17   3    5.30   20.70
 -19   2   3   16.10   20.10
  -5 -17  -3   16.70   16.50
  22  -5  -3   19.80   27.90
  22  -5  -3  -14.50   14.80
  22  -5  -3  -23.90   20.80
 -17  22  -3  -11.00   14.00
  17 -22   3   17.30   11.10
   5  17   3    1.40   16.40
 -22   5   3   23.30   15.80
   5  17   3    0.50   19.30
  17 -22   3    4.70   22.20
  25  -8  -3  283.97   38.70
  -8 -17  -3  355.56   35.50
 -17  25  -3  360.66   33.90
  17 -25   3  320.37   43.00
 -25   8   3  323.67   33.70
   8  17   3  318.67   44.20
  28 -11  -3  -20.20   10.90
 -17  28  -3    5.00   10.70
 -11 -17  -3    6.20   10.30
  11  17   3  -16.40   13.50
 -28  11   3   -6.90    8.40
  17 -28   3  -11.20   13.80
  -9  27  -3   22.90   14.40
  27 -18  -3   11.00   11.00
 -18  -9  -3   18.30   13.30
   9 -27   3   32.90   16.20
 -27  18   3    9.40   10.80
   9 -27   3   14.50   14.90
  18   9   3   16.50   12.10
 -18  -6  -3  119.19   23.40
  -6  24  -3  105.59   22.40
  24 -18  -3  122.29   22.40
 -24  18   3  152.88   24.20
   6 -24   3  169.48   30.70
  18   6   3  137.69   25.10
   6 -24   3  119.09   26.60
 -18  -3  -3   26.30   18.70
  21 -18  -3   22.20   14.90
  -3  21  -3    3.70   16.30
 -18  -3  -3   -8.40    9.20
  21 -18  -3   22.20   20.90
  -3  21  -3   26.40   24.30
 -21  18   3    5.60   23.90
   3 -21   3   -2.40   20.10
  18   3   3   25.20   18.20
 -21  18   3   55.89   46.60
 -21  18   3   10.70   12.70
   3 -21   3    9.70   11.60
   3 -21   3   -0.20   20.30
  18 -18  -3   30.70   15.00
   0  18  -3   23.70   18.30
 -18   0  -3   42.10   13.20
 -18   0  -3   81.99   31.70
  18 -18  -3   38.50   17.90
   0  18  -3   14.10   24.50
 -18   0  -3   -5.30   19.20
   0 -18   3   37.70   14.00
 -18  18   3   42.70   17.30
   0 -18   3   36.10   26.60
  18   0   3   37.70   18.40
 -18  18   3   45.50   19.40
  18   0   3   13.30   41.60
   0 -18   3    4.60   22.50
 -18  18   3   51.19   17.00
   3  15  -3  163.88   27.70
  15 -18  -3  162.18   27.00
   3  15  -3   78.29   31.10
 -18   3  -3   57.09   44.80
  15 -18  -3  177.68   24.20
  15 -18  -3  215.18   31.30
 -18   3  -3  136.39   20.80
  18  -3   3   98.29   25.70
 -15  18   3  164.78   24.40
  -3 -15   3  153.98   21.10
  -3 -15   3  163.78   34.60
  18  -3   3  232.58   44.00
 -15  18   3  180.08   25.90
 -15  18   3  138.69   23.80
  -3 -15   3  132.99   32.30
  12 -18  -3  898.41   71.29
  12 -18  -3  839.12   64.59
 -18   6  -3  904.61   79.09
 -18   6  -3  908.51   63.49
   6  12  -3  885.81   70.79
   6  12  -3  858.01   76.19
  18  -6   3  840.22   84.89
 -12  18   3  924.41   70.99
 -12  18   3  939.11   66.49
  18  -6   3 1136.39   99.99
  18  -6   3  940.31   70.09
  -6 -12   3  791.82   72.29
  -6 -12   3  923.41   78.19
   9   9  -3    4.50   18.90
   9 -18  -3   10.30   14.00
 -18   9  -3    5.90   18.50
   9 -18  -3  -12.40   21.70
 -18   9  -3   29.20   12.90
   9 -18  -3    6.50   12.50
   9   9  -3   -9.40   19.20
  -9  18   3   25.70   16.10
  -9  -9   3   60.29   24.70
  18  -9   3   81.79   31.10
  -9  -9   3   71.19   24.70
  18  -9   3  -14.00   18.60
  -9  -9   3   32.60   15.10
  -9  -9   3   -4.80   28.40
  -9  18   3   17.80   16.20
  -9  18   3   19.50   13.20
   6 -18  -3  876.81   61.09
  12   6  -3  836.32   71.39
 -18  12  -3  865.01   69.09
   6 -18  -3  954.60   71.89
   6 -18  -3  835.32   65.69
 -18  12  -3  776.82   81.89
  -6  18   3  785.92   70.39
  18 -12   3  863.71   94.39
  -6  18   3  823.52   64.79
  -6  18   3  842.02   64.69
 -12  -6   3  860.41   63.29
 -12  -6   3  746.73   66.19
  18 -12   3  912.51   63.89
 -12  -6   3  815.72   76.59
 -12  -6   3  842.32   84.69
   3 -18  -3   22.40   18.20
 -18  15  -3   42.20   22.70
   3 -18  -3   19.10   19.10
  15   3  -3   46.60   20.80
 -18  15  -3   35.70   19.50
  18 -15   3   50.39   16.70
 -15  -3   3   52.69   18.40
  18 -15   3   -4.30   37.40
  -3  18   3   58.19   23.80
  -3  18   3   56.19   19.20
  18 -15   3   39.80   28.90
  -3  18   3   19.20   16.50
 -15  -3   3   18.70   40.70
 -15  -3   3   54.49   22.50
   0 -18  -3  170.18   27.80
   0 -18  -3  104.09   28.40
 -18  18  -3  122.69   27.40
  18   0  -3  200.28   33.20
 -18  18  -3  100.99   23.00
  18   0  -3  153.88   31.30
 -18   0   3  157.88   26.60
   0  18   3  116.89   25.00
  18 -18   3  166.18   34.00
  18 -18   3  117.39   47.80
 -18   0   3  125.39   24.00
   0  18   3  131.59   26.50
   0  18   3  146.39   28.90
  18 -18   3  120.39   20.00
  21  -3  -3    5.00   24.30
  -3 -18  -3   15.10   14.50
  21  -3  -3   31.40   22.40
 -18  21  -3   -1.70   15.40
 -18  21  -3   29.70   23.40
  21  -3  -3   18.90   18.40
  18 -21   3   17.40   10.90
   3  18   3   12.10   22.70
 -21   3   3   38.10   15.60
  18 -21   3   17.50   23.10
   3  18   3   21.50   26.10
   3  18   3  -12.50   15.20
 -21   3   3   17.70   15.50
  24  -6  -3  266.77   62.79
 -18  24  -3  320.07   33.90
  -6 -18  -3  324.87   35.30
  18 -24   3  266.17   37.90
 -24   6   3  258.67   32.10
  18 -24   3  311.27   44.10
   6  18   3  273.47   39.60
 -18  27  -3  221.98   24.60
  -9 -18  -3  218.18   25.40
  27  -9  -3  155.18   31.40
  18 -27   3  265.87   32.80
   9  18   3  171.18   25.00
  -7  26  -3  449.95   41.30
  26 -19  -3  478.55   39.60
 -19  -7  -3  412.76   39.20
 -26  19   3  436.16   39.90
   7 -26   3  398.66   45.20
  19   7   3  446.46   40.30
   7 -26   3  467.75   43.90
  -4  23  -3   65.59   20.70
  23 -19  -3   48.00   16.50
 -19  -4  -3   59.09   20.40
   4 -23   3  103.39   27.40
  19   4   3   75.19   20.10
 -23  19   3   86.99   20.60
   4 -23   3   48.50   22.60
 -19  -1  -3   24.20   31.40
  -1  20  -3   21.50   18.60
  -1  20  -3   79.59   27.00
  20 -19  -3   58.49   22.00
  20 -19  -3   14.50   15.40
 -19  -1  -3    1.10   21.90
 -19  -1  -3   56.79   13.90
   1 -20   3   47.30   12.70
   1 -20   3   54.39   24.40
 -20  19   3   44.60   24.30
  19   1   3   46.60   24.90
 -20  19   3   83.29   20.90
 -19   2  -3   52.69   23.30
  17 -19  -3   90.29   18.40
 -19   2  -3   84.59   16.90
   2  17  -3   63.59   29.20
  17 -19  -3   98.29   21.20
   2  17  -3   52.49   21.20
 -19   2  -3  140.09   33.30
  -2 -17   3  102.09   17.00
 -17  19   3  109.69   23.50
 -17  19   3   98.99   19.70
  19  -2   3   96.59   42.80
  19  -2   3   61.89   21.80
  -2 -17   3   67.09   27.80
  -2 -17   3   93.69   28.80
 -17  19   3  126.29   24.30
 -19   5  -3  888.01   64.49
   5  14  -3  801.72   77.29
  14 -19  -3  919.61   67.69
 -19   5  -3  921.11   82.29
   5  14  -3  887.51   71.79
  14 -19  -3  985.30   72.29
 -19   5  -3  856.21   97.39
  -5 -14   3  965.50   76.19
 -14  19   3  968.80   68.89
  19  -5   3  993.60   71.89
 -14  19   3  981.80   67.19
  19  -5   3 1063.19   93.79
 -14  19   3  822.02   70.19
  -5 -14   3  922.41   63.89
  -5 -14   3  834.02   77.69
 -19   8  -3  738.53   67.29
   8  11  -3  592.64   62.49
  11 -19  -3  580.94   51.19
   8  11  -3  618.34   58.39
  -8 -11   3  547.45   61.49
  -8 -11   3  635.74   50.59
  -8 -11   3  624.34   61.09
  19  -8   3  682.83   55.59
 -11  19   3  631.04   57.99
 -11  19   3  662.53   52.99
  19  -8   3  598.94   74.39
  -8 -11   3  676.83   69.29
 -11  19   3  671.83   53.19
  19  -8   3  701.33   79.99
   8 -19  -3  317.27   39.40
   8 -19  -3  464.75   47.60
 -19  11  -3  352.76   40.30
  11   8  -3  369.46   49.99
  11   8  -3  384.36   46.60
 -19  11  -3  353.06   48.20
 -11  -8   3  286.97   46.10
  19 -11   3  448.06   61.39
 -11  -8   3  432.86   66.49
  -8  19   3  426.76   42.20
 -11  -8   3  354.76   54.69
 -11  -8   3  412.76   39.10
  -8  19   3  421.06   43.30
  -8  19   3  437.16   47.60
  19 -11   3  432.86   53.49
  19 -11   3  457.45   41.90
  14   5  -3  500.75   57.59
 -19  14  -3  576.24   49.90
   5 -19  -3  564.34   54.29
  14   5  -3  527.25   55.99
 -19  14  -3  562.84   55.59
   5 -19  -3  618.84   55.49
  19 -14   3  542.95   67.19
  -5  19   3  568.94   51.89
  -5  19   3  608.94   52.59
 -14  -5   3  583.74   49.40
 -14  -5   3  574.84   67.19
  19 -14   3  440.76   57.89
 -14  -5   3  527.65   51.19
  -5  19   3  625.44   58.99
  19 -14   3  536.45   47.10
  17   2  -3   66.89   25.40
  17   2  -3   39.10   22.80
 -19  17  -3   61.09   22.30
   2 -19  -3   44.60   17.60
 -19  17  -3   15.90   18.50
   2 -19  -3   25.80   24.60
  -2  19   3   32.40   18.30
 -17  -2   3   29.50   21.20
 -17  -2   3   66.39   21.20
  19 -17   3  -38.10   41.70
  -2  19   3   49.40   24.20
  19 -17   3   51.89   29.50
  -2  19   3    0.50   19.40
  19 -17   3   30.70   13.50
 -19  20  -3   37.50   18.40
  20  -1  -3  108.49   30.30
  20  -1  -3   84.49   27.70
  -1 -19  -3   44.00   18.50
 -19  20  -3   30.20   21.80
 -20   1   3   45.40   24.20
   1  19   3   52.39   19.00
   1  19   3   68.79   26.70
   1  19   3   61.09   27.50
  19 -20   3   44.80   12.90
 -20   1   3   17.10   17.70
  23  -4  -3  210.58   32.80
 -19  23  -3  294.67   33.60
  -4 -19  -3  281.37   33.30
  23  -4  -3  197.18   34.70
  19 -23   3  223.98   23.60
  19 -23   3  325.77   51.19
   4  19   3  232.18   35.60
 -23   4   3  248.58   30.40
  19 -23   3  325.57   43.90
 -19  26  -3  584.44   42.30
  -7 -19  -3  545.25   42.80
  26  -7  -3  419.06   47.50
   7  19   3  564.74   47.60
  19 -26   3  523.15   49.40
 -26   7   3  484.45   41.20
 -20  -5  -3  115.69   21.50
  -5  25  -3  200.48   28.90
   5 -25   3  171.08   27.40
  20   5   3  200.68   28.00
 -25  20   3  129.39   21.80
   5 -25   3  123.79   29.30
  -2  22  -3    1.50   16.00
 -20  -2  -3   19.00   16.40
 -20  -2  -3    0.60    9.70
  22 -20  -3    3.60   12.60
   2 -22   3    2.60   19.90
 -22  20   3    2.70   13.40
  20   2   3    0.20   13.10
   2 -22   3    6.30   18.30
 -20   1  -3   20.50   12.40
 -20   1  -3   34.40   30.40
   1  19  -3   35.00   20.40
  19 -20  -3   68.49   23.30
 -20   1  -3   58.69   21.70
  19 -20  -3    0.00   13.50
 -19  20   3   62.79   22.20
 -19  20   3    9.20   14.70
  20  -1   3   22.80   23.20
  -1 -19   3    7.50   11.30
 -19  20   3   14.10   15.40
  -1 -19   3   13.70   21.30
   4  16  -3  287.07   43.30
  16 -20  -3  373.96   38.90
 -20   4  -3  363.76   35.30
 -20   4  -3  340.67   51.09
 -20   4  -3  293.97   48.30
  16 -20  -3  407.36   42.00
  20  -4   3  327.87   41.30
 -16  20   3  398.26   41.60
 -16  20   3  400.36   42.10
 -16  20   3  395.76   37.90
  20  -4   3  399.56   55.99
  -4 -16   3  410.26   35.60
  -4 -16   3  376.56   51.99
  -4 -16   3  401.26   49.00
 -20   7  -3  686.73   74.29
   7  13  -3  725.83   73.69
  13 -20  -3  707.53   57.99
 -20   7  -3  781.12   56.79
   7  13  -3  693.13   64.39
  13 -20  -3  868.21   64.29
  -7 -13   3  701.03   65.99
  -7 -13   3  693.23   68.89
  20  -7   3  852.61   64.19
 -13  20   3  766.72   59.99
 -13  20   3  760.32   64.39
  -7 -13   3  831.92   56.99
  20  -7   3  866.01   87.99
  20  -7   3  668.53   81.09
 -13  20   3  784.82   58.59
  10  10  -3  155.48   33.70
 -20  10  -3  121.49   31.30
  10 -20  -3  104.59   24.60
  10 -20  -3  228.98   34.40
 -20  10  -3  179.48   26.50
  10  10  -3  167.88   30.10
 -10  20   3  135.29   24.40
 -10  20   3  168.28   30.10
 -10  20   3  169.48   27.00
  20 -10   3  205.28   35.60
 -10 -10   3  230.68   33.00
 -10 -10   3  122.69   55.49
  20 -10   3  158.68   27.90
 -10 -10   3  152.58   24.10
 -10 -10   3  182.38   29.90
  20 -10   3  171.98   40.90
   7 -20  -3  806.52   66.99
 -20  13  -3  871.21   73.99
  13   7  -3  742.33   72.89
  13   7  -3  821.42   72.19
   7 -20  -3  843.82   68.69
 -20  13  -3  805.22   64.79
  20 -13   3  938.71   91.49
  20 -13   3  895.11   78.29
  20 -13   3  910.61   65.09
 -13  -7   3  892.11   94.69
  -7  20   3  958.00   67.49
  -7  20   3  848.12   67.69
 -13  -7   3  745.03   78.29
 -13  -7   3  875.31   64.69
  -7  20   3  888.01   71.29
 -20  16  -3    6.60   16.20
   4 -20  -3  -28.90   24.20
  16   4  -3    0.70   17.70
   4 -20  -3   30.70   16.70
  16   4  -3   19.50   23.40
 -20  16  -3    8.80   19.90
 -16  -4   3   14.60   18.90
 -16  -4   3   24.50   16.50
  -4  20   3    9.90   18.30
  -4  20   3   31.50   20.20
  20 -16   3   69.29   42.30
  20 -16   3   29.70   12.30
  -4  20   3   43.50   19.70
  20 -16   3   25.10   26.90
 -20  19  -3  113.19   23.20
   1 -20  -3   93.69   21.80
  19   1  -3  165.08   34.40
 -20  19  -3  158.08   28.40
 -19  -1   3  128.39   32.30
  20 -19   3   97.19   17.30
 -19  -1   3   51.19   19.60
  -1  20   3   79.89   20.80
  -1  20   3   80.39   30.00
  -1  20   3   33.00   26.80
  22  -2  -3   54.59   20.20
 -20  22  -3   78.09   19.50
  22  -2  -3  122.39   30.30
  -2 -20  -3   64.09   18.30
  20 -22   3   58.19   12.70
   2  20   3   78.99   17.90
   2  20   3  113.69   24.70
  20 -22   3  116.99   28.20
 -22   2   3   75.19   17.90
  25  -5  -3  390.26   44.60
 -20  25  -3  461.15   47.10
   5  20   3  404.86   43.10
 -25   5   3  409.96   36.50
  20 -25   3  427.76   51.49
 -21  -3  -3   -1.40   14.10
  -3  24  -3  -14.30   16.80
  24 -21  -3   11.80   10.40
  21   3   3    3.30   11.50
 -24  21   3   -1.00   12.20
   3 -24   3   28.30   19.10
   3 -24   3   11.70   16.90
   0  21  -3   72.79   21.40
  21 -21  -3   84.09   18.60
 -21   0  -3   39.50   21.60
 -21   0  -3   53.49   12.90
  21   0   3   68.69   20.20
   0 -21   3  116.19   26.80
   0 -21   3   51.99   12.10
   0 -21   3   69.89   25.00
 -21  21   3   78.39   19.50
 -21   3  -3    6.70   31.40
 -21   3  -3   26.70   21.60
   3  18  -3   45.50   19.40
 -21   3  -3   39.20   13.30
  18 -21  -3   60.19   16.80
   3  18  -3   61.29   28.40
  -3 -18   3   36.30   21.40
  -3 -18   3   49.40   24.30
 -18  21   3   33.30   21.30
 -18  21   3   30.70   14.40
  -3 -18   3   45.10   13.90
  21  -3   3   40.30   17.50
 -18  21   3   50.89   16.40
 -21   6  -3  356.76   67.59
   6  15  -3  498.45   52.89
   6  15  -3  379.56   56.89
  15 -21  -3  538.15   48.80
 -21   6  -3  561.84   61.59
  15 -21  -3  416.66   46.60
 -21   6  -3  597.44   45.10
  21  -6   3  573.14   50.69
 -15  21   3  557.84   45.30
  -6 -15   3  555.54   57.99
 -15  21   3  504.85   49.40
  -6 -15   3  422.06   53.29
 -15  21   3  534.55   49.99
  -6 -15   3  520.55   42.60
  21  -6   3  571.24   80.39
   9  12  -3  467.95   52.29
 -21   9  -3  444.36   61.29
   9  12  -3  450.95   59.59
 -21   9  -3  510.25   44.20
  12 -21  -3  551.84   53.19
  -9 -12   3  525.05   44.00
  -9 -12   3  541.25   53.19
  21  -9   3  517.15   62.39
  21  -9   3  562.14   72.19
  21  -9   3  573.24   51.29
 -12  21   3  526.65   48.50
 -12  21   3  533.35   52.99
 -12  21   3  571.94   47.50
  -9 -12   3  467.35   55.59
 -21  12  -3   84.69   21.50
  12   9  -3   81.39   25.80
   9 -21  -3   30.40   22.20
  12   9  -3   41.30   25.80
   9 -21  -3   83.49   23.10
 -21  12  -3   70.89   26.30
 -12  -9   3   67.59   24.00
  21 -12   3  109.99   41.00
  -9  21   3   84.79   20.60
  21 -12   3   69.99   20.50
  21 -12   3   36.90   30.60
  -9  21   3   78.89   22.10
 -12  -9   3   93.09   29.00
 -12  -9   3   58.19   17.30
  -9  21   3   38.30   21.10
  15   6  -3   86.39   24.70
 -21  15  -3   95.39   25.90
  15   6  -3   86.39   26.60
   6 -21  -3  119.29   23.70
 -21  15  -3  112.19   23.80
   6 -21  -3   44.70   30.10
 -15  -6   3   59.09   23.00
  -6  21   3   77.89   22.70
  -6  21   3   59.09   23.20
  21 -15   3  105.09   30.30
  -6  21   3   94.89   22.20
  21 -15   3   55.89   16.90
  21 -15   3   17.50   40.70
 -15  -6   3   89.79   20.60
  18   3  -3   37.30   21.90
 -21  18  -3  -51.99   21.90
 -21  18  -3  -11.10   15.10
  18   3  -3   48.10   28.70
   3 -21  -3   11.00   15.00
  -3  21   3    0.40   15.20
  21 -18   3   14.60   21.70
  21 -18   3    1.20   11.00
 -18  -3   3   25.90   17.90
  -3  21   3  -29.30   20.90
 -18  -3   3   41.00   16.20
  -3  21   3   -2.80   21.50
  21   0  -3   12.30   16.80
 -21  21  -3    7.90   14.30
   0 -21  -3   10.80   14.20
 -21   0   3   10.90   13.40
  21 -21   3    3.10    9.20
   0  21   3  -32.70   20.60
   0  21   3   16.60   14.40
  21 -21   3   15.40   23.00
  24  -3  -3  120.39   27.40
 -21  24  -3   79.49   18.00
  -3 -21  -3   36.00   24.80
  -3 -21  -3   87.59   18.40
   3  21   3  108.49   24.60
  21 -24   3  120.79   28.30
  21 -24   3  139.99   30.20
 -24   3   3   86.29   15.70
 -22  -4  -3    4.80   11.60
  -4  26  -3   27.00   13.30
  26 -22  -3   15.40   10.50
   4 -26   3   18.40   17.10
  22   4   3   16.80   11.40
   4 -26   3   24.50   14.80
 -26  22   3   23.20   16.50
  23 -22  -3   72.49   14.90
  -1  23  -3   67.99   19.10
 -22  -1  -3   48.90   17.20
 -23  22   3   97.09   19.70
  22   1   3   83.29   18.00
   1 -23   3   71.99   21.50
   1 -23   3   36.30   20.50
 -22   2  -3   15.20    9.70
   2  20  -3   40.00   17.20
  20 -22  -3   -8.10   11.40
  22  -2   3   15.60   13.30
  -2 -20   3    1.00   10.30
  -2 -20   3   35.30   21.10
  -2 -20   3   10.60   20.90
 -20  22   3   -8.30   12.60
 -22   5  -3   14.10   29.50
   5  17  -3   -4.80   17.30
 -22   5  -3  -15.90   23.00
 -22   5  -3   24.70   12.70
  17 -22  -3   22.50   13.70
   5  17  -3   34.10   37.30
  -5 -17   3    7.20   22.20
 -17  22   3   21.70   14.60
  22  -5   3   13.90   14.60
  -5 -17   3    4.10   19.80
 -17  22   3   35.50   14.90
  -5 -17   3   24.70   12.00
   8  14  -3  191.38   34.80
  14 -22  -3  240.48   33.80
 -22   8  -3  193.78   28.60
 -22   8  -3  192.98   40.20
  -8 -14   3  206.38   43.30
 -14  22   3  143.59   34.60
  22  -8   3  216.28   34.30
 -14  22   3  187.48   47.70
  -8 -14   3  202.28   28.20
  22  -8   3  259.07   59.49
 -22  11  -3    0.70   24.10
  11  11  -3   -6.40   23.50
 -11  22   3   47.60   18.80
 -11 -11   3    9.40   22.20
 -11  22   3   57.19   19.50
  22 -11   3  106.59   37.90
   8 -22  -3  -10.00   56.29
 -22  14  -3   84.29   21.10
 -22  14  -3   61.29   32.80
  14   8  -3   55.29   22.60
   8 -22  -3   40.10   16.70
  22 -14   3  109.09   55.59
 -14  -8   3   77.69   23.40
  -8  22   3   60.09   26.70
  -8  22   3   42.90   21.90
  22 -14   3   51.09   16.50
 -14  -8   3   48.60   17.60
   5 -22  -3   31.60   16.50
  17   5  -3   31.50   20.50
 -22  17  -3    7.90   24.50
  17   5  -3   44.50   26.90
 -22  17  -3   50.59   18.90
  22 -17   3   20.10   23.00
 -17  -5   3   23.70   15.00
  22 -17   3   10.60   11.40
 -17  -5   3    9.40   18.40
  -5  22   3    7.10   19.60
  -5  22   3    7.90   15.30
 -22  20  -3   58.59   17.90
  20   2  -3   21.90   18.80
   2 -22  -3   33.90   15.10
  -2  22   3   77.59   23.40
 -20  -2   3   52.89   18.90
  22 -20   3   48.50   12.00
 -20  -2   3   12.50   13.90
  -2  22   3   23.70   15.50
  22 -20   3   45.00   21.80
  23  -1  -3    6.80   22.50
 -22  23  -3   14.80   13.10
  -1 -22  -3   -2.30   12.10
  23  -1  -3    6.30   42.00
 -23   1   3    5.40   11.60
  22 -23   3   -5.50   17.40
   1  22   3   24.10   19.70
  22 -23   3   -3.50   22.70
  26  -4  -3   76.79   24.20
 -22  26  -3   29.10   12.10
  -4 -22  -3   32.00   11.60
   4  22   3   36.30   19.00
  22 -26   3   68.59   18.40
  -2  25  -3   40.70   15.70
 -23  -2  -3   39.30   14.70
  25 -23  -3   48.40   12.20
 -25  23   3   56.69   19.80
   2 -25   3   41.90   17.30
   2 -25   3   30.90   19.00
  23   2   3   37.50   12.90
   1  22  -3   33.90   17.90
 -23   1  -3   22.20   17.10
  22 -23  -3   48.00   13.80
  -1 -22   3   22.60   20.60
  23  -1   3   53.69   16.60
 -22  23   3   94.59   18.80
  -1 -22   3   62.59   21.80
  19 -23  -3   32.50   13.10
 -23   4  -3   31.50   23.70
   4  19  -3   -7.70   15.00
 -23   4  -3   31.30   11.90
  -4 -19   3    3.10   20.00
  23  -4   3   13.20   12.80
  -4 -19   3   21.60   10.40
 -19  23   3   32.30   17.30
  -4 -19   3   55.29   23.20
  16 -23  -3    6.00   12.80
   7  16  -3   -1.20   17.20
 -23   7  -3   12.50   11.20
  -7 -16   3   54.49   21.30
 -16  23   3  -20.80   14.30
  23  -7   3   33.10   16.20
  -7 -16   3  -14.80   10.30
 -16  23   3    5.60   14.30
  -7 -16   3    8.70   23.30
 -23  10  -3  230.08   28.60
 -23  10  -3  126.49   39.30
  10  13  -3  172.38   31.30
  10  13  -3  135.49   38.90
 -13  23   3  258.27   30.20
 -10 -13   3  127.39   31.10
 -13  23   3  243.78   33.00
  23 -10   3  274.67   40.80
 -10 -13   3  196.08   26.00
  23 -10   3  165.28   46.90
  23 -10   3  186.68   30.00
 -13  23   3  174.58   38.70
 -10 -13   3  210.58   31.90
  13  10  -3   48.80   29.60
  10 -23  -3   24.60   15.40
 -23  13  -3   23.20   14.50
  10 -23  -3   60.89   31.60
 -23  13  -3   -2.30   30.90
  13  10  -3   23.10   17.70
 -13 -10   3   89.69   29.10
  23 -13   3   31.60   26.10
 -10  23   3   10.70   15.70
 -10  23   3   22.60   20.40
 -13 -10   3   22.00   22.90
 -13 -10   3   37.10   15.00
 -10  23   3  -22.80   25.50
  23 -13   3  -29.50   39.50
  23 -13   3   -4.40   12.00
   7 -23  -3   56.89   17.70
 -23  16  -3   47.00   19.00
  16   7  -3   38.00   19.80
  23 -16   3   56.29   23.90
  -7  23   3   24.00   16.60
 -16  -7   3   73.59   16.90
 -16  -7   3   61.89   21.30
  -7  23   3  117.09   28.00
   4 -23  -3  125.49   21.50
  19   4  -3   82.29   24.00
 -23  19  -3   93.29   20.20
  23 -19   3   84.69   15.60
  -4  23   3   79.79   17.10
  -4  23   3  116.39   25.40
 -19  -4   3   88.59   18.30
  23 -19   3   78.89   25.30
  22   1  -3   14.30   14.10
   1 -23  -3   10.60   11.20
 -23  22  -3   -1.20   12.20
  23 -22   3  -15.90   19.90
  -1  23   3  -22.30   19.50
 -22  -1   3    5.80   10.50
  23 -22   3   10.90    8.60
  -2 -23  -3   30.70   12.20
 -23  25  -3   18.10   10.90
  23 -25   3   35.00   15.90
   2  23   3   42.00   20.40
 -25   2   3   18.80    9.80
   0  24  -3  425.16   38.30
  24 -24  -3  410.16   34.10
   0 -24   3  389.26   40.80
  24   0   3  372.36   35.20
 -24  24   3  440.46   40.00
 -24   3  -3   -3.90   17.80
   3  21  -3   20.50   16.70
  21 -24  -3   21.10   11.80
 -21  24   3   36.60   13.20
  24  -3   3    5.60   11.90
  -3 -21   3    3.80   22.50
  18 -24  -3  159.28   23.80
   6  18  -3  132.29   25.90
 -24   6  -3  131.19   18.50
 -24   6  -3  109.29   25.50
  -6 -18   3  128.29   18.90
  -6 -18   3  155.78   28.20
  24  -6   3   86.29   20.40
  -6 -18   3  134.49   26.70
   9  15  -3    3.70   16.70
 -24   9  -3   -5.60   11.10
  15 -24  -3   12.40   13.70
  -9 -15   3   -3.10   10.40
  24  -9   3    4.80   12.80
  -9 -15   3   11.90   20.50
  -9 -15   3   11.50   22.50
 -15  24   3  -11.10   11.90
  12 -24  -3   37.10   16.40
 -24  12  -3   56.79   16.60
  12  12  -3   51.59   21.30
 -12  24   3   32.90   22.10
 -12 -12   3   31.00   14.30
  24 -12   3   28.50   15.90
  24 -12   3    5.30   30.00
 -12  24   3   26.70   16.10
 -12 -12   3   42.20   23.80
 -12 -12   3   28.50   28.10
 -24  15  -3   26.50   15.50
  15   9  -3   23.80   17.50
   9 -24  -3   27.60   16.10
 -15  -9   3   14.00   12.10
  -9  24   3   20.10   14.90
  -9  24   3   15.50   20.60
   6 -24  -3  344.47   34.60
  18   6  -3  294.27   40.50
 -24  18  -3  263.57   32.50
  24 -18   3  314.97   50.09
  24 -18   3  304.87   30.20
  -6  24   3  319.27   32.80
  -6  24   3  379.26   51.19
 -18  -6   3  352.96   32.00
  21   3  -3  106.49   22.10
 -24  21  -3  128.29   19.80
   3 -24  -3  140.09   20.80
  -3  24   3   95.49   27.60
  24 -21   3  190.38   32.20
  24 -21   3  153.08   28.50
 -21  -3   3  148.09   21.10
  24 -21   3  126.49   17.80
   0 -24  -3   80.59   14.20
 -24  24  -3   92.49   15.60
  24 -24   3  120.69   23.20
   0  24   3   87.09   24.70
 -24   0   3   66.59   13.30
   2  23  -3   70.59   17.40
 -25   2  -3   38.70   15.90
  23 -25  -3   68.09   14.10
  -2 -23   3   71.89   17.90
  25  -2   3   56.19   14.70
 -23  25   3   56.59   15.20
  20 -25  -3  281.17   38.10
 -20  25   3  257.57   32.80
  -5 -20   3  282.87   37.20
  25  -5   3  207.08   29.20
 -25   8  -3   54.89   13.80
   8  17  -3   58.89   20.30
  17 -25  -3   75.59   17.30
 -17  25   3  101.49   20.80
  -8 -17   3   64.59   18.10
  25  -8   3   52.69   16.90
  -8 -17   3   38.30   25.20
  14 -25  -3  177.08   25.00
 -25  11  -3  152.08   21.00
  11  14  -3  128.39   26.50
 -14  25   3  130.69   19.90
 -11 -14   3  186.68   36.20
  25 -11   3  123.79   22.70
 -11 -14   3  140.69   19.40
 -11 -14   3  124.69   31.00
 -25  14  -3   31.60   13.70
  11 -25  -3   43.00   14.80
  14  11  -3    4.70   16.00
  11 -25  -3  -43.20   44.50
 -11  25   3   25.80   14.10
  25 -14   3   67.39   44.70
 -14 -11   3   33.50   13.10
  25 -14   3   23.50   12.20
 -11  25   3   27.40   33.70
 -14 -11   3   56.09   26.20
 -25  17  -3  149.29   21.50
  17   8  -3  142.99   26.30
  25 -17   3  184.68   22.70
  -8  25   3  121.69   19.10
 -25  20  -3  484.35   41.70
  25 -20   3  478.85   36.50
  25 -20   3  468.75   56.49
  25 -20   3  561.44   56.89
 -20  -5   3  559.24   44.00
   2 -25  -3   42.30   11.70
 -25  23  -3   27.20   12.80
  25 -23   3   48.60   19.90
  -2  25   3    7.40   23.40
 -23  -2   3   29.50    9.70
   4  22  -3   20.70   13.20
  22 -26  -3   30.40   10.70
 -26   4  -3   -1.20   19.10
  26  -4   3    1.80    9.60
  -4 -22   3   11.70   14.60
 -22  26   3   28.30   16.60
   7  19  -3  222.38   31.80
  19 -26  -3  237.98   26.40
  -7 -19   3  196.58   33.80
  -7 -19   3  229.88   37.20
  26  -7   3  200.08   26.90
 -26  10  -3   20.20   15.20
  10  16  -3    0.00   14.30
  16 -26  -3   10.30   10.90
 -10 -16   3   14.20   21.10
 -10 -16   3   -1.90    9.10
 -10 -16   3   43.70   26.60
  26 -10   3   14.20   11.50
 -16  26   3   42.00   20.50
  13 -26  -3   69.49   15.70
  13  13  -3   33.30   16.50
  13 -26  -3   55.69   24.20
 -26  13  -3   26.20   11.30
  26 -13   3   39.30   14.00
 -13 -13   3   28.20   15.50
 -13 -13   3   64.29   26.00
 -13  26   3   -1.10   22.60
 -26  16  -3  113.99   17.80
  16  10  -3  110.09   25.30
 -10  26   3  137.09   28.10
 -16 -10   3  165.88   23.00
  26 -16   3  172.28   28.90
  19   7  -3  493.35   48.00
 -26  19  -3  512.75   42.50
   7 -26  -3  666.53   44.60
 -19  -7   3  597.04   41.40
  26 -19   3  616.54   64.39
  26 -19   3  500.65   55.29
  26 -19   3  584.24   40.10
  -7  26   3  634.34   75.89
 -26  22  -3   65.19   14.00
  22   4  -3   79.29   22.30
   4 -26  -3   83.09   13.70
  26 -22   3  107.79   22.20
  -4  26   3   73.99   26.50
 -22  -4   3   76.09   12.20
   9  18  -3   83.89   19.30
  18 -27  -3  120.19   17.00
  18 -27  -3  102.49   21.90
  27  -9   3   71.19   15.40
 -18  27   3  125.69   22.50
  -9 -18   3  131.89   27.10
 -27  12  -3   63.89   11.40
  15 -27  -3   97.99   16.20
  15 -27  -3   59.79   21.00
  12  15  -3   62.29   18.20
 -12 -15   3   57.39   10.60
 -12 -15   3   58.09   24.00
  27 -12   3   61.69   14.10
  12 -27  -3    8.70   10.00
 -27  15  -3   -6.90    8.20
  15  12  -3   -2.80   12.80
 -15 -12   3    2.50    8.80
  27 -15   3   -3.90    8.70
 -12  27   3   52.59   26.40
   9 -27  -3  223.98   22.20
  18   9  -3  187.88   27.40
 -27  18  -3  179.88   20.90
  27 -18   3  130.69   18.90
 -18  -9   3  168.78   19.00
  -9  27   3  161.68   31.40
  11  17  -3  -18.60   10.30
  17 -28  -3    6.10    8.30
  17 -28  -3   16.70   22.10
 -17  28   3   20.50   25.60
 -11 -17   3    3.70   17.80
  14  14  -3    9.30   12.60
  14 -28  -3   34.20   10.50
 -28  14  -3   18.70    8.10
 -14  28   3   70.99   26.40
  28 -14   3   26.30   10.40
 -14 -14   3   40.20   21.10
  17  11  -3    6.40   11.20
  11 -28  -3   -6.90    7.50
 -28  17  -3    5.90    7.40
  28 -17   3   -4.00    7.80
 -17 -11   3    4.20   10.30
   1  -1  -4   15.40    8.60
  -1   0  -4   15.10   10.60
  -1   1   4    6.70   17.90
   1   0   4   14.80   17.40
   0  -1   4   38.00   18.80
   3  -2  -4  204.08   19.80
   2   1   4  195.48   30.00
   1  -3   4  186.88   30.00
  -3   2   4  220.48   30.90
   0  -2  -4   47.10   12.70
   2  -2   4   16.70   17.70
   0   2   4   35.20   19.30
  -2   0   4   27.30   19.00
  -3  -2  -4   -0.80   11.30
   5  -3  -4   -0.10    7.90
   2  -5   4   -8.90   17.80
  -5   3   4    1.50   19.60
   2  -3  -4    1.90    9.30
  -1  -2   4    8.00   19.40
  -2   3   4   -6.70   17.40
   4  -1  -4  932.11   58.09
   1   3   4  929.61   57.59
   3  -4   4  957.00   67.89
  -4   1   4  964.80   71.69
   1   3   4 1045.60   67.19
   7  -4  -4  865.51   55.59
  -4  -3  -4  934.11   62.49
   4   3   4  828.82   55.89
  -7   4   4  871.51   69.49
   3  -7   4  871.11   67.99
  -4   0  -4   38.80   12.40
   4  -4  -4   36.70   10.60
   0  -4   4   56.89   22.40
  -4   4   4   32.10    7.50
  -4   4   4   82.89   23.50
   1  -4  -4 1406.96   81.49
   3   1  -4 1333.97   74.79
  -1   4   4 1286.87   84.49
  -1   4   4 1199.98   77.29
  -3  -1   4 1274.07   88.99
   4  -3   4 1257.67   82.39
  -2  -4  -4 5068.59  275.07
   6  -2  -4 4617.64  268.17
  -6   2   4 4973.30  280.17
   2   4   4 4866.11  269.47
   4  -6   4 4482.45  275.57
  -5  -4  -4   38.80   16.90
   9  -5  -4   24.90    9.90
   4  -9   4   -9.90   21.30
  -9   5   4   43.20   24.50
   5   4   4   37.70   13.10
  -9   5   4   26.10    9.30
   6  -5  -4   82.49   13.50
  -5  -1  -4   84.39   18.20
  -6   5   4  142.49   30.10
   5   1   4   78.39   12.40
   1  -6   4   91.59   26.60
  -5   2  -4  182.28   24.40
   3  -5  -4  233.48   25.50
  -3   5   4  232.98   21.20
  -2  -3   4  229.88   36.00
   0  -5  -4 7019.80  377.56
  -5   0   4 6448.85  382.66
   5  -5   4 6683.13  377.46
   0   5   4 6635.84  372.96
   8  -3  -4 2484.75  146.19
  -3  -5  -4 2713.93  155.58
  -8   3   4 2721.43  160.58
  -8   3   4 2300.47  146.79
   5  -8   4 2410.76  154.58
   3   5   4 2705.33  149.19
  11  -6  -4   47.10   11.40
   5 -11   4   54.19   23.20
   6   5   4   76.99   17.20
 -11   6   4   36.80   23.70
  -6  -2  -4  111.69   21.20
   8  -6  -4   95.09   14.20
   6   2   4   83.69   15.80
  -8   6   4  110.49   15.60
   2  -8   4   92.89   28.70
  -8   6   4  166.28   33.10
  -6   1  -4  321.57   32.10
   5  -6  -4  297.07   28.10
  -1  -5   4  288.47   43.40
  -5   6   4  291.27   24.80
   2  -6  -4 2219.98  128.09
  -4  -2   4 2100.39  136.69
  -2   6   4 2106.39  124.09
  -1  -6  -4 6256.07  345.27
   7  -1  -4 6051.49  338.17
   1   6   4 6248.27  340.67
  -7   1   4 5993.00  350.36
   6  -7   4 5785.52  343.47
  -4  -6  -4  198.38   31.10
   4   6   4  123.59   19.70
 -10   4   4  104.19   17.40
   6 -10   4  153.78   27.90
  -7  -6  -4   77.89   23.20
  13  -7  -4   93.59   15.20
  13  -7  -4   71.79   24.00
 -13   7   4   69.29   30.20
 -13   7   4   55.89   15.20
   7   6   4   45.20   20.00
   7   6   4   95.59   52.29
  10  -7  -4  282.07   26.00
  -7  -3  -4  266.37   34.10
 -10   7   4  277.87   40.80
 -10   7   4  211.18   28.20
   7   3   4  255.37   31.50
   3 -10   4  256.07   38.70
   7  -7  -4 1072.59   66.09
  -7   0  -4 1025.40   69.39
  -7   7   4  984.00   63.19
   0  -7   4  999.40   78.19
   7   0   4  959.90   72.09
  -7   3  -4  228.68   28.40
   4  -7  -4  214.78   26.70
  -4   7   4  227.58   23.10
  -3  -4   4  228.68   36.70
   1  -7  -4 6219.08  341.17
   6   1  -4 5892.61  334.27
  -6  -1   4 5968.30  347.97
  -1   7   4 5974.90  337.07
   9  -2  -4 1823.52  109.09
  -2  -7  -4 1838.12  117.89
  -9   2   4 1888.91  124.89
   2   7   4 1877.21  112.89
  -5  -7  -4    8.20   15.70
  12  -5  -4  -10.30    8.00
  -5  -7  -4   16.10   19.00
 -12   5   4   44.90   26.50
 -12   5   4    1.40   13.80
 -12   5   4   32.80   21.60
   5   7   4   -1.50   16.80
   5   7   4   -7.20   13.30
   5   7   4   24.50   39.60
  -8  -7  -4   36.70   15.10
  -8  -7  -4  -23.40   23.10
  15  -8  -4   15.30   11.20
  15  -8  -4   67.09   28.20
  -8  -7  -4   30.70   24.20
  15  -8  -4   13.10   17.00
   7 -15   4   10.00   20.10
 -15   8   4   -0.30   20.30
   8   7   4   62.29   19.00
 -15   8   4   -6.10   28.60
 -15   8   4    4.60   15.30
   7 -15   4   -3.60   18.30
 -15   8   4   19.50   15.80
   8   7   4   28.50   19.70
 -15   8   4   48.00   18.30
  12  -8  -4   -2.70   18.20
  -8  -4  -4   -4.50   15.10
  12  -8  -4    3.50    9.00
 -12   8   4    5.90   12.40
   4 -12   4    3.80   21.00
   4 -12   4   20.60   20.90
 -12   8   4    8.40    8.80
   4 -12   4  -21.30   28.60
   8   4   4   -4.80   15.90
   8   4   4   10.10   14.00
 -12   8   4   10.60   18.20
 -12   8   4  -11.80   21.50
   9  -8  -4   -2.90    8.00
  -8  -1  -4    8.40   14.40
  -9   8   4    1.00    7.30
   1  -9   4    6.50   22.00
   8   1   4   -0.30   14.10
   6  -8  -4  420.06   35.00
  -8   2  -4  390.46   38.70
  -2  -6   4  379.96   47.30
  -6   8   4  458.15   33.20
  -8   5  -4 2075.79  116.19
   3  -8  -4 1969.50  117.79
   5   3  -4 1853.21  111.39
  -3   8   4 1904.11  114.29
  -5  -3   4 1875.51  127.69
   0  -8  -4 4866.11  283.07
   8   0  -4 4959.90  276.17
  -8   0   4 4804.32  289.47
   0   8   4 5028.50  279.37
  -3  -8  -4   45.20   19.20
  11  -3  -4   47.80   11.40
   3   8   4   35.90   14.30
 -11   3   4   62.79   28.30
 -11   3   4   36.80   15.60
  14  -6  -4   51.19   19.80
  -6  -8  -4   11.70   14.70
  -6  -8  -4   16.80   19.00
  14  -6  -4    8.80    9.20
  -6  -8  -4  -18.80   18.30
 -14   6   4   10.30   19.50
 -14   6   4   23.40   33.80
 -14   6   4   -4.00   19.70
 -14   6   4   21.20   15.50
 -14   6   4   13.20   17.20
   8 -14   4   71.29   36.10
   8 -14   4   -6.50   19.40
   6   8   4    0.80   15.90
  -9  -8  -4   23.40   22.20
  -9  -8  -4   23.60   13.80
  -9  -8  -4   17.00   17.30
  17  -9  -4    9.10   20.60
  17  -9  -4   -0.40    9.70
  17  -9  -4    5.00   26.50
 -17   9   4   -5.50   22.70
   8 -17   4   29.20   22.80
   8 -17   4   32.60   23.00
 -17   9   4   25.60   33.70
 -17   9   4   53.19   22.20
 -17   9   4    6.30   17.20
 -17   9   4   22.90   23.60
   9   8   4   26.50   25.00
   8 -17   4   72.09   28.50
  14  -9  -4  -11.20    8.80
  -9  -5  -4    2.50   16.60
  -9  -5  -4   -0.90   11.00
  14  -9  -4   -5.70   15.20
 -14   9   4  -32.00   22.60
   5 -14   4   -5.40   25.60
   5 -14   4   19.30   21.30
   9   5   4   -3.10   12.20
   9   5   4    4.20   19.60
 -14   9   4   10.20   18.30
   5 -14   4   -4.60   17.90
 -14   9   4   -5.50   12.60
 -14   9   4   20.40   12.60
  -9  -2  -4  407.06   41.30
  11  -9  -4  441.46   33.80
   9   2   4  318.47   43.90
 -11   9   4  347.07   36.60
 -11   9   4  371.96   31.60
   2 -11   4  463.95   50.89
   2 -11   4  316.37   45.90
   9   2   4  343.57   37.80
  -9   1  -4   11.20   14.00
   8  -9  -4   24.00   10.40
  -1  -8   4   46.40   23.20
   9  -1   4   22.20   17.00
  -8   9   4   17.40    8.30
   5  -9  -4   15.80   11.70
  -9   4  -4   41.50   15.60
   4   5  -4   18.30   10.20
  -4  -5   4   17.80   21.80
  -5   9   4   -4.00    8.70
   7   2  -4 3651.93  212.78
  -9   7  -4 3787.62  214.78
   2  -9  -4 3771.92  219.08
  -7  -2   4 3593.34  227.18
  -2   9   4 4014.40  216.28
  -9  10  -4  536.75   39.00
  -1  -9  -4  562.74   50.49
  10  -1  -4  592.44   41.40
 -10   1   4  546.35   58.39
   1   9   4  629.84   46.30
  -4  -9  -4   26.90   16.70
  13  -4  -4    4.00    9.80
  13  -4  -4   30.00   23.00
  -4  -9  -4  -17.80   14.80
   4   9   4  -11.10   13.60
 -13   4   4  -22.00   14.80
 -13   4   4    9.00   17.50
   4   9   4  -69.79   44.30
 -13   4   4    3.80   20.10
   4   9   4  -14.90   17.70
  -7  -9  -4  474.95   51.99
  16  -7  -4  485.65   50.49
  16  -7  -4  474.75   39.40
  -7  -9  -4  449.86   41.40
  16  -7  -4  445.96   59.99
   9 -16   4  571.74   74.09
 -16   7   4  451.45   46.20
   9 -16   4  345.37   53.19
 -16   7   4  478.35   44.50
   7   9   4  466.85   50.89
   9 -16   4  377.96   51.29
 -16   7   4  351.86   51.59
 -16   7   4  513.95   65.39
 -16   7   4  330.87   47.30
  19 -10  -4    7.60   25.00
  -9  19  -4   44.60   25.10
  19 -10  -4   14.60   19.80
 -10  -9  -4   33.90   14.50
 -10  -9  -4    0.90   24.70
  19 -10  -4   47.30   16.40
 -19  10   4  100.49   31.40
 -19  10   4   97.09   45.20
  10   9   4   23.10   19.50
   9 -19   4    6.90   22.10
   9 -19   4   53.29   26.80
 -19  10   4   31.70   37.60
   9 -19   4   92.69   30.80
 -19  10   4   28.70   17.20
  16 -10  -4   19.70   11.10
  16 -10  -4   18.20   18.40
 -10  -6  -4   36.40   14.80
 -10  -6  -4  -29.30   19.90
   6 -16   4   20.80   21.60
 -16  10   4   26.00   17.30
   6 -16   4   44.50   24.00
 -16  10   4   53.19   30.30
 -16  10   4   34.40   14.90
 -16  10   4   -3.80   21.30
  10   6   4   24.50   14.80
 -16  10   4   -2.30   18.50
   6 -16   4   25.00   27.60
  10   6   4  -10.80   23.90
  13 -10  -4  994.70   67.59
 -10  -3  -4  863.21   60.89
 -10  -3  -4  805.92   69.39
 -13  10   4  814.42   58.99
 -13  10   4  886.41   62.59
  10   3   4  852.51   63.79
   3 -13   4  830.72   77.79
 -13  10   4  921.31   67.19
  10   3   4  743.73   69.29
 -13  10   4  736.83   72.79
   3 -13   4  784.62   68.99
  10 -10  -4 1267.47   77.59
 -10   0  -4 1185.88   82.99
  10   0   4 1116.59   83.29
 -10  10   4 1195.18   76.59
   0 -10   4 1228.18   91.79
 -10   3  -4    3.40   14.50
   7 -10  -4   15.30   11.30
   3   7  -4    5.40   13.00
  -7  10   4    6.20    8.90
  -3  -7   4  -27.80   18.10
 -10   6  -4  309.27   31.20
   4 -10  -4  297.77   31.20
   6   4  -4  240.68   25.90
  -4  10   4  281.47   27.20
  -6  -4   4  317.37   45.40
 -10   9  -4  553.44   40.80
   9   1  -4  561.54   40.80
   1 -10  -4  560.64   47.30
  -1  10   4  604.04   44.40
  -9  -1   4  501.25   58.09
  -2 -10  -4  -24.00   23.60
 -10  12  -4    6.60    8.30
  -2 -10  -4   12.60   18.30
 -12   2   4   23.80   25.20
 -12   2   4  -37.40   19.60
 -12   2   4    4.70   14.00
   2  10   4   -4.00   13.70
  10 -12   4   13.50   25.70
 -12   2   4    1.60   19.30
   2  10   4   -1.00   13.00
 -10  15  -4   34.40   12.10
  -5 -10  -4   -3.10   19.30
  15  -5  -4   20.30   12.20
  -5 -10  -4   45.60   17.70
  15  -5  -4   33.10   22.90
  -5 -10  -4   22.80   16.60
 -15   5   4  -10.80   21.30
  10 -15   4   40.90   22.40
 -15   5   4   14.80   23.30
 -15   5   4   56.09   17.90
   5  10   4   35.40   20.30
 -15   5   4   33.30   24.20
   5  10   4   15.70   26.20
 -15   5   4  -16.00   28.10
  10 -15   4   40.00   15.50
  -8 -10  -4  820.82   66.29
  -8 -10  -4  696.53   72.39
  18  -8  -4  887.51   62.39
  18  -8  -4  854.21   71.49
  -8 -10  -4  924.11   62.09
  18  -8  -4 1002.10   80.49
 -18   8   4  786.12   75.69
   8  10   4  845.82   70.59
  10 -18   4  886.91   77.89
   8  10   4  765.12   73.39
 -18   8   4  903.11   66.89
  10 -18   4  818.62   71.49
 -18   8   4  903.81   92.99
 -18   8   4  869.51   68.49
  10 -18   4  775.32   87.29
  21 -11  -4  120.29   33.80
 -10  21  -4   72.59   25.20
  21 -11  -4   31.90   17.50
 -11 -10  -4   11.20   28.00
 -11 -10  -4   46.50   26.20
  11  10   4   27.50   42.90
  10 -21   4   85.99   30.20
 -21  11   4   69.09   22.50
  11  10   4   55.99   20.50
 -21  11   4    0.00   54.69
  18 -11  -4   98.99   19.40
 -11  -7  -4  133.99   29.40
 -11  -7  -4  144.39   21.30
  18 -11  -4  153.58   28.90
  18 -11  -4   75.39   23.20
 -11  -7  -4  103.29   32.60
  11   7   4  134.29   27.30
   7 -18   4  140.19   31.70
   7 -18   4  154.08   34.60
 -18  11   4  105.39   22.90
   7 -18   4   68.39   31.70
  11   7   4   63.29   32.60
 -18  11   4  125.79   40.40
  15 -11  -4  111.89   18.40
  15 -11  -4  120.19   27.50
  15 -11  -4  132.99   26.60
 -11  -4  -4   23.40   39.50
 -11  -4  -4  123.69   27.20
 -15  11   4  115.19   21.40
  11   4   4  104.69   32.10
   4 -15   4  166.08   34.00
 -15  11   4   90.09   23.70
   4 -15   4  100.89   27.70
  11   4   4   68.99   20.40
   4 -15   4   46.00   37.90
 -15  11   4  131.39   28.40
 -15  11   4   87.79   19.20
 -15  11   4  122.69   33.60
 -11  -1  -4 3187.28  192.38
 -11  -1  -4 3388.56  201.58
  12 -11  -4 3658.93  191.68
   1 -12   4 3370.16  207.98
 -12  11   4 3182.68  201.08
   1 -12   4 3714.13  218.98
  11   1   4 3100.29  193.48
  11   1   4 2983.80  201.88
  11   1   4 3018.00  198.58
 -12  11   4 3290.67  190.78
 -12  11   4 3314.57  194.58
   1 -12   4 2942.11  199.38
   9 -11  -4  733.83   49.70
 -11   2  -4  680.93   54.89
  -2  -9   4  626.04   60.89
  -2  -9   4  596.34   60.39
  -9  11   4  647.84   53.89
  -2  -9   4  594.04   68.39
  -9  11   4  667.73   47.10
   5   6  -4  213.88   27.60
 -11   5  -4  205.38   30.10
   6 -11  -4  230.08   27.20
  -6  11   4  244.38   25.30
  -5  -6   4  237.58   36.70
   3 -11  -4  132.99   21.00
   8   3  -4  125.49   17.40
 -11   8  -4  126.69   19.20
  -8  -3   4  156.98   35.00
  -3  11   4  131.39   18.90
 -11  11  -4    0.10    9.50
  11   0  -4   19.30   11.20
   0 -11  -4   19.80   19.70
   0 -11  -4   20.80   14.10
   0  11   4   26.20   42.70
 -11   0   4   25.20   25.20
   0  11   4    0.10   12.40
 -11   0   4   25.00   19.80
 -11   0   4   27.80   15.30
  11 -11   4   11.30   27.80
   0  11   4   -6.60   14.10
  14  -3  -4   80.09   24.10
  -3 -11  -4   30.40   18.50
  -3 -11  -4   41.70   19.10
  -3 -11  -4   33.10   20.80
 -11  14  -4   25.10   12.50
  14  -3  -4   28.70   12.80
 -14   3   4  -18.20   32.20
  11 -14   4   18.90   22.90
   3  11   4   71.19   20.50
  11 -14   4  154.78   80.69
 -14   3   4   47.00   17.60
   3  11   4   29.00   21.70
 -14   3   4    6.40   29.00
   3  11   4   38.00   19.30
 -14   3   4   69.59   22.80
  11 -14   4   42.90   14.30
  -6 -11  -4 1593.04  113.89
  17  -6  -4 1873.81  134.29
  -6 -11  -4 1827.42  112.39
 -11  17  -4 1915.11  109.39
  17  -6  -4 1772.22  111.39
  17  -6  -4 1888.21  122.69
  -6 -11  -4 1581.44  120.69
 -17   6   4 1875.81  136.49
 -17   6   4 1572.84  113.29
  11 -17   4 1628.54  124.79
  11 -17   4 1678.93  135.99
 -17   6   4 1762.62  114.99
 -17   6   4 1875.71  115.39
  20  -9  -4  799.12   63.79
 -11  20  -4  919.81   64.49
  20  -9  -4  873.71   70.69
 -11  20  -4  724.13   65.99
  20  -9  -4  823.02   73.69
  -9 -11  -4  800.12   67.39
  -9 -11  -4  863.91   58.39
  11 -20   4  950.60   84.99
 -20   9   4  827.02   66.49
 -20   9   4  961.80  102.49
  11 -20   4  834.82   77.49
   9  11   4  836.72   71.09
   9  11   4  733.93   80.39
  11 -20   4  830.62   69.99
 -12 -11  -4  -15.50   16.60
  23 -12  -4   39.10   19.00
  23 -12  -4   13.70   19.20
 -11  23  -4    5.00   14.70
  12  11   4   44.00   17.50
  11 -23   4   34.40   23.90
 -23  12   4   15.40   12.50
  11 -23   4  -17.70   21.30
  11 -23   4   76.89   32.00
 -12  -8  -4   56.79   26.80
 -12  -8  -4   31.10   13.40
  20 -12  -4   20.50   19.30
  -8  20  -4   41.00   20.30
 -12  -8  -4   42.60   17.80
  -8  20  -4   39.10   21.20
  20 -12  -4   10.40   14.10
  20 -12  -4   23.80   18.10
  12   8   4   18.70   19.10
 -20  12   4  104.99   57.79
   8 -20   4    3.60   27.10
 -20  12   4   32.60   14.90
  12   8   4   35.70   39.60
 -20  12   4  -47.00   46.10
   8 -20   4  -11.20   23.40
   8 -20   4   74.09   25.90
 -12  -5  -4   32.40   14.10
  17 -12  -4   55.89   23.40
  17 -12  -4   17.00   12.70
 -12  -5  -4   65.29   21.60
 -17  12   4   -5.90   25.30
   5 -17   4   45.40   26.50
  12   5   4   34.60   17.30
 -17  12   4   23.20   18.00
  12   5   4    6.50   30.20
 -17  12   4   -0.50   32.60
   5 -17   4   95.09   40.30
   5 -17   4   31.50   25.60
 -17  12   4   45.20   17.20
  14 -12  -4 2768.72  164.28
  14 -12  -4 2777.22  155.58
 -12  -2  -4 2592.44  165.58
 -12  -2  -4 2656.13  156.68
 -14  12   4 2623.74  162.08
   2 -14   4 2457.85  150.28
  12   2   4 2643.04  190.78
  12   2   4 2597.14  160.08
 -14  12   4 2569.94  159.78
 -14  12   4 2600.64  156.68
   2 -14   4 2432.16  168.98
  12   2   4 2273.47  167.28
   2 -14   4 2785.42  174.68
 -12   1  -4 2837.02  181.58
  11 -12  -4 3161.18  173.88
 -12   1  -4 2895.61  173.78
  12  -1   4 3348.06  207.58
 -11  12   4 2832.02  175.88
  -1 -11   4 3072.39  200.98
  12  -1   4 2865.11  174.98
 -11  12   4 2883.21  172.68
  -1 -11   4 2690.03  181.48
  -1 -11   4 2838.72  187.38
   8 -12  -4    3.00   17.10
 -12   4  -4   15.90   15.10
   4   8  -4    7.00   14.50
   8 -12  -4    6.20   11.40
  -4  -8   4  -10.70   20.00
  -4  -8   4   -5.60   21.10
  -8  12   4   30.80   14.20
  12  -4   4   -6.30   25.00
  12  -4   4   34.50   11.60
  -8  12   4    7.20    9.50
  -4  -8   4    3.90   17.40
   5 -12  -4   66.49   19.10
 -12   7  -4   34.20   15.30
   5 -12  -4   61.29   15.80
   7   5  -4   60.29   14.90
  12  -7   4   21.80   26.60
  -7  -5   4   51.89   20.20
  -5  12   4   69.89   18.50
  12  -7   4   34.30   33.10
  -5  12   4   44.60   13.00
  -7  -5   4   34.10   24.00
  -5  12   4    6.40   25.60
  10   2  -4   74.69   15.20
   2 -12  -4   36.70   19.10
   2 -12  -4   38.80   24.50
 -12  10  -4   32.40   12.90
 -10  -2   4  -27.60   37.10
 -10  -2   4   63.19   18.60
  -2  12   4   40.20   13.90
  12 -10   4   62.49   33.20
 -10  -2   4   72.69   22.40
  -2  12   4   83.29   18.70
 -10  -2   4   17.20   24.80
 -10  -2   4   58.89   27.90
  -2  12   4   17.90   39.70
  -1 -12  -4  364.16   43.70
  13  -1  -4  397.96   35.60
  -1 -12  -4  409.06   43.00
 -12  13  -4  375.36   32.90
  -1 -12  -4  455.35   62.89
   1  12   4  343.77   40.40
 -13   1   4  383.26   43.30
   1  12   4  299.97   52.29
   1  12   4  368.86   41.60
  12 -13   4  306.37   33.30
 -13   1   4  424.16   40.40
 -13   1   4  378.96   57.89
  12 -13   4  344.47   51.79
  -4 -12  -4  147.49   25.60
  -4 -12  -4  220.78   36.40
  16  -4  -4  201.18   27.90
 -12  16  -4  206.28   27.70
  -4 -12  -4  223.18   31.70
  16  -4  -4  253.07   40.10
  12 -16   4  184.68   50.19
   4  12   4  139.29   27.60
  12 -16   4  229.58   25.90
   4  12   4  225.68   34.40
 -16   4   4  229.38   35.10
   4  12   4  156.98   29.20
 -16   4   4  230.08   47.20
 -16   4   4  142.49   29.40
  12 -16   4  205.88   33.60
 -12  19  -4 3277.27  184.58
  19  -7  -4 3073.99  187.28
  -7 -12  -4 3198.48  191.08
  19  -7  -4 3317.57  199.18
  -7 -12  -4 3127.29  183.08
 -12  19  -4 3285.17  187.98
  19  -7  -4 2990.40  194.78
  12 -19   4 2943.51  189.08
   7  12   4 3066.79  195.08
 -19   7   4 3271.07  189.18
  12 -19   4 2914.91  202.18
  12 -19   4 2957.20  199.98
 -19   7   4 3412.56  215.28
   7  12   4 2713.93  194.48
 -19   7   4 3191.78  190.68
 -10 -12  -4  330.77   29.50
  22 -10  -4  415.26   50.49
 -10 -12  -4  354.46   40.30
 -12  22  -4  325.27   39.80
  22 -10  -4  317.87   41.10
  12 -22   4  385.96   52.29
  12 -22   4  382.66   57.39
  10  12   4  408.56   43.70
  12 -22   4  296.17   39.10
 -22  10   4  402.76   40.80
 -13 -12  -4   -0.70   27.70
  25 -13  -4  -19.70   15.30
  13  12   4   -4.60   11.20
  12 -25   4   19.50   17.50
 -25  13   4   15.70   10.30
  -9  22  -4   25.60   18.60
 -13  -9  -4   26.10   33.00
 -13  -9  -4   45.30   17.90
  22 -13  -4   45.70   20.10
 -13  -9  -4   29.70   11.50
  22 -13  -4   15.00   18.50
  22 -13  -4  -10.40   17.40
  13   9   4   39.70   18.20
 -22  13   4    3.90   13.20
   9 -22   4   28.80   23.20
   9 -22   4   57.49   25.30
 -13  -6  -4  317.97   51.09
  -6  19  -4  317.37   44.80
  19 -13  -4  308.07   42.90
 -13  -6  -4  388.66   34.70
 -13  -6  -4  352.06   43.10
  19 -13  -4  316.87   45.20
  19 -13  -4  338.17   36.60
 -19  13   4  333.57   57.39
  13   6   4  243.18   56.49
   6 -19   4  461.55   54.79
  13   6   4  418.36   44.90
   6 -19   4  388.66   56.49
 -19  13   4  459.15   54.69
 -19  13   4  405.96   42.70
  16 -13  -4  641.24   57.59
 -13  -3  -4  668.13   60.79
  16 -13  -4  485.75   62.09
 -13  -3  -4  562.74   49.30
  16 -13  -4  610.24   48.20
 -13  -3  -4  590.64   58.49
  -3  16  -4  532.75   47.70
  13   3   4  797.52  109.09
 -16  13   4  706.83   65.99
 -16  13   4  612.54   68.59
   3 -16   4  646.64  100.39
  13   3   4  602.34   57.19
 -16  13   4  524.25   50.39
  13 -13  -4 5065.09  296.77
 -13   0  -4 5059.29  299.47
  13 -13  -4 5442.46  290.27
 -13   0  -4 4898.01  289.37
  13   0   4 4903.91  292.77
   0 -13   4 5067.09  304.47
   0 -13   4 5063.79  284.67
   0 -13   4 5237.88  300.87
 -13  13   4 4989.00  293.27
 -13  13   4 4882.11  293.67
 -13  13   4 5078.69  290.37
   0 -13   4 4867.81  299.77
   3  10  -4 1044.10   70.29
 -13   3  -4  973.50   66.09
  13  -3   4  765.52   94.29
 -10  13   4 1016.70   65.89
 -10  13   4  933.01   69.39
 -10  13   4 1031.40   73.39
  -3 -10   4  848.62   72.19
  -3 -10   4  987.70   80.59
  13  -3   4  975.30   67.09
   6   7  -4  369.16   38.10
   7 -13  -4  490.95   62.69
 -13   6  -4  402.26   42.80
  -6  -7   4  316.67   37.90
  -7  13   4  392.26   37.90
  -7  13   4  319.17   32.90
  -6  -7   4  322.97   46.20
  -6  -7   4  364.46   49.90
  13  -6   4  390.56   34.10
 -13   9  -4   11.80   12.50
   4 -13  -4   -9.90   17.60
   4 -13  -4    1.80   21.00
   4 -13  -4   13.30   12.40
  13  -9   4    4.20   36.90
  -4  13   4   46.80   18.90
  13  -9   4   72.59   33.80
  -9  -4   4   62.89   23.90
  -9  -4   4   72.79   27.60
  -4  13   4  -12.80   18.60
  -9  -4   4    9.50   17.20
  13  -9   4   13.50   12.40
  -4  13   4   30.60   12.80
   1 -13  -4  166.08   29.00
   1 -13  -4  131.49   25.40
  12   1  -4  171.98   31.60
   1 -13  -4  112.49   22.60
  12   1  -4  209.98   26.90
 -12  -1   4  145.89   25.20
  13 -12   4  174.08   21.80
  -1  13   4  163.18   43.10
  -1  13   4  173.58   26.80
 -12  -1   4  204.28   30.40
 -12  -1   4  167.58   40.00
  13 -12   4  190.98   34.50
  13 -12   4   74.39   41.70
  -1  13   4  169.88   25.30
  15  -2  -4  -34.30   17.60
 -13  15  -4   18.30   11.70
  15  -2  -4   17.80   11.40
  -2 -13  -4  -31.60   15.40
  -2 -13  -4   18.20   16.00
  -2 -13  -4    3.50   15.20
 -15   2   4  -44.50   22.90
 -15   2   4   24.80   16.60
   2  13   4   -3.60   19.00
  13 -15   4   -8.20   40.30
 -15   2   4   18.20   32.40
  13 -15   4   -0.70   11.90
   2  13   4   -7.60   17.50
  13 -15   4  -50.59   21.40
 -15   2   4    2.80   18.50
   2  13   4   22.10   18.80
 -13  18  -4 2799.32  162.38
  -5 -13  -4 2359.96  160.28
  -5 -13  -4 2674.23  156.18
  18  -5  -4 2654.33  168.48
 -13  18  -4 2751.42  160.18
  18  -5  -4 2623.14  159.48
 -18   5   4 2558.94  161.08
   5  13   4 2256.17  164.98
  13 -18   4 2551.84  180.08
  13 -18   4 2505.15  172.18
  13 -18   4 2660.13  164.18
 -18   5   4 2686.43  159.88
  -8 -13  -4 1686.73  110.39
  21  -8  -4 1569.04  136.19
  -8 -13  -4 1431.76  105.59
 -13  21  -4 1685.23  124.19
  21  -8  -4 1802.22  141.19
  21  -8  -4 1628.64  107.99
   8  13   4 1790.92  119.19
  13 -21   4 1621.24  115.59
  13 -21   4 1381.86  146.79
  24 -11  -4   35.70   18.30
 -13  24  -4    1.40   13.80
  24 -11  -4   -5.20   19.50
 -11 -13  -4  -20.50   13.70
  13 -24   4  -19.20   17.60
  11  13   4   16.60   15.50
 -24  11   4   -1.90   10.80
  13 -24   4   -3.90   22.30
  13 -24   4    8.50   28.10
 -14 -13  -4   20.50   13.20
 -13  27  -4   16.40   13.50
  27 -14  -4   14.10   14.20
  14  13   4   24.90   11.30
 -27  14   4   30.70   10.40
  13 -27   4  -36.00   28.30
  13 -27   4    4.30   14.40
  24 -14  -4    6.10   15.10
 -10  24  -4   -1.30   15.50
 -14 -10  -4  -25.70   13.50
  14  10   4   31.20   14.60
  10 -24   4  -30.20   18.20
  10 -24   4  -38.40   16.90
 -24  14   4  -12.60    9.90
  21 -14  -4   42.60   25.50
 -14  -7  -4   49.20   31.50
  -7  21  -4   40.60   27.10
 -14  -7  -4   69.19   15.10
  -7  21  -4   53.39   21.70
   7 -21   4  103.39   31.50
   7 -21   4   66.09   27.40
  14   7   4   59.09   18.90
 -21  14   4  103.79   22.10
 -14  -4  -4   13.90   11.60
 -14  -4  -4   79.69   23.70
  -4  18  -4   33.80   28.80
  18 -14  -4   41.50   19.60
  18 -14  -4   30.20   14.10
  -4  18  -4  -14.00   21.50
  18 -14  -4   12.40   19.90
  14   4   4   45.80   18.40
   4 -18   4   64.49   24.80
   4 -18   4   24.30   25.20
 -18  14   4   41.70   16.70
  14   4   4  -31.20   61.99
 -18  14   4   42.10   33.20
 -18  14   4  101.99   36.80
 -14  -1  -4 1479.65  114.19
  -1  15  -4 1599.94  104.49
  15 -14  -4 1680.73  103.29
  15 -14  -4 1756.42  111.79
  15 -14  -4 1590.14  110.89
 -14  -1  -4 1654.33  103.59
  14   1   4 1627.34  111.79
   1 -15   4 1699.53  116.79
  14   1   4 1786.62  143.79
   1 -15   4 1529.75   97.19
 -15  14   4 1628.54  104.89
 -15  14   4 1640.24  107.69
 -15  14   4 1494.05  113.49
   2  12  -4 3057.89  180.48
  12 -14  -4 3119.99  177.08
  12 -14  -4 2925.81  183.18
 -14   2  -4 3129.39  186.68
 -14   2  -4 2910.21  175.48
  -2 -12   4 2990.20  189.98
 -12  14   4 2952.70  180.18
 -12  14   4 3107.99  186.08
  -2 -12   4 2717.83  184.18
 -12  14   4 2975.90  183.08
  -2 -12   4 2803.22  172.08
  -2 -12   4 3013.40  187.68
  14  -2   4 2967.70  178.08
   5   9  -4    3.70   17.00
 -14   5  -4   -9.00   15.30
   9 -14  -4  -32.60   16.20
   9 -14  -4   -0.60   17.80
   9 -14  -4   17.40   11.40
  -5  -9   4   39.30   26.10
  -9  14   4   -1.40   12.10
  14  -5   4    4.00   10.50
  -9  14   4    0.20   16.90
  -9  14   4   -0.50   10.00
  14  -5   4   -3.50   36.50
  -5  -9   4    8.80   19.90
  -5  -9   4  -27.90   17.80
  -5  -9   4   37.80   18.40
 -14   8  -4   11.00   17.40
   6 -14  -4   22.50   17.50
 -14   8  -4    3.20   15.50
   6 -14  -4   41.60   19.90
   6 -14  -4   -5.90    9.50
  -6  14   4    8.40   10.90
  -6  14   4  -13.10   16.80
  14  -8   4   73.69   39.10
  14  -8   4    6.80   28.80
  -8  -6   4   46.50   18.40
  14  -8   4   -2.80   10.80
  -6  14   4   20.30   11.80
  -8  -6   4  -31.00   16.20
 -14  11  -4   18.60   15.60
  11   3  -4   59.19   17.80
   3 -14  -4   52.99   20.50
  11   3  -4   75.69   22.60
   3 -14  -4   39.60   16.40
 -14  11  -4   24.00   21.00
   3 -14  -4   57.69   17.80
 -11  -3   4   60.69   22.00
  -3  14   4   55.49   17.90
  14 -11   4   45.90   13.80
 -11  -3   4   67.39   23.70
 -11  -3   4   34.70   17.30
  14 -11   4   53.79   41.10
 -11  -3   4   24.60   37.70
  14 -11   4   25.40   27.30
 -11  -3   4   36.10   28.90
  -3  14   4   10.90   19.10
  14   0  -4  187.38   27.00
   0 -14  -4  199.08   31.40
   0 -14  -4  266.87   38.20
 -14  14  -4  221.48   29.50
  14   0  -4  259.67   37.90
   0 -14  -4  209.78   31.30
   0  14   4  247.78   35.10
 -14   0   4  280.57   34.70
 -14   0   4  202.98   31.80
  14 -14   4  170.58   23.30
  14 -14   4  188.98   34.00
 -14   0   4  229.28   46.70
 -14   0   4  248.78   37.60
  14 -14   4  322.67   49.80
   0  14   4  275.27   38.90
   0  14   4  147.19   27.70
  -3 -14  -4  433.56   53.89
 -14  17  -4  604.74   47.40
  -3 -14  -4  549.45   51.79
  17  -3  -4  620.24   59.79
  -3 -14  -4  544.05   47.10
  17  -3  -4  563.14   56.79
 -17   3   4  606.94   52.69
   3  14   4  526.05   57.09
 -17   3   4  591.04   53.09
  14 -17   4  537.75   40.90
 -17   3   4  601.04   82.09
   3  14   4  577.14   59.19
 -17   3   4  431.16   74.49
   3  14   4  611.14   52.79
  -6 -14  -4 2571.44  165.68
  20  -6  -4 2569.34  169.68
  20  -6  -4 2804.82  175.08
  -6 -14  -4 2574.54  153.98
 -14  20  -4 2944.21  163.68
  20  -6  -4 2606.44  164.78
 -14  20  -4 2721.23  160.68
 -20   6   4 2677.83  165.08
 -20   6   4 2644.64  162.08
  14 -20   4 2561.04  165.28
  14 -20   4 2774.62  181.48
  14 -20   4 2654.73  175.78
 -20   6   4 2475.85  196.98
   6  14   4 2547.25  169.48
 -14  23  -4  296.07   34.70
  -9 -14  -4  254.27   35.50
  23  -9  -4  228.98   38.10
  14 -23   4  239.08   35.30
  14 -23   4  334.47   46.50
   9  14   4  302.37   39.00
 -23   9   4  233.58   31.90
  14 -23   4  193.68   38.20
  26 -12  -4    0.80   16.40
 -14  26  -4   29.90   13.70
 -12 -14  -4   59.19   16.40
  14 -26   4   14.40   24.60
  14 -26   4   29.60   16.10
  12  14   4   19.60   14.10
 -26  12   4   26.20   12.00
  26 -15  -4   -7.50   13.10
 -11  26  -4   11.20   14.10
 -15 -11  -4  -15.30   13.70
  11 -26   4  -11.90   15.70
  11 -26   4   15.70   17.40
 -26  15   4  -19.50    8.20
  15  11   4   11.40   12.10
  -8  23  -4   10.80   14.90
  23 -15  -4  -29.30   15.10
 -15  -8  -4   -3.60   14.80
 -23  15   4    7.40   12.20
  15   8   4   15.70   11.40
   8 -23   4   43.80   21.80
   8 -23   4   49.20   23.00
 -15  -5  -4   89.09   33.50
  -5  20  -4   47.80   23.90
 -15  -5  -4   66.09   22.20
  20 -15  -4   40.70   21.90
 -15  -5  -4   36.70   12.40
  20 -15  -4   23.30   15.00
  -5  20  -4   21.00   22.60
  20 -15  -4   53.09   19.10
 -20  15   4   46.50   17.40
 -20  15   4   -6.00   40.30
   5 -20   4   19.20   25.80
   5 -20   4   21.40   22.60
  15   5   4   16.00   11.80
 -20  15   4  -47.60   32.80
  17 -15  -4  147.59   26.70
  -2  17  -4  117.29   24.40
  17 -15  -4  152.18   28.20
  17 -15  -4  137.99   28.80
 -15  -2  -4  178.98   32.70
  -2  17  -4  128.89   25.10
 -15  -2  -4   99.29   29.30
 -15  -2  -4  119.49   20.50
   2 -17   4  156.78   31.50
 -17  15   4  152.78   26.60
  15   2   4   95.49   23.80
  15   2   4  221.88   46.60
 -17  15   4  101.69   23.70
 -17  15   4  171.58   43.90
   2 -17   4  148.99   33.60
  14 -15  -4 2322.97  142.39
  14 -15  -4 2225.68  133.19
 -15   1  -4 2144.89  131.89
   1  14  -4 1943.61  134.89
 -15   1  -4 2144.79  144.79
  15  -1   4 2369.06  160.98
  15  -1   4 2028.90  137.69
  -1 -14   4 2053.29  143.49
 -14  15   4 2190.98  137.69
  -1 -14   4 2284.87  128.59
 -14  15   4 2201.78  135.09
 -15   4  -4  202.38   33.80
 -15   4  -4  230.58   28.70
  11 -15  -4  251.37   36.80
   4  11  -4  212.98   34.50
  11 -15  -4  240.38   28.80
  -4 -11   4  301.47   45.60
  -4 -11   4  247.58   27.50
  15  -4   4  286.57   32.20
  -4 -11   4  251.07   43.40
  15  -4   4  238.38   50.39
 -11  15   4  277.27   29.80
 -11  15   4  266.17   35.80
 -11  15   4  226.68   32.90
 -15   7  -4    8.40   11.40
   8 -15  -4   10.50   18.30
   7   8  -4   67.79   24.70
   8 -15  -4   -1.50   11.50
   8 -15  -4   18.40   16.10
 -15   7  -4    1.10   17.30
   7   8  -4   36.50   18.20
  -7  -8   4   35.90   24.20
  -8  15   4   -8.40   17.30
  -7  -8   4  -16.80   19.10
  -8  15   4   20.30   15.50
  -8  15   4   25.80   12.10
  15  -7   4   32.50   30.10
  15  -7   4   56.59   40.40
  -7  -8   4   18.10   15.60
  15  -7   4   20.60   11.80
  10   5  -4   42.40   18.30
   5 -15  -4   43.50   15.30
 -15  10  -4   21.00   14.80
   5 -15  -4   42.90   15.80
   5 -15  -4   20.10   19.50
 -15  10  -4   36.20   17.60
  10   5  -4   75.19   21.00
  15 -10   4   31.80   12.60
 -10  -5   4   19.70   20.60
  -5  15   4   19.40   13.70
 -10  -5   4   31.40   16.90
 -10  -5   4   42.60   26.10
  15 -10   4   -1.80   41.10
  -5  15   4   50.99   19.70
  15 -10   4   38.60   29.10
 -10  -5   4   27.70   23.20
   2 -15  -4   20.20   16.20
  13   2  -4   -2.60   13.80
   2 -15  -4   25.40   19.90
   2 -15  -4   -0.40   19.70
 -15  13  -4   35.20   13.50
  13   2  -4   -4.10   20.00
 -13  -2   4   50.99   26.90
  -2  15   4   -9.80   14.90
 -13  -2   4   16.10   17.90
  15 -13   4    0.20   26.10
  15 -13   4  -46.70   39.90
 -13  -2   4  -13.30   28.20
  -2  15   4  -29.70   13.20
  15 -13   4   33.90   13.00
  -2  15   4  -31.70   17.80
 -13  -2   4  -36.30   18.30
  16  -1  -4   16.10   20.90
  16  -1  -4   10.40   13.80
  -1 -15  -4  -14.30   17.20
  -1 -15  -4   12.20   15.10
 -15  16  -4    5.70   14.00
  -1 -15  -4   -3.50   15.30
  15 -16   4  -10.60   49.00
   1  15   4   15.50   19.10
 -16   1   4   51.39   17.70
 -16   1   4    4.50   25.00
  15 -16   4   13.30   11.80
   1  15   4  -25.60   18.40
  15 -16   4  -28.40   26.50
 -16   1   4   13.70   21.60
   1  15   4  -27.20   17.70
 -16   1   4  -34.90   36.30
  19  -4  -4  994.00   78.99
  -4 -15  -4  907.71   71.29
  19  -4  -4  935.81   71.59
  -4 -15  -4  776.52   75.49
 -15  19  -4 1103.19   70.49
  -4 -15  -4  928.61   62.09
   4  15   4  788.12   77.29
 -19   4   4  896.21   69.79
 -19   4   4 1014.00  116.59
  15 -19   4  804.22   59.39
  15 -19   4  984.30   79.39
 -19   4   4 1014.20   72.79
  15 -19   4  991.60   84.79
 -15  22  -4  631.44   54.69
  22  -7  -4  713.23   70.89
  22  -7  -4  556.84   56.49
  -7 -15  -4  614.04   55.19
  15 -22   4  715.03   63.59
   7  15   4  625.64   59.09
  15 -22   4  728.73   67.09
 -22   7   4  703.33   55.09
 -10 -15  -4   -0.10   14.80
  25 -10  -4   -3.90   20.40
 -15  25  -4    6.70   14.50
  10  15   4   21.10   15.80
 -25  10   4  -13.00    9.20
  15 -25   4   27.10   17.60
  25 -16  -4  288.67   35.10
  -9  25  -4  278.37   35.10
 -16  -9  -4  271.97   33.30
 -25  16   4  287.67   31.90
   9 -25   4  363.66   42.70
   9 -25   4  332.47   46.00
  16   9   4  264.77   32.70
  22 -16  -4   65.69   20.50
 -16  -6  -4   76.09   19.10
  22 -16  -4   18.40   20.80
   6 -22   4   74.59   25.00
   6 -22   4   60.49   26.30
  16   6   4   52.99   20.50
 -22  16   4   72.59   18.50
  -3  19  -4  -18.90   22.50
  19 -16  -4    5.40   12.90
  19 -16  -4   21.30   17.40
 -16  -3  -4   16.80   10.90
 -16  -3  -4   14.50   21.10
  19 -16  -4  -18.80   17.70
 -16  -3  -4   17.10   24.80
  -3  19  -4   19.80   19.80
   3 -19   4    9.00   20.50
   3 -19   4   47.70   22.80
 -19  16   4  -13.80   33.80
  16   3   4   -3.40   14.60
 -19  16   4   -5.20   24.20
 -19  16   4   14.90   14.30
 -16   0  -4  214.68   37.90
   0  16  -4  196.48   31.40
 -16   0  -4  228.58   27.00
  16 -16  -4  210.68   31.90
 -16  16   4  207.38   29.70
  16   0   4  193.48   46.40
 -16  16   4  222.88   31.10
   0 -16   4  203.38   38.00
   0 -16   4  240.78   41.20
   0 -16   4  183.28   22.60
  16   0   4  228.88   32.80
  13 -16  -4  391.16   39.50
  13 -16  -4  438.86   49.10
  13 -16  -4  582.54   62.49
 -16   3  -4  424.56   52.79
 -16   3  -4  478.35   51.39
   3  13  -4  440.36   50.19
 -13  16   4  456.45   41.70
  16  -3   4  448.86   46.40
 -13  16   4  375.26   41.70
  -3 -13   4  429.06   61.89
  16  -3   4  404.76   66.59
  -3 -13   4  407.26   39.40
 -13  16   4  445.26   47.70
  -3 -13   4  361.46   56.29
  10 -16  -4   15.80   14.90
   6  10  -4    0.70   19.90
   6  10  -4   -0.90   23.10
 -16   6  -4   22.80   12.70
  10 -16  -4   31.70   13.90
 -16   6  -4    9.00   20.90
  10 -16  -4   30.20   19.50
 -10  16   4   20.10   13.30
  -6 -10   4   18.00   21.70
  -6 -10   4    5.40   15.90
 -10  16   4    9.10   17.30
 -10  16   4    6.30   14.40
  -6 -10   4   41.10   22.50
  16  -6   4   34.80   13.70
  16  -6   4   15.80   40.20
  -6 -10   4   -9.70   26.20
  16  -6   4   58.79   28.30
   9   7  -4  562.74   54.49
 -16   9  -4  554.54   46.10
 -16   9  -4  623.84   55.89
   9   7  -4  535.95   54.99
   7 -16  -4  514.35   47.70
   7 -16  -4  555.54   54.99
  -9  -7   4  550.04   54.39
  16  -9   4  573.44   46.40
  -9  -7   4  520.35   60.59
  -7  16   4  587.04   48.40
  -7  16   4  570.34   50.49
  16  -9   4  559.14   66.39
  16  -9   4  470.15   61.29
  -9  -7   4  480.55   56.79
  -7  16   4  624.34   51.39
   4 -16  -4  266.07   38.50
   4 -16  -4  207.78   29.90
   4 -16  -4  182.38   29.50
  12   4  -4  315.77   38.90
  12   4  -4  263.67   38.10
 -16  12  -4  299.47   36.60
 -16  12  -4  275.87   37.90
  16 -12   4  278.57   39.70
 -12  -4   4  287.77   46.10
  16 -12   4  243.68   29.20
 -12  -4   4  192.88   35.30
  -4  16   4  310.77   37.90
  -4  16   4  185.98   28.80
  -4  16   4  224.28   31.20
  16 -12   4  245.08   47.80
 -12  -4   4  290.07   38.00
 -12  -4   4  291.97   35.50
 -16  15  -4   17.40   15.60
  15   1  -4   16.60   19.60
   1 -16  -4   31.20   27.50
   1 -16  -4   16.20   18.40
  15   1  -4   34.00   17.50
   1 -16  -4    6.10   15.10
  -1  16   4    8.00   18.40
  16 -15   4   12.90   12.50
  16 -15   4    6.20   27.00
 -15  -1   4  -21.20   33.90
  16 -15   4  -52.89   37.40
 -15  -1   4   14.40   20.10
 -15  -1   4   22.40   31.40
  -1  16   4   20.80   28.60
 -15  -1   4   41.00   18.00
  -1  16   4   43.00   19.50
 -16  18  -4   13.00   18.20
  -2 -16  -4  -10.50   12.30
  18  -2  -4  -12.20   18.30
  18  -2  -4    9.00   16.40
 -16  18  -4   -5.20   18.90
  -2 -16  -4   -2.90   22.10
  -2 -16  -4    7.70   17.50
   2  16   4   36.60   20.50
 -18   2   4    7.10   16.30
   2  16   4  -17.50   18.30
   2  16   4   16.80   23.90
  16 -18   4    2.80   27.50
 -18   2   4  -20.60   16.50
 -18   2   4   35.60   51.99
  16 -18   4   13.50   11.00
  21  -5  -4  618.64   56.49
  -5 -16  -4  592.44   51.89
  21  -5  -4  513.95   66.29
 -16  21  -4  509.35   68.99
  21  -5  -4  470.85   52.19
  -5 -16  -4  425.76   57.69
 -16  21  -4  626.64   51.09
   5  16   4  589.34   56.79
 -21   5   4  593.94   48.90
  16 -21   4  553.34   60.09
 -21   5   4  601.94   50.89
  16 -21   4  574.94   63.09
  -8 -16  -4   10.50   13.80
 -16  24  -4    0.50   14.00
  24  -8  -4   30.40   22.00
 -24   8   4   -3.20   11.80
  16 -24   4   12.10   23.90
   8  16   4   12.30   16.40
  16 -24   4  -23.80   14.60
  27 -11  -4   13.00   15.80
 -16  27  -4   -1.30   11.10
 -11 -16  -4   10.40   11.80
 -27  11   4   18.20    9.10
  16 -27   4    1.40   14.40
  11  16   4    4.40   11.10
 -10  27  -4  110.49   20.00
  27 -17  -4  125.79   25.10
 -17 -10  -4  148.49   26.40
  10 -27   4  185.48   25.00
 -27  17   4  158.68   21.70
  10 -27   4  199.08   27.90
  17  10   4  180.88   24.60
  -7  24  -4  640.84   55.09
 -17  -7  -4  582.74   56.99
  24 -17  -4  661.33   55.09
   7 -24   4  724.43   60.59
 -24  17   4  646.44   51.79
  17   7   4  557.64   51.49
   7 -24   4  713.83   60.19
  21 -17  -4   -1.40   15.20
 -17  -4  -4  -15.00   17.70
 -17  -4  -4   -1.00    9.80
  -4  21  -4    3.00   18.90
   4 -21   4   16.60   21.70
   4 -21   4  -14.20   19.20
  17   4   4   21.20   14.70
 -21  17   4  -12.20   10.30
  18 -17  -4   10.40   14.40
 -17  -1  -4   24.40   12.20
  18 -17  -4   38.90   20.00
  18 -17  -4   20.40   13.00
 -17  -1  -4   26.20   24.00
  -1  18  -4   38.90   20.30
 -17  -1  -4   39.60   24.40
 -18  17   4   31.20   12.50
   1 -18   4   43.10   25.30
 -18  17   4   65.99   39.60
 -18  17   4   -5.00   20.60
   1 -18   4    6.70   24.50
  17   1   4    6.50   15.30
  17   1   4   50.39   41.20
 -17   2  -4  168.18   23.90
  15 -17  -4  176.08   30.00
   2  15  -4  109.59   28.60
  15 -17  -4  139.89   36.70
 -17   2  -4  163.98   33.50
  15 -17  -4  146.89   27.10
   2  15  -4  188.08   40.70
  -2 -15   4  129.89   32.90
  17  -2   4  192.18   49.80
 -15  17   4  140.09   24.80
  17  -2   4  167.38   29.20
 -15  17   4  182.38   36.00
  -2 -15   4  110.39   20.60
  -2 -15   4  168.88   31.50
 -17   5  -4    8.00   18.90
   5  12  -4  -10.10   22.10
 -17   5  -4    4.90   10.50
  12 -17  -4   10.40   11.80
  12 -17  -4    4.70   17.70
   5  12  -4   23.10   19.70
  12 -17  -4   -0.60   22.60
 -12  17   4    1.80   12.30
  -5 -12   4   20.90   17.10
  -5 -12   4    4.10   21.60
  17  -5   4  -15.20   11.00
 -12  17   4   14.70   13.40
  17  -5   4  -51.79   39.10
  17  -5   4   50.99   29.10
 -12  17   4    3.20   17.70
  -5 -12   4   16.90   27.20
  -5 -12   4   -1.20   21.20
   8   9  -4  -10.40   20.70
 -17   8  -4   -8.30   11.70
   9 -17  -4    6.40   12.30
   9 -17  -4   16.20   18.90
 -17   8  -4   25.30   20.90
   8   9  -4   14.90   21.60
   9 -17  -4   -1.60   18.10
  17  -8   4    1.20   29.50
  -8  -9   4   -0.20   21.00
  -9  17   4   -9.60   16.10
  -9  17   4   10.70   17.80
  -8  -9   4   14.60   15.00
  -8  -9   4   45.90   30.20
  -9  17   4  -13.40   11.60
  -8  -9   4   51.39   23.20
 -17  11  -4 1946.31  137.49
   6 -17  -4 2043.50  140.79
  11   6  -4 2253.07  145.59
 -17  11  -4 2140.09  145.79
   6 -17  -4 2465.25  149.29
  11   6  -4 2179.98  145.29
  -6  17   4 2305.67  141.59
  -6  17   4 2441.56  141.09
 -11  -6   4 2471.45  150.78
  17 -11   4 2607.24  177.28
 -11  -6   4 2217.18  151.78
  17 -11   4 2328.27  160.58
 -11  -6   4 2007.40  147.59
 -17  14  -4  390.76   45.40
 -17  14  -4  432.66   47.80
  14   3  -4  434.46   51.59
  14   3  -4  448.86   51.59
   3 -17  -4  481.05   44.40
   3 -17  -4  460.05   47.90
   3 -17  -4  482.35   48.10
  -3  17   4  500.85   47.20
  -3  17   4  463.05   48.20
 -14  -3   4  541.75   47.30
 -14  -3   4  559.24   72.59
  17 -14   4  445.86   61.89
 -14  -3   4  454.85   48.40
  17 -14   4  410.46   39.70
  -3  17   4  445.06   48.10
  17 -14   4  484.45   77.59
  17   0  -4   20.80   21.10
   0 -17  -4   28.80   22.10
 -17  17  -4   32.10   20.80
 -17  17  -4    1.10   20.30
   0 -17  -4   38.30   15.00
  17   0  -4    1.40   19.30
   0 -17  -4   24.80   15.60
 -17   0   4   27.90   16.80
 -17   0   4    3.90   49.99
   0  17   4   41.80   23.00
  17 -17   4   24.70   12.70
   0  17   4   41.40   22.20
   0  17   4   24.90   19.60
  17 -17   4  -35.60   41.60
 -17   0   4    5.30   19.60
  17 -17   4   -0.90   31.40
  20  -3  -4   18.40   23.30
  -3 -17  -4   39.10   22.00
  20  -3  -4   36.70   25.00
 -17  20  -4   59.29   19.70
  -3 -17  -4   -7.70   25.90
 -20   3   4   32.40   23.10
  17 -20   4    8.60   11.50
   3  17   4    0.20   28.60
 -20   3   4   20.50   24.50
  23  -6  -4    9.10   14.90
 -17  23  -4   19.50   16.00
  -6 -17  -4   38.10   16.50
  23  -6  -4  -38.20   26.40
  17 -23   4   12.80   23.10
  17 -23   4   57.19   22.70
   6  17   4   40.30   19.40
 -23   6   4   39.20   13.40
 -17  26  -4   26.20   12.50
  26  -9  -4   10.40   19.60
  -9 -17  -4    0.30   12.90
   9  17   4   22.10   14.10
  17 -26   4   19.60   16.80
 -26   9   4    8.80    9.50
  26 -18  -4 1637.04   99.79
 -18  -8  -4 1517.85   97.69
  -8  26  -4 1545.25   99.89
  18   8   4 1446.96   98.29
 -26  18   4 1527.15   97.89
   8 -26   4 1627.74  101.99
   8 -26   4 1566.34  102.39
  23 -18  -4  520.05   48.20
 -18  -5  -4  536.35   49.60
  -5  23  -4  464.75   46.60
   5 -23   4  604.64   56.09
   5 -23   4  447.36   52.39
  18   5   4  520.35   46.40
 -23  18   4  517.55   45.60
 -18  -2  -4   11.80   10.40
  20 -18  -4    1.90   16.70
  -2  20  -4   13.60   19.20
  20 -18  -4   12.60   15.50
 -18  -2  -4    1.90   21.00
  18   2   4   -3.40   13.40
 -20  18   4   26.70   15.70
   2 -20   4   28.40   21.80
   2 -20   4   28.30   22.50
 -20  18   4  -65.19   41.00
   1  17  -4   46.20   25.30
 -18   1  -4   40.30   13.60
 -18   1  -4   29.20   23.50
  17 -18  -4   14.30   14.00
  17 -18  -4   39.80   20.10
 -18   1  -4   75.59   30.40
  17 -18  -4   44.80   24.20
   1  17  -4    8.00   20.80
  18  -1   4   11.70   36.20
 -17  18   4   18.50   14.70
  -1 -17   4  -12.60   20.40
  18  -1   4   17.30   15.60
 -17  18   4   12.70   19.30
  -1 -17   4   11.30   14.20
  -1 -17   4   49.00   22.40
 -18   4  -4   93.69   26.40
   4  14  -4    7.30   26.10
  14 -18  -4   25.40   14.90
   4  14  -4   37.50   20.90
  14 -18  -4   12.70   11.80
  14 -18  -4   39.30   19.10
 -18   4  -4   29.40   13.50
 -14  18   4   34.80   15.60
  -4 -14   4   49.50   25.20
  -4 -14   4   26.20   16.30
 -14  18   4    2.60   18.50
 -14  18   4   11.60   17.40
  18  -4   4    9.20   15.00
  -4 -14   4   20.10   20.50
  18  -4   4   70.49   39.00
  18  -4   4   -4.10   33.40
  11 -18  -4   98.09   19.60
 -18   7  -4   72.79   29.50
 -18   7  -4  107.19   18.90
  11 -18  -4   76.89   21.30
  11 -18  -4  104.29   25.30
   7  11  -4   80.29   24.80
   7  11  -4   45.70   28.10
  18  -7   4   60.89   19.30
  -7 -11   4   62.89   27.00
  18  -7   4   61.49   38.70
  18  -7   4   98.69   31.60
  -7 -11   4   88.69   32.30
 -11  18   4   84.09   22.50
  -7 -11   4  116.19   19.70
 -11  18   4  101.79   21.00
  -7 -11   4   87.29   29.40
 -11  18   4  111.29   30.80
  10   8  -4  898.01   74.39
 -18  10  -4  883.11   65.79
   8 -18  -4  889.51   68.19
  10   8  -4  845.92   75.69
 -18  10  -4  870.51   75.99
   8 -18  -4 1014.80   75.99
  18 -10   4  868.01   82.29
 -10  -8   4  859.91   71.29
  18 -10   4  987.60   67.19
 -10  -8   4  891.91   86.79
  -8  18   4  945.81   68.79
 -10  -8   4  745.23   74.79
  18 -10   4  874.31   94.99
  -8  18   4 1059.99   70.39
  -8  18   4  871.51   70.59
 -10  -8   4  905.21   66.19
   5 -18  -4 2550.44  162.48
  13   5  -4 2624.04  166.08
 -18  13  -4 2628.54  170.08
 -18  13  -4 2689.93  159.68
  13   5  -4 2614.04  167.08
   5 -18  -4 2555.14  155.58
  -5  18   4 2571.74  186.48
 -13  -5   4 2456.65  159.58
  -5  18   4 2664.63  163.38
 -13  -5   4 2752.02  158.18
  18 -13   4 2398.16  164.98
 -13  -5   4 2722.93  181.58
  18 -13   4 2493.75  154.28
  18 -13   4 2377.16  170.48
 -18  16  -4   95.79   26.20
   2 -18  -4   81.09   17.70
 -18  16  -4  145.99   26.70
  16   2  -4   92.59   33.40
   2 -18  -4   95.69   26.90
  16   2  -4   91.39   29.10
   2 -18  -4   64.09   20.40
 -16  -2   4  130.59   27.60
  -2  18   4   40.40   21.00
  -2  18   4   85.29   27.10
  18 -16   4  132.89   41.90
 -16  -2   4  122.59   22.60
  18 -16   4   93.39   17.90
  -2  18   4   69.49   24.40
 -16  -2   4   87.09   30.30
  18 -16   4  130.49   33.80
 -16  -2   4  111.39   52.59
  -1 -18  -4   15.20   32.10
  19  -1  -4   14.00   20.90
  19  -1  -4    7.90   21.00
  -1 -18  -4   -3.70   17.10
   1  18   4    7.10   40.90
   1  18   4   -9.50   29.30
 -19   1   4    9.40   14.90
  18 -19   4   26.90   27.40
  18 -19   4   17.30   11.80
  22  -4  -4   -1.10   14.70
  -4 -18  -4   -6.30   14.60
 -18  22  -4   -7.60   16.10
   4  18   4   20.70   18.80
  18 -22   4   15.60   21.70
  18 -22   4   -3.10   20.30
 -22   4   4   13.10   11.90
  25  -7  -4   68.19   26.50
 -18  25  -4   43.20   15.20
  -7 -18  -4   81.89   18.30
  25  -7  -4   62.29   16.80
   7  18   4   67.29   18.40
 -25   7   4   70.39   16.70
  18 -25   4  118.79   28.20
 -19  -6  -4 1719.13  112.19
  -6  25  -4 1782.52  114.69
  25 -19  -4 1829.02  114.19
   6 -25   4 1934.11  117.29
 -25  19   4 1740.73  113.09
   6 -25   4 1855.81  118.19
  19   6   4 1819.22  114.49
  -3  22  -4  117.19   25.40
 -19  -3  -4  140.69   20.30
 -19  -3  -4  161.98   29.10
  22 -19  -4  219.68   30.80
   3 -22   4   99.59   26.90
 -22  19   4  151.78   25.00
   3 -22   4  166.98   30.40
  19   3   4  143.89   24.10
 -19   0  -4   66.39   31.30
  19 -19  -4   49.60   17.20
  19 -19  -4   47.50   19.30
   0  19  -4    9.50   38.00
   0  19  -4   53.09   19.10
 -19   0  -4   66.29   25.30
 -19   0  -4   46.60   14.30
   0 -19   4   77.29   25.50
  19   0   4   81.39   20.70
   0 -19   4   71.09   24.30
 -19  19   4   82.69   44.30
 -19  19   4   58.19   18.10
   3  16  -4   25.10   19.40
 -19   3  -4  -16.10   23.60
 -19   3  -4    2.00   10.00
  16 -19  -4    2.90   20.40
   3  16  -4   36.40   27.80
  16 -19  -4    2.50   12.30
  16 -19  -4   12.50   14.10
  -3 -16   4   28.00   21.60
  -3 -16   4    5.60   14.10
  19  -3   4   -2.20   12.30
  -3 -16   4  -38.40   18.10
 -16  19   4  -11.80   16.80
  19  -3   4   -3.90   35.80
 -16  19   4   -4.30   12.70
 -19   6  -4  223.98   38.30
  13 -19  -4  267.17   36.00
 -19   6  -4  241.48   29.50
  13 -19  -4  300.67   38.00
   6  13  -4  212.68   40.60
  13 -19  -4  208.08   30.80
   6  13  -4  246.18   35.10
  19  -6   4  246.98   32.70
  -6 -13   4  218.68   38.80
  19  -6   4  287.27   46.80
 -13  19   4  294.57   35.10
 -13  19   4  255.77   35.70
  19  -6   4  174.18   37.90
  -6 -13   4  190.48   29.20
 -13  19   4  235.78   35.10
  -6 -13   4  263.47   40.90
   9  10  -4   12.50   25.80
  10 -19  -4   47.90   17.90
 -19   9  -4   42.00   15.60
   9  10  -4   46.10   23.10
  10 -19  -4   64.59   22.60
  10 -19  -4   48.90   20.60
 -19   9  -4   75.29   26.30
 -10  19   4   58.69   20.10
  -9 -10   4   63.09   45.70
  19  -9   4   73.79   37.80
  -9 -10   4   79.39   18.20
  -9 -10   4   17.00   22.70
 -10  19   4   69.49   19.50
  19  -9   4   35.40   30.20
 -10  19   4   38.90   20.50
  -9 -10   4   47.00   24.20
  19  -9   4   50.59   17.60
   7 -19  -4 2635.14  160.38
  12   7  -4 2316.97  161.88
  12   7  -4 2358.76  160.08
 -19  12  -4 2403.16  153.28
   7 -19  -4 2694.23  149.99
 -19  12  -4 2650.93  165.08
   7 -19  -4 2213.68  154.88
  19 -12   4 2418.96  165.68
 -12  -7   4 2475.45  181.98
 -12  -7   4 2737.63  153.68
  19 -12   4 2609.34  152.78
  19 -12   4 2445.86  160.08
 -12  -7   4 2217.18  158.08
 -12  -7   4 2474.55  156.08
  -7  19   4 2829.72  154.68
 -12  -7   4 2403.16  171.48
  -7  19   4 2408.56  156.18
 -19  15  -4 1511.95   98.09
  15   4  -4 1527.95  106.49
   4 -19  -4 1295.37   99.19
 -19  15  -4 1406.76  102.49
  15   4  -4 1436.26  104.89
   4 -19  -4 1440.66   98.99
  19 -15   4 1384.76  107.39
 -15  -4   4 1569.04   96.19
 -15  -4   4 1334.77  102.19
  19 -15   4 1354.66   90.99
  -4  19   4 1389.66  100.69
 -15  -4   4 1329.97  124.79
  -4  19   4 1498.75  101.59
  19 -15   4 1418.86  113.79
  -4  19   4 1486.05   96.09
 -15  -4   4 1340.17   95.49
  18   1  -4   40.70   20.60
 -19  18  -4   18.40   29.40
  18   1  -4  -19.80   33.00
   1 -19  -4  -19.20   26.60
   1 -19  -4   35.80   18.60
 -18  -1   4   48.90   17.30
  19 -18   4   28.10   29.10
  -1  19   4   20.50   21.90
  -1  19   4  117.89   43.50
  -2 -19  -4   27.00   18.00
  21  -2  -4  -28.60   13.20
 -19  21  -4    4.20   16.20
  19 -21   4   23.00   21.80
   2  19   4  -18.30   18.70
  19 -21   4    4.60   20.50
 -21   2   4    7.20   11.90
 -21   2   4   35.30   16.70
  -5 -19  -4   58.09   18.90
 -24   5   4   71.19   15.00
  19 -24   4   86.49   27.20
  19 -24   4   78.39   21.00
   5  19   4   64.19   19.80
  24 -20  -4  864.51   61.89
 -20  -4  -4  825.72   62.49
  -4  24  -4  767.62   62.59
   4 -24   4  909.01   65.79
   4 -24   4  925.01   76.69
 -24  20   4  854.11   61.39
  20   4   4  780.82   64.49
  21 -20  -4    6.20   11.60
  -1  21  -4   26.30   17.70
 -20  -1  -4   14.90   10.40
 -20  -1  -4   37.40   21.80
 -21  20   4   37.80   14.90
   1 -21   4    2.50   17.50
   1 -21   4    7.10   19.50
  20   1   4   15.40   14.00
  18 -20  -4   30.70   17.50
 -20   2  -4   27.30   35.10
 -20   2  -4   -6.10   28.20
   2  18  -4    1.80   18.60
 -20   2  -4   19.30   11.70
  20  -2   4   10.80   38.40
  20  -2   4    8.30   13.20
  -2 -18   4   22.70   23.30
 -18  20   4   10.20   12.60
  -2 -18   4    3.50   20.10
 -20   5  -4   30.70   12.50
   5  15  -4   29.50   19.00
   5  15  -4    2.00   27.30
 -20   5  -4   24.00   30.10
  15 -20  -4   14.70   14.50
  15 -20  -4   16.60   14.20
  -5 -15   4   18.30   23.60
  20  -5   4   21.50   15.50
  -5 -15   4   28.20   14.80
 -15  20   4    3.60   16.50
  -5 -15   4   20.90   23.20
 -15  20   4   39.20   20.00
  20  -5   4   33.80   37.40
   8  12  -4  111.19   35.70
   8  12  -4  158.28   29.20
  12 -20  -4  133.49   23.10
 -20   8  -4  140.69   31.80
  12 -20  -4  179.08   30.00
 -20   8  -4  171.48   25.20
  -8 -12   4  232.48   35.30
 -12  20   4  226.08   34.30
  20  -8   4  110.69   33.10
  20  -8   4  178.78   27.30
  -8 -12   4  128.69   30.20
  -8 -12   4  184.28   26.50
 -12  20   4  189.18   28.20
 -12  20   4  176.88   26.40
  20  -8   4  150.68   42.00
 -20  11  -4  732.33   58.39
 -20  11  -4  754.92   72.49
   9 -20  -4  814.42   65.09
   9 -20  -4  643.04   58.49
  11   9  -4  710.73   66.19
 -11  -9   4  779.12   84.59
 -11  -9   4  751.32   92.09
 -11  -9   4  772.82   57.19
  20 -11   4  776.42   75.09
  -9  20   4  777.12   59.09
  -9  20   4  695.23   62.39
  20 -11   4  784.62   85.19
 -11  -9   4  669.63   67.39
 -11  -9   4  674.43   63.29
  -9  20   4  795.12   64.39
  20 -11   4  809.32   60.09
   6 -20  -4 2283.97  154.68
  14   6  -4 2361.06  162.28
 -20  14  -4 2506.15  153.38
  14   6  -4 2440.66  160.38
 -20  14  -4 2331.77  161.18
   6 -20  -4 2617.74  157.58
  -6  20   4 2455.75  156.88
  20 -14   4 2495.85  149.59
 -14  -6   4 2243.88  156.48
  -6  20   4 2583.14  158.88
  20 -14   4 2477.65  158.98
  20 -14   4 2320.47  163.98
 -14  -6   4 2755.62  151.98
 -14  -6   4 2575.04  152.88
  17   3  -4   73.69   33.00
   3 -20  -4   20.10   29.50
   3 -20  -4   64.39   28.80
 -20  17  -4   82.19   25.40
  17   3  -4   40.00   31.30
 -20  17  -4   48.70   30.10
 -17  -3   4   43.00   21.40
  -3  20   4   41.90   19.90
 -17  -3   4   17.60   27.10
  20 -17   4   51.09   13.70
  -3  20   4   49.70   25.40
  -3  20   4   32.20   25.30
   0 -20  -4   69.89   17.90
  20   0  -4   62.59   23.50
 -20  20  -4   51.59   19.40
  20 -20   4    9.50   22.80
 -20   0   4   55.69   16.40
  20 -20   4   95.79   27.10
 -20   0   4   68.39   18.10
   0  20   4   78.99   27.20
 -20  23  -4    6.70   13.90
  -3 -20  -4   -5.30   13.70
  23  -3  -4   -9.00   12.20
 -23   3   4  -11.10   10.60
  20 -23   4  -10.20   16.20
  20 -23   4  -22.20   21.20
   3  20   4  -11.80   20.90
  -6 -20  -4  117.19   17.70
 -20  26  -4   94.19   16.20
   6  20   4   84.79   18.70
 -26   6   4   63.89   12.40
  20 -26   4   94.69   19.50
  -2  23  -4   17.80   15.80
  23 -21  -4   14.90   11.90
 -21  -2  -4   24.80   19.70
 -23  21   4   10.10   11.90
   2 -23   4   28.10   18.90
  21   2   4   19.00   13.00
   2 -23   4   39.50   19.00
  20 -21  -4   55.99   16.50
 -21   1  -4   59.79   27.30
 -21   1  -4   63.89   14.10
   1  20  -4   42.50   20.50
  -1 -20   4  102.59   25.00
  21  -1   4   37.80   16.70
 -20  21   4   57.09   18.70
  -1 -20   4   50.69   23.50
 -21   4  -4   -0.80    9.70
  17 -21  -4   17.00   13.90
   4  17  -4   -2.00   17.20
 -21   4  -4   -9.30   33.70
  21  -4   4  -64.89   35.70
  -4 -17   4   24.40   21.60
  21  -4   4    7.10   12.80
  -4 -17   4   17.90   22.60
  -4 -17   4  -41.30   24.10
 -17  21   4    7.00   11.90
  14 -21  -4  169.18   27.50
  14 -21  -4  208.78   31.60
 -21   7  -4  196.48   27.00
  21  -7   4   88.19   45.80
  21  -7   4  189.38   29.10
  21  -7   4  203.98   36.50
 -14  21   4  192.58   46.50
 -14  21   4  226.68   43.80
  11 -21  -4  169.98   37.50
  10  11  -4  158.98   46.60
 -21  10  -4  202.38   39.30
 -21  10  -4  207.18   30.70
 -11  21   4  171.18   28.90
 -11  21   4  170.48   46.80
 -11  21   4  136.39   32.30
  21 -10   4  178.18   29.30
  13   8  -4 1234.08  106.59
   8 -21  -4 1662.13  106.09
   8 -21  -4 1365.06  122.69
 -21  13  -4 1274.57  108.89
 -21  13  -4 1473.25  100.29
  13   8  -4 1636.74  114.59
  -8  21   4 1255.67  104.69
  21 -13   4 1442.06  112.69
  -8  21   4 1521.25  103.49
  -8  21   4 1686.63  117.09
  21 -13   4 1415.46   96.49
 -13  -8   4 1425.26   98.19
 -13  -8   4 1596.74   96.99
 -21  16  -4  433.96   66.09
  16   5  -4  531.75   58.89
   5 -21  -4  696.13   55.59
 -21  16  -4  637.54   54.39
  16   5  -4  646.34   68.19
 -16  -5   4  597.04   48.60
  21 -16   4  600.34   66.79
 -16  -5   4  564.54   51.19
  21 -16   4  589.34   79.79
  -5  21   4  672.43   61.49
  21 -16   4  606.24   46.20
   2 -21  -4  112.99   21.10
 -21  19  -4  110.49   22.30
  19   2  -4   79.29   25.40
 -19  -2   4  130.39   21.40
  -2  21   4  112.89   29.30
 -19  -2   4  100.69   19.40
  21 -19   4   64.59   13.10
  21 -19   4   82.39   30.40
  -1 -21  -4   33.00   15.60
  22  -1  -4   17.90   13.70
 -21  22  -4   22.40   14.90
 -22   1   4    6.60   10.80
  21 -22   4    5.50   21.10
   1  21   4   27.80   19.00
  21 -22   4   26.40   21.30
  -4 -21  -4   -2.40   10.50
 -21  25  -4   -1.30   11.80
   4  21   4   12.50   14.50
  21 -25   4   17.90   22.90
  21 -25   4   22.10   15.50
 -25   4   4   13.90    9.40
  25 -22  -4  206.58   23.50
  -3  25  -4  135.09   22.70
 -25  22   4  184.78   23.80
   3 -25   4  184.28   35.60
   3 -25   4  208.48   31.30
  22   3   4  173.98   23.60
  22 -22  -4   36.70   21.70
   0  22  -4    0.60   14.70
 -22   0  -4    8.50   21.10
 -22   0  -4    5.30    8.60
  22   0   4   -5.10   10.20
   0 -22   4   17.70   18.10
   0 -22   4  -10.00   16.30
 -22  22   4    7.60   11.50
  19 -22  -4   30.50   14.70
   3  19  -4   11.40   17.80
 -22   3  -4   32.80   12.50
 -19  22   4   60.19   17.30
  22  -3   4   35.50   15.60
  -3 -19   4   76.49   23.80
  -3 -19   4   36.80   21.10
 -22   6  -4  137.79   21.00
   6  16  -4  110.59   26.20
  16 -22  -4   88.09   21.70
  -6 -16   4   91.49   15.30
  -6 -16   4  118.49   26.20
 -16  22   4  123.79   24.50
  22  -6   4  106.79   22.80
  -6 -16   4   99.79   28.50
  22  -6   4   80.39   39.80
  -6 -16   4  151.68   35.70
 -22   9  -4    4.30   29.50
 -22   9  -4   90.99   17.70
   9  13  -4   66.59   23.20
  13 -22  -4  108.39   23.00
   9  13  -4   42.90   37.70
  22  -9   4   84.89   32.20
  -9 -13   4   69.29   16.40
  -9 -13   4   78.59   31.30
  -9 -13   4   70.89   26.40
  22  -9   4   74.19   38.00
  22  -9   4   86.89   21.60
  -9 -13   4   77.99   23.20
 -13  22   4   64.09   21.00
  10 -22  -4  367.76   40.80
 -22  12  -4  306.47   35.50
  12  10  -4  273.67   42.10
  22 -12   4  238.08   38.30
  22 -12   4  313.27   34.80
  22 -12   4  281.87   47.40
 -12 -10   4  306.97   49.00
 -10  22   4  338.37   40.90
 -12 -10   4  350.36   32.00
 -12 -10   4  267.97   47.90
 -12 -10   4  343.57   38.90
  15   7  -4  869.81   72.49
 -22  15  -4  831.72   65.09
   7 -22  -4  880.21   66.09
  22 -15   4  820.32   59.19
  22 -15   4  779.52   72.09
  22 -15   4  703.23   86.09
  -7  22   4  839.12   68.19
 -15  -7   4  836.42   59.59
  22 -15   4  808.92  102.09
   4 -22  -4   -3.90   13.60
 -22  18  -4   -0.80   15.90
  18   4  -4    5.00   13.80
  22 -18   4   25.80   27.40
  22 -18   4  -20.60    8.90
  22 -18   4   28.10   22.70
  -4  22   4   -3.50   23.10
 -18  -4   4   -5.60   11.40
 -18  -4   4  -19.20   14.20
 -22  21  -4   13.50   14.90
  21   1  -4   10.40   14.90
   1 -22  -4   20.70   14.20
  -1  22   4   -1.60   19.40
  22 -21   4   19.90   19.30
 -21  -1   4   12.70   11.00
 -22  24  -4  165.48   24.70
  -2 -22  -4  203.18   25.40
  24  -2  -4  146.79   19.80
  22 -24   4  127.69   26.10
  22 -24   4  190.08   29.30
   2  22   4  107.59   23.10
 -24   2   4  185.18   20.90
 -23  -1  -4  -19.90   32.70
  -1  24  -4    9.20   14.00
  24 -23  -4   -1.10    9.60
 -24  23   4   17.30   10.20
  23   1   4    2.20    9.60
   1 -24   4   10.50   13.90
 -23   2  -4   49.30   11.30
   2  21  -4   69.09   20.40
  21 -23  -4   65.49   25.60
  23  -2   4   47.50   16.00
 -21  23   4   81.29   18.10
  -2 -21   4   92.89   22.00
  -2 -21   4   75.29   20.40
 -23   5  -4  554.94   43.10
  18 -23  -4  585.44   49.00
   5  18  -4  549.35   52.49
 -18  23   4  617.84   49.60
  23  -5   4  541.75   48.70
  -5 -18   4  628.04   73.79
  -5 -18   4  585.04   55.59
  -5 -18   4  551.04   50.09
   8  15  -4  104.39   24.60
 -23   8  -4   79.49   17.10
  15 -23  -4   76.79   19.80
  -8 -15   4  119.59   33.20
 -15  23   4   64.09   18.50
  23  -8   4  119.99   40.00
  -8 -15   4   44.30   21.50
  -8 -15   4   69.29   12.60
  -8 -15   4   84.49   24.70
  23  -8   4  108.19   20.40
  11  12  -4    2.20   16.70
 -23  11  -4   10.30   12.20
  12 -23  -4    8.30   13.70
 -11 -12   4   10.80   11.20
 -11 -12   4  -18.70   24.30
 -11 -12   4   -0.10   21.40
  23 -11   4   17.60   35.90
  23 -11   4    5.30   30.20
 -12  23   4   -2.30   15.40
  23 -11   4   -7.10   11.50
 -11 -12   4  -27.20   17.80
   9 -23  -4  257.77   34.80
 -23  14  -4  221.68   30.40
  14   9  -4  222.18   34.50
 -14  -9   4  179.48   42.30
 -14  -9   4  222.08   26.30
 -14  -9   4  190.28   35.40
  23 -14   4  216.58   28.00
  -9  23   4  280.57   36.30
  23 -14   4  210.78   34.20
 -14  -9   4  170.88   28.30
  23 -14   4  235.28   46.20
 -23  17  -4   34.00   16.90
  17   6  -4   25.60   19.60
   6 -23  -4   14.60   14.10
 -17  -6   4   32.30   13.10
  -6  23   4   38.30   24.30
 -17  -6   4   55.99   17.80
  23 -17   4   30.00   12.00
  23 -17   4   34.90   22.90
 -23  20  -4   -0.10   12.60
   3 -23  -4    6.70   11.80
  20   3  -4    6.40   15.50
  23 -20   4  -16.70   22.30
  23 -20   4  -12.90   19.00
 -20  -3   4   -3.70   16.10
 -20  -3   4   10.80   10.50
  -3  23   4    1.00   19.30
   0 -23  -4  389.36   34.40
 -23  23  -4  354.66   33.90
  23 -23   4  396.36   46.30
 -23   0   4  332.37   29.50
   0  23   4  344.77   38.20
  23 -23   4  385.56   41.50
   1  23  -4   -6.40   12.20
  23 -24  -4   15.70   10.70
 -23  24   4    6.10   11.10
  -1 -23   4   15.90   14.50
  24  -1   4   -4.90    9.00
  -1 -23   4   22.90   16.70
   4  20  -4  813.32   61.19
 -24   4  -4  688.43   49.30
  20 -24  -4  787.12   56.49
 -20  24   4  827.32   56.79
  -4 -20   4  676.73   56.79
  -4 -20   4  793.72   67.79
  24  -4   4  707.13   56.19
  17 -24  -4 1047.20   72.99
 -24   7  -4  961.00   66.69
   7  17  -4 1001.80   76.39
  -7 -17   4  962.70   72.29
  24  -7   4  995.00   72.19
  -7 -17   4 1183.98   93.29
  -7 -17   4 1038.40   77.19
  14 -24  -4   25.10   14.10
  10  14  -4    0.10   15.10
 -24  10  -4    4.80   11.00
  24 -10   4   14.60   13.20
 -10 -14   4   -4.20   20.10
 -10 -14   4   15.30   19.20
 -10 -14   4    0.80   10.00
 -14  24   4   -3.00   14.50
 -10 -14   4   21.80   23.70
  11 -24  -4    5.60   14.20
 -24  13  -4    8.10   11.80
 -13 -11   4   -1.40    9.90
 -11  24   4    5.20   17.30
 -13 -11   4  -13.00   18.40
  24 -13   4   -8.70    9.80
 -13 -11   4   -1.90   25.50
  16   8  -4   11.60   14.70
 -24  16  -4    6.00   13.80
   8 -24  -4   13.80   12.70
 -16  -8   4   12.80   17.50
 -16  -8   4    0.30    9.90
  24 -16   4  -10.50   21.30
  24 -16   4  -10.10    9.10
  -8  24   4    4.20   19.10
  19   5  -4   34.50   17.60
 -24  19  -4   24.40   14.30
   5 -24  -4   37.30   13.70
 -19  -5   4   30.60   18.70
  24 -19   4   24.60   21.00
  -5  24   4   53.29   23.00
  24 -19   4   37.90   28.00
   2 -24  -4  179.28   22.70
 -24  22  -4   94.59   18.30
  22   2  -4  107.29   19.40
  -2  24   4  113.89   23.10
 -22  -2   4  158.98   18.60
  24 -22   4  150.08   27.00
  24 -22   4  145.09   25.60
  22 -25  -4  162.48   21.70
   3  22  -4  105.59   20.50
  -3 -22   4  120.59   21.10
 -22  25   4  137.59   25.00
  25  -3   4  107.19   17.90
  19 -25  -4 1620.54   98.29
 -25   6  -4 1373.76   91.29
   6  19  -4 1627.94  102.59
 -19  25   4 1588.34   99.19
  -6 -19   4 1529.35  101.39
  25  -6   4 1401.06   97.19
  -6 -19   4 1680.53  116.39
  16 -25  -4  317.47   32.50
 -25   9  -4  279.37   28.30
   9  16  -4  267.67   37.30
 -16  25   4  305.27   34.90
  25  -9   4  244.38   30.00
  -9 -16   4  330.57   56.49
  -9 -16   4  241.88   36.00
 -25  12  -4   37.20   13.60
  13 -25  -4   60.19   17.00
  12  13  -4   15.90   15.60
 -12 -13   4   15.90   10.00
  25 -12   4   67.19   27.70
  25 -12   4   30.50   12.60
 -13  25   4   54.79   19.60
 -12 -13   4   95.39   28.00
  15  10  -4    7.70   14.50
  10 -25  -4   11.80   12.00
 -25  15  -4   14.20   12.60
 -15 -10   4    5.00   13.70
  25 -15   4   11.90   21.30
  25 -15   4   23.70   12.50
 -15 -10   4  -20.20   17.60
 -10  25   4  -17.00   16.80
 -25  18  -4   28.70   18.20
  18   7  -4   29.40   18.30
   7 -25  -4   28.10   12.40
  25 -18   4   32.00   21.90
  25 -18   4   17.30    9.50
 -18  -7   4   24.30   10.50
  -7  25   4   25.10   16.60
 -25  21  -4   18.20   11.40
  21   4  -4   33.60   14.50
   4 -25  -4   15.60   11.40
 -21  -4   4    1.60    8.70
  25 -21   4   -3.50   26.80
  25 -21   4  -20.20   18.70
  -4  25   4   17.80   20.60
  18 -26  -4 1248.78   77.79
   8  18  -4 1184.58   81.89
  -8 -18   4 1295.77   92.39
  26  -8   4 1031.50   76.59
 -18  26   4 1255.37   79.89
  -8 -18   4 1197.78   81.79
  15 -26  -4  -21.80    8.40
 -26  11  -4   -6.00    8.90
  11  15  -4   18.70   14.60
 -15  26   4   19.10   15.30
 -11 -15   4    6.60   19.90
  26 -11   4   -1.00    9.20
  12 -26  -4   27.70   11.20
  14  12  -4   38.50   17.40
 -26  14  -4   39.40   13.20
 -12  26   4   46.70   21.40
  26 -14   4    7.50   10.80
 -14 -12   4   58.69   24.10
  17   9  -4   10.50   15.00
   9 -26  -4   34.40   11.70
 -26  17  -4   16.70   11.40
 -17  -9   4   21.40    9.00
  26 -17   4   22.10    9.40
  -9  26   4   33.80   19.30
  26 -17   4   -6.60   19.60
 -26  20  -4  134.49   20.00
  20   6  -4  157.78   22.20
  -6  26   4  111.19   21.50
  26 -20   4  168.68   26.00
 -20  -6   4  140.09   15.90
  10  17  -4  294.77   32.70
 -27  10  -4  211.88   20.60
  17 -27  -4  299.97   27.10
 -10 -17   4  267.97   44.60
  27 -10   4  261.67   24.80
 -27  13  -4   12.30    7.90
  14 -27  -4   22.20   10.00
  13  14  -4  -12.60   10.60
  27 -13   4   16.10    9.20
 -14  27   4   23.50   19.10
 -13 -14   4   10.80   18.50
  16  11  -4    0.00   12.10
 -27  16  -4    1.10    8.20
  11 -27  -4    9.10    9.60
 -11  27   4  -15.80   18.60
   0  -1  -5  546.75   40.80
  -1   0   5  470.85   55.39
   0   1   5  571.94   60.09
   1  -1   5  536.55   53.89
   2  -2  -5  320.77   27.50
  -2   0  -5  232.78   32.30
   2   0   5  275.47   42.80
   0  -2   5  318.47   47.40
  -2   2   5  323.77   46.80
  -1  -2  -5  120.89   20.20
   3  -1  -5  136.69   18.50
  -3   1   5  139.29   32.00
   1   2   5   95.59   26.60
   2  -3   5  119.69   27.50
  -3  -1  -5    2.70   15.90
   4  -3  -5   -9.00    9.10
  -4   3   5   26.30   25.10
   1  -4   5    6.40   21.40
   1  -3  -5   -0.10   11.70
   3  -2   5   32.60   20.00
  -1   3   5   -0.60   24.60
  -2  -1   5    1.30   22.60
  -2  -3  -5  347.07   35.30
   5  -2  -5  284.87   25.40
  -5   2   5  260.17   40.70
   6  -4  -5   16.80   10.10
  -6   4   5   29.20   23.90
   2  -6   5  -25.30   19.30
  -4   1  -5    5.80   12.70
   3  -4  -5   19.70   11.40
  -3   4   5   52.69   25.30
  -1  -3   5   17.80   25.10
   0  -4  -5 1329.67   83.69
   4  -4   5 1285.17   87.49
  -4   0   5 1252.17   94.49
  -3  -4  -5 2409.46  149.19
   7  -3  -5 2499.95  141.49
  -7   3   5 2560.14  157.98
   4  -7   5 2290.97  150.88
   8  -5  -5   20.60    9.70
  -8   5   5   26.70   24.60
   3  -8   5   28.00   23.20
   5  -5  -5   89.09   15.00
  -5   0  -5   66.79   17.30
   0  -5   5  140.79   30.40
  -5   5   5   80.79   27.30
   2  -5  -5 1223.18   76.09
  -2   5   5 1145.29   85.69
  -3  -2   5 1145.39   89.49
  -1  -5  -5 5090.39  286.27
   5  -6   5 5006.30  287.47
  -6   1   5 4927.51  294.47
   1   5   5 4885.41  287.87
  -4  -5  -5  518.55   48.50
   9  -4  -5  472.65   35.80
   5  -9   5  449.46   51.19
  -9   4   5  482.65   57.69
   4   5   5  446.16   39.00
  10  -6  -5   65.89   12.90
   6   4   5   33.80   39.90
   4 -10   5   67.79   26.00
 -10   6   5   38.20   16.60
   6   4   5   69.19   18.70
 -10   6   5   65.69   19.90
   6   4   5   48.70   18.40
   4 -10   5   92.59   31.70
 -10   6   5   81.49   30.00
 -10   6   5  111.19   24.60
  -6  -1  -5  782.42   60.39
   7  -6  -5  849.32   55.09
  -7   6   5  769.32   68.09
   1  -7   5  795.62   69.09
  -6   2  -5   40.60   15.40
   4  -6  -5   46.00   13.40
  -2  -4   5   45.10   24.90
  -4   6   5   57.29   25.10
  -4   6   5   27.90    8.20
   1  -6  -5 5126.39  279.57
  -1   6   5 4963.90  283.57
  -1   6   5 4518.95  273.67
  -5  -1   5 4927.91  289.87
  -2  -6  -5 3228.58  186.68
   8  -2  -5 3154.48  177.88
   2   6   5 2915.61  178.88
   6  -8   5 3024.30  185.68
  -8   2   5 3242.28  195.48
  -5  -6  -5  120.09   27.10
  -5  -6  -5   72.09   19.80
 -11   5   5  138.69   34.70
   6 -11   5  106.99   28.80
   5   6   5  157.48   32.80
   5   6   5   73.19   20.10
  -7  -5  -5  403.66   53.39
  -7  -5  -5  483.55   48.90
 -12   7   5  554.24   50.59
   7   5   5  506.05   79.89
 -12   7   5  517.15   42.80
 -12   7   5  391.56   50.09
   5 -12   5  479.75   56.59
 -12   7   5  548.75   62.39
   5 -12   5  478.55   53.79
   9  -7  -5   25.70   10.30
  -7  -2  -5   -5.00   15.60
  -9   7   5    8.40   10.10
  -9   7   5   61.19   15.30
  -9   7   5   45.50   25.80
   2  -9   5   58.09   26.70
  -7   1  -5  113.89   21.20
   6  -7  -5  162.98   23.10
  -6   7   5  164.58   32.70
  -1  -6   5  189.78   34.70
  -6   7   5  138.49   18.10
   3  -7  -5 1235.48   79.19
  -3   7   5 1202.78   87.39
  -4  -3   5 1225.98   93.79
  -3   7   5 1195.08   74.59
   7   0  -5 5513.65  308.07
   0  -7  -5 5563.24  315.87
   0   7   5 5740.33  318.27
   0   7   5 5167.38  309.57
  -7   0   5 5660.43  326.17
   7  -7   5 5416.76  313.97
  -3  -7  -5   89.09   21.60
  10  -3  -5   63.69   13.90
  -3  -7  -5   44.60   19.60
   3   7   5   69.49   18.30
   3   7   5  116.59   21.20
 -10   3   5   90.69   22.40
 -10   3   5   66.09   17.90
 -10   3   5   72.99   24.00
 -10   3   5   85.79   29.30
   7 -10   5   57.49   27.60
  13  -6  -5  624.84   45.30
  -6  -7  -5  613.84   58.99
  13  -6  -5  630.54   59.19
  -6  -7  -5  508.45   54.99
   6   7   5  522.95   52.79
   6   7   5  573.24   84.89
   7 -13   5  484.95   59.69
   7 -13   5  740.33   78.49
 -13   6   5  629.14   56.29
   7 -13   5  621.04   60.19
 -13   6   5  621.94   50.49
 -13   6   5  576.44   56.39
 -13   6   5  647.84   72.29
   6   7   5  671.93   57.99
  -8  -6  -5  279.27   38.60
  -8  -6  -5  325.57   44.50
  14  -8  -5  320.47   31.60
  14  -8  -5  367.96   46.80
   6 -14   5  248.88   48.80
 -14   8   5  267.67   44.00
   6 -14   5  342.17   47.60
 -14   8   5  336.07   43.90
   8   6   5  270.57   39.40
 -14   8   5  343.57   54.39
 -14   8   5  290.67   35.60
  -8  -3  -5  -24.80   16.70
  -8  -3  -5   -5.50   15.30
  11  -8  -5   41.70   21.40
   3 -11   5   14.30   22.40
   3 -11   5  -30.00   22.30
   8   3   5  -21.50   24.40
   8   3   5   -2.70   24.80
 -11   8   5   -1.60   11.40
   8   3   5    0.00   12.80
  -8   0  -5    7.30   14.70
   8  -8  -5    5.10    9.50
   0  -8   5  -10.40   19.30
  -8   8   5    9.80   23.00
  -8   8   5    4.80    8.20
  -8   8   5    7.60   14.20
   5  -8  -5   -2.20    9.00
  -8   3  -5    4.00   11.90
  -5   8   5   -1.00    8.80
  -3  -5   5  -13.40   20.20
   2  -8  -5 2460.15  140.29
   6   2  -5 2226.48  132.49
  -6  -2   5 2285.57  151.98
  -2   8   5 2261.87  135.19
   9  -1  -5 2046.50  114.39
  -1  -8  -5 1985.10  123.59
  -9   1   5 1920.61  125.49
   1   8   5 1811.32  119.69
  -9   1   5 1763.22  133.09
   8  -9   5 1900.71  129.19
   1   8   5 1903.31  130.29
   1   8   5 1947.11  117.19
  -9   1   5 2073.69  134.79
  -4  -8  -5   62.19   20.90
  12  -4  -5   96.49   15.80
  -4  -8  -5   87.79   24.00
  12  -4  -5   69.29   33.10
   8 -12   5   73.09   28.20
   4   8   5  147.39   36.50
   4   8   5  120.39   23.80
 -12   4   5   80.69   23.90
 -12   4   5   87.49   33.90
   8 -12   5  103.49   31.40
   4   8   5   97.59   22.90
   8 -12   5   90.99   28.40
   8 -12   5  121.59   37.70
  15  -7  -5   25.00   12.20
  -7  -8  -5   52.09   23.50
  15  -7  -5   18.50   20.90
  -7  -8  -5  -34.30   24.50
  -7  -8  -5   11.20   15.80
   8 -15   5   26.20   24.30
 -15   7   5   41.40   22.90
   8 -15   5   78.49   33.00
   8 -15   5   -9.00   23.00
   7   8   5  -31.60   31.30
 -15   7   5   15.20   16.00
 -15   7   5   37.40   24.30
 -15   7   5   81.59   33.40
   7   8   5    9.20   18.70
  -9  -7  -5   17.80   22.30
  16  -9  -5   15.50   19.80
  -9  -7  -5   21.50   14.60
  16  -9  -5   22.70   13.60
  -9  -7  -5  -16.00   28.70
 -16   9   5   51.89   26.30
 -16   9   5   10.90   14.40
   9   7   5   -1.80   14.70
   9   7   5 -107.19   53.59
 -16   9   5   23.20   33.70
   7 -16   5   -2.50   24.30
   7 -16   5   16.00   45.30
   7 -16   5   -4.80   19.70
  13  -9  -5   17.40   11.40
  13  -9  -5  -18.80   18.30
  -9  -4  -5   10.20   14.20
 -13   9   5   -1.60   25.30
 -13   9   5    1.80   15.60
   9   4   5  112.09   55.29
   9   4   5   23.10   15.00
 -13   9   5    8.70   21.50
   4 -13   5   24.20   23.80
   9   4   5   75.19   38.60
 -13   9   5   -1.10   12.10
   9   4   5    4.90   33.20
   4 -13   5   33.90   27.70
  10  -9  -5  400.36   33.90
   1 -10   5  451.85   67.59
   1 -10   5  443.26   53.69
 -10   9   5  399.66   38.40
 -10   9   5  342.07   44.80
   9   1   5  442.66   51.09
 -10   9   5  462.85   53.49
 -10   9   5  325.07   32.40
   9   1   5  308.47   39.40
  -9   2  -5  -14.30   13.50
   7  -9  -5    6.30    9.60
  -7   9   5  -26.90   16.20
  -2  -7   5   10.40   24.20
  -2  -7   5   17.10   18.50
  -7   9   5  -11.40    7.80
  -7   9   5   -1.30   11.60
  -2  -7   5   12.90   22.00
   4  -9  -5  429.66   37.90
  -9   5  -5  416.76   41.20
  -4   9   5  436.36   34.80
  -5  -4   5  342.77   51.09
   1  -9  -5 2200.88  130.29
   8   1  -5 2109.79  122.09
  -8  -1   5 1946.71  137.49
  -1   9   5 2190.98  125.19
  -8  -1   5 2039.80  133.39
  -1   9   5 2061.79  135.69
  -1   9   5 1888.11  126.99
  -8  -1   5 2077.39  141.59
   9  -8   5 2201.68  138.49
  11  -2  -5   85.29   18.40
  -2  -9  -5   80.09   22.80
  -2  -9  -5   79.09   23.40
   9 -11   5  146.59   27.00
   2   9   5   95.39   21.00
   9 -11   5  115.59   34.80
 -11   2   5   98.49   26.50
 -11   2   5   97.99   20.30
   2   9   5  112.29   20.00
   9 -11   5  144.89   31.20
   2   9   5   84.89   33.10
  -5  -9  -5   64.59   23.30
  14  -5  -5   71.79   25.00
  14  -5  -5   97.99   16.70
  -5  -9  -5   51.59   20.40
 -14   5   5   58.29   20.70
 -14   5   5   86.59   25.90
 -14   5   5   92.89   34.60
   5   9   5  115.99   23.50
   5   9   5   26.70   39.90
   9 -14   5   27.40   25.50
   9 -14   5   86.99   28.50
   9 -14   5   85.79   38.40
 -14   5   5   78.09   22.20
   5   9   5   73.99   27.70
  -8  -9  -5   66.19   22.50
  17  -8  -5   82.69   20.10
  17  -8  -5   60.59   25.90
  -8  -9  -5   73.49   32.40
  -8  -9  -5   63.39   19.00
   8   9   5   51.89   21.30
 -17   8   5   53.99   22.90
   9 -17   5   46.40   25.30
 -17   8   5   90.49   21.00
 -17   8   5   83.59   24.10
   9 -17   5  132.49   36.90
   9 -17   5   51.39   25.20
 -10  -8  -5   25.80   25.00
  18 -10  -5  -36.50   26.30
  18 -10  -5    7.40   12.10
  18 -10  -5    1.00   18.50
 -10  -8  -5   11.90   19.40
 -10  -8  -5    9.10   12.50
 -18  10   5  -24.60   21.20
   8 -18   5   36.00   23.90
  10   8   5   11.30   16.60
   8 -18   5   25.90   26.40
 -18  10   5   -8.90   21.80
 -18  10   5   23.00   15.00
   8 -18   5   24.30   22.80
 -18  10   5   -8.00   37.50
  15 -10  -5   19.70   19.50
 -10  -5  -5   38.90   26.50
 -10  -5  -5   18.00   15.20
  15 -10  -5    0.30   11.00
 -15  10   5  -28.50   25.70
 -15  10   5    2.70   28.40
 -15  10   5   24.00   22.40
   5 -15   5    6.50   24.40
  10   5   5  -16.10   18.70
   5 -15   5   35.70   29.30
 -15  10   5   33.20   20.40
 -15  10   5   10.60   17.60
   5 -15   5   22.60   24.40
 -10  -2  -5  832.22   70.89
 -10  -2  -5  802.12   65.49
  12 -10  -5 1026.50   72.29
  12 -10  -5  985.60   62.59
 -12  10   5  973.80   80.79
   2 -12   5  742.73   81.99
 -12  10   5  843.92   67.69
  10   2   5  796.92   65.69
 -12  10   5  915.81   62.49
 -12  10   5  905.51   69.19
 -12  10   5  819.62   64.59
   2 -12   5  846.42   74.79
   2 -12   5  939.81   76.19
  10   2   5 1059.49   78.09
 -10   1  -5  249.28   41.60
   9 -10  -5  332.17   30.60
  -9  10   5  262.77   40.60
  -1  -9   5  427.46   66.89
  10  -1   5  263.27   36.70
  10  -1   5  238.18   42.70
  10  -1   5  255.27   30.90
  -9  10   5  253.67   26.60
  -1  -9   5  325.27   46.80
  -9  10   5  272.97   33.40
   6 -10  -5   54.59   14.10
   6 -10  -5   84.79   24.00
 -10   4  -5   32.90   16.60
  -6  10   5   39.50   18.30
  -4  -6   5   42.40   24.50
  10  -4   5   46.50   30.10
  -4  -6   5  108.89   41.00
  -6  10   5   56.39   13.40
  -4  -6   5   42.60   23.60
  -4  -6   5   87.59   24.40
  -6  10   5   62.59   17.80
   7   3  -5  220.78   24.10
   3 -10  -5  181.78   29.40
   3 -10  -5  257.07   30.40
  -3  10   5  185.38   29.30
  -7  -3   5  265.57   34.60
  -7  -3   5  256.67   43.20
  -3  10   5  250.57   28.50
  10  -7   5  158.48   29.30
  -3  10   5  202.58   32.90
  -3  10   5  243.18   26.50
  10  -7   5  265.97   39.30
  -7  -3   5  238.68   36.30
  -7  -3   5  242.18   45.20
  10   0  -5  409.26   34.70
   0 -10  -5  325.37   46.70
   0 -10  -5  384.36   53.79
   0  10   5  418.36   38.10
 -10   0   5  369.96   51.49
   0  10   5  400.26   45.90
  10 -10   5  461.25   66.09
   0  10   5  398.66   38.00
 -10   0   5  447.46   47.50
  10 -10   5  377.26   60.19
  -3 -10  -5   16.20   22.50
  -3 -10  -5   37.70   20.10
  13  -3  -5   58.39   14.40
  -3 -10  -5   29.00   19.80
  10 -13   5   66.39   35.50
  10 -13   5   24.70   25.50
  10 -13   5   94.99   47.90
 -13   3   5   73.59   24.10
   3  10   5   65.59   40.40
   3  10   5   57.59   19.10
 -13   3   5   79.29   35.30
  10 -13   5  101.29   31.90
 -13   3   5   79.89   24.90
 -13   3   5   62.49   19.30
  16  -6  -5  520.35   44.20
  -6 -10  -5  605.84   51.49
  -6 -10  -5  555.54   57.79
  16  -6  -5  578.74   58.89
  -6 -10  -5  500.05   54.69
  10 -16   5  511.15   61.29
 -16   6   5  636.44   76.59
  10 -16   5  478.35   58.69
 -16   6   5  523.45   49.10
  10 -16   5  567.94   82.79
 -16   6   5  555.34   52.49
   6  10   5  464.85   63.09
  -9 -10  -5  416.56   38.60
  19  -9  -5  430.56   40.10
  -9 -10  -5  391.46   54.69
  19  -9  -5  483.55   51.09
   9  10   5  334.57   46.40
 -19   9   5  423.36   55.39
  10 -19   5  370.56   53.89
 -19   9   5  281.57   63.29
  10 -19   5  376.56   51.89
 -19   9   5  456.35   46.70
 -19   9   5  416.46   44.50
  10 -19   5  414.86   61.49
  -9  20  -5   96.89   26.10
  20 -11  -5   17.90   14.30
 -11  -9  -5   38.90   15.00
 -11  -9  -5   24.00   25.20
  20 -11  -5   63.49   35.40
   9 -20   5   89.69   44.50
 -20  11   5  -44.40   78.89
   9 -20   5   51.09   35.10
 -20  11   5   14.90   14.70
  11   9   5   45.40   27.30
 -11  -6  -5   42.70   22.40
 -11  -6  -5   10.50   14.00
  17 -11  -5   20.20   18.80
  17 -11  -5   14.70   12.60
  17 -11  -5   20.60   25.80
 -11  -6  -5   32.80   24.90
 -17  11   5  -60.69   31.40
   6 -17   5   58.79   26.00
  11   6   5   22.50   16.30
   6 -17   5   14.00   24.40
 -17  11   5    1.00   13.10
   6 -17   5  -22.20   24.60
 -17  11   5   12.50   21.90
 -11  -3  -5  654.93   57.19
  14 -11  -5  788.72   54.99
  14 -11  -5  646.14   65.79
  14 -11  -5  773.52   63.59
 -11  -3  -5  694.23   65.79
 -14  11   5  749.13   74.79
   3 -14   5  643.34   66.29
 -14  11   5  774.22   64.19
  11   3   5  757.82   59.69
 -14  11   5  739.33   58.29
 -14  11   5  796.02   63.39
   3 -14   5  801.82   78.89
  11 -11  -5 2100.99  116.49
 -11   0  -5 1842.12  117.09
 -11   0  -5 2036.20  125.59
   0 -11   5 1620.94  170.98
  11   0   5 1905.31  117.39
   0 -11   5 1756.32  124.79
 -11  11   5 1752.12  113.79
  11   0   5 1864.91  124.29
   0 -11   5 1645.64  129.99
 -11  11   5 1791.42  118.69
 -11  11   5 1838.02  117.19
 -11  11   5 1932.41  131.09
   0 -11   5 2005.60  131.69
   8 -11  -5   18.50   18.10
   8 -11  -5    9.90   19.00
  11  -3   5   18.80   23.60
  -8  11   5   10.10    9.70
  -8  11   5   12.90   14.70
  11  -3   5   87.69   31.70
  -3  -8   5   -2.30   21.80
  -3  -8   5   36.20   45.90
  -8  11   5   21.80   12.80
  11  -3   5   13.20   11.20
  -3  -8   5    5.60   16.40
   5 -11  -5   94.29   23.20
   5 -11  -5   92.79   19.10
 -11   6  -5   79.59   19.70
   6   5  -5   56.39   16.50
  -6  -5   5  125.89   37.10
  11  -6   5  136.69   50.79
  -5  11   5  103.69   30.80
  -5  11   5   66.69   14.80
  -6  -5   5   96.09   29.70
  -5  11   5   70.29   14.70
   2 -11  -5   24.90   17.90
   2 -11  -5    5.00   13.30
  11  -9   5   55.99   28.00
  -9  -2   5   22.80   17.60
  -9  -2   5   39.60   20.40
  -2  11   5   24.10   14.20
  -2  11   5   30.10   30.50
  -2  11   5   -0.50   12.70
  12  -1  -5   80.69   16.80
  12  -1  -5  113.29   29.60
  -1 -11  -5   65.39   24.60
  -1 -11  -5  125.39   25.70
  -1 -11  -5   67.09   23.80
 -12   1   5   85.39   25.20
 -12   1   5  101.09   24.50
  11 -12   5   78.69   34.20
  11 -12   5   28.60   30.70
   1  11   5   53.69   19.90
  11 -12   5  100.89   39.80
 -12   1   5   76.69   20.60
 -12   1   5  117.99   36.50
   1  11   5   61.89   40.00
   1  11   5   73.19   19.40
  15  -4  -5  106.19   19.30
  -4 -11  -5  136.39   27.00
  15  -4  -5  141.39   32.70
  -4 -11  -5  117.39   25.40
 -15   4   5  109.69   25.40
  11 -15   5  162.18   36.00
   4  11   5   77.49   28.30
 -15   4   5  109.49   26.30
 -15   4   5  106.39   32.00
  11 -15   5  203.98   45.60
  11 -15   5  139.09   54.19
 -15   4   5  118.59   44.10
   4  11   5   83.89   26.90
   4  11   5   35.40   44.30
  -7 -11  -5  975.00   71.09
  18  -7  -5  945.71   71.09
  -7 -11  -5  846.92   73.49
  -7 -11  -5  966.50   82.69
  18  -7  -5 1025.00   81.29
 -18   7   5  998.30   73.39
   7  11   5  960.70   79.49
  11 -18   5 1007.70   78.69
 -18   7   5 1012.30   75.29
  11 -18   5  970.80   84.19
 -18   7   5 1024.20   74.89
  11 -18   5 1037.80   96.09
 -18   7   5 1121.99  108.49
 -10 -11  -5  536.85   38.80
  21 -10  -5  461.05   50.19
 -10 -11  -5  384.56   53.99
 -11  21  -5  402.96   49.90
  21 -10  -5  448.76   47.90
 -10 -11  -5  459.95   48.00
  11 -21   5  520.15   63.69
  11 -21   5  528.45   57.99
  10  11   5  519.45   50.59
 -21  10   5  506.65   46.90
  11 -21   5  483.95   51.89
 -12 -10  -5    9.10   19.70
 -12 -10  -5    3.90    8.90
 -10  22  -5    9.10   19.20
  22 -12  -5   10.70   17.80
  10 -22   5   22.80   20.00
  10 -22   5   -5.00   23.00
  12  10   5    9.10   14.10
  10 -22   5   39.70   29.00
 -22  12   5    0.10   13.20
 -12  -7  -5   40.00   14.90
 -12  -7  -5  101.29   26.20
 -12  -7  -5   33.60   26.80
  19 -12  -5   31.70   14.60
  19 -12  -5   81.99   27.50
 -19  12   5   48.20   27.50
 -19  12   5   53.69   17.10
   7 -19   5   42.70   26.40
   7 -19   5   32.40   24.00
 -19  12   5   14.10   42.00
  12   7   5   31.90   17.10
   7 -19   5   32.30   24.70
 -12  -4  -5   51.49   15.50
  16 -12  -5  100.39   29.60
  16 -12  -5   24.70   13.70
   4 -16   5   39.60   23.80
 -16  12   5   10.10   31.70
 -16  12   5  -16.30   27.40
   4 -16   5   54.59   27.30
  12   4   5   30.50   18.10
 -16  12   5   52.99   15.20
 -16  12   5   21.10   22.00
 -12  -1  -5 3047.99  191.58
  13 -12  -5 3085.89  188.28
  13 -12  -5 3124.59  180.68
 -12  -1  -5 3026.00  182.78
 -13  12   5 3028.10  183.98
   1 -13   5 3100.19  193.08
 -13  12   5 2905.21  189.68
 -13  12   5 3191.28  186.18
   1 -13   5 3109.99  198.98
  12   1   5 2620.44  197.58
  12   1   5 2926.91  183.48
 -13  12   5 3389.36  199.68
   1 -13   5 3048.69  193.38
  10 -12  -5  905.41   69.49
  10 -12  -5  948.61   61.49
 -12   2  -5  829.42   60.99
 -12   2  -5  807.42   67.79
  -2 -10   5  656.43   86.49
  -2 -10   5  851.41   76.39
  12  -2   5  969.50   80.69
  -2 -10   5  710.23   75.29
 -10  12   5  800.42   61.99
 -10  12   5  848.62   64.99
 -10  12   5  795.22   59.19
  12  -2   5  840.62   59.49
  12  -2   5  826.72   78.29
   7 -12  -5  252.77   29.90
   7 -12  -5  204.38   31.20
 -12   5  -5  254.27   36.60
  -5  -7   5  208.28   31.10
  -5  -7   5  228.08   50.59
  -5  -7   5  232.78   40.60
  -7  12   5  280.07   38.90
  -7  12   5  233.58   29.40
  -5  -7   5  172.28   31.90
  12  -5   5  186.28   33.40
  12  -5   5  293.57   42.50
  -7  12   5  199.08   27.40
   8   4  -5  593.84   48.70
   4 -12  -5  602.04   51.49
   4 -12  -5  703.93   58.59
  12  -8   5  555.34   69.19
  12  -8   5  641.74   45.70
  -4  12   5  621.14   49.40
  -4  12   5  653.33   50.29
  -8  -4   5  617.64   60.49
  -8  -4   5  645.94   89.09
  -4  12   5  490.45   78.49
  -8  -4   5  692.13   55.89
  -8  -4   5  590.14   65.89
  -8  -4   5  605.74   52.49
  12  -8   5  683.33   65.59
 -12  11  -5  -16.90   18.70
   1 -12  -5   38.40   17.10
  11   1  -5   31.10   13.70
   1 -12  -5   34.20   20.40
 -11  -1   5   27.20   20.90
 -11  -1   5   19.50   18.30
  12 -11   5   42.50   34.90
  -1  12   5   54.59   17.20
  -1  12   5   26.80   15.70
 -11  -1   5    3.70   41.10
  12 -11   5   54.09   32.50
  -1  12   5   17.10   39.00
 -11  -1   5   47.50   30.80
 -11  -1   5   21.70   24.00
  12 -11   5  -55.49   38.20
  -2 -12  -5   60.29   22.90
  14  -2  -5   58.09   16.20
  -2 -12  -5   25.00   18.60
  -2 -12  -5   69.79   23.50
  14  -2  -5   74.09   31.00
  12 -14   5  108.29   50.49
   2  12   5  -51.89   55.49
 -14   2   5   73.79   25.90
 -14   2   5   67.89   22.60
   2  12   5   10.10   22.30
  12 -14   5   12.20   32.20
 -14   2   5  129.19   40.00
 -14   2   5   58.39   18.50
  12 -14   5   30.50   29.90
   2  12   5   73.19   23.00
  -5 -12  -5 1846.12  112.09
  -5 -12  -5 1647.14  113.09
  17  -5  -5 1640.84  109.89
  17  -5  -5 1952.10  123.89
 -17   5   5 1815.82  113.29
  12 -17   5 1682.03  124.59
 -17   5   5 1716.63  113.79
  12 -17   5 1706.73  117.89
 -17   5   5 1888.81  142.59
 -17   5   5 1678.03  112.69
  12 -17   5 1396.16  133.49
   5  12   5 1659.33  117.29
  20  -8  -5 1671.53  116.59
  -8 -12  -5 1759.82  108.69
  20  -8  -5 1752.12  121.99
 -12  20  -5 1711.23  114.99
  12 -20   5 1821.12  126.09
 -20   8   5 1933.31  116.49
 -20   8   5 1650.63  114.59
   8  12   5 1684.53  119.79
 -11 -12  -5   18.40   17.00
 -12  23  -5  -11.40   17.40
  23 -11  -5   41.70   24.10
  12 -23   5  -43.00   25.00
  12 -23   5    8.20   18.20
  12 -23   5   43.60   27.00
 -23  11   5    2.70   11.40
  11  12   5    1.30   13.20
  24 -13  -5   36.30   19.80
 -11  24  -5   84.39   19.60
  24 -13  -5   57.39   23.10
 -13 -11  -5   76.09   18.70
 -24  13   5   60.19   15.50
  11 -24   5   99.29   29.30
  13  11   5   57.59   17.30
  11 -24   5   66.49   21.00
  -8  21  -5  -27.50   20.40
 -13  -8  -5   39.00   18.30
  21 -13  -5   32.10   20.40
  21 -13  -5   23.70   24.00
 -13  -8  -5   19.90   11.30
  21 -13  -5   42.30   24.00
 -13  -8  -5   45.60   46.90
  13   8   5   33.00   16.60
   8 -21   5   11.10   23.10
   8 -21   5  -77.29   58.99
 -21  13   5   15.00   13.20
   8 -21   5   32.30   25.30
  18 -13  -5  136.19   30.90
  18 -13  -5  137.39   27.90
  18 -13  -5  160.98   24.40
 -13  -5  -5  195.78   39.20
 -13  -5  -5  217.08   28.40
 -18  13   5  182.38   34.90
  13   5   5  163.98   28.20
 -18  13   5  147.29   25.00
   5 -18   5  129.49   33.40
   5 -18   5  178.28   38.30
  15 -13  -5 1579.14   95.99
  15 -13  -5 1341.77  101.79
  15 -13  -5 1598.34  106.89
 -13  -2  -5 1353.26  107.19
 -13  -2  -5 1454.85   96.09
 -15  13   5 1403.06  114.59
  13   2   5 1465.35   99.79
   2 -15   5 1512.95  108.59
 -15  13   5 1483.55   99.19
   2 -15   5 1626.04  116.19
 -15  13   5 1415.66   98.79
 -15  13   5 1402.16  103.79
  12 -13  -5 3497.15  196.98
 -13   1  -5 3123.59  187.78
  12 -13  -5 3495.85  188.28
 -13   1  -5 3317.37  197.98
 -12  13   5 3241.78  190.48
  -1 -12   5 2973.80  198.58
  13  -1   5 2757.22  203.88
  13  -1   5 3079.19  198.28
  -1 -12   5 3252.07  203.98
  13  -1   5 3174.58  188.58
  -1 -12   5 2905.01  225.88
 -12  13   5 3279.77  192.68
  -1 -12   5 3049.89  196.08
 -12  13   5 2890.71  194.78
   9 -13  -5   67.79   24.20
 -13   4  -5    5.80   13.90
   9 -13  -5   16.10   12.30
   9 -13  -5   32.40   20.20
 -13   4  -5    0.20   17.50
  13  -4   5   21.60   12.70
  -4  -9   5    8.70   17.70
  -9  13   5   32.80   12.70
  13  -4   5    1.20   30.70
  -9  13   5   21.40   13.80
  -4  -9   5  -16.20   21.00
  -9  13   5   19.60   18.10
  -4  -9   5   28.10   22.60
  -4  -9   5   56.29   40.30
   6 -13  -5  526.05   44.10
   6 -13  -5  379.66   49.99
 -13   7  -5  592.04   51.89
  -6  13   5  519.55   44.20
  -6  13   5  468.25   42.50
  -7  -6   5  375.56   62.49
  13  -7   5  555.14   40.00
  -7  -6   5  377.16   43.40
  -7  -6   5  532.45   50.29
  -7  -6   5  540.05   59.79
  13  -7   5  540.55   70.69
  -6  13   5  399.66   56.49
  10   3  -5   -9.60   31.30
   3 -13  -5   36.50   15.80
 -13  10  -5   52.79   19.80
   3 -13  -5   51.99   20.90
   3 -13  -5    1.70   18.30
  10   3  -5   21.40   14.90
  13 -10   5   51.19   14.40
 -10  -3   5   58.79   29.80
  13 -10   5    3.10   32.20
 -10  -3   5   61.89   26.50
  -3  13   5   45.80   40.10
  13 -10   5    1.00   65.79
  -3  13   5   42.60   15.90
 -10  -3   5   18.80   23.30
  13 -10   5   65.09   39.30
   0 -13  -5   73.89   21.80
  13   0  -5   52.59   17.20
 -13  13  -5   65.39   19.90
   0 -13  -5   99.79   21.70
   0 -13  -5   83.99   23.90
  13   0  -5  151.08   35.20
  13 -13   5  -17.10   48.00
 -13   0   5   92.49   28.70
 -13   0   5   98.19   22.10
   0  13   5  138.79   33.20
  13 -13   5  144.29   45.10
   0  13   5   48.50   20.90
  13 -13   5   66.89   30.70
   0  13   5  172.78   49.40
 -13   0   5   66.29   24.40
 -13   0   5  108.89   37.90
  -3 -13  -5  145.39   26.80
  -3 -13  -5  159.08   27.10
  16  -3  -5  229.28   31.20
  16  -3  -5  196.68   37.60
  13 -16   5  143.19   50.89
   3  13   5  197.48   32.80
 -16   3   5  177.58   29.20
  13 -16   5  180.18   39.80
 -16   3   5  196.08   28.50
 -16   3   5  172.98   85.49
   3  13   5  160.98   35.20
 -16   3   5  218.48   33.90
  19  -6  -5 2458.85  160.88
  -6 -13  -5 2538.65  148.49
 -13  19  -5 2495.15  153.08
  -6 -13  -5 2259.77  153.18
  19  -6  -5 2338.57  152.08
 -19   6   5 2345.57  183.28
  13 -19   5 2538.25  195.78
  13 -19   5 2507.55  154.78
   6  13   5 2495.65  159.58
 -19   6   5 2680.33  152.98
  13 -19   5 2386.76  163.58
 -19   6   5 2399.46  153.48
  -9 -13  -5  358.96   29.90
  -9 -13  -5  435.26   43.00
  22  -9  -5  284.67   48.50
  22  -9  -5  343.87   43.60
 -13  22  -5  470.95   44.50
  13 -22   5  398.86   50.59
  13 -22   5  410.76   51.29
 -22   9   5  360.36   39.60
   9  13   5  432.56   46.00
  13 -22   5  457.55   52.29
 -13  25  -5   41.60   16.20
  25 -12  -5   86.69   25.10
 -12 -13  -5   64.79   17.90
  13 -25   5   89.49   25.50
  13 -25   5   74.19   29.60
  12  13   5   66.09   18.20
 -25  12   5   76.59   15.00
  26 -14  -5   89.99   21.80
 -14 -12  -5   68.99   23.30
 -12  26  -5   70.09   17.70
  12 -26   5  106.19   28.00
  12 -26   5   92.29   18.60
 -26  14   5   77.49   12.90
  14  12   5   65.09   14.80
 -14  -9  -5   -2.60   25.80
 -14  -9  -5    3.50    8.50
  23 -14  -5    5.80   17.20
  -9  23  -5  -63.29   26.60
  23 -14  -5   35.50   27.70
   9 -23   5   -7.40   19.20
   9 -23   5   17.40   19.70
  14   9   5   -4.00    9.50
 -23  14   5  -16.40    9.60
 -14  -6  -5   12.40   19.90
 -14  -6  -5   57.99   18.70
  20 -14  -5   92.19   27.80
 -14  -6  -5   21.80   30.80
  20 -14  -5   60.39   17.00
  -6  20  -5    2.20   21.90
  20 -14  -5   57.29   29.80
  14   6   5   42.60   24.20
 -20  14   5   46.80   19.00
   6 -20   5   67.99   30.60
 -20  14   5   91.89   51.39
   6 -20   5   84.29   43.50
 -14  -3  -5   19.40   13.20
  17 -14  -5   37.80   15.50
  17 -14  -5   36.50   20.20
 -17  14   5   15.70   15.50
 -17  14   5  -15.90   32.30
   3 -17   5   34.40   25.10
   3 -17   5   32.60   24.50
 -17  14   5   18.90   28.70
  14   3   5    8.90   13.10
  14 -14  -5 2805.72  180.88
  14 -14  -5 2944.21  172.18
 -14   0  -5 2772.32  183.88
 -14   0  -5 2854.91  172.28
  14 -14  -5 2853.01  180.68
 -14  14   5 2866.81  175.88
  14   0   5 3314.47  225.98
 -14  14   5 3014.60  192.58
  14   0   5 2628.14  173.48
   0 -14   5 2945.31  183.88
   0 -14   5 3060.19  189.78
 -14  14   5 2985.30  179.38
  14   0   5 2818.52  185.38
 -14  14   5 2627.04  172.78
   0 -14   5 2815.32  185.58
  11 -14  -5  852.51   59.99
  11 -14  -5  960.60   71.59
 -14   3  -5  797.92   69.19
  11 -14  -5  725.73   67.69
 -14   3  -5  823.52   59.59
  -3 -11   5  663.13   72.19
  14  -3   5  784.12   60.09
  14  -3   5  860.31   85.69
 -11  14   5  840.92   63.89
  -3 -11   5  786.62   75.29
 -11  14   5  776.62   59.69
  -3 -11   5  751.22   67.59
 -11  14   5  769.42   68.49
   8 -14  -5  153.98   29.30
 -14   6  -5  125.69   28.50
   8 -14  -5  110.39   20.50
   6   8  -5  123.89   26.50
   8 -14  -5  164.18   28.10
 -14   6  -5  129.29   21.20
  -8  14   5  157.88   32.50
  -6  -8   5  123.69   32.10
  -6  -8   5  139.29   34.80
  -8  14   5   84.69   24.50
  -6  -8   5  119.29   45.30
  -6  -8   5  129.39   27.30
  14  -6   5   70.09   41.90
  14  -6   5   72.59   34.80
  -8  14   5  126.59   22.30
  -6  -8   5  114.79   23.20
  14  -6   5  138.89   21.00
   5 -14  -5  -27.50   18.00
   5 -14  -5   26.90   14.00
 -14   9  -5   18.00   21.90
   9   5  -5  -19.20   14.90
 -14   9  -5   13.10   17.80
   5 -14  -5   30.70   20.90
  -9  -5   5   28.40   25.00
  14  -9   5   83.89   34.60
  -9  -5   5   30.60   26.70
  -9  -5   5    1.90   20.40
  -5  14   5    7.30   19.00
  14  -9   5   36.70   13.40
  -9  -5   5   10.90   20.10
  14  -9   5  -43.00   40.80
  -5  14   5   41.30   16.30
  -9  -5   5   14.10   36.10
  12   2  -5   -4.50   24.30
 -14  12  -5   -8.60   18.40
   2 -14  -5   34.90   17.10
   2 -14  -5    4.30   18.40
  12   2  -5   12.60   14.50
   2 -14  -5  -14.70   19.50
 -12  -2   5  -26.90   17.10
  -2  14   5   23.40   19.60
 -12  -2   5   47.10   40.00
  -2  14   5    0.30   13.60
 -12  -2   5  -40.80   24.90
  14 -12   5   20.60   45.70
  14 -12   5   53.89   15.00
 -12  -2   5   20.10   29.20
  14 -12   5   87.69   48.30
  -2  14   5  -13.40   43.70
 -12  -2   5   36.40   19.10
  14 -12   5   20.70   33.10
  -1 -14  -5   37.00   19.70
  -1 -14  -5   20.00   19.30
  15  -1  -5   84.09   27.30
  15  -1  -5   37.90   17.90
  -1 -14  -5   19.00   18.50
   1  14   5   46.80   20.30
 -15   1   5   70.89   22.50
  14 -15   5   47.40   48.30
  14 -15   5   21.80   32.50
 -15   1   5   59.59   19.20
 -15   1   5   56.69   40.60
   1  14   5   67.39   24.50
 -15   1   5    3.40   22.70
  14 -15   5   43.00   27.70
  18  -4  -5 1421.86  105.19
  18  -4  -5 1375.16   95.09
  -4 -14  -5 1175.18   98.99
 -14  18  -5 1408.46   99.19
  -4 -14  -5 1233.88   94.79
  -4 -14  -5 1474.85   92.79
 -18   4   5 1247.18   95.79
 -18   4   5 1506.45  132.29
 -18   4   5 1538.65   95.89
  14 -18   5 1543.55  103.69
   4  14   5 1333.67  101.49
 -18   4   5 1433.86   96.59
  14 -18   5 1448.06  108.49
  21  -7  -5 1447.66  106.59
 -14  21  -5 1596.24  102.29
  -7 -14  -5 1510.75  102.79
  -7 -14  -5 1489.35   91.79
  14 -21   5 1540.95  111.29
 -21   7   5 1512.05  102.09
   7  14   5 1531.65  107.19
 -21   7   5 1599.24  100.99
  14 -21   5 1488.15  103.79
 -14  24  -5  -14.20   13.90
 -10 -14  -5    6.00   15.40
  24 -10  -5    1.40   14.70
  24 -10  -5   29.00   28.60
  10  14   5   -3.60   12.10
  14 -24   5   14.90   25.50
  14 -24   5   10.00   16.90
 -24  10   5   -3.70    8.70
 -15 -10  -5   25.00   15.70
 -10  25  -5    2.70   16.00
 -25  15   5   -6.20    8.10
  10 -25   5    2.30   17.80
  15  10   5    4.10   11.00
  10 -25   5    6.60   16.00
 -15  -7  -5   15.80   19.60
  22 -15  -5  -25.70   17.10
  -7  22  -5  -39.40   18.50
 -15  -7  -5    1.50    9.00
  22 -15  -5    6.00   19.50
   7 -22   5   36.60   21.10
  15   7   5    7.00   10.50
   7 -22   5   -3.90   19.00
 -22  15   5  -12.60   12.10
  19 -15  -5    6.40   22.80
 -15  -4  -5   62.19   26.90
  -4  19  -5   67.49   24.00
 -15  -4  -5   12.90   13.70
  19 -15  -5   21.50   13.90
  19 -15  -5    9.80   32.10
  15   4   5   15.10   21.70
   4 -19   5   53.89   43.80
 -19  15   5   18.10   14.20
 -19  15   5   24.40   40.80
 -15  -1  -5  721.23   74.09
  16 -15  -5  808.82   59.89
  16 -15  -5  800.02   69.89
  16 -15  -5  781.02   67.99
 -15  -1  -5  786.52   57.89
  15   1   5  774.92   61.79
 -16  15   5  830.62   63.49
   1 -16   5  818.72   77.19
  15   1   5  913.81  104.79
 -16  15   5  781.62   79.79
   1 -16   5  781.42   71.29
 -16  15   5  735.33   81.69
 -16  15   5  693.53   75.49
  13 -15  -5 1292.97   84.69
 -15   2  -5 1228.38   94.79
 -15   2  -5 1296.37   83.59
  13 -15  -5 1406.36   93.09
  13 -15  -5 1351.26   93.09
  -2 -13   5 1091.89   95.19
  -2 -13   5  985.70  126.69
 -13  15   5 1257.07   97.39
  -2 -13   5 1314.57  100.09
  -2 -13   5 1109.19   92.29
  15  -2   5 1281.97   86.59
 -13  15   5 1206.88   85.29
  15  -2   5 1269.97  122.69
 -13  15   5 1260.47   88.29
 -15   5  -5   25.80   14.20
  10 -15  -5    9.40   20.60
  10 -15  -5   10.10   11.60
 -15   5  -5   -1.90   18.40
  10 -15  -5   13.20   24.10
  -5 -10   5    4.00   25.70
  -5 -10   5   -9.00   37.30
 -10  15   5   11.30   15.00
 -10  15   5  -11.50   14.10
  15  -5   5   -5.30   12.70
  15  -5   5   11.00   32.70
  -5 -10   5   21.50   26.40
   7 -15  -5   24.10   24.10
 -15   8  -5   44.90   15.40
   8   7  -5  -25.80   26.30
 -15   8  -5   28.30   21.60
   7 -15  -5    9.20   14.20
   7 -15  -5  -18.90   17.90
   8   7  -5   22.40   20.50
  -7  15   5   29.90   16.50
  -7  15   5   18.50   14.80
  -8  -7   5   26.70   22.90
  -8  -7   5   14.10   27.30
  15  -8   5   67.19   47.50
  -8  -7   5   43.10   22.60
  -8  -7   5   20.50   20.10
  15  -8   5   -9.40   12.50
  15  -8   5   11.80   33.50
 -15  11  -5  233.08   32.00
   4 -15  -5  130.29   25.70
  11   4  -5  188.18   30.00
   4 -15  -5  298.37   41.80
 -15  11  -5  237.08   35.00
  11   4  -5  188.68   35.40
   4 -15  -5  191.18   30.70
  15 -11   5  312.27   73.79
 -11  -4   5  244.78   61.19
 -11  -4   5  178.08   35.10
  15 -11   5  195.38   25.30
 -11  -4   5  248.58   35.20
 -11  -4   5  211.58   44.20
  -4  15   5  185.28   29.70
  -4  15   5  250.87   67.99
  -4  15   5  171.98   39.30
 -15  14  -5   58.19   24.40
 -15  14  -5   -7.00   21.10
   1 -15  -5   26.60   18.30
   1 -15  -5    0.00   16.90
   1 -15  -5   22.10   20.40
  14   1  -5    2.20   22.00
  14   1  -5   41.80   18.90
 -14  -1   5   56.59   35.60
  15 -14   5   67.19   47.00
 -14  -1   5   35.00   18.20
 -14  -1   5   50.99   24.20
 -14  -1   5   25.40   22.00
  15 -14   5   56.79   38.20
  -1  15   5   57.59   23.90
  -1  15   5   28.70   19.80
  15 -14   5  -24.20   29.30
  -2 -15  -5   31.80   20.80
  -2 -15  -5    2.30   17.40
  -2 -15  -5   18.60   15.00
  17  -2  -5    3.10   22.30
 -15  17  -5   39.60   24.60
  15 -17   5   25.60   26.90
  15 -17   5   45.30   26.70
 -17   2   5   98.29   49.50
 -17   2   5   24.60   22.00
   2  15   5   13.10   31.20
 -17   2   5   -9.30   23.20
 -17   2   5   29.80   15.90
   2  15   5   -5.30   19.70
  20  -5  -5  870.71   73.99
  -5 -15  -5  880.41   59.29
  20  -5  -5  861.31   71.39
  -5 -15  -5  817.62   69.09
 -15  20  -5  984.20   69.19
   5  15   5  908.91   74.89
  15 -20   5  923.21   79.39
 -20   5   5  919.41   67.99
  15 -20   5  913.71   77.19
 -20   5   5  886.41   67.79
 -15  23  -5   92.39   20.30
  23  -8  -5   96.19   21.70
  -8 -15  -5  144.99   24.40
  15 -23   5  143.59   30.20
  15 -23   5  124.39   27.40
 -23   8   5   82.09   16.60
   8  15   5  110.39   23.40
 -15  26  -5   14.10   14.20
 -11 -15  -5   36.60   14.10
  11  15   5   36.40   14.60
 -26  11   5   32.20   10.80
  15 -26   5   48.00   17.60
  -8  24  -5  151.48   27.30
  24 -16  -5  226.38   31.00
 -16  -8  -5  160.88   27.20
   8 -24   5  258.07   37.20
 -24  16   5  248.68   27.60
  16   8   5  214.48   28.00
  21 -16  -5   -1.80   18.20
  -5  21  -5  -37.80   20.50
 -16  -5  -5   19.00   21.40
 -16  -5  -5   -5.40    9.20
  21 -16  -5   14.40   19.00
 -21  16   5   14.10   11.60
   5 -21   5    0.80   19.70
  16   5   5   12.00   13.50
   5 -21   5   24.50   21.80
  -2  18  -5   49.70   26.90
  18 -16  -5   16.10   20.30
 -16  -2  -5   -2.10   11.60
  18 -16  -5   -9.00   13.40
 -18  16   5    7.00   12.10
   2 -18   5   -6.30   21.30
 -18  16   5  -46.50   36.40
   2 -18   5    0.00   23.00
  16   2   5  -14.60   13.60
 -16   1  -5  510.95   56.99
 -16   1  -5  422.16   40.20
  15 -16  -5  496.45   51.19
  15 -16  -5  361.06   49.30
  15 -16  -5  440.66   41.30
  16  -1   5  465.85   61.99
  -1 -15   5  428.66   52.69
 -15  16   5  566.24   74.09
  -1 -15   5  649.24  101.29
 -15  16   5  477.35   46.70
 -15  16   5  391.56   50.19
  16  -1   5  509.15   46.70
  -1 -15   5  530.95   61.79
   4  12  -5  147.09   35.20
  12 -16  -5  196.28   31.60
 -16   4  -5  193.98   27.10
  12 -16  -5  193.28   29.80
 -16   4  -5  227.68   37.50
  12 -16  -5  227.88   30.10
 -12  16   5  213.98   33.30
  16  -4   5  111.69   51.39
  -4 -12   5  254.77   49.99
  -4 -12   5  194.28   40.60
  -4 -12   5  204.18   36.50
  16  -4   5  259.67   33.40
  -4 -12   5  207.98   36.80
   9 -16  -5  135.29   28.50
 -16   7  -5  176.88   35.80
   9 -16  -5  164.48   26.10
   7   9  -5  201.88   35.60
   7   9  -5  153.88   34.60
 -16   7  -5  184.58   32.40
  -9  16   5  204.98   28.10
  -7  -9   5  151.88   24.40
  16  -7   5  164.38   47.00
  16  -7   5  204.78   27.20
  -9  16   5  154.68   24.20
  -7  -9   5  212.78   49.40
  16  -7   5   97.69   49.99
  -7  -9   5  235.48   37.10
  -7  -9   5  110.59   37.60
  -7  -9   5  169.78   34.10
 -16  10  -5  349.96   51.49
   6 -16  -5  325.57   40.70
 -16  10  -5  341.57   39.80
  10   6  -5  402.26   49.90
  10   6  -5  459.55   49.99
   6 -16  -5  445.76   48.80
   6 -16  -5  428.36   59.49
  16 -10   5  276.67   57.29
 -10  -6   5  343.67   46.70
  -6  16   5  375.96   43.00
  16 -10   5  405.06   37.60
 -10  -6   5  350.16   41.00
  16 -10   5  425.06   64.59
 -10  -6   5  300.87   50.79
  -6  16   5  398.56   50.29
 -10  -6   5  413.86   56.89
   3 -16  -5   88.59   37.60
  13   3  -5  148.89   32.60
 -16  13  -5  173.98   32.40
   3 -16  -5  111.39   27.00
   3 -16  -5  148.19   27.10
 -13  -3   5  158.68   33.70
  -3  16   5  116.79   27.40
  -3  16   5  108.69   27.30
  16 -13   5  161.68   36.00
 -13  -3   5  198.58   48.90
  16 -13   5   82.59   54.89
  16 -13   5  143.69   49.20
 -13  -3   5  166.08   31.50
 -13  -3   5  132.59   25.10
  16 -13   5  134.19   18.90
  16   0  -5  148.69   30.40
   0 -16  -5   74.79   19.70
 -16  16  -5  100.29   25.50
  16   0  -5   70.29   25.50
   0 -16  -5   51.59   22.80
 -16  16  -5   64.09   29.00
   0 -16  -5   91.69   20.40
  16 -16   5   53.99   43.00
   0  16   5   70.39   30.30
 -16   0   5  138.49   29.60
 -16   0   5   92.09   26.30
  16 -16   5   81.99   38.30
  16 -16   5  114.89   32.70
 -16   0   5  116.79   47.20
 -16   0   5   82.59   21.20
   0  16   5   60.79   24.70
  19  -3  -5   79.49   25.10
  -3 -16  -5   81.99   26.70
  -3 -16  -5   54.29   14.80
 -16  19  -5  118.49   26.00
  -3 -16  -5   71.89   22.80
  19  -3  -5  137.69   47.50
  16 -19   5   96.69   30.50
  -6 -16  -5  266.27   36.90
  22  -6  -5  272.07   38.40
 -16  22  -5  297.47   37.00
  16 -22   5  334.17   43.80
  16 -22   5  278.07   46.00
   6  16   5  283.07   39.40
 -22   6   5  348.27   35.30
  25  -9  -5   11.40   14.60
  -9 -16  -5    9.70   14.40
 -16  25  -5    6.30   13.50
   9  16   5   11.70   13.20
  16 -25   5  -13.40   13.70
 -25   9   5    4.30    9.40
  16 -25   5   24.40   23.20
  26 -17  -5  396.16   37.70
  -9  26  -5  351.46   40.30
 -26  17   5  380.26   33.10
   9 -26   5  447.86   42.60
  17   9   5  427.96   35.70
   9 -26   5  453.35   40.00
 -17  -6  -5  258.27   34.30
  23 -17  -5  260.87   36.40
  -6  23  -5  261.57   38.70
   6 -23   5  328.97   43.30
  17   6   5  273.27   33.10
 -17  -3  -5   20.40   11.20
  -3  20  -5   30.10   22.50
  20 -17  -5   20.80   15.80
 -17  -3  -5   27.10   28.80
  20 -17  -5    1.30   17.00
   3 -20   5   25.10   20.70
   3 -20   5   21.70   20.90
  17   3   5    3.90   13.00
 -20  17   5   32.50   16.10
  17 -17  -5    2.70   18.80
  17 -17  -5    8.00   17.70
 -17  17   5  -23.40   34.70
 -17   3  -5   40.60   24.30
  14 -17  -5   49.80   20.20
  14 -17  -5   55.09   22.80
 -17   3  -5   47.20   16.10
   3  14  -5    5.30   26.80
  14 -17  -5   56.29   15.70
 -14  17   5   96.49   22.30
  -3 -14   5   54.89   25.70
  -3 -14   5   93.99   28.40
  17  -3   5   33.70   31.50
  17  -3   5   52.39   44.00
  -3 -14   5   29.40   38.60
  17  -3   5   40.30   19.30
 -14  17   5   38.10   22.40
 -17   6  -5   29.20   24.00
  11 -17  -5   33.70   20.20
   6  11  -5   23.10   28.60
  11 -17  -5   -6.60   11.80
   6  11  -5   56.09   26.70
 -17   6  -5   21.60   12.50
  11 -17  -5   13.50   18.50
  -6 -11   5   48.40   34.60
  -6 -11   5   49.00   23.90
  -6 -11   5   82.99   38.60
  -6 -11   5   13.70   24.80
  17  -6   5   40.50   15.00
  17  -6   5    8.80   43.10
  17  -6   5   39.70   31.60
  -6 -11   5   64.89   19.10
 -11  17   5   25.50   14.50
 -11  17   5   -2.70   17.80
 -17   9  -5   32.30   16.60
   8 -17  -5   54.79   22.70
   9   8  -5   70.29   25.80
   8 -17  -5   27.20   21.90
   9   8  -5   65.89   28.80
   8 -17  -5   11.60   19.20
  -9  -8   5   90.89   29.30
  17  -9   5   46.40   16.60
  17  -9   5   39.30   30.70
  -9  -8   5  113.09   41.40
  -9  -8   5   51.19   19.50
  -8  17   5   44.80   19.70
  17  -9   5   80.79   46.00
  -9  -8   5   51.39   24.40
  -8  17   5   16.60   19.00
   5 -17  -5 1310.47   88.99
 -17  12  -5 1188.28   82.79
   5 -17  -5 1097.69   85.19
  12   5  -5 1155.78   91.99
  12   5  -5 1144.19   91.59
   5 -17  -5 1100.69   87.59
  17 -12   5  927.61  144.69
  17 -12   5 1100.69   76.79
  -5  17   5 1216.18   86.89
 -12  -5   5 1297.47   82.49
 -12  -5   5 1185.68  101.99
  -5  17   5 1171.18  105.79
  17 -12   5 1170.48   96.29
 -12  -5   5 1350.86  120.79
 -12  -5   5 1304.57   88.59
  17 -12   5 1173.28  113.09
  15   2  -5   29.30   20.80
   2 -17  -5   37.40   16.70
 -17  15  -5   25.30   22.90
   2 -17  -5    5.70   19.30
   2 -17  -5   22.80   20.20
 -17  15  -5    9.80   26.20
  15   2  -5   59.89   26.00
  -2  17   5   37.50   22.60
 -15  -2   5   30.40   17.90
  17 -15   5   15.00   27.20
  17 -15   5  -37.30   36.70
  17 -15   5  -30.10   37.90
 -15  -2   5   27.00   21.20
  -2  17   5  -18.70   25.70
 -15  -2   5   70.09   24.00
  17 -15   5   21.80   12.60
 -15  -2   5   76.69   43.20
  -1 -17  -5   59.29   21.30
  -1 -17  -5   42.10   27.20
  18  -1  -5   38.10   21.40
 -17  18  -5   90.89   24.90
 -18   1   5   57.79   21.90
 -18   1   5   54.19   17.00
   1  17   5   35.80   23.70
  17 -18   5   52.69   34.30
 -18   1   5   45.40   69.09
 -18   1   5   76.59   24.70
   1  17   5   49.30   38.90
 -17  21  -5  -30.50   17.10
  -4 -17  -5   -7.80   16.40
  21  -4  -5   25.60   19.10
 -21   4   5   -7.00   12.30
  17 -21   5   18.80   22.00
   4  17   5  -23.60   16.60
 -21   4   5   27.10   15.70
  17 -21   5    3.20   19.40
 -17  24  -5    1.10   14.00
  -7 -17  -5    5.10   12.70
  17 -24   5  -26.40   22.60
   7  17   5   -5.70   13.70
 -24   7   5  -16.80    8.80
  25 -18  -5 1017.00   72.99
 -18  -7  -5  943.11   71.79
  -7  25  -5 1074.99   73.69
   7 -25   5 1184.98   76.59
   7 -25   5 1137.99   76.69
  18   7   5 1051.79   72.19
 -25  18   5 1113.59   71.59
  -4  22  -5  137.59   34.70
 -18  -4  -5   88.59   27.90
  22 -18  -5  114.69   24.30
 -18  -4  -5   90.89   14.30
   4 -22   5  120.99   26.80
 -22  18   5  115.49   20.10
   4 -22   5  134.89   27.20
  18   4   5  128.79   22.10
  -1  19  -5  203.18   34.60
  19 -18  -5  224.58   34.20
  19 -18  -5  262.37   35.30
 -18  -1  -5  283.97   29.40
   1 -19   5  298.37   45.20
 -19  18   5  268.57   35.00
   1 -19   5  298.47   48.20
  18   1   5  284.77   35.50
  16 -18  -5  -24.00   26.60
 -18   2  -5   60.19   29.70
   2  16  -5   43.80   37.70
  16 -18  -5    2.40   11.90
 -18   2  -5    6.20   10.90
  16 -18  -5   -6.60   20.50
 -16  18   5  -18.10   12.50
  -2 -16   5   24.00   26.10
  18  -2   5   -8.30   13.80
  -2 -16   5  -14.70   20.30
 -16  18   5   -2.90   27.20
 -16  18   5   58.39   44.80
 -18   5  -5   41.20   24.70
  13 -18  -5  -13.30   12.90
 -18   5  -5   -2.70   10.00
  13 -18  -5    0.10   14.70
  13 -18  -5   -1.70   17.80
   5  13  -5   33.80   29.30
   5  13  -5   10.00   23.00
  -5 -13   5  -13.90   21.00
  -5 -13   5  -18.30   32.10
  -5 -13   5   19.50   30.70
 -13  18   5   12.00   14.10
  18  -5   5   23.50   30.90
  -5 -13   5   16.50   22.30
 -13  18   5  -39.80   19.50
  18  -5   5    3.40   39.10
  18  -5   5    0.10   12.70
   8  10  -5   10.80   28.40
  10 -18  -5   46.00   21.90
 -18   8  -5   -1.50   12.00
   8  10  -5   13.60   23.40
 -18   8  -5   17.20   23.10
  10 -18  -5   -1.10   12.20
  10 -18  -5    3.00   17.80
  18  -8   5   28.60   13.90
  -8 -10   5   -2.00   21.20
  -8 -10   5   16.30   17.60
  -8 -10   5   22.60   33.40
 -10  18   5   -2.60   18.80
  18  -8   5  -13.50   40.20
 -10  18   5    9.30   13.70
  18  -8   5  -12.20   30.90
  -8 -10   5   19.70   23.50
  -8 -10   5   40.00   34.90
   7 -18  -5 1302.17   86.29
   7 -18  -5 1210.68   88.79
 -18  11  -5 1145.69   81.19
   7 -18  -5 1000.10   82.69
  11   7  -5 1150.58   93.09
  11   7  -5 1151.08   89.49
 -18  11  -5 1237.28   94.89
 -11  -7   5 1163.88  103.59
  18 -11   5 1106.09  109.59
 -11  -7   5 1189.98   78.89
  -7  18   5 1121.59   85.49
  18 -11   5 1231.58   78.59
 -11  -7   5 1303.67  120.69
 -11  -7   5  977.70   89.89
  -7  18   5 1210.08   86.89
 -11  -7   5 1208.48   87.29
  18 -11   5 1153.48   94.19
  14   4  -5 1277.07   95.29
  14   4  -5 1292.87   96.79
   4 -18  -5 1224.78   83.59
   4 -18  -5 1199.08   90.59
 -18  14  -5 1297.27   86.89
   4 -18  -5 1221.58   88.69
 -18  14  -5 1142.29   95.59
  18 -14   5 1058.19   76.79
 -14  -4   5 1142.99   90.29
  -4  18   5 1188.48   89.69
  -4  18   5 1119.19   91.89
 -14  -4   5 1319.27   84.69
 -14  -4   5 1323.07  108.49
  18 -14   5 1336.57  108.39
  18 -14   5 1279.37   98.89
 -14  -4   5 1360.96   88.79
 -18  17  -5    2.20   35.90
 -18  17  -5    9.50   21.30
  17   1  -5   -0.80   19.00
   1 -18  -5   13.60   15.80
 -17  -1   5  -12.90   23.70
  18 -17   5   29.90   31.10
 -17  -1   5   23.60   17.30
 -17  -1   5   46.60   23.50
  -1  18   5   40.20   21.00
  18 -17   5   71.59   48.70
 -17  -1   5   -4.60   61.29
 -18  20  -5   35.60   19.30
  -2 -18  -5   38.40   18.20
  20  -2  -5    4.50   18.00
 -20   2   5   32.90   16.50
  18 -20   5   38.90   21.60
 -20   2   5   34.00   16.60
  18 -20   5   17.10   24.60
  -5 -18  -5    5.60   15.80
 -18  23  -5    4.60   14.60
  23  -5  -5    0.80   13.30
 -23   5   5    9.60   10.80
  18 -23   5  -23.80   15.00
  18 -23   5    0.50   20.70
   5  18   5    0.10   13.30
 -18  26  -5   10.50   14.60
  18 -26   5   19.10   13.30
 -26   8   5   17.00    8.20
   8  18   5    2.70   11.30
  -5  24  -5 1100.59   76.49
  24 -19  -5 1029.80   74.79
   5 -24   5 1244.98   79.69
   5 -24   5 1126.79   79.29
  19   5   5 1107.69   74.89
 -24  19   5 1020.30   73.19
 -19  -2  -5   17.00   10.30
  21 -19  -5   -7.30   14.40
  -2  21  -5    8.90   18.80
 -21  19   5   31.00   14.10
   2 -21   5    9.10   19.10
   2 -21   5    0.50   18.00
  19   2   5   10.50   13.40
 -19   1  -5  171.08   24.70
  18 -19  -5  126.69   24.40
   1  18  -5  117.79   28.70
  18 -19  -5  182.58   30.00
  19  -1   5  161.68   28.90
  -1 -18   5  155.88   32.50
 -18  19   5  206.68   30.00
  -1 -18   5  201.68   34.00
  19  -1   5  157.28   40.10
  15 -19  -5    6.80   12.80
 -19   4  -5   18.60   14.30
  15 -19  -5   19.30   18.80
 -19   4  -5   52.19   28.30
  15 -19  -5   29.50   19.70
  19  -4   5   43.20   19.80
  -4 -15   5   33.10   31.70
  -4 -15   5   44.80   28.00
 -15  19   5   42.20   17.10
   7  12  -5   73.59   24.20
  12 -19  -5   32.50   20.00
 -19   7  -5   40.20   26.80
 -19   7  -5   70.59   16.90
   7  12  -5   55.19   32.50
  12 -19  -5   61.89   22.60
  19  -7   5   69.19   19.90
  19  -7   5   87.79   37.70
 -12  19   5   56.69   17.80
  -7 -12   5  100.89   37.80
  -7 -12   5   41.00   33.80
 -12  19   5   32.90   24.30
  19  -7   5   80.79   31.40
  -7 -12   5   86.89   26.80
  -7 -12   5   73.39   24.50
   9 -19  -5  712.63   57.99
  10   9  -5  653.83   61.39
 -19  10  -5  674.83   68.89
 -19  10  -5  724.33   55.29
   9 -19  -5  684.03   61.69
 -10  -9   5  480.15   79.89
 -10  -9   5  701.73   61.59
  19 -10   5  698.93   73.39
 -10  -9   5  635.84   51.09
 -10  -9   5  804.52   97.29
  -9  19   5  664.73   61.19
  19 -10   5  726.13   54.19
 -10  -9   5  637.14   65.99
  19 -10   5  766.02   87.09
  -9  19   5  640.84   58.39
 -19  13  -5 2438.36  151.98
   6 -19  -5 2547.55  148.59
  13   6  -5 2409.56  160.08
   6 -19  -5 2212.28  153.38
   6 -19  -5 2401.56  156.38
  13   6  -5 2487.05  161.78
 -19  13  -5 2361.86  162.08
  -6  19   5 2401.96  155.88
  19 -13   5 2547.65  159.08
  19 -13   5 2529.35  163.68
 -13  -6   5 2521.35  148.19
 -13  -6   5 2608.04  177.58
 -13  -6   5 2426.66  152.98
  -6  19   5 2701.63  157.88
 -13  -6   5 2218.08  155.38
 -13  -6   5 2513.65  170.68
  19 -13   5 2260.47  144.59
   3 -19  -5  131.49   30.90
 -19  16  -5  178.48   30.70
   3 -19  -5  117.59   19.50
  16   3  -5  151.08   48.80
 -19  16  -5  207.78   40.20
  16   3  -5  187.18   38.80
  19 -16   5  159.48   40.70
 -16  -3   5  229.78   35.20
  -3  19   5  126.99   35.40
  -3  19   5   94.59   39.40
 -16  -3   5  154.88   28.60
 -16  -3   5  284.77   59.99
 -19  19  -5  153.68   25.50
   0 -19  -5  120.09   22.30
  19   0  -5  108.19   27.80
  19 -19   5   90.79   28.80
   0  19   5  144.29   28.70
 -19   0   5  139.49   21.70
 -19   0   5  112.09   22.90
  19 -19   5  144.49   32.10
  22  -3  -5    2.50   14.60
  -3 -19  -5   11.70   16.00
 -19  22  -5   12.80   24.10
  19 -22   5    0.10   19.60
   3  19   5   13.60   15.80
  19 -22   5    5.70   19.60
 -22   3   5   22.80   11.50
  -6 -19  -5   39.00   14.80
  25  -6  -5   19.30   13.90
 -19  25  -5   29.00   13.30
   6  19   5   16.10   14.00
  19 -25   5   14.70   21.80
  19 -25   5   38.00   17.10
 -25   6   5   18.90    9.50
 -20  -3  -5  110.99   16.00
  -3  23  -5  106.49   21.40
  23 -20  -5  112.19   19.40
  20   3   5   77.99   20.40
 -23  20   5  102.99   19.30
   3 -23   5  104.19   22.80
   3 -23   5  144.59   29.00
   0  20  -5   34.40   21.40
  20 -20  -5   89.99   20.40
 -20   0  -5   81.89   14.80
   0 -20   5  125.29   26.90
  20   0   5   70.79   19.50
   0 -20   5  136.39   28.40
 -20  20   5  131.19   21.30
  17 -20  -5   50.99   17.20
   3  17  -5   27.00   22.20
 -20   3  -5   54.69   14.20
  20  -3   5   51.09   35.50
  -3 -17   5   60.69   24.50
  -3 -17   5   39.70   24.00
 -17  20   5   84.39   21.10
  20  -3   5   54.59   18.20
  -3 -17   5   48.00   32.60
   6  14  -5   39.30   23.90
 -20   6  -5   29.40   14.60
  14 -20  -5   20.80   19.50
  14 -20  -5   28.50   15.30
 -20   6  -5   19.00   30.00
   6  14  -5  -53.09   33.10
  14 -20  -5   36.80   21.30
  20  -6   5   44.30   18.40
  -6 -14   5   24.90   22.60
  20  -6   5   44.50   30.00
 -14  20   5   75.69   32.50
 -14  20   5   22.00   17.20
   9  11  -5  -10.50   40.30
  11 -20  -5  -25.70   16.20
  11 -20  -5   30.00   25.90
 -20   9  -5    5.90   12.40
   9  11  -5  -10.00   18.70
  11 -20  -5    1.60   15.50
 -20   9  -5  -11.10   25.60
  -9 -11   5   18.30   23.60
 -11  20   5   20.30   14.10
  20  -9   5   59.59   33.30
  20  -9   5   19.20   14.70
  -9 -11   5    9.70   23.40
 -20  12  -5 1799.52  122.09
   8 -20  -5 2093.29  134.49
  12   8  -5 1873.01  131.79
 -20  12  -5 1788.42  168.88
  -8  20   5 2071.09  127.09
 -12  -8   5 2009.00  128.19
  20 -12   5 1846.62  120.19
  20 -12   5 1963.30  137.19
  -8  20   5 1823.12  153.68
 -12  -8   5 1732.23  126.59
  15   5  -5  919.71   88.19
  15   5  -5 1055.79   83.49
   5 -20  -5  839.52   78.69
 -20  15  -5  914.01   89.79
 -20  15  -5 1139.39   77.09
   5 -20  -5 1153.88   80.09
 -15  -5   5 1065.49   79.09
  20 -15   5  978.20   98.19
  20 -15   5 1042.60   86.59
  -5  20   5 1206.58   83.49
 -15  -5   5 1061.39   70.79
  20 -15   5  899.01   64.59
 -15  -5   5  985.10   74.49
  20 -15   5 1096.09   93.69
 -20  18  -5   -8.10   18.10
  18   2  -5  -16.60   17.50
   2 -20  -5   -2.20   15.40
  20 -18   5  -39.90   24.00
  20 -18   5  -21.10   34.80
 -18  -2   5   -4.20   15.70
 -18  -2   5    8.90   12.30
  -2  20   5   13.00   20.80
  21  -1  -5  149.88   27.50
  -1 -20  -5  233.78   30.50
  20 -21   5  172.18   31.50
 -21   1   5  173.98   25.60
   1  20   5  119.89   24.80
 -21   1   5  172.18   23.40
  20 -21   5  113.29   26.60
 -20  24  -5   -3.20   12.80
  24  -4  -5   32.70   12.50
  -4 -20  -5   15.30   12.40
   4  20   5   12.80   14.10
  20 -24   5   51.29   22.70
 -24   4   5    7.70    8.80
  20 -24   5  -12.80   15.10
  -1  22  -5    4.40   16.00
  22 -21  -5   14.50   12.00
 -21  -1  -5   13.90    8.30
 -22  21   5   17.90   10.90
  21   1   5   -5.20   10.70
   1 -22   5  -13.10   17.10
   2  19  -5   65.19   23.10
 -21   2  -5   48.20   12.40
  19 -21  -5   77.99   18.10
  21  -2   5   48.10   16.00
  -2 -19   5   55.09   21.90
  -2 -19   5   26.90   22.90
 -19  21   5   51.39   14.80
  16 -21  -5   12.50   15.40
   5  16  -5   25.00   18.30
 -21   5  -5    6.00   10.20
  21  -5   5  -11.80   12.90
 -16  21   5    7.40   11.10
  -5 -16   5   16.20   28.60
  21  -5   5   10.20   34.10
  -5 -16   5   14.20   20.50
  -5 -16   5   10.90   19.60
 -21   8  -5   33.20   14.10
  13 -21  -5   45.80   20.70
   8  13  -5   71.29   23.10
  21  -8   5   60.49   18.30
  -8 -13   5   35.80   32.20
  21  -8   5   63.59   36.90
  21  -8   5   15.90   27.20
  -8 -13   5   22.30   21.60
 -13  21   5   43.60   18.80
  -8 -13   5   17.10   22.70
 -21  11  -5  305.47   33.20
  11  10  -5  285.97   42.70
  10 -21  -5  262.67   38.30
  21 -11   5  262.77   44.50
 -11 -10   5  233.08   36.60
  21 -11   5  196.98   36.60
 -11 -10   5  198.18   35.40
 -10  21   5  271.37   36.30
 -11 -10   5  261.67   47.50
  21 -11   5  243.68   29.70
 -11 -10   5  240.58   27.20
   7 -21  -5 1603.54  101.79
 -21  14  -5 1475.15   97.59
  14   7  -5 1598.14  107.89
  21 -14   5 1480.75  114.09
  21 -14   5 1339.47   90.09
 -14  -7   5 1439.56   97.39
 -14  -7   5 1420.96   91.39
  21 -14   5 1424.76  104.89
  -7  21   5 1462.95  101.99
 -14  -7   5 1512.45  125.99
 -14  -7   5 1416.96  100.39
  17   4  -5   48.60   21.60
   4 -21  -5   59.39   18.40
 -21  17  -5   44.10   19.60
  -4  21   5   49.80   20.90
  21 -17   5  -16.20   31.10
 -17  -4   5   31.70   14.40
  21 -17   5   49.70   26.90
  21 -17   5   38.00   35.80
 -17  -4   5   47.50   18.50
   1 -21  -5  133.59   24.00
  20   1  -5  112.09   25.10
 -21  20  -5  113.79   23.50
  21 -20   5  180.08   42.80
  21 -20   5  119.09   26.20
 -20  -1   5  155.78   24.50
 -20  -1   5  156.48   21.70
  23  -2  -5   -7.50   12.20
  -2 -21  -5    5.90   12.70
 -21  23  -5  -16.50   12.10
 -23   2   5    8.10    9.50
  21 -23   5  -10.50   15.80
   2  21   5    9.10   15.60
  21 -23   5    6.10   19.80
  -2  24  -5   -5.50   13.50
  24 -22  -5   -7.40   10.70
   2 -24   5    7.30   14.50
 -24  22   5   -3.60    8.20
  22   2   5    8.90   10.10
   2 -24   5    0.30   15.40
  21 -22  -5    4.60   13.20
   1  21  -5   17.90   16.90
 -22   1  -5    9.20    9.00
 -21  22   5   12.60   11.80
  22  -1   5   23.80   14.70
  -1 -21   5    0.80   15.90
  18 -22  -5   84.19   21.20
 -22   4  -5  103.49   18.00
   4  18  -5   98.59   25.20
 -18  22   5   89.69   17.20
  -4 -18   5   95.39   23.60
  -4 -18   5  130.49   26.10
  -4 -18   5  113.09   30.60
  22  -4   5  111.19   21.00
  15 -22  -5   -5.10   14.40
   7  15  -5   18.70   18.40
 -22   7  -5   -5.60    9.70
  -7 -15   5   -7.60   18.50
  22  -7   5   16.10   32.90
 -15  22   5   -3.20   11.80
  -7 -15   5  -15.00   18.20
  22  -7   5   -1.90   13.10
  -7 -15   5   44.30   26.40
  12 -22  -5  -10.10   15.20
 -22  10  -5   -7.60   12.20
  10  12  -5    4.80   18.80
 -10 -12   5   17.80   20.20
 -10 -12   5  -11.30   19.20
  22 -10   5  -45.80   28.90
 -12  22   5   -8.00   13.60
 -10 -12   5  -21.10   26.00
  22 -10   5   -5.70   11.70
 -22  13  -5  375.46   38.30
   9 -22  -5  452.55   44.40
  13   9  -5  349.67   45.00
  22 -13   5  301.07   47.20
 -13  -9   5  341.87   30.60
  -9  22   5  412.06   43.10
 -13  -9   5  436.46   41.80
 -13  -9   5  308.07   39.70
 -13  -9   5  445.86   70.69
  22 -13   5  344.87   33.10
  22 -13   5  368.76   55.39
   6 -22  -5  497.55   46.00
  16   6  -5  580.44   54.49
 -22  16  -5  475.55   46.20
  22 -16   5  503.25   57.69
 -16  -6   5  483.45   38.30
  -6  22   5  512.45   51.39
 -16  -6   5  449.86   43.60
  22 -16   5  501.85   69.09
   3 -22  -5   77.09   18.80
 -22  19  -5   91.99   18.50
  19   3  -5   49.30   20.20
  22 -19   5   14.10   26.80
 -19  -3   5   69.39   13.90
  -3  22   5   88.59   21.60
  22 -19   5   58.09   22.30
 -19  -3   5   48.30   26.20
  22   0  -5   -0.50   11.90
 -22  22  -5   -7.70   12.90
   0 -22  -5   26.80   13.10
  22 -22   5   -2.40   18.80
  22 -22   5  -22.80   17.70
 -22   0   5    8.20    8.50
   0  22   5   17.40   14.70
  23 -23  -5   20.30   12.80
   0  23  -5    9.10   17.20
  23   0   5   24.10   10.40
   0 -23   5    8.70   14.00
   0 -23   5  -24.60   20.20
 -23  23   5    8.70   10.20
  20 -23  -5   70.09   16.90
 -23   3  -5   80.19   13.80
   3  20  -5   84.09   21.60
  -3 -20   5  104.89   21.20
  -3 -20   5  102.19   22.10
 -20  23   5   97.49   15.50
  23  -3   5   88.89   18.00
 -23   6  -5  579.84   44.80
   6  17  -5  583.24   54.29
  17 -23  -5  668.53   51.09
  -6 -17   5  619.94   69.59
  23  -6   5  506.55   47.00
 -17  23   5  560.84   48.40
  -6 -17   5  629.34   56.99
  -6 -17   5  610.54   51.39
 -23   9  -5    4.30   10.20
   9  14  -5   29.50   18.90
  14 -23  -5    3.40   14.20
  23  -9   5   42.80   28.90
  23  -9   5    2.40   12.60
  -9 -14   5    4.40   19.10
 -14  23   5    1.90   13.10
  -9 -14   5  -19.40   17.80
  -9 -14   5   -7.80   23.60
  23  -9   5   26.70   31.20
  12  11  -5   31.10   17.60
 -23  12  -5    7.80   12.00
 -12 -11   5    8.90   16.90
 -11  23   5   34.10   15.70
  23 -12   5  -27.90   31.00
 -12 -11   5  -12.20   24.00
 -12 -11   5   -4.40   20.20
  23 -12   5   -9.30   23.80
  23 -12   5  -11.20    9.50
  15   8  -5  120.99   29.00
   8 -23  -5  212.18   28.90
 -23  15  -5  173.18   25.50
 -15  -8   5  137.89   36.80
  23 -15   5  154.18   28.30
 -15  -8   5  131.49   19.80
  23 -15   5  180.38   37.30
 -15  -8   5  136.99   24.50
  -8  23   5  178.28   29.20
   5 -23  -5   32.80   14.60
 -23  18  -5   33.70   15.80
  18   5  -5   16.80   18.20
  -5  23   5   -9.90   17.90
 -18  -5   5   24.30   12.80
  23 -18   5    8.40   20.00
 -18  -5   5   10.70   13.00
   2 -23  -5    8.50   13.20
 -23  21  -5  -10.60   12.40
  21   2  -5   10.00   13.60
  23 -21   5  -30.90   24.00
  23 -21   5    5.40   18.30
  -2  23   5   19.10   15.50
 -21  -2   5   13.30    9.20
   2  22  -5   37.10   15.20
  22 -24  -5    8.70   11.70
  -2 -22   5   38.60   15.70
  24  -2   5   12.80   10.00
  -2 -22   5   -2.20   14.10
 -22  24   5   14.90   10.60
  19 -24  -5  854.31   62.99
   5  19  -5  985.30   69.09
 -24   5  -5  837.92   57.79
 -19  24   5  956.40   63.89
  24  -5   5  881.41   62.19
  -5 -19   5  817.12   79.29
  -5 -19   5  977.90   68.79
  -5 -19   5  902.51   62.99
   8  16  -5  247.88   36.10
  16 -24  -5  250.37   31.40
 -24   8  -5  234.38   26.30
  -8 -16   5  274.47   41.30
  -8 -16   5  237.18   38.20
 -16  24   5  285.67   32.60
  -8 -16   5  267.17   32.50
  11  13  -5   49.50   18.80
  13 -24  -5   43.10   16.70
 -24  11  -5   36.10   13.40
 -11 -13   5   40.90   21.10
 -11 -13   5   36.50   24.90
 -13  24   5   23.60   16.00
 -11 -13   5   31.70   17.00
  24 -11   5   59.09   14.10
  24 -11   5   69.79   26.40
  24 -11   5   94.19   32.90
  10 -24  -5    2.10   12.90
 -24  14  -5   10.80   13.20
  14  10  -5   10.40   15.10
  24 -14   5    4.30   29.80
  24 -14   5   -7.30    9.10
  24 -14   5    3.60   26.10
 -10  24   5  -15.70   15.00
   7 -24  -5    7.00   12.40
  17   7  -5   11.60   14.80
  24 -17   5  -11.50   19.50
 -17  -7   5  -26.60   12.70
 -17  -7   5   -4.20    8.50
  -7  24   5   -0.80   14.10
 -24  20  -5   28.70   13.30
   4 -24  -5   34.30   14.10
  20   4  -5   60.89   18.10
 -20  -4   5   36.30    9.70
  24 -20   5   49.20   20.30
  18 -25  -5 1526.65   94.09
 -25   7  -5 1372.86   89.49
   7  18  -5 1559.54   98.69
  -7 -18   5 1551.04   98.29
 -18  25   5 1588.94   95.39
  -7 -18   5 1588.24  108.39
  25  -7   5 1291.47   90.89
  15 -25  -5    6.40   12.30
  10  15  -5   35.20   15.80
 -25  10  -5   18.80   10.90
  25 -10   5   16.30   10.80
 -10 -15   5    3.40   25.40
 -15  25   5    1.40   13.10
 -10 -15   5   -2.70   15.50
 -10 -15   5   35.40   18.90
  12 -25  -5  196.98   25.90
  13  12  -5  140.59   26.30
 -25  13  -5  187.48   24.20
  25 -13   5  128.39   26.40
  25 -13   5  149.19   19.60
 -13 -12   5  180.18   27.50
 -12  25   5  236.58   30.30
 -13 -12   5  195.28   40.80
   9 -25  -5   18.00   11.90
  16   9  -5   -3.50   13.80
 -25  16  -5   18.40   13.00
  -9  25   5   23.30   16.10
  25 -16   5   42.10   20.90
 -16  -9   5   60.89   18.60
 -25  19  -5   36.60   13.00
  19   6  -5   51.19   16.60
   6 -25  -5   55.19   13.30
  -6  25   5   43.10   18.80
  25 -19   5   62.79   20.10
   9  17  -5  367.46   37.90
  17 -26  -5  368.46   32.20
 -26   9  -5  290.77   27.80
  -9 -17   5  360.26   40.30
 -17  26   5  386.96   33.30
  -9 -17   5  438.06   52.49
  12  14  -5   62.69   17.60
 -26  12  -5   61.79   13.70
  14 -26  -5   93.59   16.40
 -14  26   5  115.49   20.90
 -12 -14   5   23.70   17.60
 -12 -14   5   69.39   23.60
  15  11  -5   50.69   16.50
  11 -26  -5   64.69   13.90
 -26  15  -5   44.00   12.20
  26 -15   5   75.19   20.50
 -11  26   5   94.49   21.60
   8 -26  -5   25.20   10.20
 -26  18  -5   16.70    9.40
  18   8  -5    2.10   12.50
  -8  26   5   25.10   18.70
   0   0   6 2535.15  163.08
  -1  -1  -6 1654.53   98.39
   1  -2   6 1508.35  111.59
  -2   1   6 1610.44  115.29
   1   1   6 1637.64  112.99
   1  -2  -6 2156.58  125.99
  -1   2   6 2214.48  142.09
  -1  -1   6 2093.79  143.09
   2  -1   6 2077.09  138.59
   4  -2  -6   20.00   10.20
  -2  -2  -6   36.70   15.40
   2  -4   6   29.90   23.00
  -4   2   6    4.10   24.20
   3  -3  -6  588.74   42.70
  -3   3   6  662.73   64.29
   0  -3   6  531.95   59.99
   0  -3  -6  384.96   35.00
   3  -3   6  322.87   45.90
  -3   0   6  365.46   53.99
   0   3   6  492.55   54.89
   6  -3  -6   55.09   12.20
  -3  -3  -6   88.59   19.80
   3  -6   6   88.39   26.50
  -6   3   6  100.89   38.90
   3   3   6   32.70   30.50
  -6   3   6  102.89   25.50
  -6   3   6   64.59   27.80
  -4  -1  -6   33.10   18.20
   5  -4  -6   22.80   10.50
   1  -5   6   47.20   26.60
  -5   4   6   53.29   28.20
  -5   4   6   -3.90   25.50
   2  -4  -6  370.16   33.90
  -2  -2   6  344.87   53.49
  -2   4   6  443.86   55.59
   4  -2   6  385.86   44.20
  -1  -4  -6  334.27   35.40
   5  -1  -6  295.27   26.50
   4  -5   6  268.07   42.40
   1   4   6  277.97   50.69
  -5   1   6  343.97   51.89
  -5   1   6  314.47   50.19
   8  -4  -6  174.28   22.20
   4  -8   6  208.28   38.20
   4   4   6  210.48   27.40
  -8   4   6  151.98   22.70
  -8   4   6  136.89   37.40
  -8   4   6  197.08   34.40
   4  -8   6  228.58   37.40
   4  -8   6  200.08   32.40
   4  -8   6  213.28   36.80
  -8   4   6  188.68   38.40
   4   4   6  197.58   34.50
  -5  -2  -6  133.49   26.80
   7  -5  -6   94.89   15.10
   2  -7   6   46.30   44.90
  -7   5   6  108.59   30.00
   2  -7   6   90.59   34.00
   2  -7   6  124.59   31.40
   2  -7   6  164.28   31.70
   5   2   6   92.29   28.70
  -7   5   6  103.79   32.20
   5   2   6   30.50   33.40
  -7   5   6   60.09   17.90
   4  -5  -6  209.78   24.60
  -4   5   6  182.78   35.40
   5  -1   6  187.88   50.49
  -1  -4   6  180.98   35.80
   1  -5  -6  213.48   27.40
  -4  -1   6  152.18   38.60
  -4  -1   6  124.69   46.90
  -1   5   6  184.18   36.00
   5  -4   6  211.68   40.90
   5  -4   6  260.07   36.70
  -1   5   6  158.68   36.30
  -4  -1   6  237.38   42.80
   7  -2  -6  138.79   19.00
  -2  -5  -6  126.29   22.80
   5  -7   6  124.09   30.40
  -7   2   6   91.79   31.50
  -7   2   6  137.69   53.59
   5  -7   6  162.38   32.00
  -7   2   6  179.68   32.40
   2   5   6  116.59   36.60
   5  -7   6  105.99   28.40
   2   5   6   90.49   22.50
  10  -5  -6  199.38   35.00
  -5  -5  -6  245.78   35.40
  10  -5  -6  213.58   25.20
  -5  -5  -6  184.58   31.50
   5   5   6  158.58   26.20
   5   5   6  269.27   42.10
 -10   5   6  283.57   41.90
   5 -10   6  231.38   40.50
   5 -10   6  300.27   45.90
 -10   5   6  170.48   25.00
 -10   5   6  256.37   33.40
 -10   5   6  208.38   43.10
   9  -6  -6  112.49   18.20
  -6  -3  -6  145.59   39.70
  -6  -3  -6  123.89   28.30
   9  -6  -6  138.49   32.60
   3  -9   6  135.39   35.70
   3  -9   6  152.18   41.10
   3  -9   6  112.09   31.20
  -9   6   6  133.29   20.70
  -9   6   6  112.19   24.70
   6   3   6   96.89   22.70
   3  -9   6  136.09   32.50
  -9   6   6   72.29   31.00
   6   3   6  159.78   41.30
   6  -6  -6   29.30   11.80
   0  -6   6   63.39   27.30
   6   0   6   31.00   24.70
   0  -6   6   44.10   25.90
   0  -6   6  113.89   38.70
   6   0   6   41.50   28.80
  -6   6   6   38.40   14.20
  -6   6   6    2.90   25.00
  -6   6   6   47.10   26.80
   0  -6   6    6.70   24.80
   3  -6  -6   11.50   12.10
  -3   6   6   11.20   27.90
  -3   6   6   16.60   44.30
   6  -3   6   -7.60   22.20
   6  -3   6   32.30   26.20
  -3  -3   6   80.79   34.50
  -3   6   6    9.20   23.40
  -3  -3   6    9.80   24.60
  -6   0   6  919.01   92.89
   6  -6   6  835.52   74.79
   0   6   6  856.81   63.49
   0   6   6  934.01   78.99
   0   6   6  830.02   81.39
  -6   0   6  793.62   73.59
   6  -6   6 1057.29   71.59
  -6   0   6  954.90   77.39
  -3  -6  -6  -16.70   15.80
   9  -3  -6    8.80   10.70
  -3  -6  -6  -31.50   18.70
  -9   3   6    9.50   25.70
   6  -9   6  -33.60   35.30
  -9   3   6  -16.60   21.00
   6  -9   6   33.30   32.90
  -9   3   6   16.20   22.10
   3   6   6  -18.70   30.10
   3   6   6   11.40   24.10
   3   6   6   -0.20   16.40
  -9   3   6  -11.70   14.60
  -6  -6  -6 1663.23  111.29
  -6  -6  -6 1532.25  109.49
  12  -6  -6 1645.74   98.39
  12  -6  -6 1756.42  113.69
 -12   6   6 1689.03  106.89
 -12   6   6 1574.14  121.89
   6 -12   6 1323.97  111.29
   6 -12   6 1536.85  121.09
   6 -12   6 1599.84  109.19
   6   6   6 1441.86  117.99
 -12   6   6 1524.45  102.29
   6 -12   6 1441.56  116.39
   6   6   6 1563.04  118.49
 -12   6   6 1515.95  107.59
  -7  -4  -6  506.15   51.99
  -7  -4  -6  457.05   54.29
  11  -7  -6  496.25   38.70
   4 -11   6  406.26   65.99
 -11   7   6  445.36   50.99
 -11   7   6  515.25   64.09
   7   4   6  392.66   44.20
 -11   7   6  447.96   41.80
   4 -11   6  461.95   59.49
   4 -11   6  338.87   57.49
   4 -11   6  535.15   57.09
   7   4   6  434.66   56.29
 -11   7   6  489.55   50.39
   8  -7  -6  181.08   33.60
   1  -8   6  143.99   34.20
   7   1   6  147.69   31.70
  -8   7   6  114.09   20.50
   1  -8   6  162.58   32.70
  -8   7   6  194.58   27.60
   1  -8   6  230.18   45.60
  -8   7   6  161.48   26.00
   1  -8   6  102.59   36.80
   5  -7  -6  338.77   32.00
  -2  -5   6  316.67   48.80
  -2  -5   6  270.07   55.19
   7  -2   6  288.87   42.10
  -2  -5   6  350.86   51.09
  -5   7   6  243.28   38.10
   7  -2   6  381.76   56.49
  -5   7   6  373.46   42.30
  -2  -5   6  239.08   40.10
  -5   7   6  293.47   44.30
  -5   7   6  337.37   32.10
   2  -7  -6  354.76   35.20
  -2   7   6  347.37   44.70
   7  -5   6  258.67   41.30
  -5  -2   6  334.27   50.59
   7  -5   6  351.36   45.70
  -5  -2   6  360.86   57.09
  -5  -2   6  358.46   53.19
  -2   7   6  257.47   32.30
  -2   7   6  440.76   57.09
  -2   7   6  371.86   60.59
  -1  -7  -6  388.56   48.20
  -8   1   6  423.46   48.90
  -8   1   6  410.86   39.50
  -8   1   6  366.66   50.89
   7  -8   6  433.66   47.50
   1   7   6  363.46   54.99
  -8   1   6  290.47   54.39
   7  -8   6  382.46   60.29
  -8   1   6  374.76   70.29
   1   7   6  458.05   38.70
  -4  -7  -6  853.11   69.49
  -4  -7  -6  853.31   68.79
  11  -4  -6  931.41   74.89
  11  -4  -6  838.12   55.89
   4   7   6  609.74   81.89
   4   7   6  636.04   62.09
 -11   4   6  888.41   68.09
   7 -11   6  749.53   73.89
   7 -11   6  687.83   72.99
   4   7   6  696.33   76.79
 -11   4   6  860.51   68.69
 -11   4   6  784.32   59.79
 -11   4   6  952.20   83.59
  -7  -7  -6 1156.78   93.89
  14  -7  -6 1283.27   95.49
  14  -7  -6 1260.87   81.29
  -7  -7  -6 1193.98   89.19
   7   7   6 1210.78   89.69
   7   7   6 1173.68  109.89
   7   7   6 1298.67  106.89
 -14   7   6 1147.69   85.59
 -14   7   6 1401.06  109.39
 -14   7   6 1061.19   91.99
 -14   7   6 1427.06   90.49
   7 -14   6 1240.08   99.39
  -8  -5  -6 1110.19   82.99
  13  -8  -6 1106.89   87.29
  -8  -5  -6 1106.49   89.09
  13  -8  -6 1256.17   75.99
 -13   8   6 1115.09   79.39
 -13   8   6  984.20   83.99
   8   5   6 1018.70   99.89
   5 -13   6 1171.58  100.99
 -13   8   6 1102.19   98.59
   5 -13   6 1056.69   89.79
 -13   8   6 1189.78   83.19
   8   5   6 1299.77   95.29
   8   5   6 1047.40   80.49
  10  -8  -6  318.97   31.60
  -8  -2  -6  205.48   34.40
  10  -8  -6  276.27   39.30
   8   2   6  341.57   53.29
 -10   8   6  316.07   33.10
 -10   8   6  298.17   40.40
 -10   8   6  306.27   44.20
   2 -10   6  315.77   46.40
 -10   8   6  253.37   46.60
   2 -10   6  382.76   53.59
   8   2   6  208.78   43.30
   8   2   6  287.57   35.90
   2 -10   6  253.07   43.70
  -8   1  -6  116.69   27.00
   8  -1   6   60.29   26.70
  -1  -7   6   96.19   29.00
  -1  -7   6   62.49   25.80
  -1  -7   6   91.39   39.30
   8  -1   6   85.79   36.90
  -1  -7   6   89.59   44.70
  -7   8   6   79.49   18.30
   4  -8  -6   19.00   28.30
   4  -8  -6   37.40   14.60
  -4  -4   6   51.29   26.80
  -4  -4   6   14.60   25.10
  -4   8   6   11.40   27.20
  -4   8   6   94.09   38.70
  -4   8   6   29.30   21.20
   8  -4   6   33.40   36.20
   8  -4   6   52.99   32.10
   7   1  -6  277.67   25.40
   1  -8  -6  260.67   47.80
  -7  -1   6  269.27   44.90
  -1   8   6  143.39   47.70
  -1   8   6  184.48   48.40
  -7  -1   6  283.77   42.60
  -1   8   6  217.08   29.40
   8  -7   6  173.08   30.60
  -7  -1   6  214.28   62.69
  -1   8   6  273.47   33.60
   8  -7   6  320.47   41.10
  -7  -1   6  184.98   34.60
  -1   8   6  204.38   36.90
  -2  -8  -6   -3.30   20.00
  -2  -8  -6  -21.10   13.70
  10  -2  -6  -72.19   30.40
   8 -10   6   -2.70   25.30
   8 -10   6  -53.19   28.10
   2   8   6   -5.70   15.00
 -10   2   6    4.20   28.20
 -10   2   6    2.80   20.00
   8 -10   6  -70.59   36.70
 -10   2   6    8.40   15.10
   2   8   6   61.39   28.50
   8 -10   6   46.70   46.50
  13  -5  -6 1022.60   82.59
  -5  -8  -6 1085.39   80.59
  -5  -8  -6  902.51   77.59
  13  -5  -6  966.40   65.99
   5   8   6 1060.59   81.19
 -13   5   6  988.20   71.19
   5   8   6  803.32   93.39
 -13   5   6 1075.39   94.59
   8 -13   6  880.21   81.19
   8 -13   6  755.72   85.89
 -13   5   6  836.62   75.09
   8 -13   6  974.00   90.79
   8 -13   6 1008.90   95.89
 -13   5   6 1006.60   88.09
  16  -8  -6  408.16   40.40
  -8  -8  -6  371.16   42.80
  -8  -8  -6  354.16   53.29
  16  -8  -6  394.36   52.69
 -16   8   6  491.05   46.30
   8 -16   6  581.24   76.89
   8 -16   6  488.35   56.29
 -16   8   6  435.96   50.29
 -16   8   6  560.94   74.79
 -16   8   6  500.15   50.19
   8   8   6  468.15   50.19
   8 -16   6  507.65   59.39
  15  -9  -6  661.43   60.29
  -9  -6  -6  752.62   57.69
  -9  -6  -6  519.65   88.89
  15  -9  -6  504.85   59.49
   6 -15   6  672.23   67.29
 -15   9   6  697.03   55.89
 -15   9   6  630.94   58.79
   9   6   6  599.94   74.19
   6 -15   6  515.15   76.99
   9   6   6  635.44   58.09
 -15   9   6  729.23   61.09
   6 -15   6  683.23   62.79
  -9  -3  -6   87.89   22.60
  12  -9  -6  101.49   27.00
  -9  -3  -6   99.69   32.70
  12  -9  -6   85.29   16.50
   3 -12   6  122.39   35.50
 -12   9   6  106.79   35.60
 -12   9   6   50.29   17.50
   3 -12   6  140.09   32.20
   9   3   6   82.59   21.60
   9   3   6  119.69   33.90
 -12   9   6  128.09   28.00
 -12   9   6   68.89   24.10
   3 -12   6  105.19   35.00
   3 -12   6   94.79   30.50
   9   3   6  106.59   36.40
  -9   0  -6  -15.80   22.10
   9  -9  -6   60.19   25.60
   9  -9  -6   25.00   12.60
  -9   0  -6   29.40   20.50
  -9   9   6   -0.10   18.00
   9   0   6   18.00   31.50
  -9   9   6   36.30   29.60
  -9   9   6   47.30   20.80
   0  -9   6   39.30   27.00
   0  -9   6   20.20   18.70
  -9   9   6   59.69   15.30
   9   0   6   52.39   27.30
   0  -9   6   -9.60   48.90
   0  -9   6   57.89   45.20
   0  -9   6   43.40   27.70
  -9   3  -6  589.54   52.19
   6  -9  -6  472.75   42.30
  -6   9   6  375.26   51.39
  -3  -6   6  688.43   95.69
  -6   9   6  512.25   47.30
  -3  -6   6  428.46   57.19
  -6   9   6  611.34   64.39
  -3  -6   6  444.66   51.69
   9  -3   6  541.25   38.40
  -3  -6   6  476.85   59.19
   9  -3   6  349.27   60.99
  -3  -6   6  464.95   59.29
  -6   9   6  522.55   42.40
   3  -9  -6    8.10   12.90
  -6  -3   6    9.50   21.30
  -3   9   6  -26.00   40.70
   9  -6   6   -0.80   27.70
  -6  -3   6   26.00   21.00
  -3   9   6   16.30   12.70
  -3   9   6    4.40   17.40
  -3   9   6  -30.60   33.80
   9  -6   6   16.70   23.00
  -6  -3   6   10.60   26.30
   0  -9  -6   68.79   22.20
   9   0  -6   42.60   12.80
   0  -9  -6   62.69   18.10
  -9   0   6   34.90   24.40
   0   9   6   52.99   18.30
   9  -9   6   78.99   54.19
  -9   0   6   29.00   31.10
   0   9   6   22.40   34.40
   0   9   6   -4.60   27.50
   0   9   6  -26.50   43.90
  -9   0   6   -1.70   17.10
   9  -9   6   23.20   29.90
  -9   0   6   10.90   38.10
   9  -9   6   92.59   27.10
  -3  -9  -6  445.06   49.90
  -3  -9  -6  438.56   53.59
  12  -3  -6  472.65   59.59
  12  -3  -6  414.96   38.80
   3   9   6  448.06   47.20
   9 -12   6  553.44   67.59
 -12   3   6  442.36   43.00
 -12   3   6  453.05   67.19
   3   9   6  440.96   72.39
 -12   3   6  379.86   53.29
   9 -12   6  483.85   61.59
   9 -12   6  436.76   58.69
 -12   3   6  546.45   51.89
  -6  -9  -6  384.26   72.79
  -6  -9  -6  378.86   44.50
  15  -6  -6  526.95   55.19
 -15   6   6  449.66   50.39
 -15   6   6  473.55   45.00
   9 -15   6  436.26   56.29
   9 -15   6  485.15   59.19
 -15   6   6  347.97   53.59
   6   9   6  454.85   79.19
   9 -15   6  344.97   57.59
   6   9   6  387.16   59.09
  18  -9  -6    6.20   13.60
  -9  -9  -6   73.39   50.69
  18  -9  -6   12.70   19.20
  -9  -9  -6   24.50   23.90
  -9  -9  -6   11.50   14.00
 -18   9   6    6.70   13.70
 -18   9   6   29.90   43.90
   9   9   6   14.90   17.60
 -18   9   6   28.90   23.00
   9 -18   6   40.70   23.50
  17 -10  -6  179.88   32.10
 -10  -7  -6  143.59   24.30
 -10  -7  -6  164.88   36.40
  17 -10  -6  134.19   23.80
 -17  10   6  118.59   40.10
   7 -17   6  191.88   38.60
 -17  10   6  155.58   28.70
   7 -17   6  143.49   28.40
 -17  10   6  183.08   30.70
 -17  10   6  149.09   25.60
  10   7   6  207.18   32.30
   7 -17   6  137.89   36.90
 -10  -4  -6  187.18   35.70
  14 -10  -6  142.69   31.50
  14 -10  -6  122.19   20.80
 -10  -4  -6  142.69   25.10
 -14  10   6  140.19   24.60
   4 -14   6  133.89   36.50
   4 -14   6  151.18   33.20
 -14  10   6  174.38   28.90
   4 -14   6  110.69   29.80
 -14  10   6  153.98   41.60
 -14  10   6  164.18   28.80
  10   4   6  126.59   24.80
 -10  -1  -6   80.39   25.90
  11 -10  -6   71.49   16.20
 -10  -1  -6  100.19   22.20
   1 -11   6   66.39   23.10
  10   1   6  117.89   28.80
 -11  10   6   97.99   19.70
  10   1   6   58.39   17.90
 -11  10   6   50.39   23.40
   1 -11   6  115.79   34.50
 -11  10   6   54.49   30.60
   1 -11   6   97.49   32.20
 -11  10   6   60.49   21.50
   8 -10  -6   41.10   22.10
 -10   2  -6   60.79   23.10
 -10   2  -6   44.30   25.00
   8 -10  -6   99.09   17.70
  -2  -8   6  130.49   32.90
  -8  10   6   89.09   33.00
  -8  10   6   89.39   20.80
  -8  10   6  106.99   20.20
  -2  -8   6   47.90   28.20
  10  -2   6  106.99   16.90
  -2  -8   6   98.99   26.10
  -2  -8   6  169.18   49.10
  10  -2   6   74.39   34.30
   5 -10  -6  532.55   56.39
   5 -10  -6  620.64   45.50
  10  -5   6  516.45   39.00
  10  -5   6  534.25   59.99
  -5  10   6  520.35   43.80
  -5  10   6  458.55   66.59
  -5  -5   6  465.95   52.69
  -5  -5   6  395.46   57.39
  -5  -5   6  537.65   71.69
  -5  10   6  499.45   48.10
  -5  10   6  476.35   65.39
  10  -5   6  493.35   62.69
  -5  -5   6  548.45   61.59
   8   2  -6   29.10   18.10
   2 -10  -6  -14.40   19.30
   2 -10  -6  -27.70   11.60
  -8  -2   6   19.80   22.60
  -2  10   6   -1.40   51.89
  -2  10   6  -43.90   40.90
  10  -8   6  -62.69   28.00
  -8  -2   6  -72.89   34.30
  -8  -2   6  -23.70   25.50
  -8  -2   6  -35.20   18.50
  -2  10   6  -29.40   24.80
  10  -8   6   -3.30   23.80
  -2  10   6    5.80   24.50
  -8  -2   6  -12.30   33.10
  -2  10   6  -10.40   11.40
  11  -1  -6    4.30   30.50
  -1 -10  -6   11.40   17.40
  -1 -10  -6   47.80   23.10
  11  -1  -6   31.70   13.00
 -11   1   6   55.79   33.30
 -11   1   6   33.90   24.10
  10 -11   6    3.90   33.90
   1  10   6   66.39   21.50
   1  10   6   42.30   31.20
 -11   1   6   13.70   20.90
  10 -11   6   39.90   32.60
  14  -4  -6  129.89   21.80
  -4 -10  -6  144.09   29.70
  14  -4  -6  149.59   34.20
  -4 -10  -6  101.29   27.60
 -14   4   6  191.58   46.50
   4  10   6  139.79   28.40
  10 -14   6  116.19   34.80
 -14   4   6  134.39   27.20
   4  10   6  125.89   45.70
  10 -14   6  192.28   38.60
 -14   4   6  140.69   24.10
  10 -14   6  138.49   47.20
  17  -7  -6  -23.70   21.00
  17  -7  -6   -8.50   12.80
  -7 -10  -6   -0.20   13.50
  10 -17   6   52.89   38.30
 -17   7   6   52.39   43.50
  10 -17   6  -23.40   23.50
  10 -17   6   48.40   26.20
 -17   7   6   15.80   17.70
 -17   7   6  -12.20   12.90
   7  10   6   -0.50   17.40
 -17   7   6   16.90   22.70
 -10 -10  -6   -3.90   11.60
  20 -10  -6   12.80   20.20
 -10 -10  -6  -22.40   22.20
  10  10   6  -22.20   13.10
 -20  10   6    0.50   13.60
  10 -20   6  -16.90   17.60
  10 -20   6    3.50   31.50
 -20  10   6  -13.20   20.70
  10 -20   6  -13.90   21.40
 -11  -8  -6   43.50   15.90
 -11  -8  -6    6.40   27.70
  19 -11  -6    5.80   15.80
 -11  -8  -6   26.00   32.10
   8 -19   6   62.29   35.50
  11   8   6   69.89   26.00
[truncated: 208,014 more chars]
