# Supplementary material for: Pd8(PDip)6: Cubic, Unsaturated, Zerovalent
Source: Adv Sci (Weinh). 2024 Apr 18;11(25):2400699. doi: 10.1002/advs.202400699 (PMC11220702; doi:10.1002/advs.202400699)
Supplement: Supplementary file 2 — Supporting Information [file ADVS-11-2400699-s001.zip › advs202400699_sup_0002_SuppMat_v2/compound2_PdP3Dip3_py2.cif]

data_cu_stru5044_0m
_audit_creation_date               2023-04-12
_audit_creation_method
;
Olex2 1.3
(compiled 2020.11.12 svn.r5f609507 for OlexSys, GUI svn.r6226)
;
_shelx_SHELXL_version_number       '2018/3'
_audit_contact_author_address      ?
_audit_contact_author_email        ?
_audit_contact_author_name         ''
_audit_contact_author_phone        ?
_publ_contact_author_id_orcid      ?
_publ_section_references
;
Dolomanov, O.V., Bourhis, L.J., Gildea, R.J, Howard, J.A.K. & Puschmann, H.
 (2009), J. Appl. Cryst. 42, 339-341.

Sheldrick, G.M. (2015). Acta Cryst. C71, 3-8.
;
_chemical_name_common              ?
_chemical_name_systematic          ?
_chemical_formula_moiety           'C46 H61 N2 P3 Pd'
_chemical_formula_sum              'C46 H61 N2 P3 Pd'
_chemical_formula_weight           841.27
_chemical_melting_point            ?
loop_
  _atom_type_symbol
  _atom_type_description
  _atom_type_scat_dispersion_real
  _atom_type_scat_dispersion_imag
  _atom_type_scat_source
 'C' 'C' 0.0181 0.0091 'International Tables Vol C Tables 4.2.6.8 and 6.1.1.4'
 'H' 'H' 0.0000 0.0000 'International Tables Vol C Tables 4.2.6.8 and 6.1.1.4'
 'N' 'N' 0.0311 0.0180 'International Tables Vol C Tables 4.2.6.8 and 6.1.1.4'
 'P' 'P' 0.2955 0.4335 'International Tables Vol C Tables 4.2.6.8 and 6.1.1.4'
 'Pd' 'Pd' 0.1215 3.9337 'International Tables Vol C Tables 4.2.6.8 and 6.1.1.4'

_shelx_space_group_comment
;
The symmetry employed for this shelxl refinement is uniquely defined
by the following loop, which should always be used as a source of
symmetry information in preference to the above space-group names.
They are only intended as comments.
;
_space_group_crystal_system        'monoclinic'
_space_group_IT_number             14
_space_group_name_H-M_alt          'P 1 21/c 1'
_space_group_name_Hall             '-P 2ybc'
loop_
  _space_group_symop_operation_xyz
 'x, y, z'
 '-x, y+1/2, -z+1/2'
 '-x, -y, -z'
 'x, -y-1/2, z-1/2'

_cell_length_a                     10.9572(2)
_cell_length_b                     16.0580(3)
_cell_length_c                     24.8673(5)
_cell_angle_alpha                  90
_cell_angle_beta                   102.3760(10)
_cell_angle_gamma                  90
_cell_volume                       4273.74(14)
_cell_formula_units_Z              4
_cell_measurement_reflns_used      9899
_cell_measurement_temperature      150.00
_cell_measurement_theta_max        66.652
_cell_measurement_theta_min        3.299
_shelx_estimated_absorpt_T_max     0.795
_shelx_estimated_absorpt_T_min     0.392
_exptl_absorpt_coefficient_mu      4.807
_exptl_absorpt_correction_T_max    0.7528
_exptl_absorpt_correction_T_min    0.6084
_exptl_absorpt_correction_type     multi-scan
_exptl_absorpt_process_details
;
SADABS-2016/2 (Bruker,2016/2) was used for absorption correction.
wR2(int) was 0.1026 before and 0.0685 after correction.
The Ratio of minimum to maximum transmission is 0.8082.
The \l/2 correction factor is Not present.
;
_exptl_absorpt_special_details     ?
_exptl_crystal_colour              orange
_exptl_crystal_colour_primary      orange
_exptl_crystal_density_diffrn      1.307
_exptl_crystal_density_meas        ?
_exptl_crystal_density_method      ?
_exptl_crystal_description         plate
_exptl_crystal_F_000               1768
_exptl_crystal_size_max            0.24
_exptl_crystal_size_mid            0.22
_exptl_crystal_size_min            0.05
_exptl_transmission_factor_max     ?
_exptl_transmission_factor_min     ?
_diffrn_reflns_av_R_equivalents    0.0790
_diffrn_reflns_av_unetI/netI       0.0499
_diffrn_reflns_Laue_measured_fraction_full  0.985
_diffrn_reflns_Laue_measured_fraction_max  0.985
_diffrn_reflns_limit_h_max         13
_diffrn_reflns_limit_h_min         -12
_diffrn_reflns_limit_k_max         19
_diffrn_reflns_limit_k_min         -19
_diffrn_reflns_limit_l_max         29
_diffrn_reflns_limit_l_min         -29
_diffrn_reflns_number              35130
_diffrn_reflns_point_group_measured_fraction_full  0.985
_diffrn_reflns_point_group_measured_fraction_max  0.985
_diffrn_reflns_theta_full          66.680
_diffrn_reflns_theta_max           66.680
_diffrn_reflns_theta_min           3.299
_diffrn_ambient_temperature        150.00
_diffrn_detector_area_resol_mean   ?
_diffrn_measured_fraction_theta_full  0.985
_diffrn_measured_fraction_theta_max  0.985
_diffrn_measurement_device_type    'Bruker D8 Venture'
_diffrn_measurement_method         '\f and \w scans'
_diffrn_radiation_type             CuK\a
_diffrn_radiation_wavelength       1.54178
_diffrn_source                     ?
_diffrn_source_current             1.1
_diffrn_source_power               0.055
_diffrn_source_voltage             50.0
_diffrn_standards_number           0
_reflns_Friedel_coverage           0.000
_reflns_Friedel_fraction_full      .
_reflns_Friedel_fraction_max       .
_reflns_number_gt                  5715
_reflns_number_total               7440
_reflns_special_details
;
 Reflections were merged by SHELXL according to the crystal
 class for the calculation of statistics and refinement.
 
 _reflns_Friedel_fraction is defined as the number of unique
 Friedel pairs measured divided by the number that would be
 possible theoretically, ignoring centric projections and
 systematic absences.
;
_reflns_threshold_expression       'I > 2\s(I)'
_computing_cell_refinement         'SAINT V8.40B (Bruker, 2016)'
_computing_data_collection         ?
_computing_data_reduction          'SAINT V8.40B (Bruker, 2016)'
_computing_molecular_graphics      'Olex2 1.3 (Dolomanov et al., 2009)'
_computing_publication_material    'Olex2 1.3 (Dolomanov et al., 2009)'
_computing_structure_refinement    'SHELXL 2018/3 (Sheldrick, 2015)'
_computing_structure_solution      'SHELXT 2018/2 (Sheldrick, 2018)'
_refine_diff_density_max           0.695
_refine_diff_density_min           -0.756
_refine_diff_density_rms           0.081
_refine_ls_extinction_coef         .
_refine_ls_extinction_method       none
_refine_ls_goodness_of_fit_ref     1.042
_refine_ls_hydrogen_treatment      constr
_refine_ls_matrix_type             full
_refine_ls_number_parameters       481
_refine_ls_number_reflns           7440
_refine_ls_number_restraints       0
_refine_ls_R_factor_all            0.0635
_refine_ls_R_factor_gt             0.0413
_refine_ls_restrained_S_all        1.042
_refine_ls_shift/su_max            0.001
_refine_ls_shift/su_mean           0.000
_refine_ls_structure_factor_coef   Fsqd
_refine_ls_weighting_details      
 'w=1/[\s^2^(Fo^2^)+(0.0230P)^2^+8.6738P] where P=(Fo^2^+2Fc^2^)/3'
_refine_ls_weighting_scheme        calc
_refine_ls_wR_factor_gt            0.0822
_refine_ls_wR_factor_ref           0.0925
_refine_special_details            ?
_olex2_refinement_description
;
1. Fixed Uiso
 At 1.2 times of:
  All C(H) groups
 At 1.5 times of:
  All C(H,H,H) groups
2.a Ternary CH refined with riding coordinates:
 C3(H3), C10(H10), C15(H15), C22(H22), C31(H31), C34(H34)
2.b Aromatic/amide H refined with riding coordinates:
 C6(H6), C7(H7), C8(H8), C18(H18), C19(H19), C20(H20), C27(H27), C28(H28),
 C29(H29), C37(H37), C38(H38), C39(H39), C40(H40), C41(H41), C42(H42), C43(H43),
  C44(H44), C45(H45), C46(H46)
2.c Idealised Me refined as rotating group:
 C4(H4A,H4B,H4C), C5(H5A,H5B,H5C), C11(H11A,H11B,H11C), C12(H12A,H12B,H12C),
 C16(H16A,H16B,H16C), C17(H17A,H17B,H17C), C23(H23A,H23B,H23C), C24(H24A,H24B,
 H24C), C32(H32A,H32B,H32C), C33(H33A,H33B,H33C), C35(H35A,H35B,H35C), C36(H36A,
 H36B,H36C)
;
_atom_sites_solution_hydrogens     geom
_atom_sites_solution_primary       ?
_atom_sites_solution_secondary     ?
loop_
  _atom_site_label
  _atom_site_type_symbol
  _atom_site_fract_x
  _atom_site_fract_y
  _atom_site_fract_z
  _atom_site_U_iso_or_equiv
  _atom_site_adp_type
  _atom_site_occupancy
  _atom_site_site_symmetry_order
  _atom_site_calc_flag
  _atom_site_refinement_flags_posn
  _atom_site_refinement_flags_adp
  _atom_site_refinement_flags_occupancy
  _atom_site_disorder_assembly
  _atom_site_disorder_group
 Pd1 Pd 0.51895(2) 0.74720(2) 0.25168(2) 0.01896(8) Uani 1 1 d . . . . .
 P1 P 0.31002(8) 0.72980(6) 0.25138(4) 0.0197(2) Uani 1 1 d . . . . .
 P2 P 0.33736(8) 0.77776(6) 0.33732(4) 0.0202(2) Uani 1 1 d . . . . .
 P3 P 0.51576(8) 0.71227(6) 0.34086(4) 0.01996(19) Uani 1 1 d . . . . .
 N1 N 0.5031(3) 0.7552(2) 0.16267(12) 0.0262(7) Uani 1 1 d . . . . .
 N2 N 0.7219(3) 0.7520(2) 0.26248(11) 0.0213(6) Uani 1 1 d . . . . .
 C1 C 0.2106(3) 0.8020(2) 0.20147(15) 0.0228(8) Uani 1 1 d . . . . .
 C2 C 0.2095(4) 0.8905(2) 0.20309(16) 0.0247(8) Uani 1 1 d . . . . .
 C3 C 0.2927(4) 0.9422(2) 0.24740(17) 0.0288(9) Uani 1 1 d . . . . .
 H3 H 0.345361 0.903426 0.274169 0.035 Uiso 1 1 calc R U . . .
 C4 C 0.3797(5) 0.9983(3) 0.2227(2) 0.0417(11) Uani 1 1 d . . . . .
 H4A H 0.438961 0.963747 0.208197 0.062 Uiso 1 1 calc R U . . .
 H4B H 0.425630 1.035396 0.251299 0.062 Uiso 1 1 calc R U . . .
 H4C H 0.330112 1.031619 0.192826 0.062 Uiso 1 1 calc R U . . .
 C5 C 0.2118(4) 0.9940(3) 0.27865(19) 0.0381(10) Uani 1 1 d . . . . .
 H5A H 0.162861 1.034703 0.253530 0.057 Uiso 1 1 calc R U . . .
 H5B H 0.265941 1.023331 0.309302 0.057 Uiso 1 1 calc R U . . .
 H5C H 0.155146 0.957023 0.292980 0.057 Uiso 1 1 calc R U . . .
 C6 C 0.1291(4) 0.9342(3) 0.16132(17) 0.0313(9) Uani 1 1 d . . . . .
 H6 H 0.127598 0.993334 0.162867 0.038 Uiso 1 1 calc R U . . .
 C7 C 0.0521(4) 0.8943(3) 0.11813(17) 0.0320(10) Uani 1 1 d . . . . .
 H7 H -0.001124 0.925643 0.090175 0.038 Uiso 1 1 calc R U . . .
 C8 C 0.0525(4) 0.8088(3) 0.11560(17) 0.0328(10) Uani 1 1 d . . . . .
 H8 H -0.001034 0.781406 0.085727 0.039 Uiso 1 1 calc R U . . .
 C9 C 0.1304(3) 0.7613(3) 0.15627(15) 0.0269(8) Uani 1 1 d . . . . .
 C10 C 0.1221(4) 0.6671(3) 0.14856(17) 0.0355(10) Uani 1 1 d . . . . .
 H10 H 0.187465 0.641193 0.178092 0.043 Uiso 1 1 calc R U . . .
 C11 C -0.0054(5) 0.6346(3) 0.1552(2) 0.0499(13) Uani 1 1 d . . . . .
 H11A H -0.071075 0.657287 0.125750 0.075 Uiso 1 1 calc R U . . .
 H11B H -0.020312 0.651972 0.190979 0.075 Uiso 1 1 calc R U . . .
 H11C H -0.006343 0.573618 0.152987 0.075 Uiso 1 1 calc R U . . .
 C12 C 0.1487(5) 0.6417(3) 0.09332(19) 0.0443(12) Uani 1 1 d . . . . .
 H12A H 0.087157 0.667582 0.063601 0.066 Uiso 1 1 calc R U . . .
 H12B H 0.143322 0.580954 0.089592 0.066 Uiso 1 1 calc R U . . .
 H12C H 0.232770 0.660102 0.091162 0.066 Uiso 1 1 calc R U . . .
 C13 C 0.2500(3) 0.7157(2) 0.38049(14) 0.0213(8) Uani 1 1 d . . . . .
 C14 C 0.1975(3) 0.7644(2) 0.41773(14) 0.0253(8) Uani 1 1 d . . . . .
 C15 C 0.1938(4) 0.8596(3) 0.41687(17) 0.0344(10) Uani 1 1 d . . . . .
 H15 H 0.207387 0.877722 0.380129 0.041 Uiso 1 1 calc R U . . .
 C16 C 0.0678(5) 0.8949(3) 0.4228(2) 0.0534(14) Uani 1 1 d . . . . .
 H16A H 0.000632 0.867738 0.396188 0.080 Uiso 1 1 calc R U . . .
 H16B H 0.065857 0.954971 0.415777 0.080 Uiso 1 1 calc R U . . .
 H16C H 0.056089 0.884548 0.460196 0.080 Uiso 1 1 calc R U . . .
 C17 C 0.3014(5) 0.8957(3) 0.4606(2) 0.0471(12) Uani 1 1 d . . . . .
 H17A H 0.289091 0.881331 0.497350 0.071 Uiso 1 1 calc R U . . .
 H17B H 0.302829 0.956442 0.456766 0.071 Uiso 1 1 calc R U . . .
 H17C H 0.380816 0.872465 0.455512 0.071 Uiso 1 1 calc R U . . .
 C18 C 0.1461(4) 0.7240(3) 0.45775(16) 0.0320(9) Uani 1 1 d . . . . .
 H18 H 0.112184 0.756269 0.483058 0.038 Uiso 1 1 calc R U . . .
 C19 C 0.1441(4) 0.6390(3) 0.46090(17) 0.0327(10) Uani 1 1 d . . . . .
 H19 H 0.111084 0.612853 0.488951 0.039 Uiso 1 1 calc R U . . .
 C20 C 0.1898(4) 0.5911(3) 0.42357(16) 0.0288(9) Uani 1 1 d . . . . .
 H20 H 0.186197 0.532094 0.425806 0.035 Uiso 1 1 calc R U . . .
 C21 C 0.2415(3) 0.6278(2) 0.38241(15) 0.0227(8) Uani 1 1 d . . . . .
 C22 C 0.2753(4) 0.5703(2) 0.33942(16) 0.0262(8) Uani 1 1 d . . . . .
 H22 H 0.329178 0.602555 0.319122 0.031 Uiso 1 1 calc R U . . .
 C23 C 0.1570(4) 0.5453(3) 0.29770(17) 0.0339(10) Uani 1 1 d . . . . .
 H23A H 0.101435 0.514185 0.316469 0.051 Uiso 1 1 calc R U . . .
 H23B H 0.179708 0.510249 0.269086 0.051 Uiso 1 1 calc R U . . .
 H23C H 0.114209 0.595434 0.280816 0.051 Uiso 1 1 calc R U . . .
 C24 C 0.3491(4) 0.4932(3) 0.36374(19) 0.0384(10) Uani 1 1 d . . . . .
 H24A H 0.421313 0.510448 0.392070 0.058 Uiso 1 1 calc R U . . .
 H24B H 0.377868 0.463088 0.334519 0.058 Uiso 1 1 calc R U . . .
 H24C H 0.295259 0.456841 0.380208 0.058 Uiso 1 1 calc R U . . .
 C25 C 0.6294(3) 0.7668(2) 0.39651(14) 0.0221(8) Uani 1 1 d . . . . .
 C26 C 0.6931(4) 0.7144(3) 0.43928(15) 0.0277(9) Uani 1 1 d . . . . .
 C27 C 0.7704(4) 0.7501(3) 0.48529(16) 0.0375(10) Uani 1 1 d . . . . .
 H27 H 0.810551 0.715137 0.514590 0.045 Uiso 1 1 calc R U . . .
 C28 C 0.7903(4) 0.8346(3) 0.48946(18) 0.0418(11) Uani 1 1 d . . . . .
 H28 H 0.842762 0.857805 0.521355 0.050 Uiso 1 1 calc R U . . .
 C29 C 0.7324(4) 0.8857(3) 0.44632(18) 0.0364(10) Uani 1 1 d . . . . .
 H29 H 0.746985 0.944024 0.448908 0.044 Uiso 1 1 calc R U . . .
 C30 C 0.6540(4) 0.8536(3) 0.39954(16) 0.0282(9) Uani 1 1 d . . . . .
 C31 C 0.6019(4) 0.9138(2) 0.35387(17) 0.0291(9) Uani 1 1 d . . . . .
 H31 H 0.542074 0.882631 0.324802 0.035 Uiso 1 1 calc R U . . .
 C32 C 0.5300(5) 0.9852(3) 0.3740(2) 0.0427(11) Uani 1 1 d . . . . .
 H32A H 0.455967 0.962806 0.385172 0.064 Uiso 1 1 calc R U . . .
 H32B H 0.504107 1.025560 0.344219 0.064 Uiso 1 1 calc R U . . .
 H32C H 0.584012 1.012661 0.405520 0.064 Uiso 1 1 calc R U . . .
 C33 C 0.7060(5) 0.9482(3) 0.32779(19) 0.0391(11) Uani 1 1 d . . . . .
 H33A H 0.763375 0.981875 0.354932 0.059 Uiso 1 1 calc R U . . .
 H33B H 0.669394 0.982937 0.296007 0.059 Uiso 1 1 calc R U . . .
 H33C H 0.751927 0.901920 0.315752 0.059 Uiso 1 1 calc R U . . .
 C34 C 0.6830(4) 0.6189(3) 0.43804(17) 0.0328(10) Uani 1 1 d . . . . .
 H34 H 0.639596 0.602305 0.399984 0.039 Uiso 1 1 calc R U . . .
 C35 C 0.8105(5) 0.5768(3) 0.4505(2) 0.0459(12) Uani 1 1 d . . . . .
 H35A H 0.861406 0.598759 0.425740 0.069 Uiso 1 1 calc R U . . .
 H35B H 0.799893 0.516574 0.444914 0.069 Uiso 1 1 calc R U . . .
 H35C H 0.852319 0.587904 0.488734 0.069 Uiso 1 1 calc R U . . .
 C36 C 0.6033(5) 0.5886(3) 0.4776(2) 0.0423(11) Uani 1 1 d . . . . .
 H36A H 0.601189 0.527556 0.477409 0.064 Uiso 1 1 calc R U . . .
 H36B H 0.518183 0.610242 0.465786 0.064 Uiso 1 1 calc R U . . .
 H36C H 0.639545 0.608428 0.514823 0.064 Uiso 1 1 calc R U . . .
 C37 C 0.5676(5) 0.6981(3) 0.14074(18) 0.0379(10) Uani 1 1 d . . . . .
 H37 H 0.617786 0.659281 0.164549 0.045 Uiso 1 1 calc R U . . .
 C38 C 0.5641(6) 0.6937(3) 0.0851(2) 0.0527(14) Uani 1 1 d . . . . .
 H38 H 0.611354 0.652669 0.071075 0.063 Uiso 1 1 calc R U . . .
 C39 C 0.4918(5) 0.7491(4) 0.05036(18) 0.0538(14) Uani 1 1 d . . . . .
 H39 H 0.487837 0.746757 0.011851 0.065 Uiso 1 1 calc R U . . .
 C40 C 0.4244(5) 0.8085(3) 0.07202(19) 0.0473(13) Uani 1 1 d . . . . .
 H40 H 0.373873 0.847995 0.048866 0.057 Uiso 1 1 calc R U . . .
 C41 C 0.4326(4) 0.8089(3) 0.12847(17) 0.0355(10) Uani 1 1 d . . . . .
 H41 H 0.386032 0.849283 0.143495 0.043 Uiso 1 1 calc R U . . .
 C42 C 0.7978(3) 0.7115(2) 0.30416(15) 0.0239(8) Uani 1 1 d . . . . .
 H42 H 0.761164 0.675882 0.326825 0.029 Uiso 1 1 calc R U . . .
 C43 C 0.9258(4) 0.7194(3) 0.31537(17) 0.0314(9) Uani 1 1 d . . . . .
 H43 H 0.976248 0.689425 0.344880 0.038 Uiso 1 1 calc R U . . .
 C44 C 0.9792(4) 0.7715(3) 0.28304(17) 0.0345(10) Uani 1 1 d . . . . .
 H44 H 1.067280 0.778921 0.290320 0.041 Uiso 1 1 calc R U . . .
 C45 C 0.9034(4) 0.8129(3) 0.24001(17) 0.0298(9) Uani 1 1 d . . . . .
 H45 H 0.938479 0.848365 0.216733 0.036 Uiso 1 1 calc R U . . .
 C46 C 0.7758(4) 0.8020(2) 0.23119(16) 0.0273(9) Uani 1 1 d . . . . .
 H46 H 0.723942 0.831169 0.201681 0.033 Uiso 1 1 calc R U . . .

loop_
  _atom_site_aniso_label
  _atom_site_aniso_U_11
  _atom_site_aniso_U_22
  _atom_site_aniso_U_33
  _atom_site_aniso_U_23
  _atom_site_aniso_U_13
  _atom_site_aniso_U_12
 Pd1 0.01527(13) 0.02225(14) 0.01951(13) 0.00212(11) 0.00406(9) 0.00052(11)
 P1 0.0151(4) 0.0242(5) 0.0192(4) 0.0028(4) 0.0026(3) 0.0003(3)
 P2 0.0174(4) 0.0215(5) 0.0225(5) 0.0015(4) 0.0058(4) -0.0001(3)
 P3 0.0169(4) 0.0208(5) 0.0221(5) 0.0015(4) 0.0039(4) -0.0005(4)
 N1 0.0225(15) 0.0356(18) 0.0200(15) 0.0020(15) 0.0034(12) -0.0043(15)
 N2 0.0165(14) 0.0263(16) 0.0212(15) 0.0023(14) 0.0040(11) -0.0009(14)
 C1 0.0181(18) 0.030(2) 0.023(2) 0.0031(16) 0.0104(15) -0.0004(15)
 C2 0.021(2) 0.028(2) 0.026(2) 0.0045(16) 0.0090(16) 0.0025(16)
 C3 0.031(2) 0.023(2) 0.032(2) 0.0054(17) 0.0063(17) 0.0008(16)
 C4 0.042(3) 0.037(2) 0.048(3) 0.005(2) 0.014(2) -0.009(2)
 C5 0.041(3) 0.032(2) 0.042(3) 0.000(2) 0.011(2) 0.0039(19)
 C6 0.034(2) 0.030(2) 0.032(2) 0.0089(18) 0.0108(18) 0.0091(18)
 C7 0.026(2) 0.039(2) 0.028(2) 0.0128(18) 0.0004(17) 0.0120(18)
 C8 0.029(2) 0.040(3) 0.027(2) 0.0002(18) 0.0003(17) 0.0040(18)
 C9 0.0250(19) 0.033(2) 0.0223(19) 0.0019(17) 0.0036(15) 0.0048(17)
 C10 0.048(3) 0.032(2) 0.022(2) 0.0026(17) -0.0037(19) 0.000(2)
 C11 0.067(4) 0.048(3) 0.035(3) -0.007(2) 0.012(2) -0.023(3)
 C12 0.054(3) 0.039(3) 0.039(3) -0.005(2) 0.009(2) 0.007(2)
 C13 0.0177(18) 0.0263(19) 0.0195(18) 0.0015(15) 0.0030(14) 0.0002(15)
 C14 0.0216(18) 0.035(2) 0.0191(18) 0.0033(16) 0.0037(14) 0.0017(16)
 C15 0.044(3) 0.035(2) 0.027(2) 0.0040(18) 0.0143(19) 0.009(2)
 C16 0.064(4) 0.050(3) 0.052(3) 0.006(2) 0.027(3) 0.027(3)
 C17 0.066(4) 0.034(3) 0.044(3) -0.003(2) 0.018(2) -0.005(2)
 C18 0.033(2) 0.042(3) 0.023(2) -0.0027(17) 0.0115(17) 0.0016(18)
 C19 0.031(2) 0.043(3) 0.026(2) 0.0081(18) 0.0115(18) -0.0083(19)
 C20 0.026(2) 0.028(2) 0.032(2) 0.0052(17) 0.0052(17) -0.0056(17)
 C21 0.0181(19) 0.028(2) 0.022(2) 0.0019(15) 0.0021(15) -0.0021(15)
 C22 0.027(2) 0.022(2) 0.031(2) 0.0040(16) 0.0084(17) -0.0014(16)
 C23 0.033(2) 0.037(2) 0.032(2) -0.0064(19) 0.0091(19) -0.0077(19)
 C24 0.044(3) 0.029(2) 0.044(3) -0.001(2) 0.013(2) 0.0061(19)
 C25 0.0165(17) 0.030(2) 0.0203(18) -0.0002(15) 0.0049(14) -0.0031(15)
 C26 0.0200(19) 0.039(2) 0.023(2) 0.0028(17) 0.0014(15) 0.0002(16)
 C27 0.035(2) 0.047(3) 0.026(2) 0.005(2) -0.0055(17) -0.004(2)
 C28 0.038(3) 0.054(3) 0.030(2) -0.010(2) -0.0001(19) -0.011(2)
 C29 0.039(3) 0.035(2) 0.035(2) -0.0073(19) 0.0058(19) -0.014(2)
 C30 0.024(2) 0.033(2) 0.028(2) -0.0043(17) 0.0062(16) -0.0026(17)
 C31 0.033(2) 0.022(2) 0.033(2) -0.0004(17) 0.0069(18) -0.0031(17)
 C32 0.044(3) 0.034(3) 0.051(3) -0.004(2) 0.013(2) 0.004(2)
 C33 0.048(3) 0.031(2) 0.041(3) -0.003(2) 0.016(2) -0.011(2)
 C34 0.038(2) 0.037(2) 0.023(2) 0.0029(18) 0.0048(18) 0.0039(19)
 C35 0.039(3) 0.051(3) 0.047(3) 0.005(2) 0.007(2) 0.018(2)
 C36 0.047(3) 0.037(3) 0.046(3) 0.005(2) 0.018(2) -0.002(2)
 C37 0.050(3) 0.032(2) 0.034(2) -0.0011(19) 0.015(2) -0.004(2)
 C38 0.084(4) 0.037(3) 0.047(3) -0.010(2) 0.036(3) -0.017(3)
 C39 0.081(4) 0.060(3) 0.021(2) -0.003(2) 0.012(2) -0.034(3)
 C40 0.046(3) 0.060(3) 0.033(3) 0.016(2) 0.002(2) -0.020(2)
 C41 0.026(2) 0.048(3) 0.032(2) 0.009(2) 0.0056(18) -0.0027(19)
 C42 0.0206(19) 0.0252(19) 0.026(2) 0.0015(16) 0.0060(16) 0.0018(15)
 C43 0.022(2) 0.044(2) 0.030(2) 0.0032(18) 0.0083(17) 0.0042(17)
 C44 0.0171(19) 0.055(3) 0.032(2) 0.002(2) 0.0081(16) -0.0013(18)
 C45 0.024(2) 0.033(2) 0.034(2) 0.0034(18) 0.0106(17) -0.0041(17)
 C46 0.024(2) 0.027(2) 0.032(2) 0.0064(17) 0.0083(17) 0.0022(16)

_geom_special_details
;
 All esds (except the esd in the dihedral angle between two l.s. planes)
 are estimated using the full covariance matrix.  The cell esds are taken
 into account individually in the estimation of esds in distances, angles
 and torsion angles; correlations between esds in cell parameters are only
 used when they are defined by crystal symmetry.  An approximate (isotropic)
 treatment of cell esds is used for estimating esds involving l.s. planes.
;
loop_
  _geom_bond_atom_site_label_1
  _geom_bond_atom_site_label_2
  _geom_bond_distance
  _geom_bond_site_symmetry_2
  _geom_bond_publ_flag
 Pd1 P1 2.3047(9) . ?
 Pd1 P3 2.2950(10) . ?
 Pd1 N1 2.187(3) . ?
 Pd1 N2 2.183(3) . ?
 P1 P2 2.2307(13) . ?
 P1 C1 1.869(4) . ?
 P2 P3 2.2048(13) . ?
 P2 C13 1.871(4) . ?
 P3 C25 1.869(4) . ?
 N1 C37 1.342(6) . ?
 N1 C41 1.335(5) . ?
 N2 C42 1.349(5) . ?
 N2 C46 1.340(5) . ?
 C1 C2 1.421(5) . ?
 C1 C9 1.428(5) . ?
 C2 C3 1.518(6) . ?
 C2 C6 1.399(5) . ?
 C3 H3 1.0000 . ?
 C3 C4 1.532(6) . ?
 C3 C5 1.542(6) . ?
 C4 H4A 0.9800 . ?
 C4 H4B 0.9800 . ?
 C4 H4C 0.9800 . ?
 C5 H5A 0.9800 . ?
 C5 H5B 0.9800 . ?
 C5 H5C 0.9800 . ?
 C6 H6 0.9500 . ?
 C6 C7 1.374(6) . ?
 C7 H7 0.9500 . ?
 C7 C8 1.375(6) . ?
 C8 H8 0.9500 . ?
 C8 C9 1.401(5) . ?
 C9 C10 1.525(6) . ?
 C10 H10 1.0000 . ?
 C10 C11 1.533(7) . ?
 C10 C12 1.520(6) . ?
 C11 H11A 0.9800 . ?
 C11 H11B 0.9800 . ?
 C11 H11C 0.9800 . ?
 C12 H12A 0.9800 . ?
 C12 H12B 0.9800 . ?
 C12 H12C 0.9800 . ?
 C13 C14 1.424(5) . ?
 C13 C21 1.416(5) . ?
 C14 C15 1.530(6) . ?
 C14 C18 1.403(5) . ?
 C15 H15 1.0000 . ?
 C15 C16 1.528(6) . ?
 C15 C17 1.536(7) . ?
 C16 H16A 0.9800 . ?
 C16 H16B 0.9800 . ?
 C16 H16C 0.9800 . ?
 C17 H17A 0.9800 . ?
 C17 H17B 0.9800 . ?
 C17 H17C 0.9800 . ?
 C18 H18 0.9500 . ?
 C18 C19 1.368(6) . ?
 C19 H19 0.9500 . ?
 C19 C20 1.380(6) . ?
 C20 H20 0.9500 . ?
 C20 C21 1.401(5) . ?
 C21 C22 1.518(5) . ?
 C22 H22 1.0000 . ?
 C22 C23 1.530(5) . ?
 C22 C24 1.530(6) . ?
 C23 H23A 0.9800 . ?
 C23 H23B 0.9800 . ?
 C23 H23C 0.9800 . ?
 C24 H24A 0.9800 . ?
 C24 H24B 0.9800 . ?
 C24 H24C 0.9800 . ?
 C25 C26 1.417(5) . ?
 C25 C30 1.418(5) . ?
 C26 C27 1.393(5) . ?
 C26 C34 1.538(6) . ?
 C27 H27 0.9500 . ?
 C27 C28 1.375(7) . ?
 C28 H28 0.9500 . ?
 C28 C29 1.391(6) . ?
 C29 H29 0.9500 . ?
 C29 C30 1.389(6) . ?
 C30 C31 1.507(6) . ?
 C31 H31 1.0000 . ?
 C31 C32 1.534(6) . ?
 C31 C33 1.531(6) . ?
 C32 H32A 0.9800 . ?
 C32 H32B 0.9800 . ?
 C32 H32C 0.9800 . ?
 C33 H33A 0.9800 . ?
 C33 H33B 0.9800 . ?
 C33 H33C 0.9800 . ?
 C34 H34 1.0000 . ?
 C34 C35 1.524(6) . ?
 C34 C36 1.527(6) . ?
 C35 H35A 0.9800 . ?
 C35 H35B 0.9800 . ?
 C35 H35C 0.9800 . ?
 C36 H36A 0.9800 . ?
 C36 H36B 0.9800 . ?
 C36 H36C 0.9800 . ?
 C37 H37 0.9500 . ?
 C37 C38 1.377(6) . ?
 C38 H38 0.9500 . ?
 C38 C39 1.369(8) . ?
 C39 H39 0.9500 . ?
 C39 C40 1.385(8) . ?
 C40 H40 0.9500 . ?
 C40 C41 1.387(6) . ?
 C41 H41 0.9500 . ?
 C42 H42 0.9500 . ?
 C42 C43 1.376(6) . ?
 C43 H43 0.9500 . ?
 C43 C44 1.376(6) . ?
 C44 H44 0.9500 . ?
 C44 C45 1.376(6) . ?
 C45 H45 0.9500 . ?
 C45 C46 1.379(6) . ?
 C46 H46 0.9500 . ?

loop_
  _geom_angle_atom_site_label_1
  _geom_angle_atom_site_label_2
  _geom_angle_atom_site_label_3
  _geom_angle
  _geom_angle_site_symmetry_1
  _geom_angle_site_symmetry_3
  _geom_angle_publ_flag
 P3 Pd1 P1 75.68(3) . . ?
 N1 Pd1 P1 98.07(8) . . ?
 N1 Pd1 P3 167.98(9) . . ?
 N2 Pd1 P1 171.67(8) . . ?
 N2 Pd1 P3 96.65(8) . . ?
 N2 Pd1 N1 88.87(11) . . ?
 P2 P1 Pd1 91.47(4) . . ?
 C1 P1 Pd1 111.36(12) . . ?
 C1 P1 P2 111.18(12) . . ?
 P3 P2 P1 79.01(4) . . ?
 C13 P2 P1 112.68(12) . . ?
 C13 P2 P3 106.33(12) . . ?
 P2 P3 Pd1 92.40(4) . . ?
 C25 P3 Pd1 117.07(12) . . ?
 C25 P3 P2 104.47(12) . . ?
 C37 N1 Pd1 115.9(3) . . ?
 C41 N1 Pd1 126.3(3) . . ?
 C41 N1 C37 117.7(4) . . ?
 C42 N2 Pd1 121.4(2) . . ?
 C46 N2 Pd1 120.9(2) . . ?
 C46 N2 C42 117.3(3) . . ?
 C2 C1 P1 127.5(3) . . ?
 C2 C1 C9 118.2(3) . . ?
 C9 C1 P1 114.3(3) . . ?
 C1 C2 C3 124.1(3) . . ?
 C6 C2 C1 119.2(4) . . ?
 C6 C2 C3 116.7(4) . . ?
 C2 C3 H3 108.2 . . ?
 C2 C3 C4 111.0(3) . . ?
 C2 C3 C5 109.9(4) . . ?
 C4 C3 H3 108.2 . . ?
 C4 C3 C5 111.1(4) . . ?
 C5 C3 H3 108.2 . . ?
 C3 C4 H4A 109.5 . . ?
 C3 C4 H4B 109.5 . . ?
 C3 C4 H4C 109.5 . . ?
 H4A C4 H4B 109.5 . . ?
 H4A C4 H4C 109.5 . . ?
 H4B C4 H4C 109.5 . . ?
 C3 C5 H5A 109.5 . . ?
 C3 C5 H5B 109.5 . . ?
 C3 C5 H5C 109.5 . . ?
 H5A C5 H5B 109.5 . . ?
 H5A C5 H5C 109.5 . . ?
 H5B C5 H5C 109.5 . . ?
 C2 C6 H6 119.0 . . ?
 C7 C6 C2 122.0(4) . . ?
 C7 C6 H6 119.0 . . ?
 C6 C7 H7 120.2 . . ?
 C6 C7 C8 119.6(4) . . ?
 C8 C7 H7 120.2 . . ?
 C7 C8 H8 119.4 . . ?
 C7 C8 C9 121.2(4) . . ?
 C9 C8 H8 119.4 . . ?
 C1 C9 C10 124.3(3) . . ?
 C8 C9 C1 119.7(4) . . ?
 C8 C9 C10 116.0(3) . . ?
 C9 C10 H10 107.8 . . ?
 C9 C10 C11 110.8(4) . . ?
 C11 C10 H10 107.8 . . ?
 C12 C10 C9 111.2(4) . . ?
 C12 C10 H10 107.8 . . ?
 C12 C10 C11 111.2(4) . . ?
 C10 C11 H11A 109.5 . . ?
 C10 C11 H11B 109.5 . . ?
 C10 C11 H11C 109.5 . . ?
 H11A C11 H11B 109.5 . . ?
 H11A C11 H11C 109.5 . . ?
 H11B C11 H11C 109.5 . . ?
 C10 C12 H12A 109.5 . . ?
 C10 C12 H12B 109.5 . . ?
 C10 C12 H12C 109.5 . . ?
 H12A C12 H12B 109.5 . . ?
 H12A C12 H12C 109.5 . . ?
 H12B C12 H12C 109.5 . . ?
 C14 C13 P2 114.1(3) . . ?
 C21 C13 P2 126.6(3) . . ?
 C21 C13 C14 119.1(3) . . ?
 C13 C14 C15 123.6(3) . . ?
 C18 C14 C13 119.2(4) . . ?
 C18 C14 C15 117.3(3) . . ?
 C14 C15 H15 107.1 . . ?
 C14 C15 C17 110.7(3) . . ?
 C16 C15 C14 113.0(4) . . ?
 C16 C15 H15 107.1 . . ?
 C16 C15 C17 111.4(4) . . ?
 C17 C15 H15 107.1 . . ?
 C15 C16 H16A 109.5 . . ?
 C15 C16 H16B 109.5 . . ?
 C15 C16 H16C 109.5 . . ?
 H16A C16 H16B 109.5 . . ?
 H16A C16 H16C 109.5 . . ?
 H16B C16 H16C 109.5 . . ?
 C15 C17 H17A 109.5 . . ?
 C15 C17 H17B 109.5 . . ?
 C15 C17 H17C 109.5 . . ?
 H17A C17 H17B 109.5 . . ?
 H17A C17 H17C 109.5 . . ?
 H17B C17 H17C 109.5 . . ?
 C14 C18 H18 119.5 . . ?
 C19 C18 C14 121.0(4) . . ?
 C19 C18 H18 119.5 . . ?
 C18 C19 H19 119.8 . . ?
 C18 C19 C20 120.4(4) . . ?
 C20 C19 H19 119.8 . . ?
 C19 C20 H20 119.4 . . ?
 C19 C20 C21 121.2(4) . . ?
 C21 C20 H20 119.4 . . ?
 C13 C21 C22 123.7(3) . . ?
 C20 C21 C13 119.0(4) . . ?
 C20 C21 C22 117.1(3) . . ?
 C21 C22 H22 107.4 . . ?
 C21 C22 C23 109.8(3) . . ?
 C21 C22 C24 113.7(3) . . ?
 C23 C22 H22 107.4 . . ?
 C24 C22 H22 107.4 . . ?
 C24 C22 C23 110.8(3) . . ?
 C22 C23 H23A 109.5 . . ?
 C22 C23 H23B 109.5 . . ?
 C22 C23 H23C 109.5 . . ?
 H23A C23 H23B 109.5 . . ?
 H23A C23 H23C 109.5 . . ?
 H23B C23 H23C 109.5 . . ?
 C22 C24 H24A 109.5 . . ?
 C22 C24 H24B 109.5 . . ?
 C22 C24 H24C 109.5 . . ?
 H24A C24 H24B 109.5 . . ?
 H24A C24 H24C 109.5 . . ?
 H24B C24 H24C 109.5 . . ?
 C26 C25 P3 114.8(3) . . ?
 C26 C25 C30 119.1(3) . . ?
 C30 C25 P3 126.1(3) . . ?
 C25 C26 C34 123.7(3) . . ?
 C27 C26 C25 119.1(4) . . ?
 C27 C26 C34 117.1(4) . . ?
 C26 C27 H27 119.1 . . ?
 C28 C27 C26 121.8(4) . . ?
 C28 C27 H27 119.1 . . ?
 C27 C28 H28 120.5 . . ?
 C27 C28 C29 119.0(4) . . ?
 C29 C28 H28 120.5 . . ?
 C28 C29 H29 119.1 . . ?
 C30 C29 C28 121.7(4) . . ?
 C30 C29 H29 119.1 . . ?
 C25 C30 C31 123.6(3) . . ?
 C29 C30 C25 119.0(4) . . ?
 C29 C30 C31 117.4(4) . . ?
 C30 C31 H31 107.9 . . ?
 C30 C31 C32 111.8(4) . . ?
 C30 C31 C33 110.8(4) . . ?
 C32 C31 H31 107.9 . . ?
 C33 C31 H31 107.9 . . ?
 C33 C31 C32 110.5(3) . . ?
 C31 C32 H32A 109.5 . . ?
 C31 C32 H32B 109.5 . . ?
 C31 C32 H32C 109.5 . . ?
 H32A C32 H32B 109.5 . . ?
 H32A C32 H32C 109.5 . . ?
 H32B C32 H32C 109.5 . . ?
 C31 C33 H33A 109.5 . . ?
 C31 C33 H33B 109.5 . . ?
 C31 C33 H33C 109.5 . . ?
 H33A C33 H33B 109.5 . . ?
 H33A C33 H33C 109.5 . . ?
 H33B C33 H33C 109.5 . . ?
 C26 C34 H34 107.6 . . ?
 C35 C34 C26 112.3(4) . . ?
 C35 C34 H34 107.6 . . ?
 C35 C34 C36 110.7(4) . . ?
 C36 C34 C26 110.8(3) . . ?
 C36 C34 H34 107.6 . . ?
 C34 C35 H35A 109.5 . . ?
 C34 C35 H35B 109.5 . . ?
 C34 C35 H35C 109.5 . . ?
 H35A C35 H35B 109.5 . . ?
 H35A C35 H35C 109.5 . . ?
 H35B C35 H35C 109.5 . . ?
 C34 C36 H36A 109.5 . . ?
 C34 C36 H36B 109.5 . . ?
 C34 C36 H36C 109.5 . . ?
 H36A C36 H36B 109.5 . . ?
 H36A C36 H36C 109.5 . . ?
 H36B C36 H36C 109.5 . . ?
 N1 C37 H37 118.7 . . ?
 N1 C37 C38 122.6(4) . . ?
 C38 C37 H37 118.7 . . ?
 C37 C38 H38 120.4 . . ?
 C39 C38 C37 119.3(5) . . ?
 C39 C38 H38 120.4 . . ?
 C38 C39 H39 120.4 . . ?
 C38 C39 C40 119.1(4) . . ?
 C40 C39 H39 120.4 . . ?
 C39 C40 H40 120.9 . . ?
 C39 C40 C41 118.2(5) . . ?
 C41 C40 H40 120.9 . . ?
 N1 C41 C40 123.0(5) . . ?
 N1 C41 H41 118.5 . . ?
 C40 C41 H41 118.5 . . ?
 N2 C42 H42 118.5 . . ?
 N2 C42 C43 123.0(4) . . ?
 C43 C42 H42 118.5 . . ?
 C42 C43 H43 120.6 . . ?
 C42 C43 C44 118.8(4) . . ?
 C44 C43 H43 120.6 . . ?
 C43 C44 H44 120.5 . . ?
 C43 C44 C45 119.1(4) . . ?
 C45 C44 H44 120.5 . . ?
 C44 C45 H45 120.5 . . ?
 C44 C45 C46 119.0(4) . . ?
 C46 C45 H45 120.5 . . ?
 N2 C46 C45 122.8(4) . . ?
 N2 C46 H46 118.6 . . ?
 C45 C46 H46 118.6 . . ?

loop_
  _geom_torsion_atom_site_label_1
  _geom_torsion_atom_site_label_2
  _geom_torsion_atom_site_label_3
  _geom_torsion_atom_site_label_4
  _geom_torsion
  _geom_torsion_site_symmetry_1
  _geom_torsion_site_symmetry_2
  _geom_torsion_site_symmetry_3
  _geom_torsion_site_symmetry_4
  _geom_torsion_publ_flag
 Pd1 P1 C1 C2 -63.6(3) . . . . ?
 Pd1 P1 C1 C9 114.5(3) . . . . ?
 Pd1 P3 C25 C26 -135.1(2) . . . . ?
 Pd1 P3 C25 C30 46.1(4) . . . . ?
 Pd1 N1 C37 C38 178.1(4) . . . . ?
 Pd1 N1 C41 C40 -177.9(3) . . . . ?
 Pd1 N2 C42 C43 -173.6(3) . . . . ?
 Pd1 N2 C46 C45 173.7(3) . . . . ?
 P1 P2 C13 C14 -142.2(2) . . . . ?
 P1 P2 C13 C21 43.5(3) . . . . ?
 P1 C1 C2 C3 0.1(5) . . . . ?
 P1 C1 C2 C6 179.2(3) . . . . ?
 P1 C1 C9 C8 -179.1(3) . . . . ?
 P1 C1 C9 C10 1.2(5) . . . . ?
 P2 P1 C1 C2 36.9(3) . . . . ?
 P2 P1 C1 C9 -145.1(2) . . . . ?
 P2 P3 C25 C26 124.6(3) . . . . ?
 P2 P3 C25 C30 -54.3(3) . . . . ?
 P2 C13 C14 C15 9.3(5) . . . . ?
 P2 C13 C14 C18 -170.6(3) . . . . ?
 P2 C13 C21 C20 169.5(3) . . . . ?
 P2 C13 C21 C22 -15.8(5) . . . . ?
 P3 P2 C13 C14 133.2(2) . . . . ?
 P3 P2 C13 C21 -41.2(3) . . . . ?
 P3 C25 C26 C27 -173.7(3) . . . . ?
 P3 C25 C26 C34 6.7(5) . . . . ?
 P3 C25 C30 C29 173.9(3) . . . . ?
 P3 C25 C30 C31 -7.7(5) . . . . ?
 N1 C37 C38 C39 -0.3(7) . . . . ?
 N2 C42 C43 C44 0.7(6) . . . . ?
 C1 C2 C3 C4 118.2(4) . . . . ?
 C1 C2 C3 C5 -118.5(4) . . . . ?
 C1 C2 C6 C7 -1.0(6) . . . . ?
 C1 C9 C10 C11 112.3(4) . . . . ?
 C1 C9 C10 C12 -123.5(4) . . . . ?
 C2 C1 C9 C8 -0.9(5) . . . . ?
 C2 C1 C9 C10 179.4(4) . . . . ?
 C2 C6 C7 C8 0.5(6) . . . . ?
 C3 C2 C6 C7 178.1(4) . . . . ?
 C6 C2 C3 C4 -60.8(5) . . . . ?
 C6 C2 C3 C5 62.4(4) . . . . ?
 C6 C7 C8 C9 -0.2(6) . . . . ?
 C7 C8 C9 C1 0.3(6) . . . . ?
 C7 C8 C9 C10 -179.9(4) . . . . ?
 C8 C9 C10 C11 -67.5(5) . . . . ?
 C8 C9 C10 C12 56.7(5) . . . . ?
 C9 C1 C2 C3 -177.8(3) . . . . ?
 C9 C1 C2 C6 1.2(5) . . . . ?
 C13 C14 C15 C16 135.7(4) . . . . ?
 C13 C14 C15 C17 -98.6(5) . . . . ?
 C13 C14 C18 C19 -1.0(6) . . . . ?
 C13 C21 C22 C23 -97.6(4) . . . . ?
 C13 C21 C22 C24 137.7(4) . . . . ?
 C14 C13 C21 C20 -4.7(5) . . . . ?
 C14 C13 C21 C22 170.0(3) . . . . ?
 C14 C18 C19 C20 -1.8(6) . . . . ?
 C15 C14 C18 C19 179.1(4) . . . . ?
 C18 C14 C15 C16 -44.4(5) . . . . ?
 C18 C14 C15 C17 81.3(5) . . . . ?
 C18 C19 C20 C21 1.3(6) . . . . ?
 C19 C20 C21 C13 2.0(6) . . . . ?
 C19 C20 C21 C22 -173.1(4) . . . . ?
 C20 C21 C22 C23 77.2(4) . . . . ?
 C20 C21 C22 C24 -47.5(5) . . . . ?
 C21 C13 C14 C15 -175.9(3) . . . . ?
 C21 C13 C14 C18 4.2(5) . . . . ?
 C25 C26 C27 C28 -2.5(6) . . . . ?
 C25 C26 C34 C35 129.4(4) . . . . ?
 C25 C26 C34 C36 -106.3(4) . . . . ?
 C25 C30 C31 C32 124.7(4) . . . . ?
 C25 C30 C31 C33 -111.6(4) . . . . ?
 C26 C25 C30 C29 -4.9(6) . . . . ?
 C26 C25 C30 C31 173.5(4) . . . . ?
 C26 C27 C28 C29 -0.6(7) . . . . ?
 C27 C26 C34 C35 -50.2(5) . . . . ?
 C27 C26 C34 C36 74.1(5) . . . . ?
 C27 C28 C29 C30 0.9(7) . . . . ?
 C28 C29 C30 C25 1.9(6) . . . . ?
 C28 C29 C30 C31 -176.6(4) . . . . ?
 C29 C30 C31 C32 -56.8(5) . . . . ?
 C29 C30 C31 C33 66.9(5) . . . . ?
 C30 C25 C26 C27 5.2(5) . . . . ?
 C30 C25 C26 C34 -174.4(4) . . . . ?
 C34 C26 C27 C28 177.2(4) . . . . ?
 C37 N1 C41 C40 -0.5(6) . . . . ?
 C37 C38 C39 C40 0.3(7) . . . . ?
 C38 C39 C40 C41 -0.4(7) . . . . ?
 C39 C40 C41 N1 0.5(7) . . . . ?
 C41 N1 C37 C38 0.4(6) . . . . ?
 C42 N2 C46 C45 0.2(6) . . . . ?
 C42 C43 C44 C45 -1.2(6) . . . . ?
 C43 C44 C45 C46 1.2(6) . . . . ?
 C44 C45 C46 N2 -0.7(6) . . . . ?
 C46 N2 C42 C43 -0.1(6) . . . . ?

_shelx_res_file
;
TITL cu_stru5044_0m_a.res in P2(1)/c
    cu_stru5044_0m.res
    created by SHELXL-2018/3 at 23:44:48 on 12-Apr-2023
CELL 1.54178 10.9572 16.058 24.8673 90 102.376 90
ZERR 4 0.0002 0.0003 0.0005 0 0.001 0
LATT 1
SYMM -X,0.5+Y,0.5-Z
SFAC C H N P Pd
UNIT 184 244 8 12 4

L.S. 4
PLAN  13 0 0
SIZE 0.24 0.22 0.05
TEMP -123.15
CONF
HTAB
BOND $H
MORE -1
fmap 2
acta
REM <olex2.extras>
REM <HklSrc "%.\\cu_stru5044_0m.hkl">
REM </olex2.extras>

WGHT    0.023000    8.673800
FVAR       0.19203
PD1   5    0.518950    0.747205    0.251681    11.00000    0.01527    0.02225 =
         0.01951    0.00212    0.00406    0.00052
P1    4    0.310020    0.729799    0.251376    11.00000    0.01508    0.02418 =
         0.01924    0.00283    0.00255    0.00030
P2    4    0.337358    0.777755    0.337319    11.00000    0.01743    0.02146 =
         0.02251    0.00149    0.00579   -0.00008
P3    4    0.515760    0.712269    0.340857    11.00000    0.01686    0.02078 =
         0.02210    0.00150    0.00385   -0.00053
N1    3    0.503092    0.755154    0.162667    11.00000    0.02246    0.03563 =
         0.02004    0.00202    0.00343   -0.00433
N2    3    0.721870    0.751984    0.262476    11.00000    0.01654    0.02625 =
         0.02123    0.00234    0.00402   -0.00092
C1    1    0.210589    0.802044    0.201469    11.00000    0.01812    0.02990 =
         0.02296    0.00310    0.01039   -0.00039
C2    1    0.209546    0.890504    0.203092    11.00000    0.02131    0.02846 =
         0.02622    0.00447    0.00899    0.00251
C3    1    0.292681    0.942240    0.247403    11.00000    0.03116    0.02269 =
         0.03230    0.00535    0.00634    0.00075
AFIX  13
H3    2    0.345361    0.903426    0.274169    11.00000   -1.20000
AFIX   0
C4    1    0.379684    0.998301    0.222706    11.00000    0.04170    0.03669 =
         0.04841    0.00498    0.01372   -0.00901
AFIX 137
H4A   2    0.438961    0.963747    0.208197    11.00000   -1.50000
H4B   2    0.425630    1.035396    0.251299    11.00000   -1.50000
H4C   2    0.330112    1.031619    0.192826    11.00000   -1.50000
AFIX   0
C5    1    0.211790    0.994042    0.278649    11.00000    0.04077    0.03215 =
         0.04240    0.00025    0.01148    0.00391
AFIX 137
H5A   2    0.162861    1.034703    0.253530    11.00000   -1.50000
H5B   2    0.265941    1.023331    0.309302    11.00000   -1.50000
H5C   2    0.155146    0.957023    0.292980    11.00000   -1.50000
AFIX   0
C6    1    0.129064    0.934239    0.161320    11.00000    0.03367    0.03027 =
         0.03169    0.00887    0.01077    0.00913
AFIX  43
H6    2    0.127598    0.993334    0.162867    11.00000   -1.20000
AFIX   0
C7    1    0.052087    0.894324    0.118134    11.00000    0.02646    0.03943 =
         0.02779    0.01278    0.00038    0.01195
AFIX  43
H7    2   -0.001124    0.925643    0.090175    11.00000   -1.20000
AFIX   0
C8    1    0.052487    0.808796    0.115602    11.00000    0.02922    0.03990 =
         0.02671    0.00021    0.00031    0.00399
AFIX  43
H8    2   -0.001034    0.781406    0.085727    11.00000   -1.20000
AFIX   0
C9    1    0.130383    0.761285    0.156273    11.00000    0.02504    0.03282 =
         0.02232    0.00188    0.00362    0.00479
C10   1    0.122059    0.667079    0.148563    11.00000    0.04768    0.03186 =
         0.02182    0.00262   -0.00374   -0.00033
AFIX  13
H10   2    0.187465    0.641193    0.178092    11.00000   -1.20000
AFIX   0
C11   1   -0.005407    0.634558    0.155165    11.00000    0.06723    0.04801 =
         0.03496   -0.00674    0.01198   -0.02326
AFIX 137
H11A  2   -0.071075    0.657287    0.125750    11.00000   -1.50000
H11B  2   -0.020312    0.651972    0.190979    11.00000   -1.50000
H11C  2   -0.006343    0.573618    0.152987    11.00000   -1.50000
AFIX   0
C12   1    0.148692    0.641673    0.093324    11.00000    0.05448    0.03888 =
         0.03898   -0.00542    0.00902    0.00683
AFIX 137
H12A  2    0.087157    0.667582    0.063601    11.00000   -1.50000
H12B  2    0.143322    0.580954    0.089592    11.00000   -1.50000
H12C  2    0.232770    0.660102    0.091162    11.00000   -1.50000
AFIX   0
C13   1    0.250020    0.715684    0.380491    11.00000    0.01768    0.02629 =
         0.01950    0.00147    0.00301    0.00023
C14   1    0.197519    0.764394    0.417732    11.00000    0.02158    0.03504 =
         0.01907    0.00332    0.00367    0.00170
C15   1    0.193789    0.859609    0.416872    11.00000    0.04412    0.03523 =
         0.02696    0.00396    0.01432    0.00888
AFIX  13
H15   2    0.207387    0.877722    0.380129    11.00000   -1.20000
AFIX   0
C16   1    0.067792    0.894880    0.422789    11.00000    0.06416    0.05036 =
         0.05228    0.00608    0.02693    0.02748
AFIX 137
H16A  2    0.000632    0.867738    0.396188    11.00000   -1.50000
H16B  2    0.065857    0.954971    0.415777    11.00000   -1.50000
H16C  2    0.056089    0.884548    0.460196    11.00000   -1.50000
AFIX   0
C17   1    0.301361    0.895729    0.460578    11.00000    0.06579    0.03421 =
         0.04401   -0.00315    0.01779   -0.00456
AFIX 137
H17A  2    0.289091    0.881331    0.497350    11.00000   -1.50000
H17B  2    0.302829    0.956442    0.456766    11.00000   -1.50000
H17C  2    0.380816    0.872465    0.455512    11.00000   -1.50000
AFIX   0
C18   1    0.146129    0.724048    0.457749    11.00000    0.03335    0.04239 =
         0.02268   -0.00270    0.01152    0.00155
AFIX  43
H18   2    0.112184    0.756269    0.483058    11.00000   -1.20000
AFIX   0
C19   1    0.144121    0.639036    0.460904    11.00000    0.03130    0.04301 =
         0.02623    0.00812    0.01148   -0.00826
AFIX  43
H19   2    0.111084    0.612853    0.488951    11.00000   -1.20000
AFIX   0
C20   1    0.189827    0.591069    0.423565    11.00000    0.02569    0.02840 =
         0.03181    0.00524    0.00515   -0.00557
AFIX  43
H20   2    0.186197    0.532094    0.425806    11.00000   -1.20000
AFIX   0
C21   1    0.241484    0.627803    0.382413    11.00000    0.01810    0.02754 =
         0.02155    0.00187    0.00209   -0.00211
C22   1    0.275285    0.570269    0.339419    11.00000    0.02702    0.02198 =
         0.03067    0.00397    0.00840   -0.00145
AFIX  13
H22   2    0.329178    0.602555    0.319122    11.00000   -1.20000
AFIX   0
C23   1    0.157037    0.545290    0.297700    11.00000    0.03292    0.03724 =
         0.03245   -0.00635    0.00908   -0.00774
AFIX 137
H23A  2    0.101435    0.514185    0.316469    11.00000   -1.50000
H23B  2    0.179708    0.510249    0.269086    11.00000   -1.50000
H23C  2    0.114209    0.595434    0.280816    11.00000   -1.50000
AFIX   0
C24   1    0.349058    0.493243    0.363739    11.00000    0.04360    0.02900 =
         0.04421   -0.00056    0.01279    0.00607
AFIX 137
H24A  2    0.421313    0.510448    0.392070    11.00000   -1.50000
H24B  2    0.377868    0.463088    0.334519    11.00000   -1.50000
H24C  2    0.295259    0.456841    0.380208    11.00000   -1.50000
AFIX   0
C25   1    0.629368    0.766850    0.396513    11.00000    0.01649    0.03002 =
         0.02025   -0.00024    0.00486   -0.00310
C26   1    0.693119    0.714426    0.439281    11.00000    0.02002    0.03919 =
         0.02252    0.00282    0.00142    0.00022
C27   1    0.770442    0.750135    0.485293    11.00000    0.03482    0.04653 =
         0.02566    0.00479   -0.00546   -0.00387
AFIX  43
H27   2    0.810551    0.715137    0.514590    11.00000   -1.20000
AFIX   0
C28   1    0.790292    0.834631    0.489464    11.00000    0.03799    0.05427 =
         0.02998   -0.00967   -0.00006   -0.01144
AFIX  43
H28   2    0.842762    0.857805    0.521355    11.00000   -1.20000
AFIX   0
C29   1    0.732445    0.885693    0.446319    11.00000    0.03876    0.03465 =
         0.03473   -0.00730    0.00577   -0.01380
AFIX  43
H29   2    0.746985    0.944024    0.448908    11.00000   -1.20000
AFIX   0
C30   1    0.653968    0.853628    0.399545    11.00000    0.02432    0.03265 =
         0.02798   -0.00430    0.00624   -0.00259
C31   1    0.601901    0.913822    0.353871    11.00000    0.03287    0.02192 =
         0.03257   -0.00042    0.00690   -0.00312
AFIX  13
H31   2    0.542074    0.882631    0.324802    11.00000   -1.20000
AFIX   0
C32   1    0.530007    0.985151    0.374014    11.00000    0.04366    0.03435 =
         0.05133   -0.00407    0.01317    0.00396
AFIX 137
H32A  2    0.455967    0.962806    0.385172    11.00000   -1.50000
H32B  2    0.504107    1.025560    0.344219    11.00000   -1.50000
H32C  2    0.584012    1.012661    0.405520    11.00000   -1.50000
AFIX   0
C33   1    0.706019    0.948236    0.327794    11.00000    0.04822    0.03136 =
         0.04060   -0.00268    0.01595   -0.01111
AFIX 137
H33A  2    0.763375    0.981875    0.354932    11.00000   -1.50000
H33B  2    0.669394    0.982937    0.296007    11.00000   -1.50000
H33C  2    0.751927    0.901920    0.315752    11.00000   -1.50000
AFIX   0
C34   1    0.682970    0.618916    0.438045    11.00000    0.03753    0.03686 =
         0.02315    0.00291    0.00484    0.00393
AFIX  13
H34   2    0.639596    0.602305    0.399984    11.00000   -1.20000
AFIX   0
C35   1    0.810526    0.576779    0.450466    11.00000    0.03937    0.05054 =
         0.04686    0.00503    0.00688    0.01752
AFIX 137
H35A  2    0.861406    0.598759    0.425740    11.00000   -1.50000
H35B  2    0.799893    0.516574    0.444914    11.00000   -1.50000
H35C  2    0.852319    0.587904    0.488734    11.00000   -1.50000
AFIX   0
C36   1    0.603342    0.588568    0.477553    11.00000    0.04681    0.03727 =
         0.04644    0.00532    0.01778   -0.00153
AFIX 137
H36A  2    0.601189    0.527556    0.477409    11.00000   -1.50000
H36B  2    0.518183    0.610242    0.465786    11.00000   -1.50000
H36C  2    0.639545    0.608428    0.514823    11.00000   -1.50000
AFIX   0
C37   1    0.567633    0.698147    0.140743    11.00000    0.05030    0.03173 =
         0.03425   -0.00107    0.01479   -0.00430
AFIX  43
H37   2    0.617786    0.659281    0.164549    11.00000   -1.20000
AFIX   0
C38   1    0.564100    0.693713    0.085143    11.00000    0.08355    0.03745 =
         0.04675   -0.00961    0.03565   -0.01689
AFIX  43
H38   2    0.611354    0.652669    0.071075    11.00000   -1.20000
AFIX   0
C39   1    0.491765    0.749083    0.050358    11.00000    0.08059    0.06003 =
         0.02110   -0.00294    0.01179   -0.03408
AFIX  43
H39   2    0.487837    0.746757    0.011851    11.00000   -1.20000
AFIX   0
C40   1    0.424373    0.808545    0.072023    11.00000    0.04620    0.05973 =
         0.03291    0.01619    0.00183   -0.02005
AFIX  43
H40   2    0.373873    0.847995    0.048866    11.00000   -1.20000
AFIX   0
C41   1    0.432646    0.808913    0.128470    11.00000    0.02615    0.04770 =
         0.03242    0.00910    0.00557   -0.00267
AFIX  43
H41   2    0.386032    0.849283    0.143495    11.00000   -1.20000
AFIX   0
C42   1    0.797766    0.711499    0.304160    11.00000    0.02065    0.02524 =
         0.02636    0.00151    0.00604    0.00180
AFIX  43
H42   2    0.761164    0.675882    0.326825    11.00000   -1.20000
AFIX   0
C43   1    0.925752    0.719409    0.315367    11.00000    0.02208    0.04393 =
         0.02957    0.00319    0.00829    0.00419
AFIX  43
H43   2    0.976248    0.689425    0.344880    11.00000   -1.20000
AFIX   0
C44   1    0.979242    0.771546    0.283042    11.00000    0.01707    0.05540 =
         0.03225    0.00222    0.00813   -0.00129
AFIX  43
H44   2    1.067280    0.778921    0.290320    11.00000   -1.20000
AFIX   0
C45   1    0.903436    0.812875    0.240009    11.00000    0.02420    0.03293 =
         0.03428    0.00336    0.01056   -0.00414
AFIX  43
H45   2    0.938479    0.848365    0.216733    11.00000   -1.20000
AFIX   0
C46   1    0.775819    0.801983    0.231192    11.00000    0.02399    0.02726 =
         0.03181    0.00642    0.00828    0.00219
AFIX  43
H46   2    0.723942    0.831169    0.201681    11.00000   -1.20000
AFIX   0
HKLF 4


REM  cu_stru5044_0m_a.res in P2(1)/c
REM wR2 = 0.0925, GooF = S = 1.042, Restrained GooF = 1.042 for all data
REM R1 = 0.0413 for 5715 Fo > 4sig(Fo) and 0.0635 for all 7440 data
REM 481 parameters refined using 0 restraints

END

WGHT      0.0230      8.6739

REM Instructions for potential hydrogen bonds
HTAB C46 N1

REM Highest difference peak  0.695,  deepest hole -0.756,  1-sigma level  0.081
Q1    1   0.4785  0.7403  0.2113  11.00000  0.05    0.70
Q2    1   0.5554  0.7437  0.2869  11.00000  0.05    0.68
Q3    1   0.5158  0.7811  0.3405  11.00000  0.05    0.65
Q4    1   0.3372  0.7203  0.3379  11.00000  0.05    0.49
Q5    1   0.4873  0.7436  0.3029  11.00000  0.05    0.46
Q6    1   0.3127  0.7805  0.2511  11.00000  0.05    0.46
Q7    1   0.5692  0.7390  0.3720  11.00000  0.05    0.41
Q8    1   0.4286  0.7531  0.2545  11.00000  0.05    0.39
Q9    1   0.6358  0.8836  0.3769  11.00000  0.05    0.37
Q10   1   0.3094  0.7704  0.3044  11.00000  0.05    0.37
Q11   1   0.6601  0.7385  0.2502  11.00000  0.05    0.37
Q12   1   0.4304  0.7434  0.3327  11.00000  0.05    0.37
Q13   1   0.2650  0.7473  0.3523  11.00000  0.05    0.37
;
_shelx_res_checksum                26350
_shelx_hkl_file
;
   7   0   0  459.65   27.20
   7   0   0  435.96   22.20
   7   0   0  446.46   18.20
   8   0   0   24.50    7.00
   8   0   0   49.20   12.20
   9   0   0   39.60   12.00
   9   0   0   23.00    6.90
  10   0   0  138.29   12.90
  10   0   0  142.89   18.80
 -11   0   0  139.69   10.30
  11   0   0  138.79   17.30
  11   0   0  130.79   11.80
 -12   0   0   -1.50    3.30
  12   0   0   -4.90    3.60
  12   0   0    7.70    6.30
  12  -1   0  114.09   14.50
  12  -1   0  130.09   10.10
  11  -1   0  402.46   25.90
  11  -1   0  427.46   20.90
  10  -1   0  599.74   33.80
  10  -1   0  632.54   28.50
   9  -1   0  363.96   27.50
   9  -1   0  382.46   21.30
   8  -1   0  341.77   26.30
   8  -1   0  350.26   20.60
   0  -1   0    0.50    0.60
  -1  -1   0  282.87    8.70
   1   1   0  290.07    8.70
  -2  -1   0  843.02   24.10
   2   1   0  840.52   24.10
  -3  -1   0  141.49    6.20
  -4  -1   0  310.47   11.40
  -5  -1   0  939.11   28.60
   7   1   0   69.39   12.60
   7   1   0   52.49    7.90
   8   1   0  301.87   24.80
   8   1   0  344.97   19.90
   8   1   0  331.87   16.00
  -9  -1   0  325.17   16.20
  -9  -1   0  364.46   17.40
   9   1   0  386.96   20.60
   9   1   0  347.37   16.50
   9   1   0  344.07   26.10
 -10  -1   0  643.54   25.00
  10   1   0  608.04   33.60
  10   1   0  635.24   29.90
 -11  -1   0  409.66   18.40
 -11  -1   0  388.86   17.20
  11   1   0  413.56   25.10
  11   1   0  386.36   19.30
 -12  -1   0  132.79    9.90
  12   1   0   97.29    9.40
  12   1   0  118.39   13.60
  12  -2   0   15.10    4.50
  12  -2   0   30.00    8.20
  11  -2   0  132.99   17.30
  11  -2   0  137.39   12.00
  10  -2   0   50.79   18.00
   9  -2   0   -1.10    5.20
   9  -2   0   -1.00    9.40
   8  -2   0   78.59   13.90
   8  -2   0   49.00    9.30
   8  -2   0   73.39   10.20
   7  -2   0  481.15   23.40
   7  -2   0  492.45   28.80
   0  -2   0 9999.00  267.07
  -1  -2   0 1769.62   47.80
   1   2   0 1716.23   47.80
  -2  -2   0 1525.05   42.30
   2   2   0 1497.45   42.40
  -3  -2   0 1109.29   31.70
  -3  -2   0 1059.79   31.40
   3   2   0 1088.19   31.70
  -4  -2   0 1509.15   43.40
  -7  -2   0  491.45   19.90
   7   2   0  486.05   20.40
   7   2   0  461.85   23.00
  -8  -2   0   64.89    9.40
  -8  -2   0   65.19    7.80
   8   2   0   85.19   14.30
   8   2   0   73.59    8.60
   8   2   0   78.29    9.90
  -9  -2   0    9.80    4.20
  -9  -2   0    4.30    4.60
   9   2   0    8.00    8.90
   9   2   0    4.80    4.00
   9   2   0    3.70    5.90
 -10  -2   0   76.39    9.30
 -11  -2   0  122.99   10.90
 -11  -2   0  114.19    9.30
  11   2   0  129.19   11.10
  11   2   0  118.99   15.50
 -12  -2   0   21.70    5.40
 -12  -2   0   19.20    4.10
  12   2   0   30.80    7.30
  12  -3   0  142.69   10.30
  12  -3   0  122.59   14.80
  11  -3   0  336.27   18.00
  11  -3   0  304.47   22.90
  10  -3   0  523.65   31.60
  10  -3   0  491.65   25.40
   9  -3   0  361.86   28.30
   9  -3   0  430.66   22.70
   8  -3   0  184.38   14.80
   8  -3   0  184.28   21.20
   8  -3   0  205.18   16.00
   7  -3   0  135.19   11.80
   7  -3   0  143.49   13.50
   7  -3   0  112.29   17.60
   2  -3   0  410.96   14.60
   1  -3   0   81.89    6.00
   0  -3   0    0.30    2.20
  -1  -3   0   75.79    4.40
   1   3   0   72.89    4.30
  -2  -3   0  422.16   13.80
   2   3   0  422.46   13.80
  -3  -3   0   68.69    4.90
  -3  -3   0   71.89    4.80
   3   3   0   68.69    4.80
  -4  -3   0  291.77   11.60
  -4  -3   0  298.37   11.90
   4   3   0  300.97   11.70
  -5  -3   0  899.41   28.90
  -6  -3   0  136.99    8.40
   7   3   0  134.09   10.60
   7   3   0  132.59   16.90
   7   3   0  128.29   13.60
  -8  -3   0  190.48   11.60
  -8  -3   0  201.28   11.60
   8   3   0  160.68   14.80
   8   3   0  147.69   19.60
  -9  -3   0  392.86   18.10
  -9  -3   0  375.36   17.40
   9   3   0  376.36   18.20
   9   3   0  357.76   25.60
   9   3   0  380.76   20.70
 -10  -3   0  518.55   20.80
 -10  -3   0  507.75   22.00
  10   3   0  537.65   29.80
  10   3   0  514.85   21.90
 -11  -3   0  322.17   16.40
 -11  -3   0  327.27   15.50
  11   3   0  346.87   21.80
  12   3   0  133.09   12.50
  12  -4   0   11.40    6.90
  11  -4   0   35.20   10.30
  11  -4   0   44.20    7.00
  10  -4   0   47.20   15.10
   9  -4   0   15.40    8.90
   9  -4   0   32.20    7.40
   9  -4   0   27.20   10.90
   8  -4   0  136.49   23.40
   8  -4   0   98.69   12.40
   7  -4   0  336.47   19.50
   7  -4   0  314.07   16.90
   7  -4   0  365.96   25.20
   6  -4   0  827.32   38.10
   2  -4   0 1034.20   31.90
   1  -4   0 4166.98  114.59
   0  -4   0 3748.82  103.09
  -1  -4   0 4087.09  111.19
   1   4   0 4111.29  111.49
  -2  -4   0 1059.69   30.80
   2   4   0 1056.49   30.90
   2   4   0 1015.90   30.50
  -3  -4   0  836.52   25.20
  -3  -4   0  817.32   25.50
   3   4   0  811.32   25.20
   3   4   0  823.52   25.60
  -4  -4   0  938.31   28.90
  -4  -4   0  938.31   29.50
   4   4   0  933.91   29.50
  -5  -4   0 1188.28   36.40
  -6  -4   0  796.42   26.60
  -6  -4   0  809.62   27.30
   6   4   0  773.32   29.20
  -7  -4   0  346.97   15.70
  -7  -4   0  326.77   15.40
  -7  -4   0  349.87   15.20
   7   4   0  328.07   17.00
   7   4   0  326.87   22.40
  -8  -4   0  106.49    9.60
  -8  -4   0  112.69    9.50
  -8  -4   0  114.59    9.40
   8   4   0  110.29   17.20
   8   4   0   83.89   12.90
  -9  -4   0   34.70    6.10
  -9  -4   0   30.50    6.40
  -9  -4   0   31.10    5.30
   9   4   0   23.00    5.40
   9   4   0   27.50   10.30
 -10  -4   0   69.49   10.20
 -10  -4   0   73.99    9.30
  10   4   0   69.19   10.40
  10   4   0   80.29   12.00
 -11  -4   0   38.30    6.90
 -11  -4   0   26.70    4.60
  11   4   0   39.30    6.90
  11   4   0   33.60    8.40
  12   4   0    8.90    5.50
  12  -5   0  128.19    9.60
  12  -5   0  115.19   13.80
  11  -5   0  224.68   14.60
  11  -5   0  205.68   20.10
  10  -5   0  351.96   20.10
  10  -5   0  335.07   26.70
   9  -5   0  325.27   26.40
   9  -5   0  267.77   19.50
   9  -5   0  301.47   19.00
   8  -5   0  100.49   12.70
   8  -5   0  116.29   20.20
   7  -5   0   57.49   11.70
   7  -5   0   81.09   11.40
   7  -5   0   52.39    7.70
   6  -5   0   31.60    9.50
   6  -5   0   42.30    6.80
   6  -5   0   29.50    6.00
   2  -5   0    8.00    3.70
   1  -5   0    3.70    3.20
   0  -5   0   -1.20    2.70
   1   5   0    6.20    2.20
   1   5   0    0.30    2.00
  -2  -5   0   10.00    2.60
   2   5   0    7.10    2.60
   2   5   0    7.30    2.60
  -3  -5   0  150.98    7.50
   3   5   0  141.69    8.70
   3   5   0  128.79    7.50
  -4  -5   0  509.75   18.30
  -4  -5   0  502.65   17.70
   4   5   0  489.75   18.20
  -5  -5   0  564.54   20.00
  -6  -5   0   35.20    6.30
  -6  -5   0   40.40    5.70
  -6  -5   0   47.80    5.80
   6   5   0   23.90    9.40
   6   5   0   31.00    6.00
  -7  -5   0   79.49    7.70
  -7  -5   0   68.39    8.10
  -7  -5   0   80.79    7.90
  -7  -5   0   63.79   12.50
   7   5   0   78.89    9.60
   7   5   0   59.69   11.50
  -8  -5   0  127.29    9.90
  -8  -5   0  139.79   10.90
  -8  -5   0  147.29   10.50
   8   5   0  145.09   17.60
   8   5   0  127.29   11.80
  -9  -5   0  293.37   16.50
  -9  -5   0  306.87   15.20
  -9  -5   0  312.37   15.80
   9   5   0  303.47   21.90
 -10  -5   0  329.07   15.70
 -10  -5   0  339.27   17.20
  10   5   0  356.86   17.20
  10   5   0  372.36   22.50
 -11  -5   0  236.98   13.70
  11   5   0  252.97   12.90
  11   5   0  231.28   16.90
  12  -6   0    2.60    5.90
  12  -6   0    2.70    3.10
  11  -6   0   12.90    4.80
  11  -6   0   16.10    8.30
  10  -6   0  103.09   18.00
  10  -6   0  109.89   11.50
   9  -6   0  158.18   14.10
   9  -6   0  138.29   14.80
   9  -6   0  141.59   20.90
   8  -6   0   64.19   12.80
   8  -6   0   81.39   11.60
   8  -6   0   52.09    8.20
   7  -6   0   98.69   15.30
   7  -6   0  114.99   11.80
   7  -6   0   95.79   10.80
   6  -6   0  435.76   25.40
   6  -6   0  534.35   28.40
   3  -6   0  234.08   13.50
   2  -6   0  188.88   11.70
   1  -6   0  937.01   30.90
   0  -6   0 2967.40   84.29
  -1  -6   0  947.71   30.80
   1   6   0  974.40   28.80
   1   6   0  953.60   29.40
   2   6   0  200.48    9.40
   2   6   0  190.48    8.90
  -3  -6   0  249.78   11.00
  -3  -6   0  265.37   11.40
   3   6   0  245.78   11.60
   3   6   0  257.27   11.20
  -4  -6   0  854.61   27.00
   4   6   0  812.62   27.70
  -5  -6   0  991.60   32.90
   5   6   0  988.90   32.70
  -6  -6   0  551.14   20.30
  -6  -6   0  531.75   20.20
   6   6   0  492.85   22.50
   6   6   0  512.55   26.30
  -7  -6   0   77.59    8.40
  -7  -6   0   86.49    8.40
  -7  -6   0   69.79   10.00
   7   6   0   93.89   13.40
  -8  -6   0   52.19    7.50
  -8  -6   0   49.30   10.00
  -8  -6   0   71.99    8.60
  -8  -6   0   59.59   11.80
   8   6   0   51.59    7.80
   8   6   0   68.99   12.40
  -9  -6   0  177.78   13.50
  -9  -6   0  164.88   10.70
   9   6   0  185.38   17.00
   9   6   0  160.48   12.50
 -10  -6   0   98.89    8.00
 -10  -6   0   85.79   10.00
  10   6   0  102.29    9.40
  10   6   0  104.29   13.90
  11   6   0   29.90   11.70
  11   6   0   27.80    4.90
  11  -7   0  102.59   15.20
  10  -7   0  264.17   22.80
  10  -7   0  231.18   15.20
   9  -7   0  266.67   25.10
   9  -7   0  247.18   22.00
   8  -7   0   25.10    6.60
   8  -7   0   13.60    9.40
   8  -7   0    4.70    5.70
   7  -7   0   32.60    6.70
   7  -7   0   28.30    6.80
   7  -7   0   29.70   12.10
   6  -7   0  149.19   12.80
   6  -7   0  154.78   12.00
   6  -7   0  116.69   16.60
   5  -7   0  144.29   11.20
   5  -7   0  165.28   17.00
   3  -7   0  130.99   11.50
   2  -7   0   98.19   10.50
   1  -7   0   56.49    8.70
   0  -7   0    3.20    4.20
  -1  -7   0   44.70    6.30
   1   7   0   40.90    5.20
   2   7   0   97.69    7.10
   2   7   0   98.59    7.00
   3   7   0  132.79    8.60
   4   7   0  198.58   10.70
   4   7   0  191.38   10.20
   5   7   0  157.18   12.60
   5   7   0  171.88   10.40
  -6  -7   0  138.79   12.80
  -6  -7   0  144.29    9.90
   6   7   0  129.79   14.70
  -7  -7   0   31.30    6.50
  -7  -7   0   38.90    6.00
  -7  -7   0   33.20    6.20
   7   7   0   30.80    6.80
   7   7   0   42.80    9.40
  -8  -7   0   28.40    6.10
  -8  -7   0   30.20    7.80
   8   7   0   30.60    6.80
   8   7   0   13.50    8.60
  -9  -7   0  243.78   15.00
  -9  -7   0  294.67   17.50
  -9  -7   0  328.97   28.20
   9   7   0  276.97   19.90
  10   7   0  233.38   17.50
  10   7   0  247.68   14.20
  11   7   0  112.09    9.60
  11  -8   0   11.20    4.00
  11  -8   0   16.80    7.30
  10  -8   0   -1.60    7.90
  10  -8   0    8.70    4.40
  10  -8   0    5.60    6.90
   9  -8   0   26.10   10.70
   9  -8   0   29.00    7.40
   9  -8   0   41.80    6.80
   8  -8   0  167.08   20.70
   8  -8   0  150.48   13.00
   8  -8   0  131.59   13.00
   7  -8   0  235.68   16.00
   7  -8   0  232.78   15.10
   7  -8   0  271.07   24.00
   6  -8   0  514.75   24.10
   6  -8   0  594.04   31.90
   6  -8   0  566.54   25.20
   5  -8   0  347.07   22.40
   5  -8   0  295.87   16.00
   5  -8   0  281.27   17.40
   4  -8   0  403.66   19.80
   4  -8   0  436.96   24.10
   4  -8   0  393.76   18.90
   3  -8   0  183.48   13.40
   2  -8   0  211.88   14.00
   1  -8   0  618.34   24.70
   0  -8   0 1515.75   48.30
  -1  -8   0  620.64   24.80
   1   8   0  657.53   21.80
   1   8   0  663.53   22.50
   2   8   0  252.77   11.70
   3   8   0  192.38   10.80
   3   8   0  188.38   10.00
  -4  -8   0  418.36   20.90
   4   8   0  438.66   18.70
   4   8   0  447.96   18.40
  -5  -8   0  332.47   15.40
  -5  -8   0  327.47   21.40
   5   8   0  331.47   15.90
   5   8   0  266.97   18.70
  -6  -8   0  560.84   22.90
  -6  -8   0  561.94   25.30
   6   8   0  582.94   25.30
   6   8   0  549.95   27.00
  -7  -8   0  288.07   25.70
  -7  -8   0  250.27   14.50
   7   8   0  253.37   19.70
   7   8   0  254.07   16.50
  -8  -8   0  160.88   12.40
   8   8   0  176.38   15.80
   8   8   0  142.69   12.50
  -9  -8   0   35.60    8.20
  -9  -8   0   40.20    7.20
   9   8   0   45.80    8.10
 -10  -8   0    1.20    9.60
  10   8   0    7.50    3.90
  11   8   0   15.80    4.00
  11  -9   0   35.10    8.50
  11  -9   0   50.99    6.00
  10  -9   0  108.99    9.80
  10  -9   0  121.69   16.40
   9  -9   0  209.28   20.90
   9  -9   0  169.98   12.40
   9  -9   0  172.98   13.80
   8  -9   0  123.79   12.20
   8  -9   0  100.09   15.50
   8  -9   0  115.39   12.80
   7  -9   0   83.19   10.80
   7  -9   0  114.89   11.90
   7  -9   0   91.59   15.20
   6  -9   0   52.89    7.80
   5  -9   0  186.88   18.50
   5  -9   0  225.88   14.00
   4  -9   0    7.00    4.60
   4  -9   0    6.90    7.10
   3  -9   0    3.90    4.90
   3  -9   0    5.80    4.30
   3  -9   0   -0.10    6.70
   2  -9   0  133.29   12.60
   1  -9   0    1.20    4.40
   0  -9   0    2.30    4.40
  -1  -9   0    1.80    4.30
   1   9   0    1.00    2.70
   2   9   0  132.39    8.60
   2   9   0  121.19    8.90
  -3  -9   0    9.50    4.20
  -3  -9   0   11.80    5.50
   3   9   0    9.30    3.40
   3   9   0    8.60    4.50
   3   9   0    9.50    3.90
  -4  -9   0    3.30    5.00
  -4  -9   0    4.60    4.20
   4   9   0   13.80    6.60
   4   9   0    1.70    3.20
  -5  -9   0  214.08   13.90
   5   9   0  208.68   15.20
   5   9   0  214.18   13.10
  -6  -9   0   54.59    7.80
  -6  -9   0   72.69   10.10
   6   9   0   67.09    9.30
   6   9   0   75.89   10.30
  -7  -9   0  105.49   11.60
  -7  -9   0  110.09   10.60
   7   9   0  122.49   11.80
  -8  -9   0  105.49   15.30
   8   9   0  115.69   11.50
  -9  -9   0  168.88   14.20
   9   9   0  173.58   12.50
 -10  -9   0  138.19   12.90
  10   9   0  123.79   10.30
  11   9   0   62.09    6.70
  10 -10   0    8.70    8.90
  10 -10   0    3.60    6.20
   9 -10   0   28.40   10.10
   9 -10   0   47.30    7.40
   8 -10   0  178.28   20.30
   8 -10   0  153.38   12.90
   7 -10   0   -0.10    4.80
   7 -10   0    4.70    8.80
   6 -10   0  322.47   18.70
   6 -10   0  360.36   26.50
   5 -10   0  358.16   18.80
   5 -10   0  361.26   24.80
   4 -10   0  187.38   17.60
   4 -10   0  171.28   15.20
   4 -10   0  158.58   12.10
   4 -10   0  166.58   14.40
   3 -10   0  230.38   17.90
   3 -10   0  234.48   20.20
   3 -10   0  207.08   13.40
   2 -10   0  108.99   11.30
   1 -10   0  164.58   13.60
   1 -10   0  149.39   12.40
   0 -10   0  110.19   11.40
  -1 -10   0  151.38   10.10
  -1 -10   0  161.08   13.20
  -1 -10   0  146.69   12.20
  -2 -10   0  127.59   15.00
  -2 -10   0  131.39   12.10
   2  10   0  146.59    9.30
   2  10   0  144.79   11.10
  -3 -10   0  252.07   14.60
  -3 -10   0  280.57   17.10
   3  10   0  280.17   13.50
   3  10   0  291.37   14.80
   3  10   0  278.37   14.80
  -4 -10   0  196.48   15.10
  -4 -10   0  184.38   13.00
   4  10   0  198.28   12.80
   4  10   0  186.68   12.20
   4  10   0  184.78   11.40
   4  10   0  199.08   15.40
  -5 -10   0  393.76   20.10
   5  10   0  412.66   19.50
   5  10   0  385.56   20.90
  -6 -10   0  314.37   18.10
   6  10   0  346.17   26.70
   6  10   0  309.17   17.50
  -7 -10   0    0.60    5.20
  -7 -10   0    3.80    4.50
   7  10   0    7.00    4.60
  -8 -10   0  119.89   14.90
  -8 -10   0  123.39   11.50
   8  10   0  131.79   11.70
  -9 -10   0   52.09    8.30
   9  10   0   58.09    8.30
 -10 -10   0    3.50    5.30
  10 -11   0   42.60    9.60
  10 -11   0   45.40    6.60
   9 -11   0   76.79   10.30
   9 -11   0   66.59   12.30
   8 -11   0   68.49    8.80
   8 -11   0   73.39   12.80
   6 -11   0   14.80    5.40
   6 -11   0    6.00    8.40
   5 -11   0   96.79   11.00
   5 -11   0   80.79   12.80
   5 -11   0  119.79   17.10
   4 -11   0   14.70    6.10
   4 -11   0   21.90    7.30
   4 -11   0   15.90    7.50
   4 -11   0   26.20    8.50
   3 -11   0    6.70    6.80
   3 -11   0    6.80    5.90
   3 -11   0    5.30    5.70
   3 -11   0   10.50    4.90
   2 -11   0   21.60    6.80
   2 -11   0   22.50    6.70
   2 -11   0   24.20    5.80
   1 -11   0   14.50    4.90
   1 -11   0   11.60    6.20
   0 -11   0    0.80    4.40
   0 -11   0   -4.30    4.70
   0 -11   0   -6.00    4.70
  -1 -11   0    6.10    4.50
  -1 -11   0   -6.30    6.40
  -1 -11   0    8.40    3.60
   1  11   0    3.50    3.70
  -2 -11   0   23.20    5.20
  -2 -11   0   25.80    6.20
   2  11   0   27.50    5.50
  -3 -11   0    5.70    5.70
   3  11   0   31.50    9.80
   3  11   0   12.20    3.90
   3  11   0    5.30    4.10
   3  11   0    3.70    4.10
  -4 -11   0   52.89    8.40
  -4 -11   0   40.50    8.00
   4  11   0   36.80    6.80
   4  11   0   35.50    5.90
   4  11   0   39.70    8.60
   4  11   0   28.60    5.70
  -5 -11   0  107.79   10.90
   5  11   0   96.39   11.00
  -6 -11   0   -1.00    4.40
   6  11   0   -2.70    5.10
   6  11   0    8.00    6.10
  -7 -11   0   90.99   11.40
   7  11   0  103.69   12.90
  -8 -11   0   69.69    9.20
   8  11   0   90.99    9.80
  -9 -11   0   77.79   10.40
   9  11   0   87.99    9.20
 -10 -11   0   49.80    8.30
  10  11   0   48.90    6.70
   9 -12   0   49.90    6.90
   9 -12   0   40.50   14.10
   8 -12   0   70.19   12.20
   8 -12   0   72.99    9.90
   7 -12   0   68.09    9.30
   7 -12   0   56.69   12.50
   6 -12   0   37.00   11.20
   6 -12   0   37.90    7.40
   5 -12   0   47.30    7.60
   5 -12   0   46.80   11.60
   4 -12   0   30.40    6.50
   4 -12   0   45.60   10.30
   4 -12   0   32.20    9.90
   3 -12   0  210.48   17.90
   3 -12   0  188.18   14.80
   3 -12   0  193.88   14.20
   3 -12   0  237.68   24.60
   2 -12   0  219.98   17.70
   2 -12   0  220.18   14.50
   2 -12   0  228.98   14.70
   1 -12   0  231.48   14.90
   1 -12   0  223.88   17.80
   1 -12   0  224.28   14.50
   0 -12   0  104.89   11.40
   0 -12   0  113.19    8.90
   0 -12   0  132.49   11.30
  -1 -12   0  212.38   17.90
  -1 -12   0  206.78   12.40
  -1 -12   0  211.38   15.00
  -1 -12   0  214.78   15.40
   1  12   0  231.88   12.60
   1  12   0  233.68   14.70
  -2 -12   0  280.67   16.90
  -2 -12   0  223.68   13.60
  -2 -12   0  239.78   16.20
   2  12   0  228.18   13.00
   2  12   0  230.58   14.40
  -3 -12   0  218.58   13.70
  -3 -12   0  240.98   17.30
   3  12   0  245.08   15.00
   3  12   0  229.18   13.30
   3  12   0  234.88   14.40
  -4 -12   0   38.60    6.90
   4  12   0   45.20    9.50
   4  12   0   50.79    7.20
   4  12   0   37.20    6.20
  -5 -12   0   46.50    7.70
   5  12   0   67.29    9.90
  -6 -12   0   25.80    6.10
   6  12   0   29.00    8.40
  -7 -12   0   47.60    7.80
   7  12   0   48.30    7.90
  -8 -12   0   83.49    9.00
   8  12   0   73.19    9.50
  -9 -12   0   62.69    8.10
   9  12   0   45.50    7.40
   9 -13   0  108.69   14.00
   9 -13   0  119.59   10.00
   8 -13   0   34.50    9.60
   8 -13   0   36.30    6.20
   7 -13   0   35.20   10.50
   7 -13   0   22.00    5.80
   6 -13   0   50.19   11.20
   6 -13   0   67.19    9.40
   5 -13   0    9.00    4.90
   5 -13   0   15.70   11.00
   5 -13   0   18.80    8.80
   4 -13   0   32.10    9.60
   4 -13   0   20.90    9.60
   4 -13   0   27.10    6.50
   3 -13   0   -9.50    6.80
   2 -13   0   44.60    7.40
   2 -13   0   40.60   10.00
   2 -13   0   27.80    6.80
   2 -13   0   29.40    9.10
   1 -13   0   44.40    9.60
   1 -13   0   47.40    7.90
   0 -13   0   -2.90    5.10
   0 -13   0  -11.10    5.60
   0 -13   0    9.30    6.90
   0 -13   0   -4.80    3.30
   0  13   0   -0.40    3.00
   0  13   0    3.80    5.20
  -1 -13   0   53.09    8.40
  -1 -13   0   56.69    7.50
   1  13   0   47.30    7.60
   1  13   0   51.79    7.30
  -2 -13   0   41.90    6.50
  -2 -13   0   37.00   11.20
  -2 -13   0   55.89    9.00
   2  13   0   45.20    7.20
   2  13   0   47.80    7.90
  -3 -13   0    7.90    5.40
  -3 -13   0    2.00    3.60
   3  13   0   -0.40    3.40
   3  13   0    4.30    5.30
   3  13   0    0.20    3.90
  -4 -13   0   21.20    5.40
   4  13   0   10.80    5.00
   4  13   0   15.30    7.00
   4  13   0   20.00    8.50
   4  13   0   23.80    5.30
  -5 -13   0   11.90    4.30
   5  13   0   -3.70    6.90
  -6 -13   0   82.89    9.10
   6  13   0   62.69    9.30
  -7 -13   0   24.10    5.20
   7  13   0   20.70    6.10
  -8 -13   0   33.50    8.60
  -9 -13   0  131.79    9.20
   9  13   0  127.19    9.50
   8 -14   0   17.00    7.70
   8 -14   0    9.50    4.30
   7 -14   0   17.30    8.40
   7 -14   0   18.80    5.10
   6 -14   0   11.00    7.80
   5 -14   0   68.19   10.00
   5 -14   0   79.49   13.60
   4 -14   0   94.19   16.70
   3 -14   0  142.19   19.50
   3 -14   0  160.58   13.90
   3 -14   0  177.48   13.20
   2 -14   0  165.58   19.70
   2 -14   0  209.28   14.80
   2 -14   0  220.88   19.10
   2 -14   0  218.38   14.80
   1 -14   0   72.99   10.80
   1 -14   0   66.39   12.10
   0 -14   0   19.00    5.90
   0 -14   0   24.90    9.40
   0 -14   0   23.90    6.20
   0  14   0   22.00    5.20
  -1 -14   0   89.29    8.60
  -1 -14   0   98.29   11.80
  -1 -14   0   63.29   13.20
  -1 -14   0   95.09   11.40
   1  14   0   84.59    9.30
   1  14   0  100.69    9.80
  -2 -14   0  211.88   13.50
  -2 -14   0  231.08   16.40
   2  14   0  219.88   13.50
   2  14   0  223.58   14.00
  -3 -14   0  161.18   12.20
   3  14   0  172.18   12.30
   3  14   0  178.18   14.80
   3  14   0  165.18   14.10
   4  14   0  124.99   11.10
   4  14   0  165.88   20.00
   4  14   0  161.08   16.50
   4  14   0  156.38   14.00
  -5 -14   0   79.89    8.90
   5  14   0   88.59   13.00
  -7 -14   0   20.90    4.80
   7  14   0   20.40    6.20
  -8 -14   0   16.40    4.10
   8  14   0    7.40    4.20
   7 -15   0   30.10    5.30
   7 -15   0   25.60    8.10
   6 -15   0   73.79    8.80
   6 -15   0   91.29   15.80
   5 -15   0   11.00    7.60
   5 -15   0    3.30    4.30
   4 -15   0   -6.60    6.80
   4 -15   0    4.50    4.20
   3 -15   0   -5.00    6.60
   3 -15   0    1.30    4.10
   3 -15   0   16.50   13.00
   3 -15   0   -7.10    6.40
   2 -15   0   26.60    6.10
   2 -15   0   33.10    8.90
   1 -15   0   21.40    9.70
   1 -15   0   18.10   10.90
   0 -15   0   -0.40    4.90
   0 -15   0    2.70   10.40
   0 -15   0    4.70    5.30
   0  15   0   -3.70    4.50
   0  15   0    8.80    4.30
  -1 -15   0   36.70    8.90
  -1 -15   0   40.80    8.50
  -1 -15   0   29.60   12.70
   1  15   0   28.00    6.30
   1  15   0   18.80    5.80
  -2 -15   0    8.00    6.00
   2  15   0   11.20    5.10
  -3 -15   0    8.20    4.20
   3  15   0   12.00    4.60
   3  15   0   -0.10    7.30
  -4 -15   0    1.40    3.20
  -5 -15   0    3.60    3.60
  -6 -15   0   88.69    8.60
  -7 -15   0   28.30    5.10
   7  15   0   32.10    6.00
   6 -16   0   -8.60    6.40
   6 -16   0    1.40    3.40
   5 -16   0   31.50    5.50
   5 -16   0   34.40   11.20
   4 -16   0  146.09   16.90
   4 -16   0  176.78   12.50
   3 -16   0  160.78   16.20
   3 -16   0  147.89   11.50
   2 -16   0  101.49   10.40
   2 -16   0  113.99   14.60
   2 -16   0  105.99   11.80
   1 -16   0   61.99    9.40
   1 -16   0   58.99   10.50
   0 -16   0   90.39   10.70
   0 -16   0   86.79   10.50
   0 -16   0   88.79   12.80
   0  16   0   81.49    9.60
  -1 -16   0   89.79   11.10
  -1 -16   0   75.59    9.80
   1  16   0   81.09    9.70
   1  16   0   77.89    8.80
  -2 -16   0  109.79    9.10
   2  16   0   96.69   10.00
   2  16   0   96.19    9.20
  -3 -16   0  167.38   11.50
   3  16   0  138.89   11.50
   3  16   0  158.98   11.00
  -4 -16   0  166.68   11.50
  -5 -16   0   35.90    5.90
  -6 -16   0   -2.60    2.90
   6  16   0    1.10    6.70
   5 -17   0   10.40    6.90
   5 -17   0   -2.80    3.20
   4 -17   0    1.30    6.40
   3 -17   0   -1.70    8.10
   3 -17   0    7.50    4.60
   2 -17   0   36.10    6.50
   2 -17   0   34.40    8.50
   1 -17   0   35.40    6.20
   1 -17   0   33.10    8.40
   0 -17   0    2.90    4.60
   0 -17   0    5.40    7.20
   0  17   0    1.80    3.70
   0  17   0   -2.00    4.30
  -1 -17   0   44.40    8.90
   1  17   0   42.60    6.30
   1  17   0   31.10    7.40
   2  17   0   38.00    6.60
   2  17   0   31.40    5.60
  -3 -17   0   14.40    3.70
   3  17   0    6.30    5.20
  -5 -17   0    2.00    2.90
   4 -18   0   56.99    8.90
   4 -18   0   68.89    7.20
   3 -18   0  223.28   17.20
   3 -18   0  265.07   12.80
   2 -18   0  193.48   11.50
   2 -18   0  182.78   16.10
   1 -18   0   53.79    9.10
   0 -18   0    9.70    7.60
   0  18   0   16.10    4.50
   1  18   0   65.49    8.80
   1  18   0   70.69    8.70
   0  19   0    1.30    2.90
   1  19   0   37.60    5.50
   1  19  -1    4.40    2.80
  -2 -18   1    1.30    7.80
   1  18  -1    3.80    4.20
  -1 -18   1   -5.80    6.80
   0 -18   1    1.20    6.30
   1 -18   1    4.30    6.50
   2 -18   1   -4.60    6.40
   2 -18   1    0.50    3.60
   3 -18   1   -1.80    6.10
   3 -18   1    9.00    3.80
   4 -18   1   -4.00    6.90
   4 -18   1    9.30    3.50
  -5 -17   1    0.40    2.70
  -3 -17   1   12.40    3.70
   2  17  -1   -1.70    3.10
   2  17  -1   -4.30    4.30
   1  17  -1   -5.20    6.10
   1  17  -1    1.30    3.40
  -1 -17   1    0.60    6.10
   0  17  -1    1.40    3.90
   0  17  -1   -1.30    4.40
   0 -17   1    7.80    6.40
  -1  17  -1    5.60    5.30
   1 -17   1   -5.10    6.30
   1 -17   1    1.30    4.20
   2 -17   1   15.70    6.60
   3 -17   1   -0.10    3.80
   3 -17   1    0.50   11.00
   4 -17   1    1.60    3.70
   4 -17   1   10.00    6.90
   5 -17   1   -4.70    6.50
   5 -17   1    4.10    3.40
   7  16  -1   14.80    5.70
   6  16  -1   19.00    7.00
  -5 -16   1   10.00    3.90
  -4 -16   1    6.20    3.90
   3  16  -1    5.40    4.60
  -3 -16   1    5.90    3.80
   2  16  -1   -0.70    3.20
   2  16  -1    2.00    4.10
  -2 -16   1    0.60    3.30
   1  16  -1   13.10    4.90
   1  16  -1   11.80    3.90
   0  16  -1    4.70    4.10
   0  16  -1    3.40    3.90
   0 -16   1   -4.00    4.50
   0 -16   1    7.70    5.30
   1 -16   1    2.30    6.80
   1 -16   1   11.90    4.90
   1 -16   1   20.00    5.80
   2 -16   1    7.60    6.50
   2 -16   1    6.00    4.20
   3 -16   1   -6.70    3.90
   4 -16   1   -0.10    4.20
   4 -16   1    9.30    7.40
   5 -16   1    4.50    4.00
   5 -16   1   -2.10    7.00
   6 -16   1   -0.90    3.40
   6 -16   1    5.60    6.50
   7  15  -1    4.20    4.20
  -7 -15   1   -0.40    3.00
   6  15  -1    6.50    6.00
  -6 -15   1    3.50    3.10
  -5 -15   1    9.20    4.20
   4  15  -1    0.60    5.10
  -4 -15   1    1.60    3.70
   3  15  -1   11.60    4.60
  -3 -15   1    8.40    4.00
   2  15  -1   14.60    5.00
   2  15  -1   11.20    4.30
  -2 -15   1   21.90    5.20
   1  15  -1    4.90    4.50
   1  15  -1    9.70    4.60
  -1 -15   1    7.30    6.60
  -1 -15   1    8.30    5.00
   0  15  -1   23.50    5.60
   0 -15   1   25.70    9.40
   0 -15   1    8.00   10.90
   1 -15   1   21.70   13.20
   1 -15   1   -5.40    9.60
   2 -15   1  -15.30    6.90
   2 -15   1   -2.00    5.30
   2 -15   1   -1.30    7.30
   3 -15   1    7.50    7.60
   3 -15   1   29.40   12.80
   4 -15   1   -1.20    4.10
   4 -15   1   -7.00    6.60
   5 -15   1   -8.10    3.60
   5 -15   1  -12.90    6.90
   6 -15   1    4.10    3.90
   6 -15   1    0.90    7.50
   7 -15   1    8.20    4.10
   7 -15   1   13.40    7.10
   8  14  -1    9.70    4.20
  -8 -14   1   11.70    3.90
  -7 -14   1    0.50    3.10
   6  14  -1    9.40    5.50
   5  14  -1   75.59   12.30
   5  14  -1   86.69   12.50
  -5 -14   1   63.99    8.40
   4  14  -1   13.90    5.40
   4  14  -1   29.10    7.70
   3  14  -1   11.10    6.80
   3  14  -1    5.90    4.50
   3  14  -1    3.60    3.70
  -3 -14   1    4.50    4.30
   2  14  -1   -1.60    3.40
   2  14  -1   -3.10    4.00
  -2 -14   1   -0.10    3.80
  -2 -14   1   -5.50    5.00
   1  14  -1    3.00    4.30
   1  14  -1   12.00    4.60
  -1 -14   1   18.20    4.60
  -1 -14   1    6.80    5.20
  -1 -14   1   12.40    9.50
  -1 -14   1   18.30    6.40
   0  14  -1   15.00    5.50
   0  14  -1   11.80    4.50
   0 -14   1   28.50    6.50
   0 -14   1   14.00    6.00
   1 -14   1   -3.10    4.70
   1 -14   1    5.50    5.70
   1 -14   1   -6.20    7.40
   2 -14   1   17.20    5.20
   2 -14   1   18.20    7.70
   2 -14   1    4.40    8.30
   2 -14   1   10.90    6.60
   3 -14   1    9.20    4.80
   3 -14   1  -16.30    8.40
   3 -14   1    8.00    7.80
   4 -14   1   33.40    6.70
   5 -14   1   17.60    9.50
   5 -14   1   31.40    6.40
   6 -14   1   -2.90    3.90
   6 -14   1    0.30    7.20
   7 -14   1   -5.00    3.60
   7 -14   1    0.40    7.00
   8 -14   1    3.60    7.30
   8 -14   1    5.60    4.00
   9  13  -1    7.70    3.80
  -9 -13   1    4.80    3.50
   8  13  -1   15.90    5.40
  -8 -13   1   15.80    5.00
   7  13  -1    6.90    4.70
  -7 -13   1   -3.90    3.30
   6  13  -1    5.80    5.30
  -6 -13   1   -2.50    3.20
   5  13  -1   11.50    6.90
   5  13  -1   -2.90    7.50
  -5 -13   1   18.50    5.30
   4  13  -1   -6.90    5.60
   4  13  -1   -7.40    4.00
   4  13  -1   12.30    7.90
  -4 -13   1    4.20    3.80
   3  13  -1   -2.40    3.80
   3  13  -1    2.10    4.80
   3  13  -1    3.90    3.70
  -3 -13   1    1.50    3.40
  -3 -13   1    6.40    5.60
   2  13  -1   21.00    5.30
   2  13  -1   14.90    4.70
   2  13  -1   23.20    6.30
  -2 -13   1    6.20    9.90
  -2 -13   1   23.60    6.60
   1  13  -1    1.50    3.50
   1  13  -1   -2.80    4.10
  -1 -13   1   -1.10    3.40
  -1 -13   1    5.00    5.30
  -1 -13   1   10.20    7.70
   0  13  -1   -8.50    5.00
   0 -13   1    1.70    3.80
   0 -13   1   -6.50    6.20
   1 -13   1    4.50    7.00
   1 -13   1    3.40    5.00
   2 -13   1   10.10    5.70
   2 -13   1   12.10    6.20
   2 -13   1   13.60    8.20
   3 -13   1   11.40    6.90
   3 -13   1   23.30    5.80
   3 -13   1   24.20    8.30
   3 -13   1    0.50    7.50
   4 -13   1   28.90    9.20
   4 -13   1   19.50    5.60
   4 -13   1    9.10   10.10
   5 -13   1    8.40    7.50
   5 -13   1    0.10    4.80
   6 -13   1    4.80    4.60
   6 -13   1    7.90    8.00
   7 -13   1   -2.00    8.40
   7 -13   1   22.00    5.70
   8 -13   1   44.50    6.70
   8 -13   1   40.30   10.10
   9 -13   1   47.50    6.50
   9 -13   1   37.50    8.70
  10  12  -1   23.20    4.20
   9  12  -1    0.50    4.00
  -9 -12   1    0.80    3.60
   8  12  -1    1.30    4.00
  -8 -12   1    5.30    4.10
   7  12  -1   38.20    7.30
  -7 -12   1   52.59    8.00
   6  12  -1   21.50    7.20
   6  12  -1   11.30    5.50
  -6 -12   1   20.50    5.20
   5  12  -1   67.79   10.60
  -5 -12   1   72.09    9.30
   4  12  -1  168.98   11.90
   4  12  -1  168.68   11.50
   4  12  -1  165.28   13.80
  -4 -12   1  171.88   12.60
   3  12  -1   42.90    7.70
   3  12  -1   39.40    6.60
   3  12  -1   30.10    7.30
  -3 -12   1   43.90    7.40
  -3 -12   1   41.30   10.20
   2  12  -1   13.50    4.30
   2  12  -1   14.20    4.90
   2  12  -1   15.00    4.80
  -2 -12   1   19.80    5.90
  -2 -12   1   28.80    7.70
   1  12  -1    0.20    3.00
  -1 -12   1    3.90    3.20
  -1 -12   1   -1.50    6.40
  -1 -12   1   13.80    5.90
  -1 -12   1    5.20    5.10
   0 -12   1  100.09    8.40
   0 -12   1  130.99   11.60
   0 -12   1   91.09   13.50
   0 -12   1  107.79   11.80
   1 -12   1   -0.10    5.40
   1 -12   1   -5.80    5.10
   2 -12   1   -5.70    5.60
   2 -12   1   10.50    6.30
   2 -12   1  -10.00    4.40
   3 -12   1   14.10    7.20
   3 -12   1    5.70    7.10
   3 -12   1   19.60    8.70
   3 -12   1   26.20    6.20
   4 -12   1   19.90    8.70
   4 -12   1   13.60    9.40
   4 -12   1   11.30    5.30
   5 -12   1    0.40    4.40
   5 -12   1    7.70    7.80
   6 -12   1  -13.30    6.70
   6 -12   1    6.60    5.90
   7 -12   1   -3.70    7.90
   7 -12   1    6.40    5.00
   8 -12   1   19.80    5.90
   8 -12   1   10.30    8.70
   9 -12   1   25.10    8.90
   9 -12   1   43.10    6.80
 -10 -11   1   29.00    6.20
   9  11  -1   11.70    4.50
   8  11  -1   25.10    6.00
   6  11  -1    9.40    5.90
   6  11  -1    9.60    6.50
   5  11  -1   42.10    7.70
  -5 -11   1   48.80    7.90
   4  11  -1    7.30    3.60
   4  11  -1   11.80    6.70
   4  11  -1    7.50    4.30
  -4 -11   1   -0.10    3.80
   3  11  -1   29.60    9.90
   2  11  -1    5.80    3.90
   2  11  -1   12.60    4.60
  -2 -11   1   13.80    4.10
  -2 -11   1    9.90    5.50
  -2 -11   1   -2.30    7.40
  -1 -11   1    0.90    5.20
  -1 -11   1   -0.80    6.40
  -1 -11   1   -9.60    4.70
   0 -11   1   20.20    3.90
   0 -11   1   13.60    5.70
   1 -11   1    6.70    5.10
   1 -11   1   -1.40    6.40
   1 -11   1    9.80    5.50
   2 -11   1   -1.10    9.70
   2 -11   1   -1.50    4.90
   2 -11   1    1.10    4.30
   3 -11   1  104.39   14.90
   3 -11   1   76.09   13.00
   3 -11   1   82.59   12.70
   3 -11   1   88.29   10.70
   4 -11   1   40.00    9.40
   4 -11   1   41.90    8.80
   4 -11   1   29.80   10.00
   5 -11   1   23.10    6.30
   5 -11   1   15.40    9.50
   6 -11   1   17.20    8.30
   7 -11   1    0.50    7.70
   7 -11   1    5.10    5.00
   8 -11   1  118.69   18.60
   8 -11   1  136.79   12.20
   9 -11   1   30.70    6.50
   9 -11   1   24.60    9.50
  10 -11   1   15.30    5.10
  10 -11   1    9.10    7.30
  10  10  -1   21.90    4.80
 -10 -10   1   22.60    6.40
  -9 -10   1    4.60    5.00
   8  10  -1    3.60    4.40
  -8 -10   1   10.80    5.40
  -8 -10   1    5.50    7.10
   7  10  -1   32.10    6.50
  -7 -10   1   30.50    6.40
  -7 -10   1   17.60    6.20
   6  10  -1    5.40    5.00
   6  10  -1    7.10    5.60
  -6 -10   1    0.00    4.40
  -6 -10   1   -3.70    4.40
   5  10  -1   85.79   13.00
   5  10  -1   83.19    9.60
  -5 -10   1   89.79   10.30
   4  10  -1   16.30    4.40
   4  10  -1   15.70    5.00
   4  10  -1    4.10    6.40
  -4 -10   1   13.90    5.10
  -4 -10   1   12.00    6.00
   3  10  -1   55.69    7.30
   3  10  -1   50.49    7.00
   3  10  -1   42.80    6.10
  -3 -10   1   43.00    7.60
  -3 -10   1   46.30    7.00
   2  10  -1   89.69    7.70
   2  10  -1   83.19    9.60
  -2 -10   1  105.39   11.70
  -2 -10   1   99.49   13.40
  -2 -10   1   99.99   10.80
   1  10  -1   75.19    6.70
  -1 -10   1   78.19   10.40
  -1 -10   1   64.89    7.30
  -1 -10   1   53.69    8.40
   0 -10   1   63.09    9.60
   1 -10   1   -6.00    4.00
   1 -10   1   -0.10    4.70
   2 -10   1    2.30    5.00
   2 -10   1   -1.30    5.70
   3 -10   1   27.60    5.90
   3 -10   1   31.60    7.40
   3 -10   1   25.10    8.40
   4 -10   1   85.99   12.30
   4 -10   1   96.59   15.60
   4 -10   1   94.09    9.90
   5 -10   1  117.09   16.70
   5 -10   1  118.49   16.80
   6 -10   1   -4.50    4.90
   6 -10   1    5.10    8.70
   7 -10   1   52.89    8.00
   7 -10   1   47.90   11.90
   8 -10   1   11.30    9.20
   8 -10   1    9.10    5.90
   9 -10   1   57.99    8.90
   9 -10   1   73.29   11.10
   9 -10   1   68.29   12.60
  10 -10   1   46.20    7.10
  10 -10   1   30.40    9.00
  11   9  -1    1.90    3.00
  10   9  -1    6.20    4.00
 -10  -9   1  -12.40    6.50
   9   9  -1   11.40    4.30
  -9  -9   1   -3.80    5.60
   8   9  -1   87.89   10.10
  -8  -9   1   83.29   10.60
  -8  -9   1   81.09   11.10
   7   9  -1   11.00    5.60
  -7  -9   1   14.20    5.20
  -7  -9   1    3.60    5.50
   6   9  -1    8.80    4.70
   6   9  -1   12.10    5.60
  -6  -9   1   19.10    5.50
  -6  -9   1   14.90    5.00
   5   9  -1    4.90    4.00
   5   9  -1   -5.70    4.80
  -5  -9   1    1.60    4.30
   4   9  -1    4.50    6.10
   4   9  -1    4.00    3.40
  -4  -9   1    5.30    5.50
  -4  -9   1   10.80    4.60
   3   9  -1    3.80    2.90
  -3  -9   1    9.90    5.30
  -3  -9   1    3.60    3.50
   2   9  -1   16.60    4.20
   2   9  -1   16.00    3.90
   1   9  -1   57.69    6.00
  -1  -9   1   58.79    8.80
   0  -9   1   49.20    8.60
   1  -9   1   17.80    5.60
   2  -9   1    9.20    5.10
   3  -9   1  127.39   10.80
   3  -9   1  147.79   12.90
   4  -9   1   36.10    6.10
   4  -9   1   31.30    8.60
   4  -9   1   34.40    8.50
   5  -9   1    2.00    7.10
   5  -9   1   -6.20    4.30
   6  -9   1    0.10    5.80
   6  -9   1   -5.50    4.80
   7  -9   1   37.80    7.10
   7  -9   1   27.70   10.40
   7  -9   1   27.40    6.60
   8  -9   1  106.29   17.30
   9  -9   1   -5.00    8.60
   9  -9   1   21.80    5.30
   9  -9   1   21.50    6.70
  10  -9   1   17.40    8.00
  10  -9   1   18.30    8.90
  10  -9   1   41.40   12.10
  11  -9   1   11.90    6.90
  11  -9   1    9.70    3.30
  11   8  -1    8.30    3.30
  10   8  -1   45.80    7.30
   9   8  -1    9.80    4.80
  -9  -8   1   20.40    7.00
  -9  -8   1    8.10    6.50
   8   8  -1   14.60    7.20
  -8  -8   1    0.80    5.20
  -8  -8   1    4.40    6.60
   7   8  -1   33.40    8.80
   7   8  -1   50.79    8.10
  -7  -8   1   50.09   13.80
  -7  -8   1   44.50    7.10
   6   8  -1    4.60    6.60
  -6  -8   1    7.50    3.80
   5   8  -1   98.39   16.10
  -5  -8   1   95.19   10.20
   4   8  -1   36.20    5.80
  -4  -8   1   37.80    7.20
   3   8  -1   35.70    5.80
   3   8  -1   38.90    5.40
   2   8  -1   76.19    6.70
   2   8  -1   83.59    7.10
   1   8  -1  347.77   13.80
  -1  -8   1  327.17   16.20
   0   8  -1   22.70    3.80
   0  -8   1   28.60    6.00
   1  -8   1   91.09   10.10
   2  -8   1   15.40    5.40
   3  -8   1   57.79    9.40
   4  -8   1  273.67   20.00
   4  -8   1  241.38   14.00
   5  -8   1  243.48   20.00
   5  -8   1  208.18   13.90
   5  -8   1  233.98   15.70
   6  -8   1   -2.60    5.60
   6  -8   1   13.90    9.00
   6  -8   1    7.40    5.10
   7  -8   1   34.60    6.70
   7  -8   1   33.00    6.90
   8  -8   1   56.09   12.70
   8  -8   1   64.49    9.00
   8  -8   1   49.60    7.40
   9  -8   1   36.50    7.70
   9  -8   1   36.40    6.90
   9  -8   1   23.60   10.40
  10  -8   1   32.80    6.10
  10  -8   1   34.60    7.60
  10  -8   1   17.80    9.10
  11  -8   1    6.60    7.10
  11  -8   1    1.70    3.20
  11   7  -1    2.40    3.20
  10   7  -1    8.10    3.80
  10   7  -1   11.30    6.10
 -10  -7   1    6.00    5.20
   9   7  -1   12.90   11.70
   9   7  -1    7.10    4.70
  -9  -7   1   -0.10    5.60
  -9  -7   1    6.80    3.80
   8   7  -1  134.19   16.10
   8   7  -1  115.19   11.70
  -8  -7   1   98.19   10.40
  -8  -7   1  132.99   15.00
  -8  -7   1  109.89    8.90
  -8  -7   1  124.39   10.50
   7   7  -1   48.40   10.00
   7   7  -1   57.39    8.60
  -7  -7   1   63.39    7.50
  -7  -7   1   78.59   12.50
  -7  -7   1   56.39    7.60
  -7  -7   1   53.59    7.90
   6   7  -1   -5.80    4.40
   6   7  -1   -2.90    6.50
  -6  -7   1    6.30    3.50
   5   7  -1   -7.80    4.40
  -5  -7   1    5.10    3.50
   4   7  -1    5.10    3.50
   4   7  -1    9.20    3.50
  -4  -7   1    9.60    3.40
  -4  -7   1    4.90    3.50
   3   7  -1    3.10    3.10
  -3  -7   1    5.40    3.20
   2   7  -1    1.10    2.90
   2   7  -1   -2.30    2.50
  -2  -7   1    0.40    2.60
   1   7  -1   83.89    6.30
  -1  -7   1   93.59    9.20
   0  -7   1  377.76   16.70
   1  -7   1    7.50    4.60
   2  -7   1    6.70    4.70
   3  -7   1  607.14   24.30
   5  -7   1   -6.70    4.20
   5  -7   1    9.20    6.90
   6  -7   1   35.90    6.60
   6  -7   1   35.60    6.80
   6  -7   1   21.90    9.10
   7  -7   1   46.60   11.90
   7  -7   1   61.79    8.50
   8  -7   1  153.38   13.70
   8  -7   1  125.29   19.80
   8  -7   1  159.48   13.40
   9  -7   1   79.29   11.20
   9  -7   1   70.99   13.80
  10  -7   1   23.60    5.90
  10  -7   1   30.60    7.60
  10  -7   1   12.50    8.60
  11  -7   1    1.90    3.60
  11  -7   1   -3.40   12.40
  11   6  -1    9.10    6.10
  11   6  -1    9.40    3.90
  10   6  -1   28.00    8.10
 -10  -6   1   33.70    6.20
 -10  -6   1   41.60    6.20
   9   6  -1   95.39   10.50
   9   6  -1   97.89   12.60
  -9  -6   1   94.89   10.40
  -9  -6   1   94.39    9.60
  -9  -6   1  100.89    8.70
   8   6  -1   12.50    5.90
   8   6  -1   14.10    9.10
  -8  -6   1   31.30    5.10
  -8  -6   1   24.80    9.10
  -8  -6   1   21.40    5.60
  -8  -6   1   19.70    5.40
   7   6  -1   11.00    8.70
   7   6  -1   29.00    6.40
  -7  -6   1   21.90    5.20
  -7  -6   1   21.70    5.20
  -7  -6   1   24.80    5.30
  -7  -6   1   15.10    7.90
   6   6  -1   -3.90    6.90
  -6  -6   1    4.70    3.90
  -5  -6   1   15.70    4.20
   4   6  -1   12.50    3.70
   4   6  -1    4.60    3.50
  -4  -6   1   11.40    3.80
   3   6  -1   29.20    4.60
   3   6  -1   33.10    5.00
  -3  -6   1   27.70    4.40
   2   6  -1   38.00    4.80
   2   6  -1   42.70    4.90
  -2  -6   1   38.90    4.70
   1   6  -1   82.49    5.40
   1   6  -1   83.89    5.70
  -1  -6   1   82.99    7.60
   0  -6   1    4.10    3.20
   1  -6   1  138.49   10.00
   2  -6   1   37.40    5.80
   3  -6   1  352.36   16.30
   6  -6   1   23.70    5.70
   6  -6   1   39.20    9.40
   6  -6   1   19.50    6.00
   7  -6   1    2.30    5.00
   7  -6   1  -10.80    7.80
   7  -6   1   -9.10    5.30
   8  -6   1   41.10    8.00
   8  -6   1   36.20   11.60
   9  -6   1   32.60    8.50
   9  -6   1   27.00   10.80
   9  -6   1   25.20    6.90
  10  -6   1    3.20    4.80
  10  -6   1    0.80    8.90
  11  -6   1    4.30    3.90
  11  -6   1    5.20    7.80
  11   5  -1   -5.30    6.20
  11   5  -1    2.00    3.40
 -11  -5   1   -3.40    2.70
 -11  -5   1   -6.30    4.60
  10   5  -1    4.70    3.90
  10   5  -1   -3.80    7.30
 -10  -5   1    1.80    3.30
 -10  -5   1    4.40    4.80
   9   5  -1    4.30    7.70
  -9  -5   1    2.80    3.60
  -9  -5   1    2.60    4.40
   8   5  -1   -4.50   13.10
   8   5  -1    7.70    4.90
  -8  -5   1   11.00    4.10
  -8  -5   1    9.50    4.20
  -8  -5   1   16.80    4.90
   7   5  -1   27.70    9.20
  -7  -5   1   31.00    5.10
  -7  -5   1   28.20    5.40
   6   5  -1   -3.00    3.70
  -6  -5   1    0.70    2.80
  -5  -5   1    4.70    2.90
  -5  -5   1   -4.00    2.60
   4   5  -1   38.30    5.30
  -4  -5   1   57.79    5.90
  -4  -5   1   52.79    5.70
   3   5  -1   97.29    6.40
  -3  -5   1  109.99    6.40
   2   5  -1   32.00    4.10
   2   5  -1   38.20    4.30
  -2  -5   1   40.40    4.20
   1   5  -1   59.09    4.40
   1   5  -1   46.00    4.30
   0  -5   1   31.80    5.50
   1  -5   1   23.50    4.20
   2  -5   1  143.09    9.10
   6  -5   1   14.30    5.40
   6  -5   1   19.00   10.20
   6  -5   1    4.30    5.70
   7  -5   1   19.00    9.60
   7  -5   1   -9.90    4.50
   7  -5   1   -2.00    5.70
   8  -5   1   56.09    8.20
   8  -5   1   48.70   13.00
   8  -5   1   41.70    8.30
   9  -5   1   53.59   13.30
   9  -5   1   51.69   10.50
   9  -5   1   38.70    8.30
  10  -5   1   10.60    5.70
  10  -5   1   12.30   10.00
  11  -5   1    6.10    7.80
  11  -5   1    2.00    4.00
  12  -5   1    0.10    3.20
  12  -5   1    3.70    6.40
  12   4  -1    7.90    5.10
 -12  -4   1    5.20    3.10
  11   4  -1   47.50    9.30
 -11  -4   1   35.80    5.30
 -11  -4   1   40.90    6.40
  10   4  -1   55.99   18.30
 -10  -4   1   54.59    7.40
 -10  -4   1   57.09    9.20
   9   4  -1   50.09   11.10
   9   4  -1   38.80    6.70
  -9  -4   1   34.70    6.00
  -9  -4   1   36.70    5.70
   8   4  -1   19.90    8.00
   8   4  -1   27.40    5.80
   8   4  -1   29.10    9.60
  -8  -4   1   27.90    5.50
  -8  -4   1   31.30    5.50
  -8  -4   1   20.60    4.80
   7   4  -1   12.80    7.60
  -7  -4   1    0.10    3.70
  -7  -4   1    0.10    3.20
  -7  -4   1   -5.00    2.60
  -6  -4   1   31.40    4.90
  -5  -4   1   78.79    6.80
  -5  -4   1   93.19    7.00
  -4  -4   1   -3.40    2.70
  -4  -4   1    1.40    2.60
   3   4  -1   48.70    4.60
   3   4  -1   49.50    4.90
  -3  -4   1   54.09    4.80
  -3  -4   1   53.59    4.60
   2   4  -1    1.60    2.10
   2   4  -1    3.10    2.40
  -2  -4   1   -0.20    1.80
   1   4  -1   92.59    5.00
   0  -4   1  144.59    7.70
   1  -4   1  224.58   10.10
   6  -4   1    2.10    8.10
   7  -4   1   20.50    6.50
   7  -4   1   24.90    9.70
   8  -4   1   -8.70    8.90
   8  -4   1  -14.20    6.00
   8  -4   1  -11.10    6.00
   9  -4   1   10.30    6.30
   9  -4   1   19.00    9.70
   9  -4   1   22.90    9.00
  10  -4   1   16.60    9.90
  10  -4   1    5.80    5.30
  11  -4   1   -5.50    4.10
  11  -4   1   -2.10    7.70
  12  -4   1    5.30    3.40
  12  -4   1    5.40    6.40
  12   3  -1   -4.10    5.30
 -12  -3   1    2.40    2.90
  11   3  -1    0.70    7.10
 -11  -3   1   11.90    5.30
 -11  -3   1   15.40    4.20
  10   3  -1    5.70    6.40
 -10  -3   1   -0.30    4.30
   9   3  -1    1.90    4.00
   9   3  -1   -0.30    6.20
   9   3  -1    5.00    8.90
  -9  -3   1    4.60    4.20
  -9  -3   1    0.90    4.20
   8   3  -1   18.90    5.10
   8   3  -1   19.90    6.70
   8   3  -1   30.80   10.30
  -8  -3   1   19.80    5.20
   7   3  -1  161.68   11.40
   7   3  -1  142.99   14.20
  -7  -3   1  157.98   10.80
  -6  -3   1    4.10    3.00
  -4  -3   1    8.60    2.90
  -4  -3   1   10.40    2.90
   3   3  -1   13.40    2.80
  -3  -3   1   15.30    2.70
  -3  -3   1   12.90    2.70
   2   3  -1    4.30    2.00
  -2  -3   1    2.60    2.00
   1   3  -1   20.20    2.90
  -1  -3   1   19.30    2.80
   1  -3   1   26.70    4.70
   7  -3   1   88.29   11.90
   7  -3   1   64.49   12.60
   8  -3   1   24.20    8.40
   8  -3   1    9.40   10.20
   8  -3   1   19.90    7.30
   9  -3   1   14.00   10.00
   9  -3   1   24.70    6.70
   9  -3   1    9.40    7.40
  11  -3   1    1.50    7.80
  11  -3   1    8.90    5.00
  12  -3   1    9.90    6.90
  12   2  -1   17.00    7.00
 -12  -2   1   13.80    4.90
 -12  -2   1    6.20    4.50
  11   2  -1   11.60    8.00
  11   2  -1    3.30    4.60
 -11  -2   1    9.20    5.00
 -11  -2   1    9.00    4.00
  10   2  -1    5.70    5.40
  10   2  -1   -4.10    7.70
 -10  -2   1    8.80    4.60
 -10  -2   1    1.60    4.30
   9   2  -1   -4.80    8.30
   9   2  -1    2.40    5.90
  -9  -2   1    0.40    4.30
   8   2  -1   53.49   11.50
   8   2  -1   85.49   11.90
  -8  -2   1   54.89    7.20
  -8  -2   1   59.69    7.20
   7   2  -1  -11.10    8.40
  -7  -2   1    3.00    3.00
  -5  -2   1   19.40    3.70
  -4  -2   1   15.80    2.90
  -4  -2   1   14.40    3.00
  -3  -2   1   91.49    5.10
  -3  -2   1   87.99    5.00
   2   2  -1   16.40    2.80
  -2  -2   1   17.00    2.40
   1   2  -1   20.20    2.30
  -1  -2   1   23.30    2.40
   7  -2   1   86.69   13.80
   7  -2   1  110.19   11.70
   7  -2   1  104.49   12.50
   8  -2   1   16.80    6.30
   8  -2   1    1.90    7.80
   8  -2   1   20.10   10.10
   9  -2   1   40.70    7.90
   9  -2   1   38.00   12.30
  10  -2   1   -9.80    4.60
  10  -2   1    9.90    9.00
  11  -2   1    2.50    4.50
  11  -2   1   -7.50    7.40
  12  -2   1    1.80    6.50
  12   1  -1    1.80    3.80
 -12  -1   1   -2.90    4.60
  11   1  -1  -12.90    6.90
  11   1  -1    3.90    4.20
 -11  -1   1   -1.00    4.20
  10   1  -1   12.40    8.80
  10   1  -1   -8.30   11.00
  10   1  -1    7.40    5.00
 -10  -1   1    0.40    4.60
   9   1  -1   20.10    9.80
   9   1  -1    5.30    5.70
   9   1  -1    8.90    4.20
  -9  -1   1    4.50    4.20
   8   1  -1    2.80    5.60
   8   1  -1    5.10   10.00
   7   1  -1   16.60    4.20
   7   1  -1    3.60    5.90
   7   1  -1   17.60    9.00
  -4  -1   1   87.89    5.40
  -3  -1   1   -1.60    1.60
  -2  -1   1    5.00    1.70
   1   1  -1    6.40    1.10
  -1  -1   1    8.20    1.20
   0   1  -1   39.10    1.80
   0  -1   1   37.80    1.70
   7  -1   1  -12.40    8.30
   8  -1   1   26.10    7.20
   8  -1   1   -7.70    9.70
   9  -1   1   -9.10    5.40
   9  -1   1  -11.00    8.70
  11  -1   1   21.80    9.10
  11  -1   1   -1.30    4.90
  12  -1   1   -7.50    3.20
  12  -1   1   -4.70    6.20
  12   0  -1   -2.60    4.50
  12   0  -1    0.80    6.70
  11   0  -1    2.60    7.30
  11   0  -1    0.70    4.30
  10   0  -1   14.80    5.70
  10   0  -1   13.50    8.50
   9   0  -1   -2.90    9.00
   9   0  -1    3.90    5.80
   8   0  -1    8.70    5.90
   8   0  -1    4.00    8.40
   7   0  -1   -4.00    3.80
   7   0  -1   -4.20    5.60
   7   0  -1   -5.30    7.50
  -1   0  -1   -0.10    0.70
  -2   0  -1    0.10    1.50
   8   0   1    0.50    9.50
   9   0   1   -5.00    9.40
   9   0   1   -6.70    5.20
 -10   0  -1    2.40    4.70
 -11   0  -1    7.40    4.40
  11   0   1    1.70    4.50
  11   0   1   -8.00    7.20
 -12   0  -1   -0.80    3.40
  12   0   1   -3.00    3.60
  12   0   1   -1.00    6.20
  12  -1  -1   -9.60    6.80
  11  -1  -1   -0.30    7.30
  11  -1  -1    2.10    4.20
  10  -1  -1   10.60    5.60
  10  -1  -1  -15.70    7.70
   9  -1  -1   23.70    6.70
   9  -1  -1   22.50   10.40
   8  -1  -1    1.50    9.30
   8  -1  -1    1.80    5.80
   7  -1  -1   -2.90    5.70
   7  -1  -1   -9.00    7.80
   0  -1  -1   37.20    2.30
   1   1   1    4.20    1.20
  -4  -1  -1    7.40    2.90
  -5  -1  -1    0.00    3.10
  -6  -1  -1   17.50    3.90
   7   1   1   14.70   15.70
  -8  -1  -1    8.90    4.00
   8   1   1    6.60    9.80
   8   1   1    1.60    3.90
   8   1   1   -1.10    5.50
  -9  -1  -1   -6.40    4.90
   9   1   1   11.70    9.70
 -10  -1  -1   -0.30    5.30
 -10  -1  -1   -1.20    4.50
  10   1   1   11.70    8.10
  10   1   1    1.10   11.80
 -11  -1  -1   10.20    5.50
 -11  -1  -1   15.60    4.50
  11   1   1   22.30    9.10
  11   1   1   13.60    5.20
 -12  -1  -1    1.70    4.80
  12   1   1    2.20    3.70
  12   1   1    6.40    6.30
  12  -2  -1    6.70   10.90
  11  -2  -1    9.50    8.30
  11  -2  -1   15.20    4.90
  10  -2  -1    5.50    9.40
  10  -2  -1   -2.10    5.00
   9  -2  -1    5.70    9.50
   9  -2  -1    6.30    5.80
   8  -2  -1   56.89   11.40
   8  -2  -1   55.49    8.70
   7  -2  -1   12.00    6.30
   7  -2  -1   -6.90    9.10
   1  -2  -1   24.20    4.10
   0  -2  -1   43.70    3.50
  -1  -2  -1   42.50    3.00
  -2  -2  -1   30.70    3.30
   2   2   1   30.20    3.30
  -3  -2  -1  109.39    5.90
  -4  -2  -1  129.39    7.30
  -5  -2  -1  150.88   14.00
  -5  -2  -1  171.08    8.60
  -6  -2  -1   10.30    3.40
  -6  -2  -1    6.80    3.00
  -7  -2  -1   90.99    9.50
  -7  -2  -1  102.59    7.80
   7   2   1   96.09   17.60
   7   2   1   94.19    9.20
  -8  -2  -1   -5.20    3.00
  -8  -2  -1    5.80    5.40
   8   2   1   -9.40    8.50
   8   2   1    6.70    4.00
  -9  -2  -1   27.00    5.80
  -9  -2  -1   32.10    5.80
   9   2   1   25.70    7.10
   9   2   1   28.20   10.90
 -10  -2  -1   -1.70    3.80
 -10  -2  -1   -3.90    4.40
  10   2   1    1.90    3.70
  10   2   1   -2.20    7.30
 -11  -2  -1    7.50    5.30
 -11  -2  -1    0.30    3.60
  11   2   1    0.90    7.40
  11   2   1   16.10    5.20
 -12  -2  -1   -5.10    2.90
  12   2   1   -3.40    5.50
  12  -3  -1   -0.80    3.70
  12  -3  -1    3.10    6.60
  11  -3  -1    6.30    7.50
  11  -3  -1   10.60    4.70
   9  -3  -1   14.90   10.50
   9  -3  -1   16.10    6.10
   8  -3  -1   20.30    6.60
   8  -3  -1   10.30   13.10
   8  -3  -1   26.60    7.00
   8  -3  -1    8.40    9.20
   7  -3  -1  162.28   18.60
   7  -3  -1  170.68   14.20
   7  -3  -1  123.79   16.20
   2  -3  -1    4.70    3.00
   1  -3  -1   25.40    3.80
   0  -3  -1   14.50    3.00
  -1  -3  -1   25.20    3.20
   1   3   1   24.60    3.00
  -2  -3  -1  334.57   11.40
   2   3   1  325.07   11.50
  -3  -3  -1  240.88    9.60
   3   3   1  241.18    9.70
  -4  -3  -1  227.48   10.00
  -5  -3  -1  139.09    8.30
  -5  -3  -1  143.19    8.10
  -6  -3  -1   14.50    3.70
  -7  -3  -1   98.59    9.90
  -7  -3  -1   86.99    9.00
   7   3   1   68.99   12.10
   7   3   1   81.89    9.40
   7   3   1   79.49   12.30
  -8  -3  -1   21.10    5.10
  -8  -3  -1   15.60    4.70
  -8  -3  -1   20.60    4.80
   8   3   1   13.70    5.20
   8   3   1   17.20    7.00
   8   3   1   17.00    9.60
  -9  -3  -1   19.60    5.00
  -9  -3  -1   12.70    5.00
   9   3   1   13.80    6.90
   9   3   1    8.10    8.90
   9   3   1    6.80    4.30
 -10  -3  -1    9.60    5.00
  10   3   1   -9.30    9.40
  10   3   1    3.30    5.30
 -11  -3  -1    1.60    4.70
 -11  -3  -1    1.30    3.90
  11   3   1   16.20    7.70
  12   3   1    6.90    5.60
  12  -4  -1   -1.00    6.20
  12  -4  -1   -3.00    3.30
  11  -4  -1   31.70   10.30
  11  -4  -1   40.90    6.60
  10  -4  -1   62.39   13.70
  10  -4  -1   85.39   13.10
   9  -4  -1   30.20   10.60
   9  -4  -1   39.10    7.80
   8  -4  -1    7.30    6.30
   8  -4  -1   23.50    6.70
   8  -4  -1   -2.50    8.80
   7  -4  -1   -7.40    6.90
   7  -4  -1   -4.70    7.60
   7  -4  -1   -4.40    5.30
   2  -4  -1    0.20    3.00
   1  -4  -1   92.49    7.00
   0  -4  -1  148.69    8.10
  -1  -4  -1  231.28    8.60
   1   4   1  234.38    8.80
  -2  -4  -1  206.68    8.30
   2   4   1  191.38    8.20
   2   4   1  200.28    8.40
  -3  -4  -1  210.18    9.00
   3   4   1  214.88    9.00
   3   4   1  206.58    9.20
  -4  -4  -1  212.78   10.00
  -5  -4  -1  271.37   12.10
  -5  -4  -1  280.07   12.30
  -6  -4  -1    5.00    3.20
  -6  -4  -1   10.50    4.40
  -6  -4  -1    0.20    2.90
   6   4   1   -1.60    3.80
  -7  -4  -1   30.70    5.30
  -7  -4  -1   39.10    5.70
   7   4   1   38.20    9.90
   7   4   1   32.30    5.80
   7   4   1   18.50    7.40
  -8  -4  -1    2.70    3.80
   8   4   1    1.40    4.30
   8   4   1   -4.50    8.60
  -9  -4  -1    8.80    4.40
  -9  -4  -1   11.70    5.00
   9   4   1   15.60    5.10
 -10  -4  -1   17.40    4.40
 -10  -4  -1   17.60    5.40
  10   4   1   10.20    4.20
  10   4   1   -0.60    7.50
 -11  -4  -1   -1.10    3.00
 -11  -4  -1    1.20    5.40
  11   4   1    2.30    6.40
  12   4   1    3.30    5.10
  12  -5  -1   -3.00    2.70
  12  -5  -1    2.70    6.40
  11  -5  -1    3.00    7.80
  10  -5  -1    1.10    8.70
  10  -5  -1   10.60    5.80
   9  -5  -1    7.50    9.20
   9  -5  -1    8.40    7.30
   9  -5  -1   12.40    5.50
   8  -5  -1   -3.30    8.40
   8  -5  -1   10.00    5.70
   8  -5  -1   12.80    5.90
   7  -5  -1   29.80    7.00
   7  -5  -1   36.70   10.50
   7  -5  -1   27.90    6.10
   6  -5  -1    2.60    7.60
   6  -5  -1   -7.60    5.20
   3  -5  -1   87.99    8.60
   2  -5  -1   37.80    5.60
   1  -5  -1   60.79    6.80
   0  -5  -1   33.20    5.70
   1   5   1   20.80    3.00
   1   5   1   19.30    3.30
   2   5   1  161.18    7.80
   2   5   1  155.78    7.60
  -3  -5  -1   13.20    3.40
   3   5   1   19.20    3.70
   3   5   1   20.40    3.50
  -4  -5  -1  362.96   14.00
   4   5   1  351.66   14.40
  -5  -5  -1  107.69    7.50
  -5  -5  -1  106.89    7.80
   5   5   1  109.39    7.70
  -6  -5  -1   16.20    4.40
   6   5   1    8.60    4.90
   6   5   1   -1.10    8.70
  -7  -5  -1    5.70    3.30
  -7  -5  -1    2.10    3.40
  -7  -5  -1    6.30    3.70
  -7  -5  -1    6.40    8.70
   7   5   1    6.40    4.40
   7   5   1    9.20    8.60
  -8  -5  -1   56.49    7.50
  -8  -5  -1   49.60    7.80
  -8  -5  -1   49.70    8.00
   8   5   1   61.69   11.90
  -9  -5  -1   44.20    6.90
  -9  -5  -1   50.29    7.20
  -9  -5  -1   66.09    9.40
   9   5   1   41.60    6.80
 -10  -5  -1   22.40    4.70
 -10  -5  -1   14.10    5.60
  10   5   1   14.60    7.60
  10   5   1   23.70    5.20
 -11  -5  -1   -1.00    2.80
  11   5   1   -3.50    6.00
  11   5   1    4.90    3.30
  12  -6  -1    0.40    3.00
  12  -6  -1    6.10    6.10
  11  -6  -1    5.70    4.30
  11  -6  -1    3.40    7.90
  10  -6  -1   32.80    6.30
  10  -6  -1   39.00   11.10
   9  -6  -1  100.89   16.50
   9  -6  -1   89.89   11.50
   9  -6  -1  100.99   13.10
   8  -6  -1   22.20    6.50
   8  -6  -1   19.00   10.30
   8  -6  -1   24.30    6.80
   7  -6  -1   24.30   10.00
   7  -6  -1   30.60    6.50
   7  -6  -1   15.40    5.50
   6  -6  -1    6.00    5.30
   6  -6  -1   -8.50    6.90
   3  -6  -1   25.30    5.80
   2  -6  -1   48.10    8.60
   1  -6  -1   75.89    8.10
   0  -6  -1    2.80    3.40
   1   6   1  118.59    6.50
   2   6   1   40.40    5.00
   2   6   1   42.70    5.00
   3   6   1  364.56   14.60
   3   6   1  352.76   13.90
  -4  -6  -1  174.08    9.30
  -4  -6  -1  167.98    9.40
   4   6   1  163.88    9.10
  -5  -6  -1   95.09    7.30
   5   6   1   85.19    7.10
  -6  -6  -1   31.20    6.00
  -6  -6  -1   46.30    6.60
  -6  -6  -1   31.30    5.20
  -6  -6  -1   41.60    7.60
   6   6   1   31.50    6.10
   6   6   1   23.60    9.00
  -7  -6  -1    8.60    7.50
  -7  -6  -1    1.10    3.60
  -7  -6  -1    0.10    3.40
  -7  -6  -1    1.60    3.60
   7   6   1   -5.10    7.70
   7   6   1   -3.70    4.00
  -8  -6  -1   59.49    7.70
  -8  -6  -1   42.50   11.20
  -8  -6  -1   60.59    8.70
   8   6   1   49.70    8.00
   8   6   1   62.39   11.40
  -9  -6  -1   27.70    7.20
  -9  -6  -1   30.40    6.40
  -9  -6  -1   26.80    5.10
   9   6   1   31.10    6.30
   9   6   1   45.90    9.40
 -10  -6  -1    9.20    3.60
  10   6   1   21.60    7.10
  10   6   1    8.10    4.30
  11   6   1   -0.10    3.10
  11  -7  -1    1.20    3.80
  11  -7  -1   -2.10    7.30
  10  -7  -1   -5.00    4.00
  10  -7  -1   -7.90    8.00
   9  -7  -1   20.40    7.40
   9  -7  -1    2.10    8.50
   8  -7  -1  125.49   19.10
   8  -7  -1  121.49   12.20
   8  -7  -1  118.99   12.60
   7  -7  -1   53.99    8.10
   7  -7  -1   36.80    7.50
   7  -7  -1   62.79   13.00
   6  -7  -1    7.50    4.90
   6  -7  -1    2.00    7.20
   5  -7  -1    8.20    7.10
   5  -7  -1   -3.60    4.10
   3  -7  -1    3.20    4.80
   2  -7  -1    2.80    4.80
   1  -7  -1   89.59    9.80
   0  -7  -1  375.76   17.00
  -1  -7  -1    7.10    4.60
   1   7   1    3.20    2.60
   2   7   1    2.70    2.90
   2   7   1    3.40    2.80
   3   7   1  605.44   21.90
   3   7   1  606.34   21.10
  -4  -7  -1  143.69    8.50
   4   7   1  135.49    9.10
   4   7   1  135.89    8.70
  -5  -7  -1   -0.50    6.20
   5   7   1    5.80    4.40
   5   7   1    2.80    3.00
  -6  -7  -1   35.60    5.80
  -6  -7  -1   44.70    7.70
   6   7   1   25.40    8.00
   6   7   1   36.60    6.90
  -7  -7  -1   63.49    8.40
  -7  -7  -1   63.19    7.90
  -7  -7  -1   44.90    7.70
  -7  -7  -1   46.50    8.60
   7   7   1   55.69   10.50
  -8  -7  -1  115.99   14.30
  -8  -7  -1  114.29   10.90
  -8  -7  -1  147.69    9.90
  -8  -7  -1  136.89   11.60
   8   7   1  153.18   17.30
   8   7   1  155.38   12.60
  -9  -7  -1   74.49   10.30
  -9  -7  -1   61.49   10.00
   9   7   1   96.49   10.10
  10   7   1   25.60    5.50
  11   7   1    5.80    4.70
  11  -8  -1   -4.90    6.70
  11  -8  -1    9.00    3.70
  10  -8  -1   37.80   10.60
  10  -8  -1   41.30    6.40
   9  -8  -1   15.80    6.10
   9  -8  -1   12.70    5.20
   9  -8  -1   15.80    9.50
   8  -8  -1    6.80    8.60
   8  -8  -1   17.50    5.50
   8  -8  -1   17.20    5.60
   7  -8  -1   44.60    7.50
   7  -8  -1   41.20   11.40
   7  -8  -1   48.20    7.80
   6  -8  -1   21.60    8.30
   6  -8  -1   14.80    5.20
   6  -8  -1   17.60    6.10
   5  -8  -1   91.09   13.90
   5  -8  -1   69.89    9.10
   5  -8  -1   67.29    8.70
   4  -8  -1   35.60    6.30
   4  -8  -1   28.30    6.60
   3  -8  -1   22.00    6.10
   2  -8  -1   82.99   10.70
   1  -8  -1  334.97   17.10
   0  -8  -1   28.50    6.20
  -1  -8  -1   83.09   10.10
   1   8   1  109.09    7.00
   1   8   1  104.69    7.20
   2   8   1   22.50    4.00
   3   8   1   48.60    6.20
   3   8   1   50.59    6.00
  -4  -8  -1  237.78   15.90
  -4  -8  -1  265.77   14.90
  -4  -8  -1  262.37   12.50
   4   8   1  270.57   13.90
   4   8   1  257.97   12.50
  -5  -8  -1  243.48   12.80
  -5  -8  -1  222.08   14.70
  -6  -8  -1    0.90    5.30
   6   8   1   -1.30    6.80
  -7  -8  -1   13.80    5.20
  -7  -8  -1   26.50    6.60
   7   8   1   13.90    7.90
   7   8   1   22.70    6.20
  -8  -8  -1   76.99    9.70
   8   8   1   65.19   10.50
   8   8   1   59.59    8.90
  -9  -8  -1   26.10    9.20
   9   8   1   35.90    6.90
 -10  -8  -1   54.09    8.90
  10   8   1   45.00    7.20
  11   8   1    0.90    2.80
  11  -9  -1    8.80    7.20
  10  -9  -1    1.50    7.50
  10  -9  -1    4.30    3.80
   9  -9  -1   -1.50    8.20
   9  -9  -1    2.70    4.50
   9  -9  -1   -0.70    5.10
   8  -9  -1   71.09   10.30
   8  -9  -1   97.09   10.90
   8  -9  -1  104.19   17.80
   7  -9  -1   12.90    8.50
   7  -9  -1    4.50    4.90
   7  -9  -1    5.30    5.20
   6  -9  -1   22.30    9.70
   6  -9  -1   23.00    5.80
   6  -9  -1   12.90    7.60
   5  -9  -1   -7.20    5.50
   5  -9  -1    6.50    4.50
   5  -9  -1   -0.50    7.30
   5  -9  -1   10.50    7.60
   4  -9  -1   -1.30    8.60
   3  -9  -1    4.40    4.50
   3  -9  -1    3.90    4.60
   2  -9  -1   22.70    6.10
   1  -9  -1   68.79   10.30
   0  -9  -1   59.79    9.10
  -1  -9  -1   25.40    6.10
   1   9   1   32.30    5.10
   2   9   1   20.60    4.20
  -3  -9  -1  120.49   10.50
  -3  -9  -1  147.19   12.60
   3   9   1  136.99    9.00
   3   9   1  154.98   10.90
  -4  -9  -1   27.10    6.50
  -4  -9  -1   30.60    7.00
   4   9   1   33.90    5.70
  -5  -9  -1    1.80    4.20
   5   9   1   -3.40    5.00
   5   9   1    3.00    3.60
  -6  -9  -1    7.00    6.00
   6   9   1   10.20    4.80
  -7  -9  -1   30.30    7.30
  -7  -9  -1   28.90    6.40
  -8  -9  -1  142.09   18.40
  -8  -9  -1  118.39   12.70
  -9  -9  -1   22.50    6.30
   9   9   1   18.20    5.20
 -10  -9  -1   23.50    6.90
  10   9   1   20.00    4.90
  11   9   1    9.60    3.20
  10 -10  -1   31.40    7.30
  10 -10  -1   23.00    8.80
   9 -10  -1    6.90    5.00
   9 -10  -1   12.00    7.90
   9 -10  -1    2.60    3.90
   8 -10  -1   10.10    4.80
   8 -10  -1   22.20    6.20
   8 -10  -1    2.40    9.00
   7 -10  -1   30.60    6.40
   7 -10  -1   11.70    8.80
   7 -10  -1   28.30    6.50
   6 -10  -1    2.60    4.90
   6 -10  -1   13.60    7.80
   5 -10  -1   71.49   10.20
   5 -10  -1   67.49   11.40
   5 -10  -1   65.89   10.70
   4 -10  -1   14.30    6.50
   4 -10  -1   13.60    5.20
   4 -10  -1    4.70    6.50
   3 -10  -1   49.10    7.90
   3 -10  -1   34.50    6.50
   3 -10  -1   30.20    8.40
   3 -10  -1   41.10   10.00
   2 -10  -1   72.99   10.10
   1 -10  -1   63.09   10.30
   1 -10  -1   58.39    8.80
   0 -10  -1   51.99    8.50
   0  10   1   57.09    5.60
  -1 -10  -1    4.40    3.60
  -1 -10  -1    6.20    5.20
  -1 -10  -1    7.90    5.10
   2  10   1    7.30    4.50
   2  10   1    5.00    3.10
  -3 -10  -1   34.90    7.00
  -3 -10  -1   31.90    5.90
   3  10   1   34.50    5.90
   3  10   1   34.50    5.90
   3  10   1   25.70    5.30
  -4 -10  -1  112.59   10.30
  -4 -10  -1   94.09   12.20
   4  10   1   99.69    9.40
   4  10   1   77.39    9.10
  -5 -10  -1  117.39   10.80
   5  10   1   96.39   12.10
   5  10   1  105.49    9.80
  -6 -10  -1   10.10    4.90
   6  10   1    0.50    5.50
   6  10   1   -1.90    5.80
  -7 -10  -1   67.69    9.90
  -7 -10  -1   62.39    9.50
   7  10   1   49.80    8.10
  -8 -10  -1   21.80   11.30
  -8 -10  -1    9.30    5.00
   8  10   1    0.60    4.50
  -9 -10  -1   82.49    9.80
   9  10   1   68.29    8.80
 -10 -10  -1   31.30    7.00
  10 -11  -1    2.20    6.90
   9 -11  -1    7.80    8.10
   9 -11  -1   -4.10    4.60
   8 -11  -1   30.10    6.40
   8 -11  -1   16.00    9.60
   7 -11  -1   22.40   11.80
   6 -11  -1   19.70    6.10
   6 -11  -1   11.00    8.50
   5 -11  -1   40.70    7.80
   5 -11  -1   32.50    9.40
   5 -11  -1   48.50   10.80
   4 -11  -1   -3.40    5.80
   4 -11  -1   -8.30    5.80
   4 -11  -1   -7.90    3.70
   4 -11  -1    9.10    6.90
   3 -11  -1    9.80    7.10
   3 -11  -1   -0.90    5.60
   3 -11  -1   -1.00    5.30
   3 -11  -1   -0.60    4.40
   2 -11  -1    3.10    5.50
   2 -11  -1    8.10    4.70
   2 -11  -1    4.00    4.70
   1 -11  -1    6.80    5.40
   1 -11  -1   -0.80    4.80
   1 -11  -1    9.30    5.00
   0 -11  -1    2.30    3.50
   0 -11  -1   10.00    5.50
   0 -11  -1   -0.60    5.40
  -1 -11  -1    0.40    6.90
  -1 -11  -1    4.10    4.70
  -1 -11  -1    5.40    3.80
  -1 -11  -1   18.20    6.00
  -2 -11  -1    3.50    5.00
  -2 -11  -1    4.40    7.60
  -2 -11  -1   -2.50    3.60
   2  11   1    2.20    4.00
   2  11   1    3.00    3.90
  -3 -11  -1  107.99   10.20
  -3 -11  -1  107.89   12.80
   3  11   1  113.79   10.30
   3  11   1  135.49    9.70
   3  11   1  124.89   10.50
  -4 -11  -1   40.70    7.90
   4  11   1   21.00    8.30
   4  11   1   33.10    6.70
   4  11   1   32.40    5.70
   4  11   1   35.40    7.00
  -5 -11  -1   18.80    5.70
   5  11   1   31.40    8.00
   5  11   1   20.90    6.30
  -6 -11  -1    2.40    4.20
   6  11   1   -1.00    5.60
   6  11   1    3.90    5.20
  -7 -11  -1    1.60    4.80
   7  11   1    4.60    5.50
  -8 -11  -1  123.89   11.10
   8  11   1  141.39   11.70
  -9 -11  -1   31.60    5.70
   9  11   1   35.10    6.30
 -10 -11  -1   13.20    5.10
  10  11   1   16.00    3.90
  10 -12  -1   24.70    7.10
   9 -12  -1   -1.10    9.70
   9 -12  -1    2.30    4.40
   8 -12  -1   -2.70    7.30
   8 -12  -1    8.70    4.70
   7 -12  -1   39.30    7.30
   7 -12  -1   37.50   11.20
   6 -12  -1   19.40    8.40
   6 -12  -1   18.60    6.10
   5 -12  -1   63.59   12.00
   5 -12  -1   74.19    9.80
   4 -12  -1  167.98   17.40
   4 -12  -1  137.99   12.20
   4 -12  -1  115.59   16.70
   3 -12  -1   38.70    9.20
   3 -12  -1   28.50    6.90
   3 -12  -1   41.70    9.60
   3 -12  -1   30.60    8.10
   2 -12  -1    7.70    5.10
   2 -12  -1    0.60    5.90
   2 -12  -1   10.00    5.30
   1 -12  -1   -3.20    4.50
   1 -12  -1    5.10    6.00
   1 -12  -1    4.10    4.70
   0 -12  -1  104.69   10.80
   0 -12  -1   94.69   13.30
   0 -12  -1  114.19   11.40
   0 -12  -1  101.99    8.30
  -1 -12  -1    4.30    4.80
  -1 -12  -1   -2.40    6.10
  -1 -12  -1   -0.70    5.40
  -1 -12  -1   -1.00    3.30
   1  12   1    5.50    4.80
   1  12   1    2.30    3.40
  -2 -12  -1   11.00    6.00
  -2 -12  -1    3.40    3.60
  -2 -12  -1    2.50    5.20
  -2 -12  -1   -0.90    7.30
   2  12   1    3.10    4.20
   2  12   1   -2.90    3.20
  -3 -12  -1   23.20    7.50
  -3 -12  -1   20.80    7.90
  -3 -12  -1   23.10    5.80
   3  12   1   35.40    6.10
   3  12   1   25.70    6.50
   3  12   1   27.30    5.30
  -4 -12  -1   25.30    7.10
  -4 -12  -1   18.80    5.70
   4  12   1   24.50    5.10
   4  12   1    9.50   10.10
   4  12   1   25.40    5.50
   5  12   1   10.30    5.90
   5  12   1    6.60    6.20
   6  12   1   28.50    7.00
  -7 -12  -1    0.60    3.70
   7  12   1    2.10    4.60
  -8 -12  -1   19.00    5.00
   8  12   1   16.70    5.20
  -9 -12  -1   35.50    5.70
   9  12   1   32.80    5.70
   9 -13  -1    4.90    4.40
   9 -13  -1    0.50    6.30
   8 -13  -1   17.20    5.20
   8 -13  -1   14.80    8.40
   7 -13  -1   15.30    5.00
   7 -13  -1   12.30    8.70
   6 -13  -1   -0.40    4.70
   6 -13  -1  -11.50    7.10
   5 -13  -1   34.20   11.30
   5 -13  -1   20.10    8.90
   5 -13  -1    8.10    5.10
   4 -13  -1    4.80    9.20
   4 -13  -1    7.20    4.60
   4 -13  -1   13.00    6.20
   4 -13  -1   -6.90    7.40
   3 -13  -1   -0.10    7.00
   3 -13  -1    5.70    5.00
   3 -13  -1    5.90    5.40
   2 -13  -1   35.80    8.40
   2 -13  -1   19.10    5.80
   2 -13  -1    9.80    7.80
   2 -13  -1   26.90    6.10
   1 -13  -1    8.00    6.90
   1 -13  -1    1.90    4.80
   1 -13  -1    6.30    5.00
   0 -13  -1   14.90    7.40
   0 -13  -1    5.40    4.90
   0 -13  -1   13.50    5.30
   0 -13  -1    2.80    3.70
  -1 -13  -1    4.50    4.00
  -1 -13  -1   -2.00    7.90
  -1 -13  -1    4.00    6.00
  -1 -13  -1    1.90    5.30
   1  13   1   13.70    5.30
   1  13   1    4.50    3.70
  -2 -13  -1   28.90    7.20
  -2 -13  -1   16.80    4.50
   2  13   1   18.00    6.80
   2  13   1   15.20    4.70
  -3 -13  -1   11.50    4.80
  -3 -13  -1   18.40    6.60
   3  13   1   17.20    4.90
   3  13   1    7.00    5.80
   3  13   1   16.00    5.10
  -4 -13  -1   29.20    5.90
   4  13   1   34.30    7.10
   4  13   1   33.10    6.30
  -5 -13  -1   -2.60    3.20
   5  13   1   -3.80    6.10
  -6 -13  -1    1.50    3.50
   6  13   1    6.70    5.00
  -7 -13  -1   28.10    5.60
   7  13   1   22.30    6.50
   8  13   1   54.69    8.20
  -9 -13  -1   63.79    7.20
   9  13   1   59.39    7.40
   8 -14  -1    7.60    6.70
   8 -14  -1   16.00    4.70
   7 -14  -1   -4.40    6.90
   7 -14  -1    3.70    4.40
   6 -14  -1   -2.70    7.50
   6 -14  -1    5.20    4.10
   5 -14  -1   63.39    9.30
   5 -14  -1   51.29   10.80
   4 -14  -1    5.80    9.30
   4 -14  -1    1.90   11.20
   3 -14  -1   -1.10    5.60
   3 -14  -1    5.60    4.90
   3 -14  -1   23.90    9.90
   3 -14  -1    6.90    6.80
   2 -14  -1    4.90    4.10
   2 -14  -1    0.60    7.50
   2 -14  -1    2.50    5.50
   2 -14  -1   -4.00    7.40
   1 -14  -1    1.80    5.10
   1 -14  -1   -1.30    4.70
   1 -14  -1    2.60    8.30
   0 -14  -1   24.60    6.60
   0 -14  -1   18.80    5.90
   0  14   1   27.10    6.40
  -1 -14  -1    9.70    5.60
  -1 -14  -1    7.30    3.80
  -1 -14  -1    6.70    5.20
   1  14   1    5.20    4.00
   1  14   1   -2.50    4.30
  -2 -14  -1   11.70    6.30
  -2 -14  -1   11.20    5.70
  -2 -14  -1    7.00    4.10
   2  14   1   11.50    4.40
   2  14   1   11.90    4.60
  -3 -14  -1    4.70    5.80
  -3 -14  -1    1.60    3.60
  -4 -14  -1   26.00    5.60
   4  14   1   30.50   10.50
  -5 -14  -1   25.10    5.60
   5  14   1   32.90    8.20
  -6 -14  -1    3.10    3.20
   6  14   1   -3.40    5.50
  -7 -14  -1   -0.20    2.70
   7  14   1   -6.20    4.40
  -8 -14  -1    6.20    3.40
   8  14   1    8.80    4.10
   7 -15  -1    8.90    6.70
   6 -15  -1   -4.20    7.90
   6 -15  -1   -1.50    3.80
   5 -15  -1   14.00    7.60
   5 -15  -1    7.90    4.70
   4 -15  -1   -2.00    6.80
   4 -15  -1   -2.80    3.80
   3 -15  -1   18.60   13.20
   3 -15  -1   -9.20    5.50
   3 -15  -1   -1.30    7.10
   3 -15  -1   -1.40    4.30
   2 -15  -1    7.60    5.00
   2 -15  -1    5.80   12.50
   1 -15  -1    0.50    5.30
   1 -15  -1    3.10   10.00
   0 -15  -1   29.60    7.50
   0 -15  -1   34.50   12.00
   0  15   1   23.60    5.70
  -1 -15  -1   18.80    8.00
  -1 -15  -1   18.30   13.10
   1  15   1   10.40    4.70
   1  15   1   15.60    7.20
  -2 -15  -1    6.70    4.30
  -2 -15  -1    2.80    5.40
   2  15   1    5.60    3.80
  -3 -15  -1   -2.70    3.50
   3  15   1    3.50    4.50
   3  15   1    2.40    3.20
  -4 -15  -1    7.70    3.70
  -5 -15  -1   -2.30    3.00
   6  15   1   11.30    6.30
  -7 -15  -1    5.70    3.30
   7  15   1    9.60    4.90
   7 -16  -1    3.40    7.60
   7 -16  -1    1.60    3.30
   6 -16  -1    8.10    3.80
   6 -16  -1    9.70    6.60
   5 -16  -1    5.20   11.80
   5 -16  -1    8.30    4.30
   4 -16  -1    3.70    7.20
   4 -16  -1    7.30    4.20
   3 -16  -1    7.80    4.30
   3 -16  -1   -2.60    7.20
   2 -16  -1    6.80    6.90
   2 -16  -1   -3.00    5.40
   2 -16  -1    6.70    4.30
   1 -16  -1   10.00    7.40
   1 -16  -1    0.80    4.70
   1 -16  -1    7.10    5.10
   0 -16  -1   -1.30    4.40
   0 -16  -1   -0.90    4.70
   0 -16  -1   -2.20    6.90
   0  16   1    3.00    4.30
   0  16   1    0.10    4.20
  -1 -16  -1    0.60    4.90
  -1 -16  -1    9.60    5.00
   1  16   1    9.20    4.80
   1  16   1   11.00    4.30
  -2 -16  -1    4.90    3.70
   2  16   1   -5.50    4.00
   2  16   1   -1.60    3.20
  -3 -16  -1   -0.30    3.50
   3  16   1   -4.20    4.30
   3  16   1    2.40    3.00
  -4 -16  -1    6.20    3.60
  -5 -16  -1    6.50    3.50
   6  16   1    8.00    7.00
   5 -17  -1    0.50    3.30
   5 -17  -1   -9.60    6.50
   4 -17  -1   35.10    8.50
   3 -17  -1    5.20    4.00
   3 -17  -1    2.30    7.10
   2 -17  -1    5.90    9.80
   2 -17  -1    1.70    3.80
   2 -17  -1    8.60    5.80
   1 -17  -1    0.90    4.80
   1 -17  -1    0.20    4.50
   1 -17  -1   12.40    7.40
   0 -17  -1   -2.30    4.50
   0 -17  -1  -12.90    7.40
   0 -17  -1    8.90    4.60
   0  17   1    6.60    3.90
   0  17   1    4.00    4.30
  -1 -17  -1    3.20    8.00
   1  17   1   -3.40    4.70
   1  17   1   -1.20    3.30
   2  17   1   -0.50    4.40
   2  17   1    0.00    3.00
  -3 -17  -1    0.60    3.10
  -4 -17  -1    7.30    3.20
  -5 -17  -1    5.70    2.90
   4 -18  -1    5.00    3.30
   3 -18  -1    5.50    9.30
   2 -18  -1    0.70    4.00
   2 -18  -1    0.40    7.90
   1 -18  -1    6.10    8.70
   1 -18  -1    4.10    3.90
   0  18   1   -1.30    4.40
   0  18   1   -1.00    3.40
   1  18   1   16.30    4.70
   1  19   1   15.60    3.60
   1 -19   2    3.70    6.90
  -3 -18   2   90.79   14.20
   2  18  -2  184.88   10.40
  -2 -18   2  171.18   14.70
   1  18  -2   59.59    8.70
   1  18  -2   76.79    7.80
  -1 -18   2   73.89   12.60
   0  18  -2   13.10    4.40
   0  18  -2   19.50    4.90
   0 -18   2   16.00    7.00
   1 -18   2   27.00    7.80
   2 -18   2   51.29    8.70
   2 -18   2   61.89    7.40
   3 -18   2   85.09    7.70
   3 -18   2   92.39   12.80
   4 -18   2  136.79   19.80
   4 -18   2  127.89    8.70
  -5 -17   2   32.60    5.60
  -3 -17   2    0.60    3.00
   2  17  -2   59.49    8.60
   2  17  -2   44.80    7.10
   1  17  -2   64.89    7.90
   0  17  -2   55.49    8.00
   0  17  -2   63.89    8.30
   0 -17   2   72.39   12.20
   1 -17   2    1.90    4.70
   1 -17   2    3.60    6.40
   2 -17   2    3.70    4.40
   2 -17   2   20.10    7.10
   3 -17   2   12.40    9.70
   3 -17   2   18.90    5.10
   4 -17   2   12.20    6.90
   5 -17   2   18.10    7.30
   7  16  -2   18.10    6.50
  -7 -16   2   27.00    4.30
   6  16  -2   32.70    7.60
  -6 -16   2   21.90    4.50
  -5 -16   2   15.20    4.40
  -4 -16   2   55.19    7.50
   3  16  -2  106.99   10.70
   3  16  -2  121.29    9.70
  -3 -16   2  138.39   10.10
   2  16  -2   99.29    9.80
   2  16  -2   74.39    8.30
  -2 -16   2   70.69    8.30
   1  16  -2  144.89   11.10
   1  16  -2  111.69   10.40
   0  16  -2  154.18   11.20
   0  16  -2  128.99   10.60
   0 -16   2  114.69   10.90
   1 -16   2   43.50    9.90
   1 -16   2   57.89    8.60
   2 -16   2   66.79    9.10
   3 -16   2  177.68   12.70
   3 -16   2  178.78   17.80
   4 -16   2  136.89   16.90
   4 -16   2  125.09   10.30
   5 -16   2  113.99    9.60
   5 -16   2   85.39   15.50
   6 -16   2    8.20    7.30
   6 -16   2   15.90    4.10
   8  15  -2   52.29    7.90
  -8 -15   2   69.09    6.70
   7  15  -2  155.18   11.70
  -7 -15   2  168.48   10.80
   6  15  -2  139.69   13.20
  -6 -15   2  130.89   10.30
   5  15  -2   37.70    9.20
  -5 -15   2   40.90    6.60
  -4 -15   2   -0.80    3.70
   3  15  -2   75.49   11.40
   3  15  -2   54.39    7.60
   3  15  -2   48.60    7.60
   2  15  -2  146.29   11.30
   2  15  -2  118.19   10.50
  -2 -15   2  138.39   10.80
   1  15  -2   83.89   11.20
   1  15  -2  107.59   10.10
   0  15  -2  139.99   11.20
   0  15  -2  149.79   12.90
   0 -15   2  151.78   20.40
  -1  15  -2   10.70    5.90
  -1  15  -2   10.50    4.70
   1 -15   2    7.20    7.10
   1 -15   2   26.10   10.00
   2 -15   2    1.30   10.80
   3 -15   2   14.50   13.70
   3 -15   2   -1.40    4.20
   3 -15   2   -0.30    7.00
   4 -15   2   -7.70    6.40
   4 -15   2    2.60    4.30
   5 -15   2    6.60    4.50
   5 -15   2    9.30    8.10
   6 -15   2   12.40    4.50
   6 -15   2   26.90    9.10
   7 -15   2    1.40    6.60
   7 -15   2    6.50    4.00
   8  14  -2   28.50    5.60
   7  14  -2   -3.40    5.00
  -7 -14   2   10.40    4.00
   6  14  -2   34.10    7.50
  -6 -14   2   29.20    5.80
   5  14  -2   55.39   10.60
  -5 -14   2   71.39    8.90
   4  14  -2   48.60    8.90
   3  14  -2  158.98   11.40
   3  14  -2  145.59   11.90
  -3 -14   2  174.08   12.60
   2  14  -2  255.97   14.60
   2  14  -2  223.48   13.90
  -2 -14   2  208.08   23.30
  -2 -14   2  231.78   13.90
  -2 -14   2  231.58   16.40
   1  14  -2  186.18   13.40
   1  14  -2  209.98   12.80
  -1 -14   2  181.68   14.80
  -1 -14   2  232.18   20.90
  -1 -14   2  197.58   12.30
  -1 -14   2  209.78   15.40
   0  14  -2   73.79    8.50
   0  14  -2   75.29   10.60
   0 -14   2   68.99    7.70
   0 -14   2   62.99    9.00
   0 -14   2   80.09   11.40
   1 -14   2   35.20   10.10
   1 -14   2   36.40    7.10
   1 -14   2   43.70    7.90
   2 -14   2  105.99   10.70
   2 -14   2   99.99   13.90
   2 -14   2   91.19   16.30
   2 -14   2   86.99   13.60
   3 -14   2  309.07   24.20
   3 -14   2  298.47   23.60
   3 -14   2  331.57   17.50
   4 -14   2  148.69   21.60
   5 -14   2  101.49   17.10
   5 -14   2   88.79   10.30
   6 -14   2   74.39   13.00
   6 -14   2   98.29   10.00
   7 -14   2   18.00    8.50
   7 -14   2   28.40    5.70
   8 -14   2   31.00    8.70
   9  13  -2   66.49    7.50
  -9 -13   2   58.89    7.20
   8  13  -2   96.69   10.00
  -8 -13   2   96.49    9.30
   7  13  -2  241.68   15.10
  -7 -13   2  238.08   14.50
   6  13  -2  217.88   18.40
   6  13  -2  259.37   16.00
  -6 -13   2  252.77   15.00
   5  13  -2  178.98   14.80
  -5 -13   2  164.68   12.40
   4  13  -2   17.60    7.80
   4  13  -2   13.30    5.00
   4  13  -2   12.90    4.40
   4  13  -2   19.90    7.00
  -4 -13   2    7.10    4.30
   3  13  -2   16.90    5.20
   3  13  -2   24.30    5.40
  -3 -13   2   16.30    5.10
   2  13  -2   49.70    8.10
   2  13  -2   57.39    8.90
  -2 -13   2   50.59    8.00
  -2 -13   2   72.39   12.20
  -2 -13   2   40.10    8.10
   1  13  -2   52.39    7.90
   1  13  -2   74.09    9.30
  -1 -13   2   67.39    8.00
  -1 -13   2   49.40   10.80
  -1 -13   2   63.69    9.40
   0  13  -2   96.69    9.00
   0 -13   2  101.49    8.60
   0 -13   2  102.59   15.10
   1 -13   2    6.10    6.50
   1 -13   2   11.40    5.30
   2 -13   2   35.00    8.10
   3 -13   2    6.40    5.10
   3 -13   2    5.30    7.40
   3 -13   2    4.80    7.40
   4 -13   2   19.20    9.50
   4 -13   2    8.20    8.10
   4 -13   2   22.70    5.90
   6 -13   2   47.20   11.20
   6 -13   2   49.00    7.70
   7 -13   2   26.80    6.00
   7 -13   2   17.00    9.80
   8 -13   2   20.40    6.10
   8 -13   2   23.10    8.70
   9 -13   2   28.00    8.40
   9 -13   2   37.30    6.50
  10  12  -2    4.20    3.00
 -10 -12   2    7.30    4.10
  -9 -12   2   76.59    8.60
   8  12  -2   53.79    8.10
  -8 -12   2   40.80    6.90
   7  12  -2    9.80    4.80
  -7 -12   2    7.40    4.10
   6  12  -2   50.59    8.30
   6  12  -2   67.49   11.40
  -6 -12   2   55.29    8.50
   5  12  -2  188.68   16.10
   5  12  -2  172.88   14.20
  -5 -12   2  166.88   12.90
   4  12  -2  151.58   11.10
   4  12  -2  138.09   10.80
   4  12  -2  138.49   12.50
  -4 -12   2  153.58   12.00
   3  12  -2  123.09   12.70
   3  12  -2  124.79   10.60
   3  12  -2  161.18   12.50
  -3 -12   2  149.99   12.00
   2  12  -2  238.38   13.60
   2  12  -2  239.18   14.90
   2  12  -2  286.87   14.80
  -2 -12   2  222.48   13.80
  -2 -12   2  260.67   16.80
  -2 -12   2  235.88   18.60
   1  12  -2  374.06   18.10
   1  12  -2  372.66   16.80
  -1 -12   2  344.37   21.40
  -1 -12   2  340.47   19.30
  -1 -12   2  357.26   16.90
  -1 -12   2  363.36   19.50
   0  12  -2  185.98   11.10
   0 -12   2  186.98   14.20
   0 -12   2  163.58   10.70
   0 -12   2  193.48   15.70
   0 -12   2  167.58   13.20
   1 -12   2  187.48   16.60
   1 -12   2  206.98   13.70
   1 -12   2  191.18   14.40
   2 -12   2  210.78   14.50
   2 -12   2  227.68   15.40
   2 -12   2  229.18   18.40
   3 -12   2   41.50    9.10
   3 -12   2   46.60    7.50
   3 -12   2   53.19   11.10
   4 -12   2  104.19   11.00
   4 -12   2   98.99   16.40
   5 -12   2  342.37   19.00
   5 -12   2  356.16   26.10
   6 -12   2   67.89   19.50
   7 -12   2   53.79    7.90
   7 -12   2   54.19   12.60
   8 -12   2   59.79   12.40
   8 -12   2   90.49   10.30
   9 -12   2   13.90    5.60
   9 -12   2   14.70    7.80
  10  11  -2  134.79    9.60
   9  11  -2  117.19   10.00
  -9 -11   2   97.99   13.60
   8  11  -2  222.98   14.70
  -8 -11   2  214.48   14.00
   7  11  -2  151.98   15.40
  -7 -11   2  190.28   14.90
   6  11  -2  247.18   16.90
  -6 -11   2  263.17   16.00
   5  11  -2  301.17   20.80
   5  11  -2  359.06   19.00
  -5 -11   2  337.77   18.40
   4  11  -2  101.59   10.40
   4  11  -2   89.99    8.80
   4  11  -2  104.09    9.80
   4  11  -2  111.99   14.20
  -4 -11   2   74.89    9.70
   3  11  -2  102.89   16.70
   3  11  -2  106.09    9.80
   3  11  -2   97.09    9.00
   3  11  -2  118.29   10.50
  -3 -11   2  108.79   12.10
  -3 -11   2  122.09   10.00
   2  11  -2  103.39   10.20
  -2 -11   2  132.09   15.60
  -2 -11   2  117.69   13.00
  -2 -11   2  110.79   11.70
  -2 -11   2  114.49    9.40
   1  11  -2   18.90    5.20
   1  11  -2    7.10    3.30
  -1 -11   2    6.50    5.40
  -1 -11   2    2.30    3.20
  -1 -11   2   10.70    6.60
  -1 -11   2   14.60    5.80
   0 -11   2   56.69    6.70
   0 -11   2   59.49   10.30
   1 -11   2    9.00    5.20
   1 -11   2   -2.80    4.70
   1 -11   2    5.80    5.90
   2 -11   2   13.50    5.10
   2 -11   2   18.00    7.00
   2 -11   2   19.30    6.70
   3 -11   2    9.10    6.00
   3 -11   2    4.50    4.70
   3 -11   2   -7.50    6.60
   4 -11   2   21.00    7.50
   5 -11   2    4.70    8.40
   5 -11   2    3.70    5.00
   6 -11   2   14.40    5.50
   6 -11   2   16.70    9.50
   7 -11   2   40.80   18.10
   8 -11   2   11.00    5.40
   8 -11   2   13.10    8.70
   9 -11   2   63.09    8.20
   9 -11   2   45.40   10.60
  10 -11   2   79.09    8.50
  10 -11   2   75.59   13.30
  11  10  -2    7.90    3.10
  10  10  -2    1.20    3.20
 -10 -10   2   12.70    5.60
   9  10  -2  147.99   11.90
  -9 -10   2  184.18   13.60
  -8 -10   2   26.10    7.80
  -8 -10   2   22.10    5.90
   7  10  -2   33.80    6.80
  -7 -10   2   40.10    7.50
  -7 -10   2   31.60    6.60
   6  10  -2  206.78   14.70
   6  10  -2  229.78   15.80
  -6 -10   2  209.28   13.50
  -6 -10   2  230.38   15.60
   5  10  -2  276.57   15.80
  -5 -10   2  260.87   16.00
   4  10  -2  119.49    9.90
   4  10  -2   86.89   12.70
  -4 -10   2  120.19   10.80
   3  10  -2   52.39    7.10
   3  10  -2   54.19    7.40
   3  10  -2   55.79    6.90
  -3 -10   2   39.50    6.60
  -3 -10   2   51.79    8.30
   2  10  -2  464.05   18.20
   2  10  -2  451.05   19.70
  -2 -10   2  420.46   21.10
  -2 -10   2  460.95   21.50
  -1 -10   2  506.15   22.50
  -1 -10   2  471.45   19.40
   0 -10   2  342.17   18.10
   0 -10   2  319.67   14.70
   1 -10   2  338.57   17.10
   1 -10   2  359.16   19.40
   2 -10   2  273.17   17.00
   3 -10   2   99.99   13.30
   3 -10   2   75.49   11.30
   3 -10   2   66.99    9.50
   4 -10   2  322.77   17.20
   4 -10   2  323.67   19.60
   4 -10   2  300.57   23.70
   5 -10   2  676.33   33.70
   6 -10   2   92.79   11.00
   6 -10   2   85.29   15.30
   7 -10   2    1.50    8.70
   7 -10   2   -2.70    4.50
   8 -10   2   15.30    6.10
   8 -10   2   -4.40    8.00
   9 -10   2   78.29   11.90
   9 -10   2   54.09   12.00
  10 -10   2   25.50    8.60
  10 -10   2   27.90    6.10
  11   9  -2  134.99    9.00
  10   9  -2  331.67   16.30
 -10  -9   2  286.87   18.20
   9   9  -2  334.47   17.60
  -9  -9   2  317.47   18.20
   8   9  -2  200.38   13.60
  -8  -9   2  178.58   14.10
  -8  -9   2  188.18   13.50
   7   9  -2  158.98   13.10
  -7  -9   2  129.59   13.20
   6   9  -2  283.07   17.30
   6   9  -2  276.37   16.00
  -6  -9   2  314.07   17.90
  -6  -9   2  280.97   15.10
   5   9  -2  207.48   13.10
   5   9  -2  211.48   14.80
  -5  -9   2  192.08   13.90
  -5  -9   2  225.28   12.60
   4   9  -2  185.78   11.60
   4   9  -2  186.18   11.70
   4   9  -2  154.88   13.90
  -4  -9   2  179.18   13.30
   3   9  -2   73.69    7.10
   3   9  -2   72.49    7.60
   3   9  -2   86.49    9.10
  -3  -9   2   61.59    8.50
  -3  -9   2   89.39   11.10
   2   9  -2   52.89    6.20
  -2  -9   2   59.09    9.00
   1   9  -2    8.40    3.20
  -1  -9   2    4.50    4.10
   0  -9   2   18.60    5.40
   2  -9   2    6.10    4.50
   3  -9   2   29.80    6.00
   3  -9   2   25.70    6.50
   4  -9   2   56.29   10.90
   4  -9   2   68.69   10.30
   4  -9   2   57.09    7.80
   5  -9   2   19.90    5.50
   5  -9   2   -1.00    8.20
   6  -9   2   27.20   10.70
   6  -9   2   25.50    6.90
   6  -9   2   25.90    6.70
   7  -9   2  120.09   12.00
   7  -9   2   83.09   14.80
   7  -9   2  104.59   12.50
   8  -9   2   10.50    6.10
   8  -9   2    3.00    9.00
   8  -9   2    2.70    5.70
   9  -9   2   61.69    8.90
   9  -9   2   50.09    7.00
   9  -9   2   53.89   12.20
  10  -9   2   58.39   10.90
  10  -9   2   60.89    8.00
  10  -9   2   63.09    8.10
  11  -9   2   90.29   13.00
  11   8  -2    7.60    3.40
  10   8  -2   72.19    8.50
   9   8  -2   69.79   10.70
  -9  -8   2   61.49    9.00
  -9  -8   2   78.79   12.40
   8   8  -2   18.80    7.80
  -8  -8   2   22.80    7.50
  -8  -8   2   22.80    5.90
   7   8  -2   60.99    9.90
   7   8  -2   76.09   13.20
  -7  -8   2   69.99    8.50
  -7  -8   2   66.49   10.00
   6   8  -2  355.36   17.40
   6   8  -2  324.07   20.90
   6   8  -2  347.37   18.70
  -6  -8   2  374.26   19.70
  -6  -8   2  363.46   17.20
   5   8  -2   98.19   16.90
  -5  -8   2  138.49   12.70
   4   8  -2  278.37   14.00
   4   8  -2  262.37   12.80
  -4  -8   2  296.27   13.80
   3   8  -2  202.58   10.40
   3   8  -2  199.08   11.00
   2   8  -2  961.50   30.30
  -2  -8   2  919.91   32.80
   1   8  -2  567.74   19.50
   1   8  -2  566.44   20.30
  -1  -8   2  531.95   22.30
   0   8  -2  296.17   13.90
   0  -8   2  290.47   15.30
   1  -8   2 1034.20   35.90
   2  -8   2  450.45   20.30
   3  -8   2  136.29   11.50
   4  -8   2  327.07   16.90
   4  -8   2  357.76   23.20
   5  -8   2  167.88   18.40
   5  -8   2  134.69   13.80
   5  -8   2  148.79   12.00
   6  -8   2  140.59   12.00
   6  -8   2  123.39   18.40
   6  -8   2  163.18   13.60
   7  -8   2  128.99   19.10
   7  -8   2  116.59   12.50
   7  -8   2  135.59   13.00
   8  -8   2   48.20   12.10
   8  -8   2   50.09    8.30
   8  -8   2   39.80    7.20
   9  -8   2   15.50    5.60
   9  -8   2    6.60    9.10
   9  -8   2   26.00    7.60
  10  -8   2   13.00    8.80
  10  -8   2    8.20    4.60
  10  -8   2   21.70    6.70
  11  -8   2   14.30    7.50
  11  -8   2    8.20    3.60
  11   7  -2  161.78   10.10
  10   7  -2  307.37   16.20
  10   7  -2  311.87   20.00
 -10  -7   2  292.17   15.50
   9   7  -2  312.07   17.00
   9   7  -2  302.67   20.80
  -9  -7   2  325.17   18.00
  -9  -7   2  320.67   15.10
   8   7  -2  152.08   12.60
   8   7  -2  111.79   16.00
  -8  -7   2  161.08   16.00
  -8  -7   2  148.19   10.00
  -8  -7   2  138.89   11.50
  -8  -7   2  149.29   11.30
   7   7  -2  195.78   14.30
  -7  -7   2  213.68   11.60
  -7  -7   2  213.38   13.00
  -7  -7   2  231.28   16.40
  -7  -7   2  196.28   12.20
   6   7  -2  282.27   16.90
   6   7  -2  274.67   19.40
  -6  -7   2  348.57   14.90
  -6  -7   2  318.97   14.30
  -6  -7   2  328.27   21.70
   5   7  -2  326.77   17.80
   5   7  -2  357.26   15.90
  -5  -7   2  363.96   14.90
  -5  -7   2  351.56   14.90
   4   7  -2  516.85   20.10
   3   7  -2  241.28   11.90
   3   7  -2  246.38   11.20
  -3  -7   2  244.38   11.60
   2   7  -2   14.50    3.70
   2   7  -2   14.10    3.80
  -2  -7   2   12.40    5.00
   1   7  -2   23.50    4.20
   1   7  -2   22.80    3.90
  -1  -7   2   22.10    5.20
   0  -7   2  373.96   16.70
   1  -7   2    9.10    4.40
   2  -7   2   77.19    9.40
   3  -7   2    3.90    4.30
   5  -7   2   31.10    8.60
   6  -7   2   40.80   11.10
   6  -7   2   37.40    6.80
   6  -7   2   39.90    6.80
   7  -7   2  137.99   12.60
   7  -7   2  135.09   20.00
   8  -7   2   14.60    9.90
   8  -7   2   19.00    6.30
   8  -7   2   29.90    7.00
   9  -7   2  148.89   15.20
   9  -7   2  109.49   24.40
   9  -7   2  134.59   15.50
  10  -7   2  183.18   20.10
  10  -7   2  160.38   13.80
  10  -7   2  179.98   13.50
  11  -7   2  104.99   15.30
  11  -7   2  103.89    9.20
  11   6  -2   77.29   11.90
  11   6  -2   83.29    7.90
 -11  -6   2   72.79    6.90
  10   6  -2   45.50    7.30
  10   6  -2   32.20    8.50
 -10  -6   2   35.70    6.40
   9   6  -2   77.19    9.30
   9   6  -2   74.59   11.50
  -9  -6   2   69.19    7.90
  -9  -6   2   70.79    9.20
   8   6  -2   16.40    9.40
   8   6  -2   16.00    5.20
  -8  -6   2   18.00    4.60
  -8  -6   2   12.40    4.70
  -8  -6   2   24.80    5.40
  -8  -6   2   17.30    9.90
   7   6  -2    8.80    7.10
  -7  -6   2    5.40    3.70
  -7  -6   2    6.40    4.00
  -7  -6   2    4.50    3.70
   6   6  -2  343.07   23.20
   6   6  -2  321.17   18.10
  -6  -6   2  342.47   15.10
  -6  -6   2  350.96   15.10
  -5  -6   2  828.42   27.70
  -5  -6   2  854.81   29.20
   4   6  -2  674.73   24.20
  -4  -6   2  715.03   23.30
  -4  -6   2  697.83   24.20
   3   6  -2  327.57   13.90
   3   6  -2  338.77   13.10
  -3  -6   2  339.27   13.80
  -3  -6   2  324.97   12.60
   2   6  -2  602.54   20.10
   2   6  -2  609.24   20.80
  -2  -6   2  607.94   20.20
   1   6  -2  875.81   26.50
  -1  -6   2  854.71   28.10
   0  -6   2  732.33   25.10
   2  -6   2  461.65   18.80
   5  -6   2  620.94   26.40
   5  -6   2  668.43   31.90
   6  -6   2  362.56   20.00
   6  -6   2  384.26   18.50
   7  -6   2   69.79   14.10
   7  -6   2   90.99   11.90
   7  -6   2   70.19   10.40
   8  -6   2   61.79    9.20
   8  -6   2   66.59   13.60
   8  -6   2   57.09    8.70
   9  -6   2   40.70   12.30
   9  -6   2   27.60    7.70
  10  -6   2   32.80    7.20
  10  -6   2   40.20   11.20
  11  -6   2   11.20    8.10
  11  -6   2   10.10    4.30
  12   5  -2   35.50    6.90
  11   5  -2  207.98   11.60
  11   5  -2  201.58   16.70
 -11  -5   2  217.18   11.50
  10   5  -2  242.58   14.20
  10   5  -2  265.07   20.10
 -10  -5   2  271.37   14.60
 -10  -5   2  266.97   13.60
   9   5  -2  226.18   20.00
   9   5  -2  251.17   15.10
  -9  -5   2  236.48   13.00
  -9  -5   2  234.98   13.80
   8   5  -2  346.97   18.30
  -8  -5   2  331.87   16.90
  -8  -5   2  329.47   16.00
  -8  -5   2  339.77   18.50
   7   5  -2  154.08   16.40
   7   5  -2  140.99   11.40
  -7  -5   2  131.39   10.00
  -7  -5   2  142.79   10.00
   6   5  -2   59.69   10.60
  -6  -5   2   73.39    7.20
  -6  -5   2   80.09    7.90
  -6  -5   2   68.19    6.80
  -5  -5   2  526.75   20.10
  -5  -5   2  547.35   19.20
   4   5  -2  303.87   13.20
  -4  -5   2  335.27   13.70
  -4  -5   2  312.17   12.70
   3   5  -2  198.68    8.80
  -3  -5   2  194.88    8.70
   2   5  -2   76.89    5.70
   2   5  -2   87.49    5.60
  -2  -5   2   76.69    5.60
   1   5  -2   53.19    4.60
   1   5  -2   56.39    4.50
   0   5  -2  556.84   17.70
   0  -5   2  589.94   19.70
   1  -5   2   88.29    7.10
   2  -5   2    7.50    3.40
   6  -5   2  129.59   14.90
   6  -5   2  105.39   16.60
   7  -5   2  119.19   18.90
   7  -5   2  141.39   13.50
   7  -5   2  127.59   11.70
   8  -5   2  133.29   14.60
   8  -5   2  143.09   13.50
   8  -5   2  137.79   21.50
   9  -5   2  285.47   20.10
   9  -5   2  260.57   25.70
   9  -5   2  253.77   18.40
  10  -5   2  269.27   17.70
  10  -5   2  268.67   24.10
  10  -5   2  247.98   16.10
  11  -5   2  102.99   16.80
  11  -5   2  119.99   11.00
  12  -5   2   53.79    7.10
  12  -5   2   46.60    8.50
  12   4  -2   22.20    6.20
 -12  -4   2   17.70    3.80
 -12  -4   2   24.60    4.90
  11   4  -2  166.58   10.00
  11   4  -2  173.78   16.30
 -11  -4   2  143.09   10.10
 -11  -4   2  148.69   11.40
  10   4  -2  179.28   18.30
  10   4  -2  202.28   12.80
 -10  -4   2  230.68   12.60
 -10  -4   2  194.38   13.00
   9   4  -2  119.49   10.90
   9   4  -2  110.79   17.70
  -9  -4   2  132.79   10.30
  -9  -4   2  123.99   10.40
   8   4  -2    6.30    8.80
   8   4  -2   27.00    6.20
  -8  -4   2   27.90    5.50
  -8  -4   2   20.70    4.90
   7   4  -2  150.98   16.60
   7   4  -2  137.39   11.10
  -7  -4   2  105.29    9.30
  -6  -4   2  757.92   25.90
  -6  -4   2  784.52   27.00
  -5  -4   2 1663.03   48.90
  -5  -4   2 1591.54   47.80
   4   4  -2  665.23   22.80
  -4  -4   2  694.63   22.40
  -4  -4   2  729.63   23.30
   3   4  -2  284.77   11.30
   3   4  -2  281.57   10.90
  -3  -4   2  278.67   10.70
  -3  -4   2  299.97   11.50
   2   4  -2   44.40    4.60
   2   4  -2   46.50    4.30
  -2  -4   2   52.19    4.30
   1   4  -2  726.93   21.80
  -1  -4   2  704.13   21.50
   1  -4   2 1767.12   50.79
   6  -4   2  400.06   24.90
   6  -4   2  306.67   16.90
   7  -4   2  132.79   14.00
   7  -4   2  118.09   11.70
   7  -4   2  170.58   20.30
   8  -4   2   27.40    7.80
   8  -4   2   49.99   12.80
   9  -4   2   51.99   12.20
   9  -4   2   57.99    9.80
   9  -4   2   50.29    8.80
  10  -4   2   19.80   10.10
  11  -4   2    7.00    4.50
  11  -4   2    2.70    7.70
  12  -4   2    3.10    3.20
  12  -4   2    2.20    6.20
 -12  -3   2   31.40    5.50
  11   3  -2  156.68   18.40
  11   3  -2  185.08   17.00
 -11  -3   2  203.78   12.90
 -11  -3   2  195.28   11.20
  10   3  -2  423.26   28.30
 -10  -3   2  447.86   20.90
 -10  -3   2  473.15   20.10
   9   3  -2  486.15   24.00
   9   3  -2  538.15   29.70
   9   3  -2  486.95   21.60
  -9  -3   2  517.15   21.10
  -9  -3   2  504.35   21.10
   8   3  -2   86.09    9.40
   8   3  -2   90.19   14.00
   8   3  -2   75.29    9.70
  -8  -3   2   77.79    8.00
  -8  -3   2   83.79    9.50
   7   3  -2   -6.40    6.50
   7   3  -2   -1.50    7.60
  -7  -3   2    7.00    3.10
  -7  -3   2    4.30    4.60
  -6  -3   2   10.40    3.30
  -5  -3   2  369.06   14.70
  -4  -3   2  682.33   21.80
  -4  -3   2  700.63   22.40
   3   3  -2  481.15   16.10
  -3  -3   2  481.05   15.90
  -3  -3   2  512.05   16.40
   2   3  -2   68.39    4.60
  -2  -3   2   72.99    4.70
   1   3  -2  335.57   11.50
  -1  -3   2  373.26   11.80
   1  -3   2    3.10    2.40
   7  -3   2  267.07   15.80
   7  -3   2  293.77   23.60
   8  -3   2  171.88   16.80
   8  -3   2  204.88   35.10
   9  -3   2  249.78   24.10
   9  -3   2  219.68   17.10
   9  -3   2  293.27   18.60
  10  -3   2  268.37   23.60
  10  -3   2  300.47   19.00
  11  -3   2  209.18   20.00
  11  -3   2  227.68   15.10
  12  -3   2   73.69    8.20
  12  -3   2   90.89   13.00
  12   2  -2   31.90   11.00
 -12  -2   2   25.60    5.80
  11   2  -2  106.69   10.80
  11   2  -2  129.09   16.10
 -11  -2   2  119.59   10.60
 -11  -2   2  138.89    9.90
  10   2  -2  281.67   21.60
  10   2  -2  241.08   16.10
 -10  -2   2  234.68   13.70
 -10  -2   2  245.58   14.20
   9   2  -2   61.79   12.00
   9   2  -2   39.40    7.80
   9   2  -2   53.79    8.00
  -9  -2   2   58.49    7.40
  -9  -2   2   51.49    7.90
   8   2  -2   28.20    7.50
   8   2  -2   51.89   11.60
  -8  -2   2   26.80    4.70
  -8  -2   2   33.80    6.30
   7   2  -2  340.07   23.30
   7   2  -2  285.77   18.10
  -6  -2   2  459.65   16.80
  -4  -2   2  971.70   28.70
  -4  -2   2  918.91   28.00
   3   2  -2  437.96   14.60
  -3  -2   2  468.05   14.90
  -3  -2   2  454.35   14.50
   2   2  -2  690.53   20.60
  -2  -2   2  694.73   20.60
   1   2  -2 1020.30   29.20
  -1  -2   2 1051.59   29.20
   0   2  -2 1761.62   48.10
   7  -2   2  240.58   21.50
   8  -2   2    6.60   10.20
   8  -2   2   41.90    8.00
   8  -2   2   25.40    8.20
   9  -2   2    4.90    5.80
   9  -2   2  -14.30    9.40
  10  -2   2   15.80   17.70
  11  -2   2    8.20    4.70
  11  -2   2    4.60    7.90
  12  -2   2    5.20    6.40
  12  -2   2   -1.80    3.50
  12   1  -2    8.80    6.90
  12   1  -2   13.00    4.20
 -12  -1   2   16.60    4.90
  11   1  -2  225.48   19.60
  11   1  -2  223.48   14.30
 -11  -1   2  224.28   12.60
  10   1  -2  480.15   29.40
  10   1  -2  475.05   22.80
 -10  -1   2  450.85   19.90
   9   1  -2  375.36   26.90
   9   1  -2  403.86   17.50
   9   1  -2  405.66   21.10
  -9  -1   2  381.56   17.40
   8   1  -2  106.69   12.50
   8   1  -2  116.89    9.80
   8   1  -2  131.19   18.30
   7   1  -2    8.40    8.40
   7   1  -2   16.50    5.90
   1   1  -2  333.07   10.30
  -1  -1   2  353.56   10.40
   0   1  -2  633.84   17.80
   0  -1   2  629.04   17.70
  -1   1  -2   17.00    1.90
   7  -1   2  440.56   21.50
   7  -1   2  461.75   28.80
   8  -1   2  187.38   21.30
   8  -1   2  178.78   15.30
   9  -1   2  454.75   24.60
   9  -1   2  471.85   30.90
  10  -1   2  443.16   25.40
  10  -1   2  428.36   30.60
 -11   1  -2  121.29   10.60
  11  -1   2  120.09   17.10
  11  -1   2  131.89   11.90
 -12   1  -2  162.48   10.90
  12  -1   2  163.38   10.80
  12  -1   2  164.58   15.10
  12   0  -2   43.70    9.10
  11   0  -2  250.07   20.70
  11   0  -2  268.37   15.70
  10   0  -2  233.98   20.90
  10   0  -2  266.77   17.40
  10   0  -2  286.67   23.30
   9   0  -2   59.19    9.10
   9   0  -2   72.69   13.70
   8   0  -2   42.00    7.80
   8   0  -2   64.99   16.10
   7   0  -2  268.57   16.90
   7   0  -2  237.48   20.80
   0   0  -2 2886.71   76.79
   0   0   2 2841.02   76.79
  -1   0  -2  674.73   18.60
   1   0   2  644.94   18.70
  -2   0  -2  807.52   23.20
   7   0   2  207.38   20.80
   7   0   2  242.28   12.70
  -8   0  -2  106.49   11.80
   8   0   2  129.29   12.80
   8   0   2  129.39    9.90
  -9   0  -2    0.80    4.00
   9   0   2    1.60    6.10
   9   0   2   -7.40    9.50
  10   0   2   40.50    8.00
  10   0   2   66.09   12.80
 -11   0  -2   16.80    4.80
  11   0   2   15.60    8.90
  11   0   2   16.10    5.80
  12   0   2   29.90    7.10
  12   0   2   17.90    4.50
  12  -1  -2   11.80    4.50
  12  -1  -2    6.80    7.30
  11  -1  -2  211.38   19.50
  11  -1  -2  215.28   14.10
  10  -1  -2  436.96   23.00
  10  -1  -2  485.25   29.20
   9  -1  -2  416.86   22.60
   9  -1  -2  410.06   28.40
   8  -1  -2  122.79   13.20
   8  -1  -2  117.49   18.10
   7  -1  -2   13.00    7.70
   7  -1  -2    7.20    5.90
   1  -1  -2  298.27   10.00
  -1  -1  -2   19.40    2.10
   1   1   2   20.10    2.20
  -2  -1  -2 2339.77   62.49
   2   1   2 2207.88   62.29
  -3  -1  -2  131.99    6.00
  -3  -1  -2  118.99    6.20
  -4  -1  -2  613.24   19.70
  -6  -1  -2  579.84   20.30
  -7  -1  -2  472.35   20.10
   7   1   2  398.76   32.70
   7   1   2  498.55   20.10
  -8  -1  -2  166.78   10.60
   8   1   2  152.78   14.50
   8   1   2  176.88   11.20
   8   1   2  142.09   21.00
  -9  -1  -2  421.06   19.90
  -9  -1  -2  427.96   19.20
   9   1   2  436.96   23.40
   9   1   2  451.65   29.10
 -10  -1  -2  399.16   18.60
  10   1   2  374.96   33.60
 -11  -1  -2  123.59   10.80
  11   1   2  106.29   11.10
  11   1   2  123.49   16.30
 -12  -1  -2  153.58    9.40
  12   1   2  169.98   13.70
  12   1   2  161.18   10.40
  12  -2  -2   29.40    8.40
  12  -2  -2   33.90    5.60
  11  -2  -2  131.29   17.30
  11  -2  -2  113.39   10.80
  10  -2  -2  232.18   16.70
  10  -2  -2  276.57   24.00
   9  -2  -2   55.29    8.80
   9  -2  -2   57.49   12.60
   8  -2  -2   32.30   10.60
   8  -2  -2   31.70    7.50
   8  -2  -2   36.90   12.60
   0  -2  -2 1577.14   44.10
  -1  -2  -2  734.63   22.10
   1   2   2  776.12   22.00
  -2  -2  -2 1688.43   47.60
   2   2   2 1729.33   47.80
  -3  -2  -2   71.89    5.10
  -3  -2  -2   67.89    4.50
   3   2   2   67.29    4.50
  -4  -2  -2  978.60   29.70
  -4  -2  -2  974.60   29.60
  -5  -2  -2  698.83   23.10
  -5  -2  -2  688.23   22.90
  -7  -2  -2  210.88   13.20
   7   2   2  187.78   22.40
   7   2   2  196.38   12.60
  -8  -2  -2   37.50    6.40
  -8  -2  -2   29.20    5.50
   8   2   2   37.80   11.90
   8   2   2   37.80    7.70
   8   2   2   28.20    5.80
  -9  -2  -2    4.20    4.40
  -9  -2  -2   12.20    4.70
   9   2   2   22.10    9.70
   9   2   2    4.70    6.10
 -10  -2  -2   33.50    6.50
  10   2   2   36.00    8.20
  10   2   2   20.00    6.90
 -11  -2  -2    5.00    3.50
 -11  -2  -2   -0.90    4.90
  11   2   2   -5.80    6.80
  11   2   2   -2.80    4.60
 -12  -2  -2    5.30    3.10
  12   2   2   -2.90    5.40
  12  -3  -2   41.80   10.80
  11  -3  -2  179.28   18.70
  11  -3  -2  152.78   12.30
  10  -3  -2  467.65   25.90
  10  -3  -2  495.45   30.50
   9  -3  -2  523.05   32.30
   9  -3  -2  504.05   25.30
   8  -3  -2   86.59   11.70
   8  -3  -2   88.49   13.70
   8  -3  -2  129.19   19.70
   7  -3  -2   -4.90    7.70
   7  -3  -2   -4.30    5.20
   2  -3  -2   69.99    6.40
   1  -3  -2  355.16   13.40
   0  -3  -2   65.19    5.70
  -1  -3  -2    2.70    1.70
   1   3   2    3.90    1.90
  -2  -3  -2    2.10    1.90
   2   3   2    1.40    1.90
  -3  -3  -2   10.90    2.60
  -3  -3  -2   16.40    3.00
   3   3   2   10.50    2.60
  -4  -3  -2  486.35   16.70
  -4  -3  -2  465.55   16.70
  -5  -3  -2  479.55   17.40
  -5  -3  -2  482.95   17.70
  -6  -3  -2  418.16   16.50
  -6  -3  -2  440.26   17.00
   6   3   2  405.76   18.80
  -7  -3  -2  305.27   15.10
  -7  -3  -2  301.57   15.00
  -7  -3  -2  308.47   14.50
   7   3   2  309.77   22.70
   7   3   2  314.37   16.20
  -8  -3  -2  178.48   11.80
  -8  -3  -2  188.28   12.10
   8   3   2  174.58   15.20
   8   3   2  213.78   21.70
  -9  -3  -2  233.78   14.10
  -9  -3  -2  229.28   13.40
   9   3   2  247.98   16.70
   9   3   2  250.37   21.80
 -10  -3  -2  310.07   16.10
 -10  -3  -2  294.17   14.80
  10   3   2  276.77   16.70
  10   3   2  297.07   15.30
  10   3   2  313.77   21.80
 -11  -3  -2  228.78   12.30
  11   3   2  243.48   17.90
 -12  -3  -2   49.20    7.30
  12   3   2   63.59    9.90
  12  -4  -2   11.00    4.00
  11  -4  -2  151.98   12.20
  11  -4  -2  166.88   18.60
  10  -4  -2  229.48   22.70
  10  -4  -2  223.48   16.10
   9  -4  -2  130.49   19.30
   9  -4  -2  100.29   12.60
   8  -4  -2   26.70   10.20
   8  -4  -2   13.30   10.00
   8  -4  -2   11.70    6.40
   8  -4  -2   27.50    6.80
   7  -4  -2  146.39   17.20
   7  -4  -2   96.39   11.80
   7  -4  -2  135.19   12.80
   2  -4  -2   53.99    6.70
   1  -4  -2  731.43   24.00
   0  -4  -2 5772.82  157.08
   1   4   2 1707.23   48.10
  -2  -4  -2  429.86   14.30
   2   4   2  424.46   14.50
   2   4   2  414.06   14.20
  -3  -4  -2  164.88    7.90
  -3  -4  -2  168.88    8.00
   3   4   2  156.48    8.00
  -4  -4  -2  246.58   11.00
  -4  -4  -2  258.07   11.20
   4   4   2  252.57   11.10
  -5  -4  -2  320.47   13.40
  -6  -4  -2  351.76   16.00
  -6  -4  -2  374.46   15.40
  -6  -4  -2  370.26   15.60
   6   4   2  365.76   17.50
  -7  -4  -2  171.68   10.60
  -7  -4  -2  157.28   10.40
  -7  -4  -2  155.88   10.50
   7   4   2  167.58   12.00
  -8  -4  -2   33.50    6.10
  -8  -4  -2   32.10    5.90
  -8  -4  -2   47.50    7.70
   8   4   2   50.59    8.20
  -9  -4  -2   63.49    7.90
  -9  -4  -2   64.79    8.70
   9   4   2   55.79   11.30
 -10  -4  -2    2.00    4.90
 -10  -4  -2    2.90    3.50
  10   4   2    4.80    7.80
  10   4   2    9.70    4.20
 -11  -4  -2   -1.80    4.70
 -11  -4  -2    0.50    3.20
  11   4   2   -3.20    6.10
  12  -5  -2   31.70    8.30
  12  -5  -2   54.59    7.00
  11  -5  -2  209.28   14.10
  11  -5  -2  241.78   20.70
  10  -5  -2  266.47   23.30
  10  -5  -2  232.18   16.10
   9  -5  -2  248.28   23.00
   9  -5  -2  242.68   16.80
   9  -5  -2  194.28   16.30
   8  -5  -2  373.56   26.30
   8  -5  -2  309.77   18.10
   8  -5  -2  351.46   21.70
   7  -5  -2  138.79   12.70
   7  -5  -2  105.69   12.90
   7  -5  -2  133.09   17.80
   6  -5  -2   42.80    7.40
   3  -5  -2  175.68   12.00
   2  -5  -2   68.59    7.80
   1  -5  -2   55.49    7.10
   0  -5  -2  582.44   20.40
   1   5   2   83.09    5.10
   1   5   2   76.89    6.10
  -2  -5  -2    3.90    2.20
   2   5   2    7.40    2.60
   2   5   2    7.60    2.60
  -3  -5  -2    8.90    3.00
   3   5   2    8.10    3.10
   3   5   2    9.90    3.30
  -4  -5  -2  206.88   10.20
  -4  -5  -2  234.18   10.70
   4   5   2  211.28   10.40
  -5  -5  -2  309.37   13.50
  -6  -5  -2  122.59    8.80
  -6  -5  -2  107.89    8.60
   6   5   2  121.49   12.10
  -7  -5  -2  104.39    9.20
  -7  -5  -2  121.99    9.60
  -7  -5  -2  131.89    9.50
   7   5   2  136.29   16.90
   7   5   2  115.39   11.00
  -8  -5  -2  129.29   10.70
  -8  -5  -2  140.29   10.10
  -8  -5  -2  138.59   11.50
   8   5   2  137.99   11.70
   8   5   2  142.39   18.70
  -9  -5  -2  278.27   18.60
  -9  -5  -2  292.07   14.60
   9   5   2  303.27   16.80
   9   5   2  290.77   21.70
 -10  -5  -2  247.38   14.70
 -10  -5  -2  267.07   13.60
  10   5   2  305.07   19.60
  10   5   2  287.17   15.30
 -11  -5  -2  107.29    7.80
  11   5   2  108.99   12.10
  11   5   2  121.59    8.70
  12  -6  -2   10.80    6.30
  12  -6  -2    5.40    3.40
  11  -6  -2   91.69    9.90
  11  -6  -2   77.59   12.40
  10  -6  -2   27.70   10.40
  10  -6  -2   38.20    6.90
   9  -6  -2   69.39    9.50
   9  -6  -2   67.39   12.90
   9  -6  -2   70.19   10.70
   8  -6  -2   24.50    6.20
   8  -6  -2    7.10    9.80
   8  -6  -2   20.80    6.90
   7  -6  -2   13.30    5.50
   7  -6  -2   -7.80    7.50
   7  -6  -2   -3.40    4.90
   6  -6  -2  301.57   16.30
   6  -6  -2  301.37   17.60
   6  -6  -2  344.57   22.60
   4  -6  -2  593.74   23.80
   3  -6  -2  298.97   15.50
   2  -6  -2  578.84   22.60
   1  -6  -2  837.62   32.00
   0  -6  -2  712.03   24.90
   1   6   2  958.10   28.80
  -2  -6  -2  469.65   16.30
   2   6   2  479.55   17.00
   2   6   2  470.35   16.40
   3   6   2  103.09    6.90
   3   6   2  102.79    7.40
  -4  -6  -2  423.66   16.50
   4   6   2  426.96   16.20
   4   6   2  430.96   17.00
  -5  -6  -2  671.53   23.20
   5   6   2  652.43   23.90
  -6  -6  -2  409.16   17.70
  -6  -6  -2  414.76   17.30
  -6  -6  -2  438.86   17.10
  -6  -6  -2  389.56   20.70
   6   6   2  438.06   23.70
   6   6   2  394.36   19.60
  -7  -6  -2   61.89    9.60
  -7  -6  -2   80.69    7.90
  -7  -6  -2   85.09    8.50
   7   6   2   61.29   11.80
   7   6   2   59.59    9.50
  -8  -6  -2   70.39   10.10
  -8  -6  -2   61.99    9.30
  -8  -6  -2   68.69    8.00
  -8  -6  -2   65.29    8.10
   8   6   2   51.99   11.40
  -9  -6  -2   32.20    7.20
  -9  -6  -2   31.80    5.30
  -9  -6  -2   32.00    6.40
   9   6   2   21.10    6.20
 -10  -6  -2   17.80    4.10
  10   6   2   11.10    4.70
  10   6   2   20.00    7.50
  11   6   2    7.20    3.70
  12  -7  -2   42.70    7.70
  12  -7  -2   47.00    6.20
  11  -7  -2  155.08   16.80
  11  -7  -2  151.18   11.20
  10  -7  -2  294.07   17.10
  10  -7  -2  306.47   24.10
   9  -7  -2  313.27   26.20
   9  -7  -2  312.57   18.00
   8  -7  -2  163.98   20.60
   8  -7  -2  115.79   12.80
   8  -7  -2  129.49   13.00
   7  -7  -2  215.38   14.00
   7  -7  -2  210.18   15.30
   7  -7  -2  195.78   20.90
   6  -7  -2  297.47   21.20
   6  -7  -2  318.47   16.80
   6  -7  -2  274.77   16.00
   6  -7  -2  234.88   19.30
   5  -7  -2  323.97   20.90
   5  -7  -2  276.77   15.50
   4  -7  -2  447.96   20.40
   3  -7  -2  204.58   13.70
   2  -7  -2   15.10    5.70
   1  -7  -2   23.30    6.00
   0  -7  -2  375.36   17.10
   1   7   2    7.70    2.90
   2   7   2   79.99    6.70
   2   7   2   86.09    6.60
   3   7   2    3.60    2.80
   3   7   2    1.90    3.00
  -4  -7  -2   62.09    6.10
   4   7   2   64.09    6.70
   4   7   2   68.39    6.80
   5   7   2   47.40    7.60
  -6  -7  -2   33.30    6.90
  -6  -7  -2   35.80    6.00
   6   7   2   34.40    8.80
   6   7   2   38.40    7.00
  -7  -7  -2  128.99   11.20
  -7  -7  -2  166.58   15.10
  -7  -7  -2  168.28   11.40
  -7  -7  -2  152.48   10.30
   7   7   2  168.68   17.40
   7   7   2  139.29   12.70
  -8  -7  -2   25.90    7.70
  -8  -7  -2   29.90    6.50
   8   7   2   40.70    7.10
  -9  -7  -2  123.69   14.10
  -9  -7  -2  133.79   12.80
   9   7   2  150.48   15.30
  10   7   2  197.88   12.70
  11   7   2  120.69    8.90
  11  -8  -2    6.20    7.30
  11  -8  -2    2.20    3.30
  10  -8  -2   61.89   12.40
  10  -8  -2   65.79    9.10
   9  -8  -2   68.19   10.40
   9  -8  -2   55.89   20.20
   9  -8  -2   63.89    8.40
   8  -8  -2   19.60    6.30
   8  -8  -2   26.30    6.00
   8  -8  -2   22.40    9.20
   7  -8  -2   64.99   10.40
   7  -8  -2   45.50   10.10
   7  -8  -2   67.39    9.40
   6  -8  -2  306.27   17.40
   6  -8  -2  352.36   18.40
   6  -8  -2  359.16   23.40
   5  -8  -2  124.59   15.80
   5  -8  -2  149.19   11.10
   5  -8  -2  103.69   12.70
   4  -8  -2  223.78   13.90
   4  -8  -2  244.68   15.20
   3  -8  -2  188.28   13.50
   2  -8  -2  885.01   32.90
   1  -8  -2  533.15   23.10
   0  -8  -2  299.07   16.10
  -1  -8  -2  959.20   33.70
   1   8   2  986.80   30.40
   2   8   2  448.96   17.50
   2   8   2  445.16   16.90
   3   8   2  176.78    9.80
   3   8   2  179.28   10.50
  -4  -8  -2  351.56   17.50
  -4  -8  -2  336.37   18.80
   4   8   2  356.56   15.00
   4   8   2  357.56   16.00
  -5  -8  -2  162.48   12.20
   5   8   2  153.38   12.50
   5   8   2  160.28   12.40
  -6  -8  -2  142.39   10.20
  -6  -8  -2  134.99   13.00
   6   8   2  143.79   10.70
  -7  -8  -2  123.59   12.50
  -7  -8  -2  131.49   12.80
   7   8   2  131.89   16.30
   7   8   2  118.09   12.40
  -8  -8  -2   46.50    7.80
   8   8   2   65.89    9.60
  -9  -8  -2    4.20    6.40
   9   8   2   14.80    4.90
 -10  -8  -2   23.20    7.60
  10   8   2   23.80    4.90
  11   8   2    9.00    3.50
  11  -9  -2  113.59    8.30
  11  -9  -2  128.69   14.60
  10  -9  -2  294.47   15.40
  10  -9  -2  314.97   23.20
   9  -9  -2  333.47   25.20
   9  -9  -2  288.87   16.50
   9  -9  -2  339.97   17.70
   8  -9  -2  123.69   12.60
   8  -9  -2  124.69   18.50
   8  -9  -2  150.28   12.50
   7  -9  -2  128.49   12.50
   7  -9  -2  125.69   12.30
   7  -9  -2  155.28   19.50
   6  -9  -2  256.77   15.90
   6  -9  -2  235.18   20.60
   6  -9  -2  270.97   17.00
   6  -9  -2  249.08   15.70
   5  -9  -2  188.28   13.20
   5  -9  -2  187.28   18.40
   4  -9  -2  135.09   15.00
   4  -9  -2  127.89   16.90
   4  -9  -2  140.59   11.20
   3  -9  -2   67.89    9.00
   3  -9  -2   59.29   10.10
   2  -9  -2   48.90    8.10
   1  -9  -2   10.50    5.30
   0  -9  -2    4.80    4.80
  -1  -9  -2    1.60    4.50
   1   9   2    2.30    2.40
   2   9   2    4.00    2.80
   2   9   2    2.60    2.90
  -3  -9  -2   39.60    6.80
  -3  -9  -2   18.80    5.10
   3   9   2   28.40    5.50
   3   9   2   28.20    4.60
   3   9   2   28.80    5.30
  -4  -9  -2   51.29    8.40
  -4  -9  -2   62.89    9.10
   4   9   2   54.79    7.10
   4   9   2   56.29    8.00
   4   9   2   52.69    7.20
  -5  -9  -2    3.50    3.70
  -5  -9  -2   20.90    5.50
   5   9   2   11.80    4.50
  -6  -9  -2   16.60    7.70
  -6  -9  -2   29.10    5.90
   6   9   2   41.50    9.20
  -7  -9  -2  126.39   11.70
  -7  -9  -2  100.89   10.40
   7   9   2  107.59   11.80
   8   9   2    7.40    4.50
  -9  -9  -2   64.09   10.20
   9   9   2   70.09    8.60
 -10  -9  -2   91.09   10.60
  10   9   2   69.99    7.90
  11   9   2   98.89    7.40
  11 -10  -2   -3.00    5.80
  10 -10  -2    2.00    7.10
   9 -10  -2  133.39   18.30
   9 -10  -2  133.99   12.30
   8 -10  -2   18.90    5.10
   7 -10  -2   33.80   10.00
   7 -10  -2   30.10    6.90
   6 -10  -2  171.48   15.50
   6 -10  -2  227.38   20.40
   6 -10  -2  209.38   14.50
   5 -10  -2  226.28   17.40
   5 -10  -2  224.88   14.90
   5 -10  -2  268.27   20.90
   5 -10  -2  206.78   14.80
   4 -10  -2  105.29   10.20
   4 -10  -2   98.69   10.90
   4 -10  -2  120.09   14.30
   4 -10  -2   95.49   12.60
   3 -10  -2   37.50    6.80
   3 -10  -2   46.60    8.90
   3 -10  -2   33.10    6.30
   2 -10  -2  398.46   27.10
   2 -10  -2  358.46   17.80
   1 -10  -2  511.05   23.80
   1 -10  -2  479.25   25.50
   1 -10  -2  466.75   21.30
   0 -10  -2  375.96   19.90
   0 -10  -2  380.96   23.70
   0 -10  -2  352.56   18.00
  -1 -10  -2  379.86   19.70
  -1 -10  -2  370.66   18.30
  -1 -10  -2  330.47   15.60
   1  10   2  356.86   14.90
  -2 -10  -2  274.57   14.90
  -2 -10  -2  288.87   17.20
   2  10   2  271.57   15.00
   2  10   2  294.17   13.70
  -3 -10  -2   82.69    8.50
  -3 -10  -2   73.29   10.80
   3  10   2   89.29    9.30
  -4 -10  -2  330.07   17.40
  -4 -10  -2  336.47   19.70
   4  10   2  352.46   17.20
   4  10   2  331.57   16.60
   4  10   2  319.07   19.80
   4  10   2  367.36   18.20
   5  10   2  793.82   30.10
   5  10   2  757.12   32.10
  -6 -10  -2   90.09   10.50
   6  10   2   96.99   12.10
  -7 -10  -2    6.90    4.50
  -7 -10  -2   14.70    6.30
   7  10   2    5.30    4.70
   7  10   2   -6.90    7.40
  -8 -10  -2   11.70    5.00
   8  10   2   10.80    5.30
  -9 -10  -2   96.09   10.00
   9  10   2   73.89    9.10
  10  10   2   41.80    6.80
  10 -11  -2  111.49   14.20
   9 -11  -2  111.69   10.70
   9 -11  -2  109.69   16.50
   8 -11  -2  242.48   21.70
   8 -11  -2  221.78   15.00
   7 -11  -2  169.98   19.90
   7 -11  -2  165.08   17.10
   6 -11  -2  217.78   15.10
   6 -11  -2  239.38   20.70
   5 -11  -2  308.67   23.20
   5 -11  -2  320.87   17.20
   5 -11  -2  288.47   16.80
   5 -11  -2  284.37   20.30
   4 -11  -2   63.69   10.40
   4 -11  -2   94.49   12.90
   4 -11  -2   89.39   13.40
   4 -11  -2   79.89   10.00
   3 -11  -2   85.79   10.50
   3 -11  -2  101.39   13.00
   3 -11  -2   83.69   13.90
   3 -11  -2  104.19   10.20
   2 -11  -2   82.09    9.60
   2 -11  -2   60.89    9.80
   2 -11  -2   75.39   11.90
   1 -11  -2   15.00    6.00
   0 -11  -2   43.70    8.40
   0 -11  -2   41.60    7.10
   0 -11  -2   36.30    5.40
   0 -11  -2   55.79    8.00
  -1 -11  -2    7.70    3.50
  -1 -11  -2    6.60    5.00
  -1 -11  -2   10.00    6.60
  -1 -11  -2    0.90    6.80
   1  11   2    5.50    3.50
  -2 -11  -2   15.20    4.70
  -2 -11  -2   12.80    5.70
  -2 -11  -2   19.00    8.00
   2  11   2   15.30    4.20
   2  11   2   14.90    4.80
  -3 -11  -2   -0.40    3.30
  -3 -11  -2   -1.60    4.90
   3  11   2    2.40    3.50
   3  11   2    4.50    4.00
  -4 -11  -2    0.30    9.30
   4  11   2   15.60    5.10
   4  11   2   20.80    7.80
   4  11   2    5.90    7.30
   4  11   2   11.10    4.30
  -5 -11  -2   11.00    4.80
   5  11   2    9.60    6.50
  -6 -11  -2    8.40    4.40
   6  11   2    1.20    6.00
  -7 -11  -2   45.50    9.00
   7  11   2   54.79   10.70
  -8 -11  -2   12.60    4.80
   8  11   2    3.80    4.20
  -9 -11  -2   63.29    8.70
   9  11   2   67.59    8.20
 -10 -11  -2   80.69    8.80
  10  11   2   83.99    7.40
  10 -12  -2    5.70    6.40
   9 -12  -2   71.79   13.50
   9 -12  -2   65.79    8.80
   8 -12  -2   42.40   10.30
   8 -12  -2   36.60    6.70
   7 -12  -2   11.90    5.20
   7 -12  -2   12.30    9.20
   6 -12  -2   39.60   10.30
   6 -12  -2   50.59    7.80
   5 -12  -2  192.78   18.90
   5 -12  -2  181.68   18.10
   5 -12  -2  139.49   13.90
   5 -12  -2  149.69   13.20
   4 -12  -2  132.29   12.20
   4 -12  -2  134.29   16.50
   4 -12  -2  127.29   17.20
   4 -12  -2  161.58   12.70
   3 -12  -2  128.79   15.30
   3 -12  -2  124.09   16.30
   3 -12  -2  137.79   11.70
   3 -12  -2  122.69   13.50
   2 -12  -2  217.28   14.80
   2 -12  -2  227.48   18.00
   2 -12  -2  219.98   14.70
   2 -12  -2  235.98   18.40
   1 -12  -2  327.17   17.60
   1 -12  -2  305.07   17.90
   1 -12  -2  348.67   21.10
   0 -12  -2  163.58   12.90
   0 -12  -2  167.58   15.90
   0 -12  -2  163.68   13.20
   0 -12  -2  162.48   10.30
  -1 -12  -2  205.28   14.30
  -1 -12  -2  195.88   11.70
  -1 -12  -2  194.48   14.00
  -1 -12  -2  173.18   16.60
   1  12   2  202.38   11.90
   1  12   2  171.58   13.60
  -2 -12  -2  227.58   15.90
  -2 -12  -2  220.88   13.40
  -2 -12  -2  183.98   15.60
   2  12   2  224.08   13.00
   2  12   2  222.48   14.20
  -3 -12  -2   47.10    7.50
  -3 -12  -2   55.39    9.90
  -3 -12  -2   50.29    9.00
   3  12   2   46.30    7.10
   3  12   2   44.70    7.80
   3  12   2   51.39    7.70
  -4 -12  -2  114.29   13.40
  -4 -12  -2  104.69   10.20
   4  12   2   88.79    9.70
   4  12   2  112.59   16.90
   4  12   2   90.59    9.40
   4  12   2  104.39   13.50
  -5 -12  -2  347.37   18.50
   5  12   2  328.07   21.00
   5  12   2  360.36   19.00
  -6 -12  -2   61.69   10.20
   6  12   2   71.59   11.40
  -7 -12  -2   59.99    8.20
   7  12   2   62.39    9.40
  -8 -12  -2  102.89    9.50
   8  12   2   96.79   10.20
  -9 -12  -2   21.10    4.60
   9  12   2   19.50    4.60
   9 -13  -2   44.30    8.60
   9 -13  -2   44.60    6.10
   8 -13  -2   84.49   12.30
   8 -13  -2   95.69    9.60
   7 -13  -2  232.18   21.10
   7 -13  -2  230.18   14.50
   6 -13  -2  250.87   16.10
   6 -13  -2  273.77   21.90
   5 -13  -2  174.28   13.10
   5 -13  -2  138.09   18.10
   5 -13  -2  120.79   18.30
   5 -13  -2  142.09   15.60
   4 -13  -2   15.20    6.20
   4 -13  -2   17.00    8.40
   4 -13  -2   16.70    5.50
   4 -13  -2   18.50    8.50
   3 -13  -2   19.80    5.80
   3 -13  -2   16.10    5.70
   3 -13  -2    8.20    8.90
   3 -13  -2   19.10    8.20
   2 -13  -2   37.30    9.00
   2 -13  -2   42.30    7.10
   2 -13  -2   39.80    9.70
   2 -13  -2   47.10    8.00
   1 -13  -2   58.69   10.70
   1 -13  -2   52.69    8.10
   1 -13  -2   63.99    9.40
   0 -13  -2   92.19   11.90
   0 -13  -2   84.99   14.90
   0 -13  -2  100.79   11.20
  -1 -13  -2    3.00    5.10
  -1 -13  -2    4.20    3.60
  -1 -13  -2   19.30    6.20
   1  13   2    3.90    3.70
   1  13   2   11.70    5.20
  -2 -13  -2   71.89    8.30
  -2 -13  -2   65.39    9.50
  -2 -13  -2   67.49   11.30
   2  13   2   68.19    9.60
   2  13   2   63.19    8.60
  -3 -13  -2   11.60    6.10
  -3 -13  -2    6.50    4.00
  -3 -13  -2   15.60    6.50
   3  13   2    9.90    4.40
   3  13   2    5.00    4.10
  -4 -13  -2    7.40    4.20
   4  13   2    2.70    8.80
   4  13   2    8.90    4.20
   4  13   2   15.40    6.70
   5  13   2   -0.20    6.30
  -6 -13  -2   57.19    8.10
   6  13   2   81.49   11.00
  -7 -13  -2   21.40    5.00
   7  13   2   16.40    6.00
  -8 -13  -2   24.10    4.90
   8  13   2   18.40    5.10
  -9 -13  -2   47.30    6.60
   9  13   2   40.00    6.30
   8 -14  -2   24.00    5.20
   8 -14  -2   31.70    7.90
   7 -14  -2    9.50    4.50
   7 -14  -2   10.50    7.20
   6 -14  -2   11.90    8.50
   6 -14  -2   25.70    6.10
   5 -14  -2   54.99   18.80
   5 -14  -2   68.49    9.40
   5 -14  -2   57.19   10.90
   4 -14  -2   17.00   10.10
   4 -14  -2   12.30    7.10
   3 -14  -2  127.69   19.20
   3 -14  -2  152.38   12.90
   3 -14  -2  170.88   17.00
   3 -14  -2  164.28   13.10
   2 -14  -2  230.48   15.00
   2 -14  -2  236.48   19.30
   2 -14  -2  232.08   15.20
   2 -14  -2  213.78   21.00
   1 -14  -2  195.88   14.10
   1 -14  -2  168.18   13.60
   1 -14  -2  206.78   20.10
   1 -14  -2  185.48   17.70
   0 -14  -2   70.29   10.40
   0 -14  -2   63.09    9.60
   0 -14  -2   80.99   13.30
   0  14   2   78.69   10.70
  -1 -14  -2   42.30    7.10
  -1 -14  -2   37.40    7.80
  -1 -14  -2   35.40   13.10
  -1 -14  -2   47.30    8.50
   1  14   2   48.90    7.10
   1  14   2   44.10    7.10
  -2 -14  -2  118.19    9.70
  -2 -14  -2   96.39   11.50
  -2 -14  -2   98.39   12.30
   2  14   2   96.79   10.10
   2  14   2  108.09   10.10
  -3 -14  -2  348.77   17.50
  -3 -14  -2  340.07   20.50
   3  14   2  334.37   16.90
   3  14   2  321.67   19.10
  -4 -14  -2  172.18   13.90
   4  14   2  153.58   12.20
   4  14   2  160.58   12.20
  -5 -14  -2   99.59    9.40
   5  14   2   98.79   14.20
  -6 -14  -2   94.39    9.10
   6  14   2  119.49   12.70
  -7 -14  -2   18.80    4.60
   7  14   2   30.80    6.00
  -8 -14  -2   56.19    6.60
   8  14   2   52.69    7.50
   8 -15  -2   51.89    8.60
   8 -15  -2   62.29    7.40
   7 -15  -2  177.68   11.40
   7 -15  -2  170.58   15.90
   6 -15  -2  166.68   17.00
   6 -15  -2  150.68   11.60
   5 -15  -2   50.09   10.00
   5 -15  -2   33.70    6.40
   4 -15  -2   -4.20    3.90
   4 -15  -2  -10.30    7.30
   3 -15  -2   27.10    8.90
   3 -15  -2   38.50   13.40
   3 -15  -2   35.50    6.70
   2 -15  -2  130.89   11.90
   2 -15  -2  116.99   20.30
   1 -15  -2  115.99   20.00
   0 -15  -2  156.68   14.00
   0 -15  -2  143.69   22.90
   0  15   2  139.19   11.40
  -1 -15  -2    8.30   14.40
   1  15   2   11.80    5.00
  -2 -15  -2   11.10    7.30
   2  15   2   10.80    5.20
   2  15   2   -1.60    5.60
  -3 -15  -2    0.40    3.40
   3  15   2    8.50    3.90
   3  15   2   -0.60    4.40
  -4 -15  -2   -1.20    3.00
   4  15   2    1.00    3.00
   4  15   2   -3.00    5.10
  -5 -15  -2   15.20    4.00
   5  15   2   17.10    8.30
  -6 -15  -2   17.20    4.20
   6  15   2   26.50    7.00
  -7 -15  -2    8.30    3.40
   7  15   2    9.00    5.30
   7 -16  -2   29.30    4.80
   7 -16  -2   19.20    7.60
   6 -16  -2   14.30    4.40
   6 -16  -2   13.40    7.30
   5 -16  -2    7.90    8.20
   5 -16  -2    9.70    4.50
   4 -16  -2   33.50    6.30
   4 -16  -2   26.30    8.30
   3 -16  -2  112.19   11.80
   3 -16  -2  109.09   15.80
   3 -16  -2  109.49   10.80
   2 -16  -2   69.89    9.70
   2 -16  -2   79.49   10.50
   2 -16  -2   74.79   11.30
   1 -16  -2  130.19   15.60
   1 -16  -2  105.19   11.40
   1 -16  -2  119.89   11.60
   0 -16  -2  133.89   11.40
   0 -16  -2  146.69   12.40
   0  16   2  132.39   11.60
   0  16   2  151.48   11.80
  -1 -16  -2   49.40    7.70
  -1 -16  -2   67.59   10.20
  -1 -16  -2   53.59    9.70
   1  16   2   47.00    7.00
   1  16   2   71.69    9.70
  -2 -16  -2   66.29    8.20
  -2 -16  -2   70.19   10.80
   2  16   2   68.29    9.30
   2  16   2   68.89    8.30
  -3 -16  -2  179.58   11.10
   3  16   2  141.89   10.40
   3  16   2  155.58   11.70
  -4 -16  -2  151.58   10.70
  -5 -16  -2  108.19    8.80
  -6 -16  -2   21.30    4.10
   6  16   2   24.50    7.40
   5 -17  -2   32.50    8.00
   5 -17  -2   43.70    6.60
   4 -17  -2    0.90    7.30
   3 -17  -2    1.60    3.70
   3 -17  -2    0.40    7.30
   2 -17  -2   32.10    9.30
   1 -17  -2   63.29    8.80
   1 -17  -2   57.19   11.40
   1 -17  -2   42.10    7.00
   0 -17  -2   67.49    9.50
   0 -17  -2   70.39    9.80
   0 -17  -2   59.59    9.90
   1  17   2   -5.90    3.00
   2  17   2    2.80    4.60
   2  17   2    1.90    3.30
  -4 -17  -2   10.80    3.40
  -5 -17  -2   -1.50    2.60
   4 -18  -2   50.69    6.50
   3 -18  -2  117.59    9.40
   2 -18  -2  199.58   11.90
   1 -18  -2   90.09    8.60
   0 -18  -2   16.50    4.70
   1  18   2   35.80    5.60
   1  18   2   38.50    6.20
  -1 -19   3    3.10    6.30
   0 -19   3    1.60    6.20
  -4 -18   3    5.00    2.80
  -3 -18   3    8.20    6.00
  -2 -18   3    2.40    6.00
   1  18  -3   20.90    4.50
  -1 -18   3   11.10    6.50
   0  18  -3   27.80    5.30
   0  18  -3   34.60    5.20
   0 -18   3   24.60    7.40
  -1  18  -3   47.10    6.80
  -1  18  -3   31.60    5.70
   1 -18   3   42.90    8.00
   2 -18   3    3.60    6.20
   3 -18   3   -7.50    5.90
  -5 -17   3   26.50    4.50
   3  17  -3    8.90    3.60
  -3 -17   3   12.40    4.10
   2  17  -3   11.50    4.50
   1  17  -3   -2.30    3.50
   0  17  -3    2.20    3.50
   0 -17   3    0.00    6.00
  -1  17  -3   15.00    7.20
  -1  17  -3    7.60    4.40
   1 -17   3   10.00    7.40
   2 -17   3   -3.10    4.00
   2 -17   3    3.50    6.00
   3 -17   3    4.80    9.60
   4 -17   3    0.70    6.20
   4 -17   3    7.50    3.70
   5 -17   3    4.60    3.30
   5 -17   3   -5.80    6.30
   7  16  -3   -2.20    5.50
  -7 -16   3   -0.20    2.40
   6  16  -3   -3.70   11.00
   5  16  -3   21.30    9.60
  -5 -16   3   14.00    4.10
  -4 -16   3   14.40    4.40
   3  16  -3    0.80    4.60
   3  16  -3    7.40    3.90
  -3 -16   3   14.80    4.20
   2  16  -3    6.00    4.40
   2  16  -3   -3.60    3.10
  -2 -16   3   -4.10    3.20
   1  16  -3   25.30    5.10
   1  16  -3   16.50    5.30
   0  16  -3   84.89    9.70
   0  16  -3   89.89    9.40
   0 -16   3  110.59   10.50
  -1  16  -3   15.10    5.00
   1 -16   3   19.80    5.40
   1 -16   3    4.20    7.30
   2 -16   3    1.00    6.90
   2 -16   3   -6.90    4.40
   3 -16   3   -8.00    6.90
   3 -16   3    2.70    4.10
   4 -16   3   15.50    4.80
   4 -16   3    0.10    7.10
   6 -16   3   10.60    7.10
   6 -16   3   12.50    4.10
  -8 -15   3   31.30    5.40
   7  15  -3    6.90    4.70
  -7 -15   3    9.40    3.70
   6  15  -3   -8.80    5.60
  -6 -15   3    0.60    3.30
   5  15  -3    3.10    8.00
  -5 -15   3   21.50    4.90
  -4 -15   3   36.10    6.50
   3  15  -3    1.50    3.60
   3  15  -3    3.60    7.60
   3  15  -3   -0.70    4.30
  -3 -15   3    8.30    4.10
   2  15  -3   -2.70    3.40
   2  15  -3    3.90    4.10
  -2 -15   3    5.50    4.00
   1  15  -3    3.20    4.30
  -1 -15   3    1.30   10.80
   0  15  -3   18.00    5.20
   0 -15   3   20.70   10.50
  -1  15  -3   52.59    8.20
   1 -15   3   38.80   11.90
   1 -15   3   40.80    7.70
   2 -15   3   -7.90   12.00
   2 -15   3    0.90    5.00
   2 -15   3   -4.90    7.50
   3 -15   3   27.30    6.10
   3 -15   3   21.90    9.20
   4 -15   3   55.59   10.60
   4 -15   3   66.29    8.80
   5 -15   3   -0.10    7.80
   5 -15   3    5.30    4.10
   6 -15   3    4.20    4.00
   6 -15   3   -1.70    6.90
   7 -15   3   12.60    4.20
   7 -15   3    1.20    6.40
   8  14  -3    6.10    3.70
  -8 -14   3    1.00    3.10
   7  14  -3   29.70    6.80
  -7 -14   3   28.70    5.80
   6  14  -3   19.30    6.40
  -6 -14   3   23.50    5.20
   5  14  -3   33.30    9.50
  -5 -14   3   36.10    6.40
   4  14  -3   11.90    6.90
   3  14  -3   10.50    4.10
   3  14  -3    1.60    6.50
   3  14  -3    4.60    4.90
  -3 -14   3   10.50    4.50
   2  14  -3    1.30    4.10
   2  14  -3    9.00    3.80
  -2 -14   3    3.80    3.80
  -2 -14   3   20.00   10.70
   1  14  -3  162.58   11.60
   1  14  -3  165.98   11.70
  -1 -14   3  145.09   10.70
  -1 -14   3  133.19   13.40
  -1 -14   3  125.59   18.80
   0  14  -3  110.29   10.20
   0  14  -3  137.99   11.70
   0 -14   3  101.89   17.10
   0 -14   3  122.99   12.30
   0 -14   3  136.09    9.70
  -1  14  -3   14.40    4.60
  -1  14  -3   15.40    5.50
   1 -14   3   20.20    6.90
   1 -14   3    6.70    5.10
   1 -14   3   21.30    8.90
   2 -14   3    0.60    4.40
   2 -14   3    4.70    8.10
   2 -14   3    0.60    7.80
   3 -14   3  -16.60    8.50
   3 -14   3   -1.10    7.60
   3 -14   3   -2.20    4.20
   4 -14   3   40.30   14.90
   4 -14   3   30.00   11.90
   4 -14   3   27.70    9.10
   5 -14   3   93.39    9.80
   5 -14   3   65.49   13.00
   6 -14   3   18.70    9.10
   6 -14   3   11.50    4.80
   7 -14   3   -2.00    7.30
   7 -14   3   -3.10    3.80
   8 -14   3   13.20    7.40
   8 -14   3    5.10    4.50
   9  13  -3   17.30    4.20
  -9 -13   3   13.60    3.90
   8  13  -3    4.90    4.20
  -8 -13   3    0.20    3.60
   7  13  -3    8.20    4.70
  -7 -13   3   -0.10    3.80
   6  13  -3   -6.60    8.10
   6  13  -3   -1.40    4.80
  -6 -13   3   -0.50    3.80
   5  13  -3   -5.40    6.10
  -5 -13   3   -0.10    3.50
   4  13  -3    6.30    4.50
   4  13  -3    7.30    4.00
   4  13  -3   15.90    6.30
   4  13  -3   15.00    7.80
  -4 -13   3    6.20    4.40
   3  13  -3   47.90    7.20
   3  13  -3   40.80    8.40
   3  13  -3   41.40    7.00
  -3 -13   3   57.79    8.40
   2  13  -3   12.60    4.50
   2  13  -3    5.80    6.00
   2  13  -3    7.80    4.30
  -2 -13   3   12.10    5.90
  -2 -13   3    9.20    4.10
  -2 -13   3   -5.30    7.70
   1  13  -3    3.00    4.30
   1  13  -3    0.40    3.20
  -1 -13   3   -1.80    5.30
  -1 -13   3    4.40    3.80
  -1 -13   3   -2.80    6.60
   0  13  -3   35.70    5.90
   0  13  -3   50.19    8.30
   0 -13   3   41.40    9.60
   0 -13   3   33.10    9.50
   0 -13   3   36.60    5.60
   1 -13   3   -2.10    6.70
   1 -13   3   -4.50    5.00
   2 -13   3    8.50    8.90
   2 -13   3   16.00    9.10
   3 -13   3  131.89   11.90
   3 -13   3  155.88   18.80
   3 -13   3  146.29   17.10
   4 -13   3   16.10    9.00
   4 -13   3   19.00    5.70
   4 -13   3   16.60   10.80
   5 -13   3   20.60    6.00
   5 -13   3   20.90   10.00
   6 -13   3   -4.40    4.20
   6 -13   3   13.40    9.00
   7 -13   3   13.70    5.30
   7 -13   3   13.40    9.70
   8 -13   3   14.90   13.70
  10  12  -3   24.00    4.30
 -10 -12   3   16.90    4.90
   9  12  -3   22.30    5.90
  -9 -12   3   18.80    5.00
   8  12  -3   11.60    4.60
  -8 -12   3    5.40    4.40
   7  12  -3  135.79   11.80
  -7 -12   3  125.09   11.00
   6  12  -3   25.60    7.50
   6  12  -3   12.40    6.10
  -6 -12   3   15.30    5.00
   5  12  -3    3.20    6.00
   5  12  -3   -3.70    5.90
  -5 -12   3   -0.50    3.80
   4  12  -3   -3.50    4.60
  -4 -12   3    1.90    3.90
   3  12  -3   46.60    8.10
   3  12  -3   38.20    9.70
   3  12  -3   37.60    6.30
   3  12  -3   38.30    6.20
  -3 -12   3   33.10    6.10
   2  12  -3    1.50    4.10
   2  12  -3   -6.90    3.60
   2  12  -3    2.10    3.70
  -2 -12   3   -3.50    3.40
  -2 -12   3   -0.50    5.50
  -2 -12   3    0.30    5.80
   1  12  -3  113.39    9.30
   1  12  -3  106.19   11.10
  -1 -12   3  115.39   13.10
  -1 -12   3  110.59    9.40
  -1 -12   3  103.49   12.30
   0  12  -3   65.09    7.60
   0  12  -3   57.59    8.00
   0 -12   3   54.49    8.50
   0 -12   3   66.39   11.70
   0 -12   3   51.49    8.20
   0 -12   3   45.30    7.10
   1 -12   3   16.40    6.10
   1 -12   3   17.10    6.90
   1 -12   3   20.70    7.40
   2 -12   3   44.10    7.60
   2 -12   3   49.60    9.60
   2 -12   3   39.80    9.60
   3 -12   3    9.40    8.20
   3 -12   3    6.00    6.80
   3 -12   3    9.60    4.80
   4 -12   3    2.00    8.10
   4 -12   3    0.70    4.50
   4 -12   3   -2.50    7.20
   5 -12   3    0.20    7.50
   5 -12   3    9.40    5.20
   6 -12   3   51.39    8.10
   6 -12   3   40.10   12.10
   7 -12   3   -7.60    7.30
   7 -12   3   -7.10    4.30
   8 -12   3   38.80    6.50
   8 -12   3   43.10   10.70
   9 -12   3   -7.30    6.40
   9 -12   3    2.20    5.80
  10  11  -3    1.90    2.90
   9  11  -3   -0.20    3.60
  -9 -11   3    5.30    4.50
   8  11  -3   11.20    4.70
   7  11  -3   33.10    8.10
  -7 -11   3   38.90    8.20
   6  11  -3   85.09   11.30
   6  11  -3   70.59   10.90
  -6 -11   3   67.99    9.40
   5  11  -3   33.40    7.20
  -5 -11   3   29.40    6.40
   4  11  -3    4.20    7.10
   4  11  -3   -1.90    3.50
   4  11  -3   -3.10    3.90
  -4 -11   3   -1.90    4.00
   3  11  -3   22.50    5.20
   3  11  -3   19.30    5.30
  -3 -11   3   31.00    5.90
  -3 -11   3   32.30    7.20
   2  11  -3   77.59    9.10
  -2 -11   3   75.49   10.90
  -2 -11   3   72.69    8.00
  -2 -11   3   69.19   11.20
   1  11  -3   31.20    5.70
   1  11  -3   18.40    4.30
  -1 -11   3   31.80    7.10
  -1 -11   3   16.90    4.60
  -1 -11   3   22.30    7.10
  -1 -11   3   31.70    6.70
   0 -11   3    3.10    6.60
   0 -11   3   13.40    5.70
   0 -11   3    6.70    3.80
   1 -11   3   -2.10    4.40
   1 -11   3    0.60    6.30
   1 -11   3   -8.60    4.30
   2 -11   3    4.70    5.50
   2 -11   3    9.80    4.70
   2 -11   3    4.00    8.50
   3 -11   3  372.86   22.70
   3 -11   3  391.26   19.70
   3 -11   3  391.06   25.70
   4 -11   3   45.50    9.40
   4 -11   3   31.40    6.60
   4 -11   3   37.10   10.10
   5 -11   3   17.20    5.80
   5 -11   3   11.40    9.30
   6 -11   3   25.60   10.10
   7 -11   3   10.20    9.50
   8 -11   3    9.40    5.80
   8 -11   3   19.20    9.60
   9 -11   3  106.39   16.60
   9 -11   3  104.99   14.70
  10 -11   3   32.40    8.40
  10 -11   3   40.20    5.50
  11  10  -3    8.90    3.10
  10  10  -3   50.19    7.30
 -10 -10   3   74.39   11.10
   9  10  -3    6.80    4.10
  -9 -10   3   13.90    5.80
  -8 -10   3   -0.70    7.60
  -8 -10   3    4.10    4.70
   7  10  -3   53.69    9.20
  -7 -10   3   58.79    8.90
  -7 -10   3   67.89   10.00
   6  10  -3   46.50    8.30
  -6 -10   3   37.70    6.70
  -6 -10   3   44.90    7.90
   5  10  -3    2.00    4.20
   5  10  -3   15.10    6.00
  -5 -10   3    9.60    4.70
   4  10  -3    6.40    4.10
   4  10  -3   -0.70    3.70
   4  10  -3   15.30    6.30
  -4 -10   3    7.90    4.30
   3  10  -3   22.10    5.20
   3  10  -3   22.90    4.80
  -3 -10   3   16.60    5.90
  -3 -10   3   13.40    4.70
   2  10  -3   20.90    5.20
   2  10  -3   12.50    4.00
  -2 -10   3   11.00    5.10
  -2 -10   3   10.90    6.10
   1  10  -3  128.59    8.60
  -1 -10   3  120.09    9.20
  -1 -10   3  125.39   11.60
   0  10  -3  131.59    8.20
   0 -10   3  113.09    8.70
   0 -10   3  107.19   11.30
   1 -10   3    3.00    3.40
   1 -10   3   -1.90    4.70
   2 -10   3   28.50    8.00
   2 -10   3   29.30    8.00
   3 -10   3   29.00    7.20
   3 -10   3   23.80    5.80
   4 -10   3   13.40    9.50
   4 -10   3    5.20    4.70
   5 -10   3   73.59   13.80
   5 -10   3   96.19   10.80
   6 -10   3   -0.90    8.80
   6 -10   3   23.40    6.30
   7 -10   3  -10.00    8.30
   7 -10   3    9.70    5.00
   8 -10   3   38.00   11.00
   8 -10   3   50.89    7.90
   9 -10   3    5.00    8.20
   9 -10   3    2.70    6.10
  10 -10   3    9.70    7.20
  10 -10   3    3.50    4.60
  11   9  -3    2.20    3.00
  10   9  -3    5.90    3.30
 -10  -9   3   12.60    6.60
   9   9  -3    1.20    3.90
  -9  -9   3   -7.40    5.40
   8   9  -3    5.40    4.40
  -8  -9   3   10.60    5.60
   7   9  -3  127.99   12.00
  -7  -9   3  141.69   13.20
   6   9  -3   14.40    5.60
  -6  -9   3   10.40    4.40
  -6  -9   3   11.40    5.50
   5   9  -3    8.10    4.40
   5   9  -3   10.60    5.40
   4   9  -3   51.89    7.00
   4   9  -3   48.20    8.30
  -4  -9   3   52.99    9.20
   3   9  -3   28.50    5.50
   3   9  -3   27.40    5.00
  -3  -9   3   22.70    5.60
  -3  -9   3   32.90    7.30
   2   9  -3  111.19    8.00
   2   9  -3   98.79    8.10
   1   9  -3    6.80    3.60
   1   9  -3    6.80    2.80
  -1  -9   3    6.70    4.30
   0   9  -3    4.70    2.90
   0  -9   3    6.60    4.20
   1  -9   3    9.80    4.50
   2  -9   3    6.00    4.70
   3  -9   3  136.19   12.00
   3  -9   3  101.39   11.60
   4  -9   3  410.76   24.80
   4  -9   3  426.56   26.90
   4  -9   3  433.26   19.90
   5  -9   3   37.30    6.90
   5  -9   3   30.40   10.30
   6  -9   3   95.09   10.80
   6  -9   3   82.59   15.10
   7  -9   3   10.10    6.10
   7  -9   3   15.80    9.80
   7  -9   3    9.10    5.60
   8  -9   3   40.60    7.70
   8  -9   3   51.59   18.00
   9  -9   3  160.88   15.00
   9  -9   3  148.39   19.70
   9  -9   3  132.59   11.50
  10  -9   3   79.09    8.50
  10  -9   3   99.69   10.60
  10  -9   3   91.29   15.20
  10   8  -3   26.10    5.60
   9   8  -3   29.60   11.80
  -9  -8   3   34.10    7.80
  -9  -8   3   41.00   12.80
   8   8  -3   32.10    6.60
  -8  -8   3   41.50    8.10
  -8  -8   3   35.90    5.60
   7   8  -3   56.79    9.60
   7   8  -3   81.19   12.80
  -7  -8   3   78.79    8.60
  -7  -8   3   63.79    7.90
  -7  -8   3   73.89   12.00
   6   8  -3   11.00    6.30
   6   8  -3   11.40    5.30
  -6  -8   3    3.00    5.50
  -5  -8   3   54.49    8.50
  -5  -8   3   45.90    8.10
   3   8  -3   10.50    3.80
   3   8  -3   13.70    3.70
  -3  -8   3   13.20    3.80
   2   8  -3   79.09    7.20
   2   8  -3   83.49    6.80
  -2  -8   3   84.09    9.60
   1   8  -3    7.50    3.00
  -1  -8   3    6.40    4.40
   0  -8   3   12.70    4.90
   1  -8   3   13.70    5.00
   2  -8   3    0.70    4.10
   3  -8   3   31.00    6.70
   4  -8   3    0.60    9.70
   5  -8   3  145.49   11.90
   5  -8   3   94.79   16.50
   6  -8   3   11.00    6.20
   6  -8   3    1.00    4.90
   6  -8   3    4.80    9.30
   7  -8   3   56.09    8.40
   7  -8   3   93.09   11.50
   7  -8   3   82.09   14.90
   8  -8   3   97.19   12.00
   8  -8   3   81.49   14.20
   8  -8   3   93.09   11.80
   9  -8   3    0.10    8.50
   9  -8   3    6.70    7.50
   9  -8   3   13.80    5.30
  10  -8   3   -0.80    5.50
  10  -8   3   -6.00    7.30
  10  -8   3    1.30    4.10
  11  -8   3    7.40    7.20
  11  -8   3    8.30    3.70
  11   7  -3   -2.20    3.00
  10   7  -3    4.40    4.00
  10   7  -3    4.30    6.10
 -10  -7   3    8.30    5.10
   9   7  -3   16.40    7.60
  -9  -7   3    1.70    3.50
   8   7  -3   41.40    9.80
   8   7  -3   40.10    7.20
  -8  -7   3   31.10    5.40
  -8  -7   3   42.40    9.30
  -8  -7   3   33.40    6.90
   7   7  -3   30.90    8.80
   7   7  -3   18.40    5.90
  -7  -7   3   21.70    7.60
  -7  -7   3   30.30    5.20
  -7  -7   3   26.90    5.50
  -7  -7   3   26.30    6.00
   6   7  -3   -2.70    4.60
   6   7  -3    1.80    6.80
  -6  -7   3  -11.40    6.30
  -6  -7   3   10.20    4.10
   5   7  -3   45.20    7.10
   5   7  -3   41.70    8.00
  -5  -7   3   48.90    7.30
  -5  -7   3   55.79    6.50
   4   7  -3  100.29    8.20
  -4  -7   3  106.99    8.20
   3   7  -3  581.74   20.40
   3   7  -3  562.54   21.00
  -3  -7   3  589.94   21.00
   2   7  -3  234.88   10.80
   2   7  -3  241.98   11.60
  -2  -7   3  232.58   11.70
   1   7  -3   38.00    5.00
   1   7  -3   35.80    4.90
  -1  -7   3   35.30    5.80
   0   7  -3   62.49    5.60
   0  -7   3   72.39    8.60
   1  -7   3  376.76   17.30
   2  -7   3    6.50    4.60
   3  -7   3  201.08   12.70
   5  -7   3   64.39   11.50
   5  -7   3   64.49    8.70
   5  -7   3   78.49    9.70
   6  -7   3   17.70    6.30
   6  -7   3   12.50    4.90
   6  -7   3    9.60    8.90
   7  -7   3   13.30    5.50
   7  -7   3    7.50    8.60
   7  -7   3   13.30    6.20
   8  -7   3   24.20    7.10
   8  -7   3   25.50   11.00
   8  -7   3   17.60    6.90
   9  -7   3   31.30    7.10
   9  -7   3   38.10    9.80
   9  -7   3   34.30   11.40
  10  -7   3   57.59   12.00
  10  -7   3   71.39   11.00
  10  -7   3   54.39    8.00
  11  -7   3   11.30    7.80
  11   6  -3    1.70    5.70
  11   6  -3    9.70    3.70
 -11  -6   3    7.50    5.00
 -11  -6   3    4.30    3.40
  10   6  -3    6.70    7.00
  10   6  -3   -1.00    3.80
 -10  -6   3    5.20    4.60
 -10  -6   3    3.90    3.40
   9   6  -3    9.80    4.40
   9   6  -3   -0.40    6.60
  -9  -6   3    3.90    4.50
  -9  -6   3    3.50    3.50
   8   6  -3   96.59   14.10
   8   6  -3   94.99   10.50
  -8  -6   3   84.19    8.50
  -8  -6   3   92.09    9.00
  -8  -6   3   98.09    9.70
   7   6  -3   44.40    7.40
   7   6  -3   32.70    9.20
  -7  -6   3   31.30    5.40
  -7  -6   3   37.30    5.40
   6   6  -3   13.50    4.80
  -6  -6   3    8.50    3.40
  -6  -6   3   12.20    4.00
  -6  -6   3    9.80    3.90
  -5  -6   3   -0.80    3.20
  -5  -6   3    2.00    2.80
   4   6  -3  109.99    7.60
   4   6  -3  107.09    7.90
  -4  -6   3  112.59    7.50
  -4  -6   3  104.69    8.00
   3   6  -3   34.80    4.70
   3   6  -3   31.40    4.90
  -3  -6   3   38.00    4.50
  -3  -6   3   39.40    5.60
   2   6  -3  111.99    6.90
   2   6  -3  113.49    7.40
   1   6  -3   48.20    6.10
   1   6  -3   36.40    4.40
   0   6  -3   -1.40    2.10
   1  -6   3   15.80    4.50
   2  -6   3   29.00    5.40
   5  -6   3   18.70    5.40
   5  -6   3   -0.40    7.70
   6  -6   3   83.19   11.80
   6  -6   3   76.89   13.40
   7  -6   3   43.30    7.50
   7  -6   3   37.90    7.20
   7  -6   3   44.20   12.50
   8  -6   3  178.78   22.10
   8  -6   3  182.98   15.50
   8  -6   3  210.18   16.20
   9  -6   3    7.00    9.70
   9  -6   3    2.90   10.00
   9  -6   3    5.30    5.70
  10  -6   3    4.20    8.50
  10  -6   3   10.20    5.10
  10  -6   3    0.20    5.50
  11  -6   3    8.00    7.80
  11  -6   3   13.30    7.30
  12   5  -3    1.10    4.90
 -12  -5   3   -4.60    5.00
 -12  -5   3    1.50    2.80
  11   5  -3   -2.30    6.00
  11   5  -3   -4.80    2.90
 -11  -5   3    2.10    3.00
 -11  -5   3   -7.20    4.30
  10   5  -3    6.90    4.50
  10   5  -3  -12.10    6.40
 -10  -5   3    0.60    5.10
 -10  -5   3    2.00    4.50
   9   5  -3    3.80    4.00
   9   5  -3   -0.50    7.00
  -9  -5   3    4.20    4.20
   8   5  -3   -3.80    4.70
  -8  -5   3   -7.10    3.30
   7   5  -3   81.69   12.20
   7   5  -3   58.29    8.80
  -7  -5   3   64.59    8.00
   6   5  -3   64.49    8.30
   6   5  -3   69.59   10.50
  -6  -5   3   49.00    7.50
  -6  -5   3   46.20    6.10
  -5  -5   3    1.40    3.00
  -5  -5   3    2.80    3.00
   4   5  -3   23.60    4.20
  -4  -5   3   18.20    4.10
  -4  -5   3   23.00    4.00
   3   5  -3  106.09    6.60
  -3  -5   3   97.99    6.40
  -3  -5   3  106.09    7.80
   2   5  -3  239.48    9.70
   2   5  -3  244.68   10.20
  -2  -5   3  241.78   10.10
   1   5  -3   60.59    4.80
   0   5  -3   98.49    5.60
   0   5  -3   92.59    5.20
   1  -5   3   -0.90    2.70
   6  -5   3   30.60    6.30
   6  -5   3   40.60   10.60
   7  -5   3   19.80   10.20
   7  -5   3   26.10    6.90
   8  -5   3   44.30    8.90
   8  -5   3   48.00    9.20
   8  -5   3   42.40   13.30
   9  -5   3  111.09   15.90
   9  -5   3  136.89   13.90
   9  -5   3  140.09   20.70
  10  -5   3  112.79   11.90
  10  -5   3   76.99   13.80
  10  -5   3   87.29   11.10
  11  -5   3    0.90    4.30
  11  -5   3   -3.30    7.30
  12   4  -3   -0.10    5.00
 -12  -4   3    3.10    4.50
  11   4  -3    9.30    7.10
 -11  -4   3    8.00    3.40
 -11  -4   3    0.10    4.50
  10   4  -3   37.70    7.40
  10   4  -3   37.40   10.70
 -10  -4   3   36.50    6.60
 -10  -4   3   33.50    6.20
   9   4  -3   10.70    4.80
   9   4  -3   11.10    8.90
  -9  -4   3   13.30    4.90
  -9  -4   3   14.50    4.90
   8   4  -3    1.80    4.30
   8   4  -3   11.10    8.60
  -8  -4   3    2.60    4.30
  -8  -4   3    6.60    3.70
   7   4  -3   25.30    5.70
  -6  -4   3  151.08    8.90
  -5  -4   3   90.69    7.30
  -5  -4   3   92.59    7.00
  -4  -4   3    0.70    2.60
  -4  -4   3    3.10    3.00
   3   4  -3   11.50    2.90
   3   4  -3   12.40    2.80
  -3  -4   3    8.70    2.90
  -3  -4   3   10.10    2.70
   2   4  -3   97.79    5.70
   2   4  -3  100.19    5.80
  -2  -4   3  101.29    5.80
   1   4  -3 1327.67   38.00
  -1  -4   3 1320.07   37.90
   6  -4   3    9.70    4.50
   6  -4   3    7.00    8.40
   7  -4   3   -9.70    4.80
   7  -4   3   -9.80    8.60
   8  -4   3  105.39   13.30
   8  -4   3   93.99   14.90
   8  -4   3  106.49   17.00
   9  -4   3    3.00    9.30
   9  -4   3    7.30    5.60
   9  -4   3   -9.00    6.60
  10  -4   3   -3.10    9.10
  10  -4   3   -4.60    4.50
  11  -4   3   19.90    8.60
  12  -4   3   17.70    4.30
  12  -4   3   17.40    6.70
 -12  -3   3    3.40    4.10
 -12  -3   3   -3.10    4.00
  11   3  -3   15.40    7.50
 -11  -3   3   11.00    4.00
 -11  -3   3   17.30    5.20
  10   3  -3   15.40    4.30
  10   3  -3    4.10    7.40
 -10  -3   3    9.00    4.60
 -10  -3   3    5.90    4.50
   9   3  -3   20.60    9.70
   9   3  -3   18.70    5.00
   9   3  -3   26.20    6.60
  -9  -3   3   21.60    5.00
  -9  -3   3   15.40    4.90
   8   3  -3    3.80    4.30
   8   3  -3    5.40    6.00
   8   3  -3    4.30    7.80
  -8  -3   3    0.90    3.20
   7   3  -3  247.68   19.30
   7   3  -3  204.48   24.70
   7   3  -3  217.88   13.00
  -7  -3   3  210.48   12.40
  -6  -3   3   49.60    5.60
  -5  -3   3   94.89    7.10
  -4  -3   3  484.25   16.60
  -4  -3   3  501.25   17.30
   3   3  -3  878.41   26.70
  -3  -3   3  890.81   26.90
  -3  -3   3  878.21   26.70
   2   3  -3  230.28    8.90
  -2  -3   3  232.18    9.00
   1   3  -3  280.57    9.90
  -1  -3   3  278.87    9.80
   0   3  -3   26.20    3.20
   0  -3   3   28.30    3.30
   6  -3   3   53.69   11.90
   7  -3   3    8.20    9.20
   7  -3   3    4.80    5.90
   8  -3   3   -8.50    8.50
   8  -3   3    3.60   12.00
   9  -3   3   76.29   10.80
   9  -3   3   97.59   15.50
   9  -3   3  115.89   13.20
  10  -3   3   51.59    8.60
  10  -3   3   47.50   11.80
  11  -3   3   -9.00    7.20
  11  -3   3    1.40    4.80
  12  -3   3   -0.40    3.00
  12  -3   3    1.60    6.20
  12   2  -3    3.00    6.30
 -12  -2   3    9.30    4.40
  11   2  -3   -5.00    8.70
  11   2  -3   -1.30    4.40
  11   2  -3    3.50    6.80
 -11  -2   3    5.50    3.80
 -11  -2   3    3.20    4.70
  10   2  -3   -6.30    7.10
  10   2  -3   -9.10    4.70
 -10  -2   3    5.00    3.90
   9   2  -3   33.70   10.60
   9   2  -3   34.40    7.90
  -9  -2   3   32.00    6.20
  -9  -2   3   31.80    5.40
   8   2  -3    7.70    4.50
   8   2  -3    1.90    6.20
   8   2  -3    8.90    8.70
  -8  -2   3    8.10    3.70
   7   2  -3   10.40    8.50
   7   2  -3   26.40    5.00
  -7  -2   3   18.90    3.80
  -5  -2   3   26.00    3.90
  -4  -2   3    4.80    2.30
   3   2  -3  301.47   10.90
  -3  -2   3  299.47   10.60
  -3  -2   3  320.97   11.00
   2   2  -3    1.80    1.80
  -2  -2   3    2.10    1.80
   1   2  -3  120.79    5.30
  -1  -2   3  122.59    5.40
   0   2  -3   51.39    3.40
   0  -2   3   50.09    3.40
   7  -2   3   -6.00    8.20
   7  -2   3   -6.20    6.80
   8  -2   3   89.19   15.20
   8  -2   3   80.59   10.40
   9  -2   3   -8.30    6.00
   9  -2   3   -5.30    5.30
   9  -2   3   -8.40    8.80
  10  -2   3    3.40    5.70
  10  -2   3    4.90    9.00
  11  -2   3   11.10    4.70
  11  -2   3   -0.30    7.80
  12  -2   3    3.70    3.70
  12  -2   3   -1.50    5.80
  12   1  -3    7.90    4.60
  12   1  -3    1.60    6.00
 -12  -1   3   -1.50    4.30
  11   1  -3   20.00    9.20
  11   1  -3   -3.80    6.60
 -11  -1   3    5.00    3.80
  10   1  -3   18.30    5.20
  10   1  -3   19.70    9.20
   9   1  -3   -3.80    8.20
   9   1  -3   11.00    6.00
   8   1  -3   21.70   10.30
   8   1  -3   -4.10    3.70
   8   1  -3   -7.00    5.50
   7   1  -3   63.99    8.60
   7   1  -3   46.80    6.10
   7   1  -3   57.99   11.80
   1   1  -3  268.87    8.70
  -1  -1   3  276.17    8.70
   0   1  -3   20.20    2.30
   0  -1   3   19.40    2.30
  -1   1  -3    6.90    1.60
   7  -1   3   -3.10    3.50
   7  -1   3  -10.10    8.80
   8  -1   3    2.10    3.90
   8  -1   3    2.90    6.30
   8  -1   3    4.10   10.20
  -9   1  -3   22.80    5.50
   9  -1   3   42.40   11.40
   9  -1   3   23.10    7.50
  10  -1   3   -2.70    5.50
  10  -1   3    0.20    7.80
 -11   1  -3    7.50    5.70
  11  -1   3    2.00    7.40
  11  -1   3    9.10    4.90
 -12   1  -3   -8.80    5.60
  12  -1   3    1.70    6.10
  12  -1   3    1.90    3.70
  12   0  -3    3.80    6.50
  12   0  -3    3.00    3.90
  11   0  -3   -2.10    4.00
  11   0  -3    3.80    7.00
  10   0  -3   -0.50    5.00
  10   0  -3   -3.10    9.00
   9   0  -3  -10.20    5.00
   9   0  -3   -2.70    8.40
   8   0  -3   -4.20    5.20
   8   0  -3   -0.10    7.80
   7   0  -3   16.40    7.80
   7   0  -3   10.40    6.00
   0   0  -3   -1.30    0.90
   0   0   3   -0.60    1.00
   1   0   3   -0.80    1.60
  -3   0  -3    3.70    2.30
  -3   0  -3   -1.30    1.60
  -4   0  -3    6.50    3.10
  -6   0  -3    1.30    3.00
   7   0   3   -8.30    6.40
   7   0   3   -0.30    3.60
  -8   0  -3    0.70    5.40
   8   0   3   13.80   10.10
   8   0   3    0.60    3.90
   8   0   3   -8.30    5.50
  -9   0  -3   -2.10    4.90
   9   0   3    3.10    3.70
   9   0   3   -5.60    9.40
   9   0   3   12.00    6.10
 -10   0  -3   -8.30    4.50
 -10   0  -3    4.30    4.70
  10   0   3   -3.10    8.00
  10   0   3   -8.30    5.10
 -11   0  -3   -3.80    3.60
  11   0   3   -1.00    4.50
  11   0   3   -0.80    7.60
 -12   0  -3    1.40    3.10
  12   0   3   -1.90    3.60
  12   0   3   13.70    6.00
  12  -1  -3    3.30    7.00
  11  -1  -3   -4.80    3.80
  10  -1  -3   15.00    9.00
  10  -1  -3    5.40    8.70
  10  -1  -3    1.80    4.90
   9  -1  -3   14.30    9.20
   9  -1  -3   14.30    6.20
   8  -1  -3    5.10    8.60
   8  -1  -3    4.60    5.60
   7  -1  -3   48.90    7.90
   7  -1  -3   61.59   11.30
   1  -1  -3  277.27   10.50
   0  -1  -3   21.60    2.80
   0  -1  -3   17.20    1.80
   0   1   3   18.10    1.90
  -1  -1  -3    7.80    1.80
   1   1   3    7.80    2.00
  -2  -1  -3   16.50    2.50
   2   1   3   19.70    3.00
  -3  -1  -3   69.39    5.70
  -3  -1  -3   76.19    4.70
  -4  -1  -3  118.59    7.40
  -5  -1  -3   10.50    3.70
  -6  -1  -3    9.50    3.70
  -7  -1  -3    5.50    3.80
   7   1   3    3.10    6.00
   7   1   3   -2.40    3.60
   7   1   3    4.00    9.90
  -8  -1  -3   21.30    5.80
  -8  -1  -3    8.60    4.00
   8   1   3   12.20    6.50
   8   1   3   10.40   10.70
   8   1   3   11.90    4.40
  -9  -1  -3   28.90    5.90
  -9  -1  -3   24.40    6.20
   9   1   3   26.90    5.20
   9   1   3    9.10   10.00
 -10  -1  -3   -0.20    3.90
 -10  -1  -3   -3.20    5.00
  10   1   3  -15.50    7.80
  10   1   3   -4.20    5.10
 -11  -1  -3   -1.10    3.60
 -11  -1  -3    2.20    5.30
  11   1   3   -0.70    7.50
  11   1   3    6.70    5.00
 -12  -1  -3   10.00    5.10
 -12  -1  -3    0.90    3.20
  12   1   3    6.20    5.70
  12  -2  -3   -6.10    6.00
  12  -2  -3    2.20    3.60
  11  -2  -3    5.10    7.80
  10  -2  -3  -10.40    7.40
  10  -2  -3   20.50    9.00
  10  -2  -3   -5.60    4.70
   9  -2  -3   31.20    7.50
   9  -2  -3   46.50   11.60
   9  -2  -3   25.30   10.70
   8  -2  -3    7.00    5.50
   8  -2  -3   12.20   10.80
   8  -2  -3    4.60    8.70
   7  -2  -3   24.10   12.40
   7  -2  -3   46.90   11.60
   2  -2  -3    1.30    2.80
   1  -2  -3  108.49    6.70
  -1  -2  -3  324.97   10.50
   1   2   3  324.77   10.70
  -2  -2  -3  613.94   18.40
   2   2   3  574.74   18.30
  -3  -2  -3  129.39    6.40
  -3  -2  -3  130.09    6.80
   3   2   3  123.19    6.40
  -4  -2  -3    1.60    3.00
  -4  -2  -3    3.60    2.50
  -5  -2  -3   53.49    6.50
  -5  -2  -3   42.70    5.30
  -6  -2  -3    9.40    3.90
   6   2   3    8.70    4.40
  -7  -2  -3    8.60    4.60
  -7  -2  -3    2.80    3.50
   7   2   3    2.00    4.00
   7   2   3   -1.40    6.00
   7   2   3  -16.10    8.90
  -8  -2  -3   80.39    9.20
  -8  -2  -3   78.29    8.40
   8   2   3   95.59   14.30
  -9  -2  -3    4.80    4.20
  -9  -2  -3   -0.70    4.30
   9   2   3   -8.60    5.40
   9   2   3  -18.60    9.40
 -10  -2  -3   11.90    5.60
  10   2   3   12.90    8.70
  10   2   3    5.10    4.00
  10   2   3    9.40    5.60
  11   2   3    7.00    7.50
  11   2   3   11.50    5.40
  12   2   3    3.00    5.60
  12  -3  -3    0.80    3.30
  12  -3  -3   -9.70    5.50
  11  -3  -3   22.20    8.90
  11  -3  -3   13.90    4.80
  10  -3  -3    8.10    8.20
  10  -3  -3    4.80    4.60
   9  -3  -3   18.00   10.40
   9  -3  -3   13.80    6.50
   9  -3  -3   15.00    8.80
   8  -3  -3    5.30    8.30
   8  -3  -3    3.50    5.30
   7  -3  -3  240.48   20.00
   7  -3  -3  217.68   15.10
   2  -3  -3  215.48   10.50
   1  -3  -3  269.77   11.30
   0  -3  -3   32.70    5.30
  -1  -3  -3   67.29    4.10
   1   3   3   69.99    4.40
  -2  -3  -3  349.57   12.00
   2   3   3  345.67   12.20
  -3  -3  -3   15.50    2.90
  -3  -3  -3   17.40    3.10
   3   3   3   20.10    3.10
   3   3   3   19.20    3.20
  -4  -3  -3  689.83   22.80
  -4  -3  -3  721.13   23.10
  -5  -3  -3   63.59    6.40
  -5  -3  -3   58.59    5.80
  -6  -3  -3   53.29    6.50
  -6  -3  -3   47.70    6.70
   6   3   3   46.50    7.80
  -7  -3  -3   14.80    4.30
  -7  -3  -3    5.50    4.60
   7   3   3   14.70    9.10
   7   3   3   17.10    5.10
  -8  -3  -3    9.70    4.30
   8   3   3   10.30   10.10
   8   3   3   10.40    4.40
   8   3   3    8.70    6.80
  -9  -3  -3   70.39    9.50
  -9  -3  -3   96.39    9.00
   9   3   3   97.69    9.90
 -10  -3  -3   51.79    7.50
 -10  -3  -3   40.60    7.00
  10   3   3   36.50    6.10
  10   3   3   35.80    9.80
  10   3   3   45.80    7.60
 -11  -3  -3   -1.00    4.80
 -11  -3  -3   -5.80    3.10
  11   3   3    3.30    6.80
  12   3   3   -4.00    5.50
  12  -4  -3    5.50    8.40
  12  -4  -3    0.90    3.70
  11  -4  -3   -1.60    7.10
  11  -4  -3    2.40    4.40
  10  -4  -3   49.40   10.00
  10  -4  -3   37.00   13.00
   9  -4  -3    5.90    9.10
   9  -4  -3    9.40    5.60
   9  -4  -3    3.90    8.70
   8  -4  -3   -6.50    8.30
   8  -4  -3    2.70    8.30
   7  -4  -3   32.10    6.90
   7  -4  -3   16.00    6.40
   7  -4  -3   21.60    8.90
   7  -4  -3   18.70   10.00
   3  -4  -3    5.90    3.90
   2  -4  -3   95.59    7.70
   1  -4  -3 1268.47   38.30
   0  -4  -3    1.40    3.00
   1   4   3  215.78    8.40
   1   4   3  201.08    8.10
  -2  -4  -3    1.70    1.90
   2   4   3    2.30    2.10
  -3  -4  -3   31.20    4.70
   3   4   3   38.40    4.80
  -4  -4  -3   -2.20    2.80
  -4  -4  -3    1.60    2.70
   4   4   3    3.20    2.80
  -5  -4  -3    1.20    3.20
  -5  -4  -3   -1.50    2.40
  -6  -4  -3    2.20    3.20
  -6  -4  -3    5.00    3.90
   6   4   3   -2.30    4.60
  -7  -4  -3   -4.60    3.30
  -7  -4  -3    3.10    3.30
  -7  -4  -3    0.00    3.80
   7   4   3    9.00    8.90
   7   4   3    7.10    4.20
  -8  -4  -3  113.59    9.80
  -8  -4  -3  117.49   10.00
  -8  -4  -3  102.89    9.50
   8   4   3  105.09   10.20
   8   4   3   83.09   14.50
  -9  -4  -3   -5.10    4.30
  -9  -4  -3   -1.30    3.60
   9   4   3   -8.20    7.90
 -10  -4  -3   -0.70    4.70
 -10  -4  -3    1.40    3.30
  10   4   3   -1.70    3.30
  10   4   3  -11.90    6.90
 -11  -4  -3    6.60    3.40
  11   4   3    5.80    6.40
  12  -5  -3    2.50    5.90
  12  -5  -3   -0.70    2.90
  11  -5  -3   -2.40    7.60
  11  -5  -3   -5.00    3.80
  10  -5  -3    9.90   10.70
   9  -5  -3   -2.30    5.10
   8  -5  -3    1.80    8.20
   8  -5  -3   14.60    6.30
   8  -5  -3    5.20    9.70
   7  -5  -3   67.39   11.60
   7  -5  -3   71.59   10.70
   7  -5  -3   62.69    8.40
   7  -5  -3   66.59   10.50
   6  -5  -3   54.09   10.40
   6  -5  -3   45.70    7.20
   4  -5  -3   12.50    5.20
   3  -5  -3  103.79   10.20
   2  -5  -3  240.68   12.50
   1  -5  -3   64.99    7.50
   1   5   3   -1.40    2.10
   1   5   3    0.90    2.00
  -2  -5  -3   48.50    4.30
   2   5   3   43.30    4.60
  -3  -5  -3  209.88    9.60
  -3  -5  -3  208.58    9.60
   3   5   3  205.58    9.50
   3   5   3  204.38   10.00
  -5  -5  -3   61.99    6.00
   5   5   3   51.89    6.00
  -6  -5  -3   40.60    5.70
  -6  -5  -3   44.90    5.60
   6   5   3   40.30    6.80
  -7  -5  -3   12.20    4.50
  -7  -5  -3   26.70    8.40
  -7  -5  -3   14.50    4.50
   7   5   3    8.40    9.40
   7   5   3   13.60    5.10
  -8  -5  -3   46.40    7.20
  -8  -5  -3   50.69    7.30
   8   5   3   51.69   11.30
   8   5   3   53.59    8.70
  -9  -5  -3   99.79    8.70
  -9  -5  -3  103.69   10.50
  -9  -5  -3  108.89   11.40
   9   5   3  106.09   16.70
 -10  -5  -3   77.49   10.00
  10   5   3  116.09   14.60
  10   5   3   88.19    9.50
  11   5   3    6.90    6.40
  11   5   3    1.40    3.30
  12  -6  -3    6.90    6.20
  12  -6  -3    8.70    3.50
  11  -6  -3    3.00    4.00
  11  -6  -3    0.80    7.60
  10  -6  -3    2.90    4.50
  10  -6  -3   -7.60    7.50
   9  -6  -3    6.80    8.90
   9  -6  -3    4.70    4.80
   8  -6  -3   82.99   11.80
   8  -6  -3   83.59   14.50
   7  -6  -3   26.20    7.80
   7  -6  -3   43.60    7.40
   7  -6  -3   33.10    9.40
   6  -6  -3    7.00    5.40
   6  -6  -3    3.70    5.30
   4  -6  -3   95.79   10.20
   3  -6  -3   33.10    6.60
   2  -6  -3  104.19   10.30
   0  -6  -3    4.40    4.10
   1   6   3    9.20    2.90
   1   6   3    8.90    2.80
  -2  -6  -3   32.30    4.20
   2   6   3   24.20    4.00
   2   6   3   26.30    4.10
  -3  -6  -3    1.20    2.50
   3   6   3   -2.70    2.70
   3   6   3   -4.20    2.50
  -4  -6  -3   -0.10    2.40
   4   6   3    0.60    2.70
  -5  -6  -3   16.00    4.00
   5   6   3   12.80    3.60
   5   6   3   10.00    5.20
  -6  -6  -3  119.39    8.80
  -6  -6  -3  116.69    9.00
   6   6   3  117.59   11.10
  -7  -6  -3   45.50    7.30
  -7  -6  -3   52.09    8.50
  -7  -6  -3   35.70    6.10
  -7  -6  -3   52.19    8.00
   7   6   3   43.10   10.90
   7   6   3   65.79   11.20
  -8  -6  -3  205.78   13.60
  -8  -6  -3  218.58   17.30
  -8  -6  -3  176.98   12.50
   8   6   3  194.98   14.20
   8   6   3  223.78   19.50
  -9  -6  -3    1.20    5.40
  -9  -6  -3    5.10    6.90
  -9  -6  -3   -8.30    8.30
   9   6   3    9.80    4.80
  10   6   3   12.50    7.50
  10   6   3   -0.30    3.70
  11   6   3    7.60    3.50
  12  -7  -3   -4.40    2.50
  12  -7  -3    4.50    5.80
  11  -7  -3   -7.50    6.40
  11  -7  -3    2.40    3.60
  10  -7  -3    2.40    7.60
  10  -7  -3    2.90    4.30
   9  -7  -3    3.10    7.00
   9  -7  -3   24.90    9.90
   9  -7  -3    8.90    4.90
   8  -7  -3   23.20    6.90
   8  -7  -3   19.80   10.20
   8  -7  -3   23.80    6.00
   7  -7  -3   21.60    6.10
   7  -7  -3   31.60    6.50
   7  -7  -3   19.80    8.60
   6  -7  -3   11.10    7.10
   6  -7  -3   17.80    5.30
   6  -7  -3    5.00    6.90
   6  -7  -3   14.70    5.20
   5  -7  -3   75.79    8.90
   5  -7  -3   84.69   13.40
   4  -7  -3   90.49   10.50
   3  -7  -3  514.25   22.40
   2  -7  -3  224.48   14.40
   1  -7  -3   34.00    6.60
   0  -7  -3   77.39    9.80
   1   7   3  375.86   14.20
   2   7   3    7.10    3.20
   3   7   3  237.48   11.60
   3   7   3  230.28   11.10
   4   7   3  247.78   11.80
  -5  -7  -3   87.99    9.90
   5   7   3   83.69    7.80
   5   7   3   76.69   10.20
  -6  -7  -3   15.00    4.20
  -6  -7  -3    8.70    5.30
   6   7   3   13.80    5.00
   6   7   3   23.60    8.50
  -7  -7  -3   11.40    7.80
  -7  -7  -3   12.30    4.80
   7   7   3   14.80    5.30
   7   7   3    2.60    7.90
  -8  -7  -3   33.60    7.50
   8   7   3   30.30    9.00
  -9  -7  -3   40.60    8.00
  -9  -7  -3   37.60    7.90
   9   7   3   38.20    8.20
   9   7   3   41.00    7.10
  10   7   3   72.39    8.70
  11   7   3    2.40    3.00
  11  -8  -3    2.50    3.10
  10  -8  -3   29.80    9.50
  10  -8  -3   21.40    5.20
   9  -8  -3    8.10   15.30
   8  -8  -3   20.80   10.00
   8  -8  -3   31.20    7.10
   8  -8  -3   38.00    7.00
   7  -8  -3   63.59   12.10
   7  -8  -3   51.89    9.20
   7  -8  -3   53.09    8.50
   7  -8  -3   48.70    8.60
   6  -8  -3   15.00    7.40
   6  -8  -3   15.90    5.20
   6  -8  -3   15.10    6.40
   6  -8  -3   17.20    5.10
   5  -8  -3   23.70    6.70
   5  -8  -3   38.30    8.80
   5  -8  -3   32.40    6.90
   4  -8  -3   31.00    6.80
   4  -8  -3   29.80    6.10
   3  -8  -3   11.20    5.40
   2  -8  -3   80.29   10.50
   1  -8  -3   10.90    5.10
   0  -8  -3   17.00    5.70
   1   8   3   19.70    3.70
   2   8   3    4.40    2.90
   3   8   3   38.90    5.40
  -4  -8  -3    6.90    4.50
  -4  -8  -3    5.30    5.80
   4   8   3    7.70    4.70
   4   8   3    9.20    3.70
  -5  -8  -3   94.19    8.10
  -5  -8  -3  130.19   11.00
   5   8   3  108.89    9.20
   5   8   3  113.59   11.00
  -6  -8  -3   12.50    4.30
  -6  -8  -3    5.00    5.30
   6   8   3    2.50    4.70
  -7  -8  -3   73.49   11.60
  -7  -8  -3   92.19   10.60
  -8  -8  -3  123.69   11.40
  -8  -8  -3   97.09   12.10
   8   8   3  120.09   11.50
  -9  -8  -3    1.50    5.70
   9   8   3    2.70    4.00
 -10  -8  -3   22.20    7.30
  11   8   3   19.80    4.00
  11  -9  -3   -2.20    2.80
  11  -9  -3   -4.50    6.00
  10  -9  -3   -6.90    3.30
  10  -9  -3   -2.30    7.00
   9  -9  -3   -2.00    8.10
   9  -9  -3    5.00    5.50
   9  -9  -3    5.40    3.60
   8  -9  -3    9.10    5.40
   8  -9  -3    3.20    7.90
   8  -9  -3    7.30    4.50
   7  -9  -3  124.59   11.80
   7  -9  -3  116.39   14.10
   7  -9  -3  109.69   15.80
   7  -9  -3  156.28   12.70
   6  -9  -3   -7.00    5.90
   6  -9  -3   -2.00    4.30
   6  -9  -3   -3.80    6.60
   6  -9  -3  -10.10    5.00
   5  -9  -3    4.10    4.70
   5  -9  -3   11.20    7.30
   5  -9  -3    9.00    5.30
   5  -9  -3   -0.90    5.40
   4  -9  -3   45.10    9.30
   4  -9  -3   67.19    8.60
   4  -9  -3   43.10    6.80
   4  -9  -3   59.29   10.40
   3  -9  -3   30.10    6.10
   3  -9  -3   22.70    6.50
   2  -9  -3   76.59   10.30
   1  -9  -3    2.70    4.90
   0  -9  -3   11.50    5.20
   1   9   3    2.50    2.60
  -2  -9  -3    4.90    3.70
  -2  -9  -3   -5.60    4.90
   2   9   3   -0.20    2.40
  -3  -9  -3   85.39   13.80
  -3  -9  -3   82.29   14.00
   3   9   3  119.39    8.50
   3   9   3  106.59    9.70
  -4  -9  -3  404.06   19.60
  -4  -9  -3  425.46   21.60
   4   9   3  406.36   21.40
   4   9   3  411.36   17.80
   4   9   3  464.55   18.90
   4   9   3  430.46   18.80
   5   9   3   22.60    5.40
  -6  -9  -3   81.89   10.70
   6   9   3   87.59   10.20
  -7  -9  -3   15.70    6.00
  -7  -9  -3    7.70    5.00
   7   9   3    3.70    5.00
  -8  -9  -3   54.29    9.50
  -8  -9  -3   39.70    8.20
  -9  -9  -3  158.58   13.10
   9   9   3  165.08   12.50
 -10  -9  -3   74.29   10.80
  10   9   3   89.29    8.70
  11 -10  -3   -0.70    5.70
  10 -10  -3   32.60    8.70
   9 -10  -3   14.60    5.40
   9 -10  -3    9.60    8.40
   8 -10  -3   -7.60   11.00
   8 -10  -3    4.80    4.60
   7 -10  -3   50.09   11.70
   7 -10  -3   63.29    8.90
   6 -10  -3   33.20    9.50
   6 -10  -3   42.00    7.30
   5 -10  -3    1.40    6.80
   5 -10  -3   -1.90    5.80
   5 -10  -3    3.20    4.80
   5 -10  -3    3.70    5.40
   4 -10  -3    0.90    6.80
   4 -10  -3   -0.30    5.20
   4 -10  -3    3.20    4.80
   4 -10  -3    2.70    4.00
   3 -10  -3   35.00    7.80
   3 -10  -3   20.30    6.90
   3 -10  -3   18.00    5.70
   2 -10  -3   16.10    4.80
   2 -10  -3    7.50    5.40
   1 -10  -3  117.39   10.70
   1 -10  -3  107.69   11.00
   1 -10  -3  118.49   12.40
   0 -10  -3  121.79   12.00
   0 -10  -3  118.89   10.80
   0 -10  -3  115.59   14.00
  -1 -10  -3    1.90    3.30
  -1 -10  -3    4.80    4.80
  -2 -10  -3   62.79    7.80
  -2 -10  -3   47.20    7.70
   2  10   3   54.39    6.30
  -3 -10  -3   17.00    5.00
  -3 -10  -3   28.10    6.80
   3  10   3   20.10    4.90
   3  10   3   19.90    5.20
   3  10   3   21.70    4.60
  -4 -10  -3    3.70    4.30
   4  10   3   11.20    4.60
   4  10   3   21.70    7.60
   4  10   3   15.90    4.50
   4  10   3    6.60    4.30
  -5 -10  -3   78.39    9.50
   5  10   3   61.89    9.50
   5  10   3   94.49    9.70
   6  10   3    6.60    5.90
   6  10   3    8.40    6.30
  -7 -10  -3   -2.70    4.10
   7  10   3    5.00    4.60
   7  10   3   -8.60    7.70
  -8 -10  -3   45.60    7.40
   8  10   3   41.80    7.50
   9  10   3    1.30    3.90
 -10 -10  -3   10.80    5.10
  10  10   3    8.80    3.80
  10 -11  -3    2.20    6.50
   9 -11  -3   -8.90    4.70
   9 -11  -3    0.40    7.20
   8 -11  -3   13.30    5.40
   8 -11  -3    2.30    7.80
   7 -11  -3   31.70    7.60
   7 -11  -3   34.90   10.10
   6 -11  -3   44.80    7.50
   6 -11  -3   48.80   10.50
   6 -11  -3   49.70    8.00
   5 -11  -3    2.60    7.50
   5 -11  -3   18.10    8.70
   5 -11  -3   14.50    6.10
   4 -11  -3    2.50    6.30
   4 -11  -3    1.40    4.20
   4 -11  -3    4.50    7.30
   3 -11  -3   19.40    7.30
   3 -11  -3   18.50    5.80
   3 -11  -3   26.50    5.90
   2 -11  -3   64.99    9.60
   2 -11  -3   66.49    8.90
   2 -11  -3   75.89   11.60
   2 -11  -3   80.69   11.60
   1 -11  -3   26.20    7.20
   1 -11  -3   13.90    5.20
   1 -11  -3   24.40    6.10
   0 -11  -3   14.60    5.70
   0 -11  -3   16.80    6.00
   0 -11  -3   18.80    5.40
  -1 -11  -3    6.00    4.60
  -1 -11  -3   -2.80    5.50
  -1 -11  -3    3.20    3.20
  -1 -11  -3   -8.50    5.70
   1  11   3    0.90    4.60
  -2 -11  -3    6.90    5.20
  -2 -11  -3    5.80    3.50
   2  11   3   -1.30    3.80
   2  11   3   -1.30    3.30
  -3 -11  -3  409.26   21.40
  -3 -11  -3  391.86   18.60
   3  11   3  401.86   19.00
   3  11   3  386.86   18.70
   3  11   3  374.86   17.60
  -4 -11  -3   51.69    9.10
   4  11   3   31.00    6.00
   4  11   3   31.80    6.00
   5  11   3    3.90    6.90
   5  11   3    7.30    6.00
  -6 -11  -3    9.10    4.50
   6  11   3   18.00    6.70
   6  11   3   10.40    5.60
  -7 -11  -3   35.10    6.40
   7  11   3   33.60    7.20
  -8 -11  -3   14.60    4.90
   8  11   3   26.50    6.30
  -9 -11  -3  125.39   10.30
   9  11   3  149.09   12.80
 -10 -11  -3   36.40    5.50
  10  11   3   42.90    6.30
  10 -12  -3   11.90    6.70
   9 -12  -3   26.40    5.30
   9 -12  -3   19.10   12.60
   8 -12  -3   15.50    5.40
   8 -12  -3    7.30    7.90
   7 -12  -3  131.79   12.10
   7 -12  -3  120.99   17.40
   6 -12  -3  -13.00   12.40
   6 -12  -3  -13.50    6.60
   6 -12  -3    6.10    4.90
   6 -12  -3    9.70    6.80
   5 -12  -3   -0.60    5.40
   5 -12  -3    7.70    7.90
   5 -12  -3    8.30    8.20
   4 -12  -3   -5.90    6.40
   4 -12  -3   -5.80    6.80
   4 -12  -3   -2.30    4.70
   4 -12  -3    6.50    5.40
   3 -12  -3   24.10    9.20
   3 -12  -3   23.30    8.70
   3 -12  -3   16.90    6.00
   2 -12  -3    4.40    6.30
   2 -12  -3    0.60    7.10
   2 -12  -3   -2.10    4.40
   2 -12  -3  -10.20    4.40
   1 -12  -3  104.49   10.90
   1 -12  -3  107.69   13.60
   1 -12  -3   89.99   10.90
   0 -12  -3   46.20    7.00
   0 -12  -3   47.30    9.70
   0 -12  -3   70.69    9.80
   0 -12  -3   58.49    8.40
  -1 -12  -3   17.90    6.10
  -1 -12  -3   19.40    4.60
  -1 -12  -3   19.60    5.80
   1  12   3   31.50    5.80
   1  12   3   19.00    4.70
  -2 -12  -3   58.69    9.40
  -2 -12  -3   54.29    9.50
  -2 -12  -3   53.59   10.80
   2  12   3   43.90    6.90
   2  12   3   42.70    7.20
  -3 -12  -3   11.00    6.10
  -3 -12  -3    2.60    4.30
   3  12   3    2.50    3.90
   3  12   3    9.10    4.60
   3  12   3    7.10    4.20
  -4 -12  -3    5.60    4.00
  -4 -12  -3    5.80    5.70
   4  12   3   -0.10    3.50
   4  12   3   -7.30    5.00
   4  12   3   -8.60    4.00
   4  12   3   -7.60    7.80
  -5 -12  -3    6.10    4.10
   5  12   3   -9.70    6.40
   5  12   3    2.50    5.50
  -6 -12  -3   47.60    9.60
   6  12   3   47.70    9.70
  -7 -12  -3    0.50    3.30
  -8 -12  -3   48.40    7.60
   8  12   3   40.20    7.10
  -9 -12  -3   10.60    3.60
   9  12   3    8.50    3.70
   9 -13  -3    1.90    3.90
   9 -13  -3    7.40    6.30
   8 -13  -3    4.00    7.10
   7 -13  -3    4.40    4.60
   6 -13  -3   -1.10    7.20
   6 -13  -3   -4.90    4.20
   5 -13  -3    4.70    4.50
   5 -13  -3   -5.70    6.20
   5 -13  -3    1.00    7.70
   4 -13  -3    3.70    5.70
   4 -13  -3   15.50    8.30
   4 -13  -3    3.30    4.50
   4 -13  -3    9.20    7.50
   3 -13  -3   40.60   10.60
   3 -13  -3   34.30    9.20
   3 -13  -3   49.50    8.00
   2 -13  -3    9.60    5.20
   2 -13  -3    6.30    8.00
   2 -13  -3    6.50    4.90
   2 -13  -3    3.40    8.70
   1 -13  -3   -5.50    4.00
   1 -13  -3   -4.40    4.30
   1 -13  -3   -4.10    6.80
   0 -13  -3   40.50    7.50
   0 -13  -3   36.50    7.40
   0 -13  -3   23.90    9.30
  -1 -13  -3    1.30    3.40
  -1 -13  -3    7.30    5.50
  -1 -13  -3   -4.90    5.10
  -1 -13  -3  -11.80    8.70
   1  13   3    7.20    3.90
   1  13   3   -0.90    4.40
  -2 -13  -3    9.80    4.30
  -2 -13  -3   17.30    5.90
  -2 -13  -3    5.80    5.30
   2  13   3   10.60    5.10
   2  13   3   12.90    4.90
  -3 -13  -3  148.59   11.50
  -3 -13  -3  135.19   14.10
  -3 -13  -3  150.28   14.00
   3  13   3  151.68   12.70
   3  13   3  149.29   11.40
   3  13   3  137.59   11.50
  -4 -13  -3   32.10    8.00
  -4 -13  -3   44.00    7.60
   4  13   3   27.80    6.60
   4  13   3   56.69   10.40
   4  13   3   39.90    7.90
  -5 -13  -3   34.90    6.70
   5  13   3   40.20    8.40
  -6 -13  -3   11.80    4.10
   6  13   3   13.30    6.20
  -7 -13  -3    4.50    3.90
   7  13   3    6.70    5.20
  -8 -13  -3   13.70    4.20
   8  13   3   18.70    5.20
   8 -14  -3    1.30    6.70
   8 -14  -3    1.20    3.90
   7 -14  -3   34.00    8.70
   7 -14  -3   21.90    5.70
   6 -14  -3   14.20    5.40
   6 -14  -3   11.30    8.20
   5 -14  -3   22.40    8.70
   5 -14  -3    2.20   16.60
   5 -14  -3   22.20    6.60
   5 -14  -3   35.00    6.50
   4 -14  -3    6.70    5.90
   4 -14  -3    8.60    9.90
   4 -14  -3  -11.60    7.50
   3 -14  -3   20.20    9.50
   3 -14  -3   19.70    8.40
   2 -14  -3    7.10    8.90
   2 -14  -3   16.30    8.40
   2 -14  -3    5.00    4.80
   2 -14  -3    2.10    4.40
   1 -14  -3  148.29   12.60
   1 -14  -3  129.29   18.70
   1 -14  -3  133.29   12.80
   1 -14  -3  128.99   16.00
   0 -14  -3  103.49   16.10
   0 -14  -3  142.39   12.20
   0 -14  -3  110.49   12.00
   0  14   3  118.39   12.00
  -1 -14  -3   16.80   13.50
  -1 -14  -3   23.40    6.50
  -1 -14  -3   17.50    4.60
  -1 -14  -3    6.00    5.70
   1  14   3   12.10    4.60
   1  14   3   17.40    5.10
  -2 -14  -3    4.90    3.50
  -2 -14  -3   -5.40    5.10
  -2 -14  -3    5.80    5.60
   2  14   3    7.80    4.60
   2  14   3    1.60    3.70
  -3 -14  -3   -0.70    5.00
  -3 -14  -3    8.10    8.00
  -3 -14  -3    0.80    3.40
   3  14   3   -0.20    3.30
   3  14   3    2.80    4.40
   4  14   3   28.20    8.30
   4  14   3   25.20    8.90
   4  14   3   28.20    6.80
  -5 -14  -3  105.59    9.50
   5  14   3   93.19   12.20
  -6 -14  -3   14.80    4.20
   6  14   3   15.50    6.70
  -7 -14  -3    3.50    2.90
   7  14   3    6.20    4.50
  -8 -14  -3   13.40    3.60
   8  14   3   14.90    4.10
   8 -15  -3    3.10    7.00
   7 -15  -3   -6.60    6.80
   7 -15  -3   10.00    4.10
   6 -15  -3    2.90    4.30
   6 -15  -3   -7.10    7.40
   5 -15  -3   23.00    5.80
   5 -15  -3   19.10    8.40
   4 -15  -3   42.10    9.20
   4 -15  -3   35.00    6.80
   4 -15  -3   31.00    6.60
   3 -15  -3    6.30    5.40
   3 -15  -3    1.30    4.40
   3 -15  -3   -4.20    7.30
   3 -15  -3   14.60   11.70
   2 -15  -3   11.10    8.90
   2 -15  -3    2.00    4.60
   1 -15  -3   -2.70    8.50
   0 -15  -3   22.90    9.30
   0 -15  -3   -3.20   12.40
  -1 -15  -3   56.29   10.40
  -1 -15  -3   45.90    9.70
  -1 -15  -3   56.19    7.20
   1  15   3   47.60    7.50
   1  15   3   70.19    9.30
  -2 -15  -3   -7.30    4.90
  -2 -15  -3    3.80    4.20
   2  15   3   10.00    4.80
   2  15   3   10.50    6.60
  -3 -15  -3   20.40    7.10
   3  15   3   31.90    6.60
   3  15   3   20.10    5.20
  -4 -15  -3   77.19    8.50
   5  15   3   26.80    8.30
  -6 -15  -3    2.50    3.00
   6  15   3    5.50    6.30
  -7 -15  -3    6.60    3.10
   7  15   3    5.80    5.10
   7 -16  -3   -6.00    3.00
   7 -16  -3   -3.80    6.30
   6 -16  -3    6.80    3.80
   6 -16  -3   13.80    7.30
   5 -16  -3   18.50    8.20
   5 -16  -3   15.60    5.00
   4 -16  -3   27.80    8.50
   3 -16  -3    0.40    5.30
   3 -16  -3    9.50    4.70
   3 -16  -3    7.90    7.90
   2 -16  -3    1.40    4.20
   2 -16  -3   -2.10    7.80
   2 -16  -3    7.80    4.90
   1 -16  -3   16.00    5.20
   1 -16  -3   25.20    8.80
   1 -16  -3   15.00    5.70
   0 -16  -3   68.09   11.70
   0 -16  -3   90.59   11.30
   0 -16  -3   74.79    9.90
   0  16   3   95.79    9.30
  -1 -16  -3    1.70    4.90
  -1 -16  -3    5.10   10.10
  -1 -16  -3   14.50    5.60
   1  16   3   14.80    5.30
   1  16   3    5.30    4.10
  -2 -16  -3   -2.10    4.70
  -2 -16  -3    4.80    3.80
   2  16   3    5.70    5.00
   2  16   3   -0.20    3.20
  -3 -16  -3    1.20    3.60
   3  16   3   -4.90    5.00
   3  16   3   -1.30    3.10
  -4 -16  -3   16.00    4.40
  -5 -16  -3   15.80    4.50
  -6 -16  -3   16.00    3.80
   5 -17  -3   27.60    5.20
   4 -17  -3   48.20    8.00
   4 -17  -3   51.49   10.10
   3 -17  -3    9.20    4.40
   3 -17  -3   13.60    8.90
   2 -17  -3   10.50    9.60
   2 -17  -3    8.30    4.60
   2 -17  -3    0.40    4.60
   1 -17  -3    8.10    4.80
   1 -17  -3   17.60   10.40
   1 -17  -3    0.50    4.30
   0 -17  -3    3.60    4.40
   0 -17  -3   -0.40    4.90
   0  17   3    3.60    7.60
  -1 -17  -3   13.20    5.20
  -1 -17  -3   15.80    5.40
   1  17   3    9.50    6.50
   1  17   3    8.50    4.10
   2  17   3   -1.60    3.00
   3  17   3  -10.70    4.90
  -4 -17  -3    1.10    3.20
  -5 -17  -3   -1.50    2.60
   4 -18  -3    4.50    3.20
   3 -18  -3    1.50    3.50
   2 -18  -3   12.50    4.30
   1 -18  -3   24.10    5.00
   0 -18  -3   34.00    5.70
   0  18   3   18.30    5.90
   1  18   3   39.30    6.40
   2  18   3    7.00    3.10
   0  19   3   10.10    3.90
   2  18  -4  114.69   10.90
  -2 -18   4  137.09   12.40
   1  18  -4  124.19   10.00
   1  18  -4  115.39    8.60
  -1 -18   4  119.49   12.70
   0  18  -4   65.19    7.40
   0  18  -4   59.49    8.70
   0 -18   4   74.29   12.20
  -1  18  -4   43.70    6.80
  -1  18  -4   43.30    6.30
   1 -18   4   54.79    9.30
   2 -18   4   31.60    7.60
   3 -18   4  130.49   13.80
  -5 -17   4   61.19    6.50
  -3 -17   4    5.70    3.50
   2  17  -4    9.00    4.70
   2  17  -4    4.30    3.70
  -2 -17   4    6.80    3.70
   1  17  -4    8.90    4.30
   1  17  -4   18.90    5.10
   0  17  -4   17.90    4.90
   0 -17   4   19.10    7.20
  -1  17  -4    0.10    3.90
   1 -17   4    9.10    7.30
   2 -17   4   -6.40    5.90
   3 -17   4    2.20    3.80
   4 -17   4   16.90    7.20
   4 -17   4   14.40    4.30
   5 -17   4   42.80    6.80
   5 -17   4   33.50    8.20
   7  16  -4  125.39   11.20
  -7 -16   4  121.39    8.00
  -6 -16   4   62.59    6.90
  -5 -16   4   41.80    6.50
  -4 -16   4   63.89    7.60
   3  16  -4  107.39    9.20
   3  16  -4  115.89   10.20
  -3 -16   4  140.59   10.20
   2  16  -4  159.58   12.40
   2  16  -4  193.18   12.00
  -2 -16   4  186.18   11.50
   1  16  -4  200.48   13.00
   1  16  -4  180.38   12.40
   0  16  -4  197.78   13.00
   0  16  -4  224.58   13.80
  -1  16  -4  182.88   11.60
   1 -16   4  131.59   11.80
   1 -16   4  155.88   16.80
   2 -16   4   49.20    7.10
   2 -16   4   35.10   10.40
   3 -16   4   97.79    9.80
   3 -16   4  107.79   15.60
   4 -16   4  156.58   11.40
   4 -16   4  172.38   17.70
   5 -16   4  225.68   18.70
   5 -16   4  213.98   12.50
   6 -16   4   64.59   10.10
   6 -16   4   48.60    6.90
  -8 -15   4  104.29    7.60
   7  15  -4  170.68   12.60
  -7 -15   4  193.08   11.40
   6  15  -4  151.78   13.20
  -6 -15   4  134.19   10.50
   5  15  -4  159.08   15.40
  -5 -15   4  165.18   11.80
  -4 -15   4   62.49    8.10
   3  15  -4   42.70   10.20
   3  15  -4   47.80    7.00
   3  15  -4   38.50    6.60
  -3 -15   4   39.60    6.70
   2  15  -4    9.50    4.80
   2  15  -4   12.50    6.10
  -2 -15   4   15.90   19.00
   1  15  -4   20.60    5.50
   1  15  -4   16.30    5.40
  -1 -15   4   13.90    4.60
  -1 -15   4   28.60   14.00
   0  15  -4   36.10    6.70
   0  15  -4   27.10    5.90
   0 -15   4   34.10   11.00
  -1  15  -4   -1.50    4.00
   2 -15   4    4.20    4.60
   2 -15   4    7.70    7.60
   2 -15   4   18.80   11.60
   3 -15   4   41.30    7.10
   3 -15   4   48.00   11.10
   4 -15   4    7.00    4.40
   4 -15   4    0.20    7.30
   5 -15   4   57.59    8.30
   5 -15   4   50.39   11.50
   6 -15   4   39.40    7.10
   6 -15   4   27.70   10.00
   7 -15   4    8.10    6.70
   7 -15   4   10.20    4.30
   8  14  -4   95.89    9.00
  -8 -14   4   95.79    8.50
   7  14  -4  119.29   10.90
  -7 -14   4  103.59    9.70
   6  14  -4  101.29   12.10
  -6 -14   4  120.69   10.30
   5  14  -4  150.58   14.30
  -5 -14   4  132.89   11.30
   4  14  -4  103.79   13.80
   4  14  -4   82.79   17.50
   3  14  -4  111.59    9.70
   3  14  -4   95.59   13.30
  -3 -14   4  110.69   10.40
   2  14  -4  234.68   14.00
   2  14  -4  243.88   14.30
  -2 -14   4  228.58   13.90
  -2 -14   4  219.68   23.10
   1  14  -4  394.66   19.40
   1  14  -4  437.26   19.50
  -1 -14   4  414.36   18.50
  -1 -14   4  402.86   26.80
   0  14  -4  444.36   20.60
   0  14  -4  481.95   20.20
   0 -14   4  431.96   21.10
   0 -14   4  438.56   29.20
   0 -14   4  445.66   22.70
   0 -14   4  409.86   18.40
  -1  14  -4  196.78   13.90
   1 -14   4  173.28   20.00
   1 -14   4  221.28   14.10
   1 -14   4  197.28   17.20
   2 -14   4   51.69    7.50
   2 -14   4   71.39   12.40
   2 -14   4   44.50   10.90
   3 -14   4  143.99   22.20
   3 -14   4  216.28   22.90
   4 -14   4  334.07   25.40
   4 -14   4  290.77   34.80
   4 -14   4  307.37   17.00
   5 -14   4  231.78   14.40
   5 -14   4  211.58   21.60
   6 -14   4  144.89   11.50
   6 -14   4  137.09   18.20
   7 -14   4   57.29   14.70
   8 -14   4   60.39    9.00
   8 -14   4   49.80    9.40
   9  13  -4   96.19    8.50
  -9 -13   4   95.09    8.30
   8  13  -4   49.50    8.20
  -8 -13   4   53.69    8.10
   7  13  -4  220.68   14.80
  -7 -13   4  215.88   13.90
   6  13  -4  231.18   18.80
   6  13  -4  235.48   16.20
  -6 -13   4  242.38   15.20
   5  13  -4  151.38   15.40
   5  13  -4  165.18   16.50
  -5 -13   4  168.98   13.00
   4  13  -4   61.59   10.10
   4  13  -4   42.30    7.10
   4  13  -4   46.60    8.80
  -4 -13   4   43.60    7.40
   3  13  -4   94.59   11.90
   3  13  -4   92.29    9.40
   3  13  -4  102.79    9.80
  -3 -13   4   96.29   10.00
   2  13  -4    2.80    3.90
   2  13  -4    9.00    4.60
  -2 -13   4    8.30    4.50
  -2 -13   4   13.50    9.60
   1  13  -4   26.00    5.60
   1  13  -4   20.20    5.30
  -1 -13   4   24.80    5.30
  -1 -13   4   32.10    7.20
  -1 -13   4   19.30    8.30
   0 -13   4   39.40    6.90
   0 -13   4   47.60    9.30
   0 -13   4   45.50    8.20
  -1  13  -4   -3.20    3.20
   1 -13   4   -5.90   10.60
   1 -13   4   -0.10    5.10
   2 -13   4   -2.80    4.40
   2 -13   4   -4.70    7.10
   3 -13   4    7.30    7.90
   3 -13   4   17.50    9.90
   3 -13   4   12.80    5.90
   4 -13   4    1.50    8.80
   4 -13   4   19.70   11.60
   4 -13   4   34.90    6.60
   5 -13   4    4.90   14.30
   6 -13   4   80.29   10.00
   7 -13   4   28.00   10.40
   7 -13   4   30.90    6.30
   8 -13   4   50.99    7.00
  10  12  -4    6.60    3.00
 -10 -12   4   -3.90    4.00
   9  12  -4   24.70    5.40
  -9 -12   4   29.60    5.70
   8  12  -4   31.60    6.60
  -8 -12   4   40.00    6.70
   7  12  -4   97.99   10.50
  -7 -12   4   89.09   10.20
   6  12  -4  152.98   13.10
   6  12  -4  119.69   14.50
  -6 -12   4  164.68   12.50
   5  12  -4   55.79    9.20
  -5 -12   4   56.79    8.90
   4  12  -4  261.07   14.60
   4  12  -4  268.27   19.00
   4  12  -4  249.58   14.10
   4  12  -4  272.87   18.90
  -4 -12   4  266.27   15.60
   3  12  -4  257.77   14.00
   3  12  -4  282.07   19.90
   3  12  -4  257.37   16.30
   3  12  -4  264.97   14.50
  -3 -12   4  243.88   14.90
  -3 -12   4  236.88   19.70
   2  12  -4  362.06   17.00
   2  12  -4  350.16   17.90
  -2 -12   4  370.16   21.80
  -2 -12   4  346.97   17.60
  -2 -12   4  375.46   20.40
   1  12  -4  463.95   20.90
   1  12  -4  437.56   19.00
  -1 -12   4  454.35   22.60
  -1 -12   4  409.56   21.00
  -1 -12   4  450.15   19.60
  -1 -12   4  458.65   24.10
   0  12  -4  540.45   21.00
   0  12  -4  516.15   22.70
   0 -12   4  516.85   20.30
   0 -12   4  520.45   24.30
   0 -12   4  499.45   23.00
   0 -12   4  495.65   25.70
  -1  12  -4  386.16   16.70
   1 -12   4  358.66   18.80
   1 -12   4  376.76   22.60
   1 -12   4  380.76   16.00
   1 -12   4  348.97   21.10
   2 -12   4  192.18   20.50
   2 -12   4  179.18   17.00
   3 -12   4  163.68   18.70
   3 -12   4  155.38   12.50
   3 -12   4  128.29   16.50
   4 -12   4  592.14   25.60
   4 -12   4  547.65   33.20
   5 -12   4  284.27   23.90
   5 -12   4  236.38   15.30
   6 -12   4   56.79    9.80
   6 -12   4   55.49   13.60
   7 -12   4  150.78   12.40
   8 -12   4  101.29   16.50
   8 -12   4   85.49   10.80
   9 -12   4   24.00    6.60
   9 -12   4   20.20    8.10
  10  11  -4  148.59   10.10
   9  11  -4  109.49   10.30
  -9 -11   4  130.69   13.10
   8  11  -4  184.48   13.10
  -8 -11   4  178.18   13.50
   7  11  -4  225.78   18.50
   7  11  -4  232.18   17.80
  -7 -11   4  258.87   19.70
   6  11  -4  357.56   19.80
   6  11  -4  343.07   19.70
  -6 -11   4  344.07   18.70
   5  11  -4   90.09   12.10
   5  11  -4   71.09    9.90
  -5 -11   4   74.19    9.80
   4  11  -4  128.19   14.90
   4  11  -4  118.19    9.80
   4  11  -4  121.99   10.00
   4  11  -4  135.59   11.70
  -4 -11   4  123.79   11.10
   3  11  -4  143.89   11.50
   3  11  -4  140.69   10.30
   3  11  -4  102.09   17.70
   3  11  -4  146.89   11.10
  -3 -11   4  146.39   11.20
   2  11  -4   58.09    9.20
   2  11  -4   85.19    8.10
  -2 -11   4   80.39   11.50
  -2 -11   4   75.19    9.80
  -2 -11   4   60.29    8.00
   1  11  -4   27.70    5.90
  -1 -11   4   32.10    5.30
  -1 -11   4   36.10    7.00
  -1 -11   4   22.60    7.20
  -1 -11   4   20.50    6.60
   0 -11   4    1.40    3.30
   0 -11   4    5.30    6.50
   0 -11   4    1.20    6.30
   0 -11   4   -1.90    4.40
   1 -11   4   17.60    8.50
   1 -11   4   10.50    5.70
   1 -11   4    6.20    5.20
   1 -11   4   15.70    3.70
   2 -11   4   28.10    7.70
   2 -11   4   24.50    6.00
   3 -11   4  -13.50    7.60
   3 -11   4   12.20    6.60
   3 -11   4    6.30    4.70
   4 -11   4  263.47   16.20
   4 -11   4  252.67   22.80
   5 -11   4   49.50   12.10
   5 -11   4   81.49   10.40
   6 -11   4   71.79   13.80
   6 -11   4   81.99   10.60
   7 -11   4   21.20    6.60
   7 -11   4   17.20    9.90
   8 -11   4   43.40   11.60
   9 -11   4  133.49   15.00
   9 -11   4  146.89   22.00
  11  10  -4    8.70    3.20
  10  10  -4    1.20    3.20
 -10 -10   4    0.10    5.90
   9  10  -4   80.09    8.70
  -9 -10   4   62.69   11.10
  -8 -10   4   -0.30    4.80
   7  10  -4   26.90    6.80
  -7 -10   4   26.90    6.50
   6  10  -4  251.07   16.30
   6  10  -4  219.18   16.00
  -6 -10   4  225.88   14.20
  -6 -10   4  253.67   16.40
   5  10  -4  292.47   16.50
  -5 -10   4  272.27   16.60
   4  10  -4  315.47   15.70
   4  10  -4  334.97   17.00
   4  10  -4  320.87   19.80
  -4 -10   4  305.77   16.80
   3  10  -4  215.88   11.70
   3  10  -4  230.38   13.40
   3  10  -4  199.88   12.90
  -3 -10   4  194.48   15.00
  -3 -10   4  208.18   12.80
   2  10  -4  646.24   27.00
   2  10  -4  636.34   23.60
   2  10  -4  667.43   25.50
  -2 -10   4  662.13   27.50
  -2 -10   4  580.64   24.10
   1  10  -4  636.34   25.50
  -1 -10   4  686.23   30.60
  -1 -10   4  610.24   24.00
   0  10  -4  683.63   23.40
   0 -10   4  615.24   23.50
   1 -10   4  562.44   21.30
   1 -10   4  634.74   27.10
   1 -10   4  596.24   24.30
   2 -10   4  423.36   19.50
   3 -10   4  227.08   14.20
   3 -10   4  247.48   16.80
   4 -10   4  536.55   26.90
   4 -10   4  541.65   31.90
   4 -10   4  559.04   24.00
   5 -10   4  371.16   19.40
   5 -10   4  356.96   27.40
   6 -10   4   45.30   12.70
   6 -10   4   35.20    7.10
   7 -10   4   63.69   15.90
   8 -10   4   28.70    7.40
   8 -10   4   36.10   11.00
   9 -10   4   64.89    9.70
   9 -10   4   55.29   11.80
  10 -10   4   21.30    8.30
  10 -10   4   25.40    5.20
  11   9  -4  165.28    9.80
  10   9  -4  153.38   10.90
 -10  -9   4  141.69   14.20
   9   9  -4  226.78   14.20
  -9  -9   4  185.48   15.70
   8   9  -4  183.08   13.60
  -8  -9   4  226.98   15.40
  -8  -9   4  188.18   13.50
   7   9  -4   80.79   10.50
  -7  -9   4   78.19   12.00
   6   9  -4  184.48   13.90
   6   9  -4  180.08   13.70
  -6  -9   4  195.68   14.30
   5   9  -4  189.58   12.30
   5   9  -4  182.58   13.60
  -5  -9   4  148.89   11.30
  -5  -9   4  172.48   13.20
   4   9  -4  280.87   14.90
   4   9  -4  275.67   16.90
   4   9  -4  267.67   14.00
  -4  -9   4  260.57   15.20
  -4  -9   4  265.77   14.00
   3   9  -4    2.20    3.20
   3   9  -4    8.40    3.60
  -3  -9   4    3.30    4.10
  -3  -9   4   -3.30    5.20
   2   9  -4   92.09    7.60
  -2  -9   4   88.59    9.90
   1   9  -4   17.60    3.80
   1   9  -4   20.30    4.60
  -1  -9   4   19.60    5.40
   0   9  -4   34.50    5.20
   0  -9   4   29.00    6.00
   1  -9   4   13.60    4.80
   2  -9   4   -1.10    4.30
   3  -9   4   14.70    5.70
   3  -9   4    6.90    5.70
   4  -9   4  152.08   11.70
   4  -9   4  103.09   17.70
   5  -9   4  144.99   12.30
   5  -9   4  149.39   19.10
   6  -9   4  100.89   16.40
   6  -9   4  121.19   12.00
   7  -9   4   71.39   11.20
   7  -9   4   53.19    7.90
   7  -9   4   50.69   12.50
   8  -9   4   44.60    8.00
   8  -9   4   45.80    7.40
   8  -9   4   27.40   11.00
   9  -9   4  127.09   15.70
   9  -9   4  142.49   19.30
   9  -9   4  157.68   11.80
  10  -9   4  127.79    9.70
  10  -9   4  135.99   17.10
  10  -9   4  115.69   10.50
  10   8  -4   43.30    6.60
   9   8  -4   55.59   12.30
  -9  -8   4   55.49    9.00
   8   8  -4    6.20    4.50
   8   8  -4   -7.00    6.40
  -8  -8   4    4.50    4.80
  -8  -8   4    5.30    5.00
  -8  -8   4   -9.60    6.30
   7   8  -4    9.40    5.20
   7   8  -4   18.50    7.80
  -7  -8   4    2.10    6.40
  -7  -8   4   19.40    5.20
  -7  -8   4   13.90    4.70
   6   8  -4   77.19   12.20
   6   8  -4   57.79    9.00
   6   8  -4   72.19    9.90
  -6  -8   4   64.99    9.50
  -6  -8   4   76.99    8.60
   5   8  -4  365.56   23.20
  -5  -8   4  420.26   18.50
  -5  -8   4  416.16   21.80
   4   8  -4  577.44   22.30
  -4  -8   4  578.54   22.30
   3   8  -4  378.56   15.50
   3   8  -4  364.96   16.20
  -3  -8   4  363.16   17.70
  -3  -8   4  378.26   15.90
   2   8  -4  281.27   13.30
   2   8  -4  279.57   12.60
  -2  -8   4  267.07   14.70
   1   8  -4  900.61   28.60
  -1  -8   4  871.41   31.50
   0   8  -4  747.13   24.40
   0  -8   4  744.83   27.70
   1  -8   4  692.23   26.80
   2  -8   4  750.72   28.80
   3  -8   4  221.28   14.00
   4  -8   4  216.68   20.40
   4  -8   4  249.58   14.40
   5  -8   4  269.57   23.40
   5  -8   4  269.97   16.10
   5  -8   4  283.37   17.10
   6  -8   4   87.69   22.50
   6  -8   4  128.59   13.40
   7  -8   4   20.10    6.50
   7  -8   4   17.50    6.70
   7  -8   4   16.70   10.20
   8  -8   4   59.09   13.80
   9  -8   4   80.09   13.90
   9  -8   4   71.29   10.90
   9  -8   4   90.59   11.20
  10  -8   4   22.20    9.30
  10  -8   4   13.00    5.30
  11  -8   4   24.30    7.60
  11  -8   4   10.40    3.70
  11   7  -4   90.49    8.00
  10   7  -4  237.78   14.20
  10   7  -4  238.38   18.00
 -10  -7   4  245.28   13.80
   9   7  -4  448.66   24.90
   9   7  -4  411.66   20.40
  -9  -7   4  423.36   19.10
  -9  -7   4  416.46   17.90
  -9  -7   4  398.06   20.60
   8   7  -4   92.29   10.20
   8   7  -4   87.09   12.60
  -8  -7   4   80.69    9.30
  -8  -7   4   89.69    8.90
  -8  -7   4  100.29   10.00
  -8  -7   4   95.39   11.70
   7   7  -4  134.69   15.70
   7   7  -4  112.29   11.60
  -7  -7   4  134.59    9.80
  -7  -7   4  154.18   10.20
  -7  -7   4  143.69   14.50
   6   7  -4  131.19   14.30
   6   7  -4  115.09   11.40
  -6  -7   4  113.49   13.40
  -6  -7   4  106.79    9.10
  -6  -7   4  145.79   10.60
  -6  -7   4  138.19    9.70
   5   7  -4  209.28   13.50
   5   7  -4  199.18   15.20
  -5  -7   4  215.08   11.90
  -5  -7   4  195.48   10.80
   4   7  -4  147.59    9.40
   4   7  -4  156.38   11.30
  -4  -7   4  141.79    9.40
   3   7  -4   52.79    6.60
   3   7  -4   55.19    6.30
   2   7  -4   -2.10    2.90
   2   7  -4   -0.40    2.80
   1   7  -4    8.70    3.00
   1   7  -4    7.70    3.50
  -1  -7   4    4.90    4.10
   0   7  -4  189.48    9.00
   0  -7   4  194.48   11.90
   1  -7   4   47.40    8.40
   2  -7   4  144.39   11.10
   4  -7   4  108.79   10.50
   4  -7   4   86.09   12.60
   5  -7   4  257.07   14.60
   5  -7   4  212.78   20.40
   6  -7   4   70.09   10.40
   6  -7   4   78.49    9.40
   6  -7   4   69.59   13.60
   7  -7   4  204.08   16.00
   7  -7   4  180.18   22.40
   7  -7   4  199.88   15.10
   8  -7   4  153.98   14.40
   8  -7   4  140.89   21.20
   8  -7   4  164.78   14.70
   9  -7   4  198.88   21.70
   9  -7   4  194.18   18.60
   9  -7   4  179.68   14.70
  10  -7   4  146.69   18.50
  10  -7   4  117.19   11.60
  10  -7   4  124.19   12.00
  11  -7   4   78.89    8.10
  11  -7   4   56.49    9.90
  11   6  -4   45.80    6.80
  11   6  -4   41.40    7.90
 -11  -6   4   42.20    6.20
  10   6  -4   25.90    5.50
  10   6  -4   43.70    8.90
 -10  -6   4   25.20    5.70
   9   6  -4   38.40    8.90
   9   6  -4   30.20    6.10
  -9  -6   4   25.50    4.90
  -9  -6   4   32.80    6.00
  -9  -6   4   32.10    6.60
   8   6  -4   13.10    5.20
   8   6  -4   24.40    8.60
  -8  -6   4   18.80    4.50
  -8  -6   4   16.20    5.50
  -8  -6   4   15.60    5.00
   7   6  -4   20.20    9.00
   7   6  -4   27.90    6.10
  -7  -6   4   25.50    5.50
  -7  -6   4   21.70    5.30
  -7  -6   4   28.40    5.00
   6   6  -4  278.07   15.40
   6   6  -4  284.07   19.70
  -6  -6   4  291.27   13.60
  -6  -6   4  271.97   13.30
   5   6  -4  829.32   28.70
  -5  -6   4  818.92   28.80
  -5  -6   4  845.62   27.50
   4   6  -4  690.33   24.20
  -4  -6   4  680.53   24.10
  -4  -6   4  698.53   22.90
   3   6  -4  299.77   12.20
   3   6  -4  296.47   13.10
  -3  -6   4  291.07   12.80
  -3  -6   4  287.57   11.60
   2   6  -4  172.38    9.30
   2   6  -4  178.78    8.80
  -2  -6   4  166.28    8.90
   1   6  -4 1305.37   38.80
   1   6  -4 1334.17   39.50
   0  -6   4 1357.06   42.10
   1  -6   4  888.31   29.90
   5  -6   4  278.97   22.00
   5  -6   4  309.07   17.40
   6  -6   4  228.78   21.50
   6  -6   4  238.58   15.00
   7  -6   4   18.90   10.50
   7  -6   4    2.40    7.40
   8  -6   4   14.70    7.50
   8  -6   4    5.50    6.80
   8  -6   4    4.10    9.70
   9  -6   4   42.40   10.10
   9  -6   4   37.90   14.90
   9  -6   4   53.19   12.70
  10  -6   4   27.10   10.20
  10  -6   4   28.90    6.20
  10  -6   4   20.60    6.20
  11  -6   4    1.70    3.50
  11  -6   4    2.90    7.40
  12   5  -4    9.30    5.60
  12   5  -4   12.40    7.70
 -12  -5   4    3.10    3.10
 -12  -5   4   20.00    6.30
  11   5  -4   90.89    8.10
  11   5  -4   72.19   10.60
 -11  -5   4   86.09    7.80
  10   5  -4  141.49   25.00
 -10  -5   4  182.88   12.30
   9   5  -4  401.26   25.00
   9   5  -4  396.26   19.30
  -9  -5   4  379.56   17.30
  -9  -5   4  373.36   19.00
  -9  -5   4  385.86   17.90
   8   5  -4  243.68   19.10
  -8  -5   4  265.87   14.00
   7   5  -4   97.99   14.40
   7   5  -4   78.79    9.40
  -7  -5   4   81.79    8.00
  -7  -5   4   73.59    8.40
   6   5  -4   24.80    5.20
   6   5  -4   20.00    7.50
  -6  -5   4   18.30    4.00
  -6  -5   4   18.10    4.80
  -5  -5   4   50.89    6.30
  -5  -5   4   44.90    5.80
   4   5  -4   37.50    5.30
  -4  -5   4   35.00    5.70
  -4  -5   4   35.90    5.60
   3   5  -4  297.57   12.10
   3   5  -4  319.17   15.90
  -3  -5   4  318.07   11.90
  -3  -5   4  323.47   13.00
   2   5  -4   37.30    4.60
   2   5  -4   38.40    4.90
  -2  -5   4   42.40    4.10
  -2  -5   4   45.10    4.80
   1   5  -4    9.70    2.60
   1   5  -4   10.00    2.80
  -1  -5   4    7.50    2.60
   0   5  -4  295.67   11.40
   1  -5   4    2.50    3.10
   5  -5   4  226.98   20.30
   6  -5   4  176.78   12.40
   6  -5   4  144.89   19.40
   7  -5   4  116.49   11.90
   7  -5   4  134.39   20.20
   8  -5   4  150.18   15.10
   8  -5   4  168.48   23.10
   8  -5   4  156.28   16.40
  10  -5   4   76.79   11.40
  10  -5   4  106.29   17.70
  10  -5   4   89.29   10.90
  11  -5   4   61.99   10.80
  11  -5   4   43.50    7.10
  12   4  -4   -0.70    4.90
 -12  -4   4   -7.30    4.10
  11   4  -4   93.09   13.30
 -11  -4   4   89.19    9.50
 -11  -4   4   83.89    7.90
 -10  -4   4  169.88   11.80
   9   4  -4  126.99   10.70
   9   4  -4  128.09   17.10
  -9  -4   4  139.39   10.90
  -9  -4   4  133.69   10.40
   8   4  -4   12.10    4.90
   8   4  -4    9.40    8.80
  -8  -4   4    5.60    4.50
  -8  -4   4    5.30    3.60
   7   4  -4   44.40   10.10
   7   4  -4   39.50    6.60
  -6  -4   4  325.77   13.70
  -5  -4   4  396.36   15.00
  -5  -4   4  392.16   15.80
   4   4  -4  720.23   24.00
  -4  -4   4  744.53   24.40
  -4  -4   4  749.13   23.60
   3   4  -4  367.06   13.90
   3   4  -4  378.26   13.50
  -3  -4   4  370.56   13.70
  -3  -4   4  360.86   13.00
   2   4  -4  162.28    7.40
   2   4  -4  163.58    7.80
  -2  -4   4  176.68    7.90
  -2  -4   4  158.18    7.00
   1   4  -4  108.99    5.80
   1   4  -4  104.99    6.00
  -1  -4   4  101.59    5.70
   0   4  -4 1583.24   45.20
   0   4  -4 1580.14   45.30
   0  -4   4 1630.34   45.10
   7  -4   4   28.60   11.20
   8  -4   4   66.49   10.10
   8  -4   4   67.89   14.90
   8  -4   4   70.09   11.50
   9  -4   4   18.60    7.50
   9  -4   4   26.10   10.50
   9  -4   4   31.00    7.90
  10  -4   4   13.60    6.20
  10  -4   4    7.70    5.30
  10  -4   4   25.60    9.80
  11  -4   4    8.00    8.20
  11  -4   4   -0.70    4.60
  12   3  -4   10.50    6.10
 -12  -3   4    6.90    3.70
  11   3  -4   79.49   11.60
 -11  -3   4   92.29    9.60
 -11  -3   4   84.09    8.40
  10   3  -4   95.49   12.60
  10   3  -4  104.59   15.90
  10   3  -4  119.69    9.20
 -10  -3   4  105.79    9.50
 -10  -3   4   91.59    9.70
   9   3  -4  359.76   19.80
   9   3  -4  378.76   17.70
   9   3  -4  368.06   25.30
  -9  -3   4  369.26   17.10
   8   3  -4  373.16   18.00
   8   3  -4  397.26   24.80
   8   3  -4  375.36   20.50
  -8  -3   4  368.36   16.50
  -8  -3   4  381.46   17.20
   7   3  -4    6.50    4.30
   7   3  -4    8.30    8.20
  -7  -3   4    6.90    3.10
  -7  -3   4    4.70    5.00
  -6  -3   4   20.80    4.00
  -5  -3   4  177.78    9.60
   4   3  -4    9.20    2.80
  -4  -3   4    7.50    3.10
  -4  -3   4   10.00    2.70
   3   3  -4   11.80    2.80
  -3  -3   4   14.70    3.00
  -3  -3   4   11.00    2.60
   2   3  -4    2.60    2.20
  -2  -3   4    1.30    2.00
   1   3  -4   71.89    4.70
   0   3  -4  988.40   28.20
   0  -3   4  946.41   27.90
   6  -3   4  271.37   14.80
   6  -3   4  249.78   23.30
   7  -3   4  318.37   24.60
   7  -3   4  256.87   16.70
   8  -3   4  125.19   20.30
   8  -3   4  124.99   14.60
   8  -3   4  111.99   15.70
   9  -3   4  153.18   21.10
   9  -3   4  131.69   13.70
   9  -3   4  182.18   15.90
  10  -3   4  116.29   12.90
  10  -3   4  110.49   17.20
  11  -3   4   49.30   10.20
  11  -3   4   69.79    9.80
  12  -3   4   68.59    7.70
  12  -3   4   72.69   11.40
  12   2  -4   -6.30    5.60
 -12  -2   4   -2.70    3.10
 -12  -2   4   -4.20    4.30
  11   2  -4   80.19   12.80
  11   2  -4   97.49   10.40
  11   2  -4   89.39   14.50
 -11  -2   4   77.89    9.50
 -11  -2   4  106.69    8.50
  10   2  -4  262.87   21.70
  10   2  -4  228.18   15.90
 -10  -2   4  262.97   14.10
   9   2  -4   79.39    9.70
   9   2  -4   91.89   14.20
   9   2  -4   95.19    8.90
  -9  -2   4   86.29    8.70
   8   2  -4   15.60    8.80
   8   2  -4    5.40    6.10
   8   2  -4   12.90    4.60
  -8  -2   4   11.60    3.90
   7   2  -4   77.89    9.30
   7   2  -4   51.89    8.30
  -5  -2   4 1174.18   35.00
  -3  -2   4  299.07   10.70
  -3  -2   4  277.27   10.10
   2   2  -4  167.98    7.20
  -2  -2   4  177.98    7.30
   1   2  -4  565.74   17.50
  -1  -2   4  582.54   17.40
   0   2  -4  802.12   23.90
   0  -2   4  840.02   24.30
   7  -2   4   23.80    8.40
   7  -2   4   30.80   10.50
   8  -2   4   21.20   11.20
   9  -2   4   12.60    6.20
   9  -2   4    9.60    5.90
   9  -2   4   -9.60    8.80
 -10   2  -4    7.60    5.30
  10  -2   4   19.80    6.10
  10  -2   4   17.80    9.60
 -11   2  -4   -1.00    5.10
  11  -2   4   -8.70    4.20
  11  -2   4    4.40    8.10
  12  -2   4    7.20    5.80
  12  -2   4    2.40    3.30
  12   1  -4   -0.30    6.00
 -12  -1   4    2.60    4.40
  11   1  -4   43.90    6.60
  11   1  -4   37.20    9.90
  10   1  -4  143.39   12.60
  10   1  -4  146.99   18.80
   9   1  -4  299.67   23.30
   9   1  -4  273.97   18.00
  -9  -1   4  301.17   14.80
   8   1  -4  243.98   13.40
   8   1  -4  293.57   21.60
   8   1  -4  263.07   17.10
   7   1  -4   16.70    8.20
   7   1  -4   15.70    4.40
   7   1  -4    6.00    5.80
   1   1  -4   18.30    2.30
  -1  -1   4   18.00    2.30
   0   1  -4  117.79    5.40
   0  -1   4  114.59    5.30
  -1   1  -4 1663.23   46.00
  -3   1  -4   28.00    5.90
  -3   1  -4   25.20    3.50
  -4   1  -4  399.26   14.50
   7  -1   4   72.79    9.90
   7  -1   4   73.19   13.50
   7  -1   4   90.79    8.60
  -8   1  -4  215.68   12.40
   8  -1   4  180.28   14.00
  -9   1  -4  335.17   16.60
  -9   1  -4  298.57   16.70
   9  -1   4  302.47   17.00
   9  -1   4  349.37   20.40
   9  -1   4  340.37   25.90
 -10   1  -4   30.40    6.50
  10  -1   4   41.90   10.80
  10  -1   4   35.40    7.20
 -11   1  -4   34.30    6.60
  11  -1   4   25.30    6.10
  11  -1   4   30.90    9.40
 -12   1  -4  112.29   10.30
  12  -1   4   87.49   10.90
  12  -1   4   95.19    8.50
  13   0  -4   87.49   10.10
  12   0  -4    7.10    4.00
  12   0  -4    4.50    6.20
  11   0  -4  226.48   18.40
  11   0  -4  237.08   20.20
  11   0  -4  235.38   15.10
  10   0  -4  488.85   27.60
  10   0  -4  485.05   28.90
  10   0  -4  464.65   22.90
   9   0  -4   69.59   12.90
   9   0  -4   59.09    9.00
   8   0  -4    9.10    6.10
   8   0  -4   10.70    8.40
   7   0  -4   53.19   10.70
   7   0  -4   59.39    8.40
   0   0  -4   86.69    3.90
  -1   0  -4  212.18    7.50
   1   0   4  207.78    8.00
  -2   0  -4  466.65   14.50
   2   0   4  459.75   15.00
  -3   0  -4  309.47   11.60
  -3   0  -4  333.67   11.50
  -4   0  -4  111.79    8.00
  -4   0  -4  117.09    6.90
  -5   0  -4  159.88    8.50
  -5   0  -4  153.18    9.30
   6   0   4  183.38   14.30
   7   0   4   41.20    7.30
   7   0   4   27.30   10.50
   7   0   4   27.20    5.10
  -8   0  -4    2.90    4.40
  -8   0  -4  -12.60    6.90
   8   0   4   -5.50    5.30
   8   0   4   10.80   10.30
  -9   0  -4   24.00    6.20
  -9   0  -4   27.80    5.90
   9   0   4   38.90   11.70
   9   0   4   41.80    8.00
   9   0   4   29.40    5.20
 -10   0  -4  113.49    9.80
 -10   0  -4  105.19   10.70
  10   0   4  121.19   17.80
  10   0   4  106.89   11.80
 -11   0  -4   31.60    7.20
 -11   0  -4   18.40    4.60
  11   0   4   36.80    9.30
  11   0   4   25.30    6.10
 -12   0  -4   21.40    6.50
  12   0   4   28.30    8.80
  12   0   4   23.30    4.70
  12  -1  -4    1.40    6.30
  12  -1  -4   -1.30    3.60
  11  -1  -4   31.10    6.10
  11  -1  -4   48.10   10.50
  10  -1  -4  154.28   13.10
  10  -1  -4  176.68   17.80
  10  -1  -4  146.09   19.10
   9  -1  -4  302.77   24.60
   9  -1  -4  299.27   22.80
   9  -1  -4  293.07   19.00
   8  -1  -4  282.57   17.90
   8  -1  -4  253.27   22.50
   7  -1  -4    8.30    8.20
   7  -1  -4    7.90    5.60
   2  -1  -4 2211.78   62.49
   1  -1  -4   22.80    4.10
   0  -1  -4  123.49    7.20
   0  -1  -4  109.89    4.60
   0   1   4  113.69    5.00
  -1  -1  -4 1720.43   48.30
   1   1   4 1783.82   48.60
  -2  -1  -4   78.89    4.50
   2   1   4   77.89    4.70
  -3  -1  -4   25.50    3.40
  -3  -1  -4   28.90    3.80
   3   1   4   25.60    3.90
  -4  -1  -4  419.76   15.00
  -4  -1  -4  410.96   15.30
  -5  -1  -4  859.61   27.70
  -6  -1  -4   58.59    6.80
   6   1   4   54.09    7.80
  -7  -1  -4   81.99   13.40
  -7  -1  -4  103.99    9.60
   7   1   4   93.29   11.10
   7   1   4  116.99   18.00
   7   1   4   88.19    9.10
  -8  -1  -4  193.68   12.20
  -8  -1  -4  230.78   15.80
   8   1   4  254.17   24.00
   8   1   4  208.58   13.40
   8   1   4  206.58   14.40
  -9  -1  -4  301.57   16.00
  -9  -1  -4  326.37   16.70
   9   1   4  305.97   19.20
   9   1   4  368.16   25.80
   9   1   4  300.07   15.60
 -10  -1  -4   26.40    6.50
 -10  -1  -4   38.60    6.00
  10   1   4   35.70    9.80
  10   1   4   34.90    7.00
 -11  -1  -4   35.40    6.50
 -11  -1  -4   21.10    4.60
  11   1   4   35.70    8.70
  11   1   4   31.40    6.30
  12   1   4  109.99   11.10
  12  -2  -4   -0.90    3.50
  12  -2  -4   -3.10    5.50
  11  -2  -4   80.99   10.00
  11  -2  -4   75.09   12.00
  10  -2  -4  268.47   19.80
  10  -2  -4  263.27   22.80
  10  -2  -4  256.57   16.70
   9  -2  -4   53.79   11.20
   9  -2  -4   71.79   13.30
   9  -2  -4   76.99   11.80
   8  -2  -4    8.40   10.10
   8  -2  -4   17.00    9.30
   8  -2  -4   16.70    6.10
   7  -2  -4   85.59   15.00
   2  -2  -4  171.78    9.50
   1  -2  -4  547.95   18.30
   0   2   4  816.52   23.40
  -1  -2  -4  218.28    7.90
   1   2   4  216.58    8.10
  -2  -2  -4 1679.83   47.30
   2   2   4 1681.63   47.60
  -3  -2  -4  410.76   14.60
  -3  -2  -4  430.56   14.50
   3   2   4  420.86   14.60
  -4  -2  -4  201.38    9.90
  -4  -2  -4  194.38    9.20
  -5  -2  -4  322.67   13.60
  -6  -2  -4  200.38   11.00
   6   2   4  186.88   12.00
  -7  -2  -4   42.50    6.50
  -7  -2  -4   31.40    5.60
   7   2   4   23.20    6.30
   7   2   4   31.60   11.20
   7   2   4   34.60    6.00
  -8  -2  -4   31.60    5.80
  -8  -2  -4   23.50    5.20
   8   2   4   35.50   13.50
   8   2   4   18.90    5.60
  -9  -2  -4   11.10    5.10
  -9  -2  -4    8.30    4.30
   9   2   4   23.70    9.90
   9   2   4    8.40    6.30
   9   2   4    6.80    4.10
 -10  -2  -4   13.00    4.50
 -10  -2  -4   20.00    6.00
  10   2   4   19.10    9.00
  10   2   4   20.90    5.00
  10   2   4   35.20    6.90
 -11  -2  -4    0.80    3.00
 -11  -2  -4    5.80    4.90
  11   2   4   -0.30    4.90
  11   2   4  -13.20   11.40
 -12  -2  -4    4.60    2.70
  12  -3  -4    1.50    3.70
  12  -3  -4   -0.50    6.30
  11  -3  -4   80.49   10.30
  11  -3  -4   80.49   12.70
  10  -3  -4   88.09   13.20
  10  -3  -4  109.69   11.30
  10  -3  -4  106.49   17.70
   9  -3  -4  405.36   27.60
   9  -3  -4  369.36   22.10
   9  -3  -4  347.97   20.80
   8  -3  -4  378.46   25.90
   8  -3  -4  384.66   23.30
   8  -3  -4  368.66   20.60
   7  -3  -4   22.70    8.70
   7  -3  -4   -8.60    9.90
   7  -3  -4    4.50    5.00
   3  -3  -4   13.40    4.10
   2  -3  -4    4.50    3.20
   1  -3  -4   57.19    6.40
  -1  -3  -4  152.78    6.40
   1   3   4  152.68    6.60
  -2  -3  -4  209.08    8.40
   2   3   4  202.68    8.60
   2   3   4  212.28    8.70
  -3  -3  -4    2.00    2.60
   3   3   4    2.70    2.50
  -4  -3  -4  237.28   10.60
  -4  -3  -4  239.18   10.90
   4   3   4  237.28   10.80
  -5  -3  -4  229.78   10.80
  -5  -3  -4  208.38   10.50
  -6  -3  -4  267.57   13.30
   6   3   4  242.18   14.00
  -7  -3  -4  281.37   14.00
  -7  -3  -4  262.87   13.50
  -7  -3  -4  260.07   13.90
   7   3   4  254.07   22.80
   7   3   4  264.57   15.40
  -8  -3  -4  129.49   10.40
  -8  -3  -4  124.69   10.50
  -8  -3  -4  123.79   10.30
   8   3   4  123.19   11.20
   8   3   4  118.39   17.00
  -9  -3  -4  184.98   12.50
  -9  -3  -4  162.28   11.20
   9   3   4  175.58   12.10
   9   3   4  157.78   19.10
   9   3   4  174.68   15.20
 -10  -3  -4  105.49    9.10
 -10  -3  -4  122.19   10.90
  10   3   4  102.09   11.70
  10   3   4  127.99   10.10
  10   3   4   95.59   12.60
 -11  -3  -4   69.29    9.00
 -11  -3  -4   52.09    6.90
  11   3   4   85.59   12.70
  11  -4  -4   68.99   11.60
   9  -4  -4  136.19   19.90
   9  -4  -4  151.58   13.30
   8  -4  -4    0.60    7.50
   8  -4  -4    3.40    5.60
   8  -4  -4   -2.60    7.80
   7  -4  -4   26.90    9.40
   7  -4  -4   32.20    9.90
   7  -4  -4   29.20    6.40
   3  -4  -4  309.07   14.00
   2  -4  -4  159.48    9.90
   1  -4  -4  102.09    7.90
   0  -4  -4 1521.45   44.70
  -1  -4  -4  190.48    7.60
   1   4   4  200.38    8.10
  -2  -4  -4  301.37   11.10
   2   4   4  292.27   11.30
   2   4   4  296.97   11.20
  -3  -4  -4  149.88    7.90
  -3  -4  -4  159.88    8.10
   3   4   4  148.09    8.10
   3   4   4  157.98    8.00
  -4  -4  -4  710.83   23.50
  -4  -4  -4  707.63   23.60
  -5  -4  -4  123.19    8.30
  -5  -4  -4  120.49    7.80
  -6  -4  -4   53.69    6.80
  -6  -4  -4   55.19    7.90
   6   4   4   52.89    8.40
  -7  -4  -4   50.19    7.40
  -7  -4  -4   48.40    7.60
  -7  -4  -4   51.39    7.00
   7   4   4   37.00    6.90
   7   4   4   55.99   11.90
  -8  -4  -4   62.89    8.60
  -8  -4  -4   62.89    7.90
   8   4   4   66.99    9.50
   8   4   4   51.89    9.00
   8   4   4   85.59   13.90
  -9  -4  -4   23.50    5.00
  -9  -4  -4   22.50    6.50
   9   4   4   13.70    5.00
   9   4   4   30.20   10.10
 -10  -4  -4    7.40    3.90
  10   4   4    2.80    4.20
  10   4   4    0.10    7.80
 -11  -4  -4    8.50    5.30
  11   4   4    7.40    6.50
  12  -5  -4    9.00    3.80
  12  -5  -4    6.30    6.40
  11  -5  -4   99.19   15.90
  11  -5  -4   75.39    9.50
   9  -5  -4  384.76   26.60
   9  -5  -4  388.56   20.60
   9  -5  -4  328.07   19.80
   8  -5  -4  189.98   17.20
   7  -5  -4   77.69   12.00
   7  -5  -4   65.79    8.90
   7  -5  -4   87.59   12.70
   6  -5  -4    0.40    7.50
   6  -5  -4   21.20    5.60
   3  -5  -4  315.27   15.60
   2  -5  -4   42.20    7.40
   1  -5  -4   11.60    4.10
   0  -5  -4  298.27   13.40
   1   5   4    0.30    2.40
   1   5   4    1.70    2.10
   2   5   4   18.20    3.50
   2   5   4   13.80    3.30
  -3  -5  -4   11.30    3.50
  -3  -5  -4   12.20    3.20
   3   5   4    7.10    3.20
   3   5   4    7.30    3.00
  -4  -5  -4  276.87   12.30
  -4  -5  -4  284.77   12.30
   4   5   4  288.67   12.60
  -5  -5  -4  236.88   12.20
  -5  -5  -4  247.28   11.90
   5   5   4  255.37   12.40
  -6  -5  -4  189.08   11.00
  -6  -5  -4  195.58   10.90
   6   5   4  187.68   13.20
  -7  -5  -4  140.09   10.30
  -7  -5  -4  117.69    9.40
  -7  -5  -4  114.79   10.30
   7   5   4  151.98   18.80
   7   5   4  124.59   11.40
  -8  -5  -4  127.49   11.60
  -8  -5  -4  133.49   10.10
  -8  -5  -4  143.09   11.20
  -8  -5  -4  129.29   18.00
   8   5   4  150.88   11.90
  -9  -5  -4  250.17   15.00
  -9  -5  -4  282.87   16.80
   9   5   4  284.17   21.20
 -10  -5  -4   89.39    8.10
  10   5   4  117.59   15.20
  10   5   4  112.19   10.00
  11   5   4   40.30    7.20
  12  -6  -4    1.90    5.80
  12  -6  -4    4.40    3.10
  11  -6  -4   37.00    6.20
  11  -6  -4   35.20    9.50
  10  -6  -4   28.00    9.60
  10  -6  -4   18.30    6.10
   9  -6  -4   23.80    6.20
   9  -6  -4   27.60    9.60
   9  -6  -4   26.30    7.80
   8  -6  -4   20.40    6.20
   8  -6  -4   -3.20    8.20
   8  -6  -4   12.10    7.70
   7  -6  -4   23.00    8.50
   7  -6  -4   10.70    7.20
   7  -6  -4   22.80    6.10
   6  -6  -4  216.48   19.40
   6  -6  -4  206.98   30.60
   6  -6  -4  243.68   14.40
   6  -6  -4  270.57   16.10
   4  -6  -4  592.44   23.90
   3  -6  -4  277.17   15.80
   2  -6  -4  150.08   11.80
   1  -6  -4 1248.98   40.10
   0  -6  -4 1254.47   39.80
   1   6   4  835.82   26.10
   1   6   4  812.42   25.50
  -2  -6  -4  983.40   30.30
   2   6   4  995.80   30.40
   2   6   4  981.60   31.00
  -3  -6  -4  163.08    8.60
   3   6   4  154.58    8.80
   3   6   4  157.78    8.70
  -4  -6  -4  399.56   15.90
   4   6   4  404.26   16.40
  -5  -6  -4  342.37   14.70
  -5  -6  -4  300.77   14.10
   5   6   4  340.37   15.10
   5   6   4  321.17   17.50
  -6  -6  -4  228.98   16.00
  -6  -6  -4  252.37   13.10
   6   6   4  254.57   15.50
  -7  -6  -4   12.90    3.90
  -7  -6  -4   14.60    6.90
  -7  -6  -4    6.50    4.40
   7   6   4   18.80    5.50
   7   6   4   23.80    9.20
  -8  -6  -4   13.40    4.00
  -8  -6  -4   14.00    5.40
  -8  -6  -4   28.00    8.50
   8   6   4   14.40    5.50
   8   6   4   13.10    9.60
  -9  -6  -4   37.90    7.10
  -9  -6  -4   42.00    8.20
  -9  -6  -4   42.20    8.90
   9   6   4   35.30    8.80
  10   6   4   19.90    5.20
  11   6   4    9.00    3.50
  12  -7  -4   68.99   10.90
  12  -7  -4   58.69    6.50
  11  -7  -4   90.69   14.70
  11  -7  -4   92.39    8.90
  10  -7  -4  232.48   21.00
  10  -7  -4  239.98   15.20
   9  -7  -4  390.36   20.60
   9  -7  -4  401.96   27.50
   8  -7  -4   97.19   10.90
   8  -7  -4   89.39   13.90
   8  -7  -4   84.49   13.70
   8  -7  -4   76.09    9.60
   7  -7  -4  100.89   12.00
   7  -7  -4  116.39   16.00
   7  -7  -4   80.59   13.10
   7  -7  -4  133.39   12.20
   6  -7  -4  114.39   15.50
   6  -7  -4  130.59   16.10
   6  -7  -4  118.29   11.40
   6  -7  -4  154.38   11.70
   5  -7  -4  127.59   12.10
   4  -7  -4  153.68   12.50
   3  -7  -4   30.90    6.90
   2  -7  -4    2.60    4.80
   1  -7  -4    5.60    5.00
   0  -7  -4  183.58   12.60
   1   7   4   40.10    5.20
   1   7   4   41.10    5.50
   2   7   4  150.48    8.50
   2   7   4  153.98    8.90
   3   7   4    8.90    2.90
   3   7   4    0.40    2.70
  -4  -7  -4  103.99    7.40
   4   7   4  103.09    9.80
  -5  -7  -4  254.57   12.90
   5   7   4  275.57   14.00
   5   7   4  249.08   16.10
  -6  -7  -4   85.09   11.40
  -6  -7  -4   74.59    8.00
   6   7   4   92.49    8.90
   6   7   4  102.39   10.70
  -7  -7  -4  161.88   11.80
  -7  -7  -4  177.48   14.90
   7   7   4  181.68   13.70
  -8  -7  -4  172.38   13.00
  -8  -7  -4  174.88   15.30
   8   7   4  146.39   17.30
  -9  -7  -4  165.18   15.30
   9   7   4  185.58   13.40
  10   7   4  136.89   10.80
  11   7   4   85.59    7.50
  11  -8  -4   21.00    4.30
  10  -8  -4   43.90    6.70
  10  -8  -4   38.20    9.80
   9  -8  -4   64.39    8.40
   9  -8  -4   63.89   17.60
   8  -8  -4  -12.00    7.80
   8  -8  -4   -0.40    4.90
   8  -8  -4   -7.20    5.20
   8  -8  -4  -13.40    6.90
   7  -8  -4   -6.80    6.00
   7  -8  -4    1.30    7.60
   7  -8  -4    3.40    6.10
   7  -8  -4   10.70    8.00
   6  -8  -4   58.19    8.40
   6  -8  -4   65.29    9.80
   6  -8  -4   77.19   10.00
   6  -8  -4   78.39   13.80
   5  -8  -4  384.06   18.20
   5  -8  -4  365.46   23.70
   5  -8  -4  350.16   18.40
   5  -8  -4  347.67   17.70
   4  -8  -4  506.55   23.60
   4  -8  -4  496.95   21.60
   3  -8  -4  331.77   18.30
   2  -8  -4  253.17   15.50
   1  -8  -4  787.72   29.90
   0  -8  -4  710.03   27.50
   1   8   4  658.93   22.20
   2   8   4  698.43   24.20
   2   8   4  732.63   25.10
   3   8   4  236.38   11.60
  -4  -8  -4  230.28   11.70
   4   8   4  237.48   12.10
   4   8   4  214.48   18.30
   4   8   4  245.78   13.40
   4   8   4  240.08   13.80
  -5  -8  -4  281.67   16.30
   5   8   4  297.17   15.00
   5   8   4  289.77   16.90
  -6  -8  -4  139.09   10.30
  -6  -8  -4  145.79   12.50
   6   8   4  122.19   12.20
  -7  -8  -4   15.70    5.50
  -7  -8  -4   27.20    6.90
   7   8   4   29.50    6.90
  -8  -8  -4   47.10    8.30
  -8  -8  -4   67.49   11.50
   8   8   4   51.49   12.90
  -9  -8  -4   71.99   11.20
   9   8   4   92.59   10.10
 -10  -8  -4   13.20    7.10
  10   8   4   18.30    4.60
  11   8   4   17.20    3.90
  11  -9  -4  153.68    9.40
  11  -9  -4  157.28   15.20
  10  -9  -4  104.49    9.30
  10  -9  -4  125.49   16.20
   9  -9  -4  206.18   14.40
   9  -9  -4  221.08   20.80
   9  -9  -4  217.78   13.50
   8  -9  -4  162.98   15.10
   8  -9  -4  162.98   19.60
   8  -9  -4  181.28   12.80
   8  -9  -4  167.58   13.40
   7  -9  -4   94.49   11.80
   7  -9  -4   71.19   11.70
   7  -9  -4   73.79   13.00
   7  -9  -4   96.59   10.50
   6  -9  -4  113.89   12.20
   6  -9  -4  159.88   17.50
   6  -9  -4  139.69   13.00
   5  -9  -4  142.69   14.30
   5  -9  -4  151.78   16.60
   5  -9  -4  171.38   12.70
   5  -9  -4  149.59   12.20
   4  -9  -4  225.98   18.70
   4  -9  -4  226.98   13.90
   4  -9  -4  206.68   13.60
   4  -9  -4  228.18   19.50
   3  -9  -4    2.60    4.80
   3  -9  -4    2.20    4.90
   2  -9  -4   99.59   11.30
   1  -9  -4   13.20    5.50
   0  -9  -4   35.50    6.70
   1   9   4   17.10    3.70
  -2  -9  -4    0.30    3.60
  -2  -9  -4    4.10    5.10
   2   9   4    1.90    2.60
  -3  -9  -4    7.50    4.30
  -3  -9  -4   20.70    6.40
   3   9   4   10.40    3.40
   3   9   4    7.90    3.60
  -4  -9  -4  139.99   13.80
  -4  -9  -4  134.09   11.20
   4   9   4  127.49   12.30
   4   9   4  149.29   10.50
   4   9   4  159.08   11.30
  -5  -9  -4  148.49   11.90
  -5  -9  -4  125.79    9.90
   5   9   4  131.59   20.50
   5   9   4  145.89   10.90
  -6  -9  -4   98.79    9.90
  -6  -9  -4  127.89   11.80
   6   9   4  110.79   10.80
  -7  -9  -4   63.99   10.20
  -7  -9  -4   72.39    9.70
   7   9   4   87.99   11.00
  -8  -9  -4   33.80    8.40
  -8  -9  -4   35.90    6.40
   8   9   4   41.40    7.50
  -9  -9  -4  154.08   12.70
   9   9   4  155.38   12.20
  10   9   4  145.89   10.50
  11 -10  -4    6.60    5.80
  10 -10  -4   -0.60    6.50
   9 -10  -4   62.99    7.90
   9 -10  -4   54.29    7.80
   9 -10  -4   56.59   10.90
   8 -10  -4   -0.60    4.40
   7 -10  -4   47.10    7.70
   7 -10  -4   45.00   10.10
   7 -10  -4   35.30    7.20
   6 -10  -4  230.58   15.40
   6 -10  -4  250.37   15.60
   6 -10  -4  241.28   21.00
   5 -10  -4  263.17   19.00
   5 -10  -4  269.37   21.00
   5 -10  -4  238.68   15.70
   5 -10  -4  244.08   15.80
   4 -10  -4  308.57   16.60
   4 -10  -4  290.07   20.80
   4 -10  -4  262.67   15.90
   4 -10  -4  293.67   19.50
   3 -10  -4  185.08   17.30
   3 -10  -4  196.88   13.10
   3 -10  -4  198.58   16.00
   3 -10  -4  188.38   13.10
   2 -10  -4  606.44   27.50
   2 -10  -4  555.14   25.10
   2 -10  -4  605.14   24.10
   1 -10  -4  561.44   24.50
   1 -10  -4  565.74   23.50
   1 -10  -4  610.14   30.80
   0 -10  -4  602.24   26.40
   0 -10  -4  609.44   24.60
   0 -10  -4  569.74   21.70
  -1 -10  -4  582.14   29.80
  -1 -10  -4  578.44   25.50
  -2 -10  -4  456.15   19.60
  -2 -10  -4  426.26   21.20
   2  10   4  466.95   21.00
   2  10   4  462.05   21.40
  -3 -10  -4  224.08   16.00
  -3 -10  -4  230.68   14.00
   3  10   4  260.97   13.50
   3  10   4  248.28   14.50
  -4 -10  -4  601.24   27.50
  -4 -10  -4  608.44   25.20
   4  10   4  575.94   23.90
   4  10   4  578.34   23.00
   4  10   4  570.44   24.10
  -5 -10  -4  362.36   19.30
   5  10   4  368.86   18.60
  -6 -10  -4   61.49    8.80
   6  10   4   50.39    8.40
   6  10   4   47.00    7.70
  -7 -10  -4  111.79   12.10
   7  10   4   82.99   12.40
  -8 -10  -4   53.89    8.80
   8  10   4   73.99    9.30
  -9 -10  -4   84.99    9.00
   9  10   4   76.49    8.80
 -10 -10  -4   30.30    5.50
  10  10   4   23.60    4.60
  10 -11  -4  142.79   14.70
   9 -11  -4  117.39   11.10
   9 -11  -4  121.29   15.80
   8 -11  -4  167.08   19.10
   8 -11  -4  178.08   13.40
   7 -11  -4  217.78   21.10
   7 -11  -4  237.98   17.10
   6 -11  -4  317.07   25.40
   6 -11  -4  327.77   18.10
   6 -11  -4  331.37   23.60
   6 -11  -4  288.17   17.10
   5 -11  -4   78.09   10.90
   5 -11  -4   58.49   11.50
   5 -11  -4   68.29   11.70
   5 -11  -4   87.19   10.50
   4 -11  -4  112.39   12.00
   4 -11  -4  116.79   14.50
   4 -11  -4  124.09   16.20
   4 -11  -4  110.49   10.90
   3 -11  -4  125.99   11.70
   3 -11  -4  154.68   12.00
   3 -11  -4  125.69   15.80
   3 -11  -4  128.39   14.80
   2 -11  -4   79.89    9.80
   2 -11  -4   71.59    9.70
   2 -11  -4   75.79   11.90
   2 -11  -4   57.09   10.60
   1 -11  -4   22.80    6.20
   1 -11  -4   29.30    7.60
   1 -11  -4   23.10    6.20
   0 -11  -4    0.00    4.60
   0 -11  -4   -0.70    5.60
   0 -11  -4   -1.00    3.20
   0 -11  -4    0.20    5.30
  -1 -11  -4   -5.50    5.50
  -1 -11  -4    7.80    3.70
  -1 -11  -4    1.80    5.10
   1  11   4    1.30    3.30
  -2 -11  -4   22.60    6.90
  -2 -11  -4   34.40    6.00
   2  11   4   28.00    5.70
   2  11   4   23.00    5.00
  -3 -11  -4    1.30    5.10
  -3 -11  -4   -1.10    3.30
   3  11   4    7.20    4.50
   3  11   4    0.50    3.50
   3  11   4    8.40    4.20
  -4 -11  -4  254.77   15.30
  -4 -11  -4  270.87   18.50
   4  11   4  261.67   15.40
   4  11   4  269.47   15.00
   4  11   4  268.37   19.60
   4  11   4  238.78   14.30
  -5 -11  -4   86.79    9.50
   5  11   4   91.99   13.70
   5  11   4   72.79   10.20
  -6 -11  -4   88.09    9.70
   6  11   4   69.19   11.30
   6  11   4   77.59   11.40
  -7 -11  -4   35.80    6.40
   7  11   4   30.90    7.10
  -8 -11  -4   74.59    9.10
   8  11   4   97.79   10.40
  -9 -11  -4  125.19   10.00
   9  11   4  144.99   10.70
  10 -12  -4   -5.30    5.60
   9 -12  -4   19.30    9.70
   9 -12  -4   19.70    5.30
   8 -12  -4   36.80    9.70
   8 -12  -4   26.90    6.20
   7 -12  -4   80.39   12.60
   7 -12  -4   91.39   11.40
   6 -12  -4  160.18   18.50
   6 -12  -4  150.58   12.40
   6 -12  -4  136.19   18.00
   5 -12  -4   56.39    8.60
   5 -12  -4   36.80   11.00
   5 -12  -4   43.20   10.30
   5 -12  -4   51.99    7.80
   4 -12  -4  236.38   15.40
   4 -12  -4  210.78   21.70
   4 -12  -4  256.27   20.60
   4 -12  -4  224.38   14.80
   3 -12  -4  229.58   14.80
   3 -12  -4  209.48   18.30
   3 -12  -4  189.98   18.40
   2 -12  -4  338.27   21.50
   2 -12  -4  346.57   22.90
   2 -12  -4  328.77   18.30
   2 -12  -4  359.26   18.20
   1 -12  -4  454.45   25.20
   1 -12  -4  471.55   21.90
   1 -12  -4  431.46   21.70
   0 -12  -4  475.15   19.30
   0 -12  -4  464.05   25.80
   0 -12  -4  492.15   22.70
   0 -12  -4  480.15   22.40
   0  12   4  500.45   19.60
  -1 -12  -4  348.77   20.40
  -1 -12  -4  368.86   20.30
  -1 -12  -4  381.76   17.40
   1  12   4  396.96   17.20
   1  12   4  390.76   19.00
  -2 -12  -4  163.58   14.80
  -2 -12  -4  187.98   15.40
  -2 -12  -4  163.68   14.70
   2  12   4  152.68   16.60
   2  12   4  178.18   12.10
  -3 -12  -4  170.58   12.10
  -3 -12  -4  154.98   15.10
   3  12   4  168.18   12.50
   3  12   4  146.39   11.70
   3  12   4  159.28   12.80
  -4 -12  -4  604.54   28.50
  -4 -12  -4  592.14   25.20
   4  12   4  569.84   25.50
   4  12   4  600.74   29.70
   4  12   4  569.24   24.00
   4  12   4  602.64   24.70
  -5 -12  -4  280.87   16.40
   5  12   4  242.58   19.20
   5  12   4  266.27   16.70
  -6 -12  -4   56.29    8.40
   6  12   4   69.79   11.10
   6  12   4   86.39   12.60
  -7 -12  -4  119.59   10.50
   7  12   4  124.59   12.00
  -8 -12  -4   96.59    9.10
   8  12   4   88.89    9.80
  -9 -12  -4   26.30    4.80
   9  12   4   39.40    6.80
   9 -13  -4   68.79   12.00
   9 -13  -4   68.89    8.40
   8 -13  -4   49.60    9.60
   8 -13  -4   65.19    8.80
   7 -13  -4  213.88   18.70
   7 -13  -4  202.18   14.10
   6 -13  -4  233.98   15.00
   6 -13  -4  224.58   15.20
   6 -13  -4  235.48   20.80
   5 -13  -4  133.79   17.40
   5 -13  -4  134.09   21.70
   5 -13  -4  165.58   13.20
   5 -13  -4  155.28   13.50
   4 -13  -4   38.90   10.50
   4 -13  -4   40.30    7.00
   4 -13  -4   51.29    8.10
   4 -13  -4   42.50   10.70
   3 -13  -4   94.39   15.90
   3 -13  -4  105.39   11.00
   3 -13  -4   76.79   10.30
   3 -13  -4   83.39   13.80
   2 -13  -4   16.90    8.60
   2 -13  -4   10.70    5.30
   2 -13  -4   15.80    5.60
   1 -13  -4   21.00    9.30
   1 -13  -4   24.80   11.50
   1 -13  -4   29.30    6.40
   1 -13  -4   34.10    7.40
   0 -13  -4   59.79   10.10
   0 -13  -4   54.99   11.90
   0 -13  -4   59.59    9.30
  -1 -13  -4   -5.20    4.90
  -1 -13  -4    5.10    3.30
  -1 -13  -4   17.10   11.00
  -1 -13  -4   -3.60    5.10
   1  13   4    1.60    3.80
  -2 -13  -4    2.30    3.70
  -2 -13  -4    8.60    5.30
  -2 -13  -4    4.80    6.00
   2  13   4   12.70    5.20
   2  13   4    6.10    4.60
  -3 -13  -4   18.20    5.50
  -3 -13  -4   30.40    7.50
  -3 -13  -4   15.50    7.20
   3  13   4   15.40    5.10
   3  13   4   17.40    5.50
  -4 -13  -4   25.50    7.20
  -4 -13  -4   19.70    5.60
   4  13   4   28.60    7.30
  -5 -13  -4   31.40    9.30
   5  13   4   35.50    8.20
  -6 -13  -4   67.29    8.40
   6  13   4   77.89   10.50
  -7 -13  -4   30.50    5.50
   7  13   4   27.10    6.20
  -8 -13  -4   50.59    6.80
   8  13   4   48.10    8.10
   8 -14  -4   80.09   13.00
   8 -14  -4   87.19    8.80
   7 -14  -4  118.59   10.30
   7 -14  -4   95.29   14.90
   6 -14  -4   70.19   11.90
   6 -14  -4   98.19   10.60
   5 -14  -4  125.19   12.00
   5 -14  -4  127.39   12.10
   5 -14  -4  127.89   16.30
   4 -14  -4   79.19   13.40
   4 -14  -4   93.79   12.60
   4 -14  -4  129.59   20.60
   3 -14  -4  103.69   10.80
   3 -14  -4   94.69   11.00
   3 -14  -4  114.49   15.90
   2 -14  -4  201.28   14.40
   2 -14  -4  206.88   14.60
   2 -14  -4  219.08   22.10
   2 -14  -4  190.68   19.10
   1 -14  -4  363.96   26.60
   1 -14  -4  378.46   20.30
   1 -14  -4  394.96   23.30
   1 -14  -4  438.46   21.20
   0 -14  -4  395.86   25.10
   0 -14  -4  427.16   21.90
   0 -14  -4  408.76   22.30
   0 -14  -4  497.15   31.10
   0  14   4  424.16   20.90
   0  14   4  468.95   20.30
  -1 -14  -4  205.88   14.60
  -1 -14  -4  227.68   16.40
  -1 -14  -4  236.98   12.80
   1  14   4  222.88   14.40
   1  14   4  223.18   14.50
  -2 -14  -4   44.60    8.30
  -2 -14  -4   56.39    9.70
  -2 -14  -4   64.29    7.90
   2  14   4   57.09    8.40
   2  14   4   60.69    8.50
  -3 -14  -4  198.78   17.60
  -3 -14  -4  235.38   16.80
   3  14   4  223.88   14.40
   3  14   4  236.68   15.70
  -4 -14  -4  346.37   17.40
   4  14   4  319.77   17.60
   4  14   4  313.77   16.40
   4  14   4  326.97   19.90
  -5 -14  -4  227.18   13.80
   5  14   4  228.78   18.20
  -6 -14  -4  129.69   10.20
   6  14   4  149.59   16.20
  -7 -14  -4   55.99    8.40
   7  14   4   66.99    9.20
  -8 -14  -4   59.69    6.30
   8 -15  -4   88.79    7.70
   8 -15  -4   66.79   11.80
   7 -15  -4  151.38   15.30
   7 -15  -4  164.18   11.00
   6 -15  -4  117.09   20.90
   6 -15  -4  132.69   11.20
   5 -15  -4  103.29   12.10
   5 -15  -4  121.59   11.20
   5 -15  -4  141.39   17.50
   4 -15  -4   55.29    8.10
   4 -15  -4   44.60    7.30
   3 -15  -4   29.60    6.80
   3 -15  -4   28.20   13.70
   2 -15  -4   -4.20    8.60
   1 -15  -4   33.10   12.90
   1 -15  -4   22.40   15.10
   1 -15  -4   19.40    6.90
   1 -15  -4   12.30    5.70
   0 -15  -4   13.30    6.70
   0 -15  -4   18.90   10.10
   0 -15  -4    9.50   14.20
   0  15   4   21.60    6.10
  -1 -15  -4   -1.90    5.50
  -1 -15  -4   17.80   13.90
   1  15   4    0.80    4.30
   1  15   4    2.50    5.50
  -2 -15  -4    7.40    3.70
  -2 -15  -4   13.10    5.50
  -2 -15  -4   19.20    5.80
   2  15   4    5.20    4.60
  -3 -15  -4   50.69    7.40
  -3 -15  -4   48.20    8.40
   3  15   4   37.40    6.00
  -4 -15  -4    9.30    4.00
   4  15   4   -0.70    5.60
  -5 -15  -4   44.10    6.70
   5  15   4   25.10   11.30
  -6 -15  -4   43.60    6.40
   7  15   4    1.70    5.10
   7 -16  -4  116.59    8.60
   6 -16  -4   46.40    9.50
   6 -16  -4   65.39    7.90
   5 -16  -4   29.60    5.70
   5 -16  -4   37.30    9.30
   4 -16  -4   71.99   10.20
   4 -16  -4   32.70   18.00
   4 -16  -4   55.49    8.50
   3 -16  -4  122.99   11.30
   3 -16  -4  125.69   11.30
   3 -16  -4   90.69   16.20
   2 -16  -4  159.08   19.50
   2 -16  -4  180.38   12.90
   2 -16  -4  181.98   13.30
   1 -16  -4  182.28   13.40
   1 -16  -4  176.88   13.00
   1 -16  -4  149.88   19.80
   0 -16  -4  194.68   13.50
   0 -16  -4  197.18   14.70
  -1 -16  -4  137.19   12.70
  -1 -16  -4  147.59   12.00
   1  16   4  170.48   12.80
   1  16   4  143.09   11.20
  -2 -16  -4   36.80    7.20
  -2 -16  -4   48.10    7.70
   2  16   4   27.80    5.60
  -3 -16  -4  124.69    9.80
   3  16   4  115.99    9.90
  -4 -16  -4  183.98   11.30
  -6 -16  -4   73.29    6.70
   5 -17  -4   57.59    7.60
   3 -17  -4    4.70    4.00
   3 -17  -4    1.40    4.60
   2 -17  -4    4.40    4.70
   2 -17  -4    3.90    4.30
   1 -17  -4    7.70    5.00
   1 -17  -4   15.70    5.50
   0 -17  -4   12.30    5.20
   0 -17  -4   16.50    5.40
  -1 -17  -4   14.70    5.00
  -1 -17  -4   15.30    5.40
   1  17   4   12.30    4.20
   1  17   4   11.10    5.00
   2  17   4   -3.20    3.00
  -4 -17  -4   19.40    4.10
  -5 -17  -4   45.50    5.70
   4 -18  -4   47.10    6.60
   3 -18  -4   57.89    7.50
   2 -18  -4  141.69   10.80
   2 -18  -4  138.49   10.00
   1 -18  -4  117.99   10.00
   1 -18  -4  120.59   10.20
   0 -18  -4   60.59    7.30
   0  18   4   73.19    7.60
   0  18   4   62.49    9.70
   1  18   4   46.50    7.00
   1  18   4   51.79    6.90
   2  18   4   15.20    5.80
  -4 -18   5   12.20    3.30
  -2 -18   5   15.90    6.10
   1  18  -5   37.00    5.20
  -1 -18   5   26.00    7.40
   0  18  -5   63.89    8.40
   0  18  -5   63.39    7.30
   0 -18   5   60.99    9.70
   1 -18   5   64.39    9.50
   2 -18   5   22.10    7.10
   3 -18   5    1.20    6.30
  -5 -17   5   21.60    4.30
  -4 -17   5   26.80    6.60
  -3 -17   5    5.70    3.50
   2  17  -5    0.10    3.00
  -2 -17   5   -3.00    3.50
   1  17  -5    9.00    4.70
   1  17  -5    4.20    3.40
   0  17  -5   14.00    4.30
   0  17  -5   11.60    4.70
   0 -17   5   12.90    6.80
  -1  17  -5    9.10    4.60
  -1  17  -5    4.90    4.00
   1 -17   5    1.60    6.90
   2 -17   5    2.40    5.60
   2 -17   5    4.10    4.10
   3 -17   5    0.20    6.20
   3 -17   5   -2.50    3.60
   4 -17   5    4.50    6.70
   4 -17   5   13.00    4.10
   7  16  -5    8.00    5.10
  -6 -16   5   41.50    6.20
   5  16  -5   38.10    9.50
  -5 -16   5   22.00    4.60
  -4 -16   5   16.80    4.60
  -3 -16   5    1.70    3.40
   2  16  -5   10.90    4.40
   2  16  -5   25.20    5.50
  -2 -16   5   14.90    4.40
   1  16  -5   17.20    5.10
   1  16  -5   21.80    5.60
   0  16  -5   60.89    8.50
   0  16  -5   71.19    9.00
  -1  16  -5   79.89    9.20
  -1  16  -5   55.89    8.50
   1 -16   5   74.29   12.50
   1 -16   5   76.39    9.40
   2 -16   5    8.10    4.50
   2 -16   5   10.50    7.40
   3 -16   5   -1.60    7.10
   3 -16   5   -3.10    3.80
   4 -16   5   67.79    8.60
   4 -16   5   51.99   10.80
   5 -16   5   60.49   10.60
   5 -16   5   73.59    8.30
   6 -16   5   26.30    8.20
   6 -16   5   25.10    4.80
  -8 -15   5   10.50    3.40
   7  15  -5   -1.30    4.60
  -7 -15   5    4.80    3.20
   6  15  -5   12.90    6.70
  -6 -15   5    9.00    3.90
   5  15  -5   35.90    8.70
   4  15  -5   54.39   11.60
  -4 -15   5   65.99    8.20
   3  15  -5   51.39   10.70
  -3 -15   5   41.90    7.30
   2  15  -5   22.30    5.80
   2  15  -5   15.50    9.10
  -2 -15   5    8.10   14.50
   1  15  -5   28.30    5.90
   1  15  -5   31.10    6.30
  -1 -15   5   19.70    6.50
   0  15  -5    2.20    4.30
   0  15  -5    7.50    6.30
  -1  15  -5   34.40    6.50
   1 -15   5   15.30   12.50
   1 -15   5   20.20    6.00
   2 -15   5    9.60    8.00
   2 -15   5   32.10   13.10
   2 -15   5   11.30    5.30
   3 -15   5   21.30    8.60
   3 -15   5   21.50    5.30
   4 -15   5   39.20    6.60
   4 -15   5   38.50    9.90
   5 -15   5   18.00    5.10
   5 -15   5   16.00    8.90
   6 -15   5   -9.10    6.90
   6 -15   5    2.60    3.90
   7 -15   5   10.60    7.00
   8  14  -5   -0.70    3.50
  -8 -14   5   -1.30    3.30
   7  14  -5   18.70    5.50
  -7 -14   5    8.40    4.70
   6  14  -5   33.50    7.10
  -6 -14   5   37.80    6.50
   5  14  -5    2.60    6.30
  -5 -14   5   -0.30    3.70
   4  14  -5    3.00    7.70
   4  14  -5   11.10    9.90
  -4 -14   5    3.20    4.10
   3  14  -5    3.20    3.60
   3  14  -5    2.60    5.90
  -3 -14   5    4.70    3.80
   2  14  -5    2.20    6.20
   2  14  -5    2.10    4.20
   2  14  -5    6.40    4.30
  -2 -14   5   -5.20    9.90
   1  14  -5  114.49   10.50
   1  14  -5  108.99   10.30
  -1 -14   5   96.89   16.80
  -1 -14   5  121.79    9.50
   0  14  -5  232.58   14.00
   0  14  -5  225.48   14.50
   0 -14   5  247.18   13.10
   0 -14   5  240.38   21.00
  -1  14  -5   63.89    9.90
   1 -14   5   67.59    9.70
   1 -14   5   41.50   11.10
   2 -14   5    4.10    4.70
   2 -14   5   -9.00    8.70
   2 -14   5   -7.50    7.40
   3 -14   5    0.80    8.00
   3 -14   5    3.30    5.10
   3 -14   5   37.90   12.70
   4 -14   5    4.70    8.20
   5 -14   5   66.09   13.30
   5 -14   5   74.69    9.50
   6 -14   5   30.60    9.50
   6 -14   5   40.60    6.60
   7 -14   5   -1.10    6.90
   7 -14   5   -2.80    4.00
   9  13  -5    0.40    3.20
  -9 -13   5   -4.50    3.30
   8  13  -5    7.00    4.00
  -8 -13   5   -0.20    3.70
   7  13  -5   23.80    5.70
  -7 -13   5   16.00    5.30
   6  13  -5    7.60    5.30
   6  13  -5   30.50   13.30
  -6 -13   5    0.80    4.00
  -5 -13   5   30.60    6.70
   4  13  -5  190.18   12.20
   4  13  -5  159.68   12.30
   4  13  -5  173.08   15.10
   4  13  -5  154.58   16.60
  -4 -13   5  194.08   13.50
   3  13  -5   15.70    5.00
   3  13  -5   27.00    7.20
   3  13  -5   16.10    5.40
  -3 -13   5   23.70   10.30
  -3 -13   5   20.00    5.30
   2  13  -5    5.90    6.80
   2  13  -5   17.40    5.10
   2  13  -5   27.20    5.60
  -2 -13   5   19.70    5.40
   1  13  -5   27.20    6.00
   1  13  -5   31.40    5.90
  -1 -13   5   18.30    8.50
   0  13  -5   -4.90    4.30
   0  13  -5    1.70    3.50
   0 -13   5    3.40    6.10
   0 -13   5    3.90    3.30
  -1  13  -5    3.00    5.50
   1 -13   5   13.50    9.20
   1 -13   5   -0.10    5.00
   1 -13   5    1.20    3.90
   2 -13   5   -2.30    7.30
   2 -13   5    8.30    5.30
   3 -13   5    2.50    4.70
   3 -13   5    1.70    8.10
   4 -13   5   45.00   11.90
   4 -13   5   49.30    7.60
   5 -13   5   73.29   14.30
   5 -13   5   94.29   10.60
   6 -13   5   10.80    4.90
   6 -13   5    1.40    8.10
   7 -13   5   16.00    9.00
   7 -13   5   19.70    5.60
   8 -13   5    2.00    6.80
   8 -13   5    5.20    5.30
 -10 -12   5   15.00    4.60
   9  12  -5   10.00    4.50
  -9 -12   5    9.90    4.60
   8  12  -5   24.90    5.80
  -8 -12   5   26.60    5.90
   7  12  -5    4.30    4.60
  -7 -12   5    3.50    4.10
   6  12  -5    8.60    8.30
   6  12  -5   29.60    6.30
  -6 -12   5   20.80    5.70
   5  12  -5   41.40    8.60
  -5 -12   5   39.50    7.60
  -4 -12   5   72.99    9.50
   3  12  -5   13.70    4.60
   3  12  -5    1.00    5.00
   3  12  -5   11.30    4.70
   3  12  -5    7.40    8.80
  -3 -12   5    3.10    4.20
  -3 -12   5   25.50    8.50
   2  12  -5   -3.40    4.20
   2  12  -5    1.40    3.30
   2  12  -5    6.20    3.60
  -2 -12   5   -5.70    5.80
   1  12  -5    7.70    3.80
   1  12  -5   -0.20    4.40
  -1 -12   5    4.50    4.10
  -1 -12   5    5.60    6.40
  -1 -12   5   11.40    7.00
  -1 -12   5   11.40    7.10
   0  12  -5  131.29   11.50
   0  12  -5  145.09   10.00
   0 -12   5  135.89   14.30
   0 -12   5  105.59   12.80
   0 -12   5  149.88    9.90
   1 -12   5   30.80    8.10
   1 -12   5   23.20    5.10
   1 -12   5   41.60    7.40
   2 -12   5   61.29   10.50
   2 -12   5   78.69   13.90
   3 -12   5   -0.50    4.70
   3 -12   5    3.70    7.50
   4 -12   5    3.30    8.20
   4 -12   5   -4.20    4.50
   5 -12   5  178.28   13.00
   5 -12   5  136.69   18.70
   6 -12   5   75.69   14.20
   6 -12   5   94.09   10.60
   7 -12   5   -3.00    4.40
   7 -12   5    5.80    8.40
   8 -12   5   30.70    9.60
   8 -12   5   32.70    7.00
   9 -12   5   11.50    5.10
   9 -12   5   13.40    7.10
  10  11  -5   19.40    4.50
 -10 -11   5   21.90    7.50
   9  11  -5   11.80    4.60
  -9 -11   5   17.00    8.90
   8  11  -5   15.10    5.30
  -8 -11   5   16.90    5.30
  -7 -11   5   15.40    7.60
   6  11  -5   23.70    6.40
   6  11  -5   20.70    7.70
  -6 -11   5   20.30    6.10
   5  11  -5  158.08   13.90
   5  11  -5  139.09   13.10
  -5 -11   5  146.09   12.30
   4  11  -5   91.39   13.00
   4  11  -5   68.19    8.50
   4  11  -5   75.39   10.40
   4  11  -5  110.89   11.00
  -4 -11   5   97.09   10.50
   3  11  -5   84.19   14.50
   3  11  -5   83.39    8.60
   3  11  -5   99.59    9.30
   3  11  -5   92.49    9.90
  -3 -11   5  106.09    9.80
  -3 -11   5   72.49   12.20
   2  11  -5   43.20    6.70
   2  11  -5   53.19    7.10
  -2 -11   5   37.20    7.70
  -2 -11   5   38.50    6.40
   1  11  -5   45.40    6.80
   1  11  -5   62.49    8.50
  -1 -11   5   49.40    7.40
  -1 -11   5   46.70    8.50
  -1 -11   5   57.19   10.20
   0  11  -5   10.00    5.00
   0 -11   5   17.00    4.20
   0 -11   5   12.80    7.50
   0 -11   5    8.30    6.30
   0 -11   5   16.30    5.70
   1 -11   5  123.69    9.10
   1 -11   5  135.09   13.60
   1 -11   5  122.19   11.40
   2 -11   5   31.60    7.80
   2 -11   5   35.90    6.70
   3 -11   5   25.40    9.50
   3 -11   5   -0.40    5.00
   3 -11   5   11.10    7.00
   4 -11   5    7.60    5.50
   4 -11   5   19.60    8.50
   4 -11   5    4.60    8.10
   5 -11   5   62.79   12.60
   5 -11   5   62.29    9.90
   6 -11   5    4.80    8.60
   6 -11   5    1.60    4.70
   7 -11   5    0.70    8.50
   7 -11   5    9.30    5.60
   8 -11   5   15.00    8.20
   8 -11   5   -1.60    5.80
   9 -11   5    5.50    6.00
   9 -11   5    9.90    7.90
  11  10  -5    6.90    3.10
  10  10  -5    3.20    3.40
 -10 -10   5   -3.90    6.00
   9  10  -5    8.90    4.20
  -9 -10   5   -5.00    5.50
  -8 -10   5   -4.50    5.40
  -8 -10   5  -11.00   10.30
   7  10  -5   16.00    5.10
  -7 -10   5   19.70    5.50
  -7 -10   5   15.00    5.50
   6  10  -5   79.19   11.20
   6  10  -5   79.99   11.80
  -6 -10   5  109.19   11.60
   5  10  -5  217.28   15.90
   5  10  -5  211.08   14.20
  -5 -10   5  203.08   13.60
  -5 -10   5  215.28   14.50
   4  10  -5   85.79    9.00
   4  10  -5  102.69    9.90
   4  10  -5   85.79   12.10
   4  10  -5   98.99    9.50
  -4 -10   5   77.79    9.40
   3  10  -5  142.99   10.70
   3  10  -5  148.09    9.60
  -3 -10   5  120.59   10.30
   2  10  -5   22.50    4.60
   2  10  -5   15.30    5.10
  -2 -10   5   18.50    4.60
  -2 -10   5   15.50    6.80
  -2 -10   5   23.60    5.90
   1  10  -5   68.89    9.50
   1  10  -5   61.29    6.60
  -1 -10   5   69.69   11.60
   0  10  -5  115.79    8.00
   0 -10   5  107.29   11.00
   0 -10   5  103.29   13.00
   1 -10   5    4.40    5.20
   2 -10   5   60.09    9.10
   2 -10   5   88.99   11.40
   3 -10   5   21.90    7.30
   3 -10   5   16.70    5.50
   4 -10   5   10.00    5.40
   4 -10   5   17.80    9.60
   5 -10   5  150.48   12.50
   5 -10   5  112.59   18.60
   6 -10   5  108.49   11.90
   6 -10   5  121.89   20.40
   7 -10   5  -11.80    7.70
   7 -10   5   -9.00    5.30
   8 -10   5   47.30   11.70
   9 -10   5   33.20   10.10
   9 -10   5   57.79    9.10
  10 -10   5    3.10    6.60
  10 -10   5    3.80    3.80
  11   9  -5    0.20    2.80
  10   9  -5    7.10    4.00
 -10  -9   5    0.80    8.00
   9   9  -5    0.50    3.80
  -9  -9   5   -9.50    6.40
   8   9  -5    8.20    4.70
  -8  -9   5   -2.10    5.90
   7   9  -5  115.29   12.30
  -7  -9   5  140.49   13.20
  -7  -9   5  105.89   12.40
   6   9  -5   16.80    6.00
  -6  -9   5   24.20    6.60
  -6  -9   5   20.30    5.70
   5   9  -5   62.69    8.60
   5   9  -5   84.19   11.00
  -5  -9   5   60.89    8.90
  -5  -9   5   69.49    8.70
   4   9  -5   67.39   11.70
  -4  -9   5   61.99    8.90
   3   9  -5   19.20    4.90
   3   9  -5   19.10    4.80
   3   9  -5   14.50    4.30
  -3  -9   5   25.10    6.00
  -3  -9   5   13.70    4.80
   2   9  -5   40.30    6.40
   2   9  -5   35.10    5.10
  -2  -9   5   35.40    6.60
  -2  -9   5   25.00    5.50
  -1  -9   5  115.49   10.50
   0  -9   5   -1.10    3.80
   1  -9   5   25.20    5.80
   2  -9   5   -3.20    4.80
   3  -9   5   68.59    9.60
   4  -9   5   83.69   13.50
   4  -9   5   85.59   14.60
   5  -9   5   14.90    9.10
   6  -9   5   67.39   14.20
   6  -9   5   67.09   10.80
   7  -9   5   -1.80    5.50
   7  -9   5   10.70    6.10
   7  -9   5   -1.90    8.20
   8  -9   5   -6.80    6.10
   8  -9   5   -0.90    5.20
   8  -9   5   -3.40    8.00
   9  -9   5   11.30    8.60
   9  -9   5    4.80    4.70
   9  -9   5   13.10    7.80
  10  -9   5   37.30    9.70
  10  -9   5   49.70    8.00
  10   8  -5   16.30    4.90
  -9  -8   5   -0.70    8.10
   8   8  -5   24.60    6.30
   8   8  -5   28.40    8.30
  -8  -8   5   32.30    6.50
  -8  -8   5   26.80    8.00
  -8  -8   5   22.90    5.10
   7   8  -5   -1.30    5.90
   7   8  -5    4.40    4.30
   6   8  -5   51.59    7.90
   6   8  -5   60.99    9.90
  -6  -8   5   53.99    8.20
  -6  -8   5   43.50    8.80
   5   8  -5   -6.70    4.40
  -5  -8   5   -2.00    3.80
   4   8  -5   55.69    7.20
  -4  -8   5   60.99    7.40
   3   8  -5   37.50    5.90
   3   8  -5   40.50    6.10
  -3  -8   5   43.70    6.80
   2   8  -5   70.29    6.60
  -2  -8   5   58.09    8.60
   1   8  -5   97.39    7.40
   1   8  -5  112.69    8.30
  -1  -8   5  102.89    9.50
   0   8  -5  138.69    8.20
   0  -8   5  143.69   11.50
  -1   8  -5   69.69    5.90
   1  -8   5   58.59    8.90
   2  -8   5   39.50    6.50
   3  -8   5  118.69   10.50
   4  -8   5  129.19   11.60
   4  -8   5  107.29   17.70
   5  -8   5    3.60    6.80
   5  -8   5    3.60    8.70
   6  -8   5   69.39   10.50
   6  -8   5   75.99   11.40
   6  -8   5   56.89   13.30
   7  -8   5   -9.70    8.00
   7  -8   5   14.60    6.20
   7  -8   5    3.40    6.10
   8  -8   5   29.80   11.40
   8  -8   5   41.50   11.30
   9  -8   5   23.50    9.60
   9  -8   5   29.10    9.20
  10  -8   5    0.80    4.60
  10  -8   5   -0.30    9.50
  10  -8   5   -1.00    3.90
  12   7  -5   -3.90    6.60
  11   7  -5   -1.50    3.10
  10   7  -5   -6.90    5.60
  10   7  -5    1.90    3.60
 -10  -7   5   -2.10    3.30
   9   7  -5    1.70    4.10
   9   7  -5   15.00    7.10
  -9  -7   5    5.00    3.80
  -9  -7   5   -1.40    4.50
  -9  -7   5    2.30    5.70
   8   7  -5  153.18   16.20
   8   7  -5  120.59   11.60
  -8  -7   5  146.39   10.10
  -8  -7   5  135.39   10.50
  -8  -7   5  133.09   11.60
  -8  -7   5  110.49   16.30
   7   7  -5  143.59   12.60
   7   7  -5  156.28   16.80
  -7  -7   5  185.18   10.90
  -7  -7   5  169.68   12.30
  -7  -7   5  181.38   11.20
   6   7  -5    3.90    6.60
   6   7  -5    5.50    5.00
  -6  -7   5    6.70    4.20
  -6  -7   5    4.80    6.80
  -6  -7   5    5.40    3.90
  -6  -7   5    0.60    3.90
   5   7  -5  103.39   11.60
   5   7  -5   99.09   10.40
  -5  -7   5   83.39    8.40
  -5  -7   5  106.29    8.70
   4   7  -5    8.80    3.50
  -4  -7   5   11.50    3.40
   3   7  -5  262.07   12.80
  -3  -7   5  249.48   12.20
   2   7  -5    4.40    3.40
   2   7  -5    4.90    2.90
   1   7  -5  119.29    7.70
   1   7  -5  116.69    8.00
   0   7  -5    5.30    2.70
   0  -7   5    0.70    4.00
   1  -7   5   78.39    9.30
   2  -7   5   19.70    5.30
   4  -7   5   42.70   10.00
   4  -7   5   71.99    9.10
   5  -7   5   15.30    5.50
   5  -7   5    5.30    9.00
   6  -7   5   22.60    6.90
   6  -7   5   22.90   11.00
   7  -7   5   29.60   11.10
   7  -7   5   12.00    6.70
   7  -7   5   10.30    6.50
   8  -7   5   60.39   12.80
   8  -7   5   67.19    9.90
   8  -7   5   59.19    9.70
   9  -7   5    1.10    5.10
   9  -7   5   -2.80    8.20
   9  -7   5    0.40    7.70
  10  -7   5   59.59   11.80
  10  -7   5   67.39    9.90
  10  -7   5   64.99    9.40
  11  -7   5   10.50    3.70
  11  -7   5   18.60    7.30
  12   6  -5    4.40    6.70
  11   6  -5   -2.70    5.20
  11   6  -5    4.60    3.30
 -11  -6   5    2.00    4.60
  10   6  -5    9.40    3.80
  10   6  -5    1.10    5.90
 -10  -6   5    2.00    3.40
 -10  -6   5   -1.40    4.40
   9   6  -5   35.70    9.20
   9   6  -5   37.20    6.70
  -9  -6   5   37.00    5.80
  -9  -6   5   36.30    6.00
   8   6  -5  -11.70    6.00
   8   6  -5   -0.90    4.30
  -8  -6   5    2.90    4.20
  -8  -6   5    5.40    3.80
   7   6  -5    8.40    4.50
   7   6  -5    1.50    6.80
  -7  -6   5    7.10    4.10
  -7  -6   5   20.70   14.00
   6   6  -5   46.20    8.10
   6   6  -5   39.30    8.80
  -6  -6   5   30.80    5.20
  -6  -6   5   36.20    5.30
  -5  -6   5   64.89    6.90
  -5  -6   5   44.70    5.90
   4   6  -5   -0.20    3.00
   3   6  -5   58.99    6.60
   3   6  -5   69.69    6.10
  -3  -6   5   57.09    5.90
  -3  -6   5   54.59    6.50
   2   6  -5  118.49    7.40
   2   6  -5  113.49    7.90
   1   6  -5   45.00    5.10
   1   6  -5   48.70    5.80
   0   6  -5   81.49    5.80
   0   6  -5   90.89    6.80
   1  -6   5   24.70    5.00
   2  -6   5   72.29    8.60
   5  -6   5  -11.50    9.20
   5  -6   5    3.80    4.60
   6  -6   5   53.99   11.70
   6  -6   5   65.49    8.80
   7  -6   5   11.30   10.40
   7  -6   5   16.80    6.80
   7  -6   5    6.80    6.30
   8  -6   5   89.09   11.40
   8  -6   5   96.39   13.40
   8  -6   5   87.89   15.60
   9  -6   5    7.60    5.90
   9  -6   5   -8.30    9.00
   9  -6   5   22.40    8.60
  10  -6   5    3.50    5.00
  10  -6   5   -0.50    4.70
  10  -6   5   11.40    8.80
  11  -6   5   19.70    7.90
  12   5  -5    0.30    5.10
  12   5  -5    4.60    6.90
 -12  -5   5    2.70    2.90
  11   5  -5    5.20    6.10
  11   5  -5    0.20    3.40
 -11  -5   5    0.10    3.10
 -11  -5   5    3.90    4.50
 -10  -5   5   -0.40    4.20
   9   5  -5   -8.20    6.50
   9   5  -5   -1.10    3.80
  -9  -5   5    1.50    3.70
  -9  -5   5    0.00    4.20
   8   5  -5    1.80    9.10
   8   5  -5   11.20    5.90
  -8  -5   5   17.30    4.80
   7   5  -5  108.19   10.30
   7   5  -5  111.19   15.10
  -7  -5   5  121.99    9.20
   6   5  -5    9.10    7.50
   6   5  -5   19.10    5.00
  -6  -5   5   15.70    3.80
  -6  -5   5    7.20    4.30
  -5  -5   5    4.40    3.20
  -5  -5   5    2.90    3.10
   4   5  -5   34.40    5.00
  -4  -5   5   39.90    6.10
  -4  -5   5   32.50    5.20
   3   5  -5  173.68    9.30
   3   5  -5  169.18    8.30
  -3  -5   5  173.48    9.10
  -3  -5   5  161.98    8.20
   2   5  -5   65.39    5.40
   2   5  -5   59.79    5.90
  -2  -5   5   67.89    5.80
  -2  -5   5   64.09    4.90
   1   5  -5  352.76   12.60
   1   5  -5  348.77   13.20
  -1  -5   5  341.07   12.70
   0   5  -5   14.00    2.70
   0   5  -5   15.60    3.10
  -1   5  -5  130.39    7.30
  -1   5  -5  132.19    6.60
   5  -5   5    5.20    4.70
   5  -5   5   10.90    8.50
   6  -5   5   18.20    9.10
   7  -5   5    1.70    9.80
   8  -5   5    1.90    9.00
   8  -5   5    4.50    5.90
   8  -5   5    4.40   10.30
   9  -5   5   16.70   12.60
   9  -5   5   13.30    9.20
  10  -5   5   20.40    6.60
  10  -5   5   21.30    9.70
  10  -5   5   10.10    5.30
  11  -5   5    3.50    7.20
  11  -5   5    1.20    4.10
  12   4  -5    0.20    6.60
  12   4  -5   -0.20    7.20
 -12  -4   5   -8.40    4.30
  11   4  -5    3.00    6.00
 -11  -4   5    7.00    4.00
 -11  -4   5    3.90    4.60
 -10  -4   5    7.70    5.20
   9   4  -5   -5.00    7.30
   9   4  -5   -0.80    3.60
  -9  -4   5    0.60    4.10
   8   4  -5   13.10    5.00
   8   4  -5   26.90    9.20
  -8  -4   5    9.80    5.00
  -8  -4   5   19.10    4.60
   7   4  -5   46.80    7.00
   7   4  -5   57.39   10.20
  -7  -4   5   70.49   11.40
  -6  -4   5  119.29    8.00
  -5  -4   5  300.67   13.60
  -5  -4   5  319.27   12.90
   4   4  -5   20.50    3.90
  -4  -4   5   21.20    3.60
  -4  -4   5   23.70    4.20
   3   4  -5  170.68    8.40
   3   4  -5  150.58    7.70
  -3  -4   5  168.18    7.60
   2   4  -5   35.60    4.30
   2   4  -5   33.70    4.00
  -2  -4   5   37.20    4.30
  -2  -4   5   29.20    3.70
   1   4  -5  254.37    9.80
   1   4  -5  249.88   10.10
  -1  -4   5  270.97   10.10
   0   4  -5  129.79    6.20
   0   4  -5  128.79    6.60
  -1   4  -5   36.40    4.30
   6  -4   5    6.70    9.20
   6  -4   5    7.00    5.00
   7  -4   5   30.60    7.60
   7  -4   5   26.20   10.70
   8  -4   5   48.60   12.90
   8  -4   5   71.69   11.80
   8  -4   5   60.39   10.20
   9  -4   5  -10.60   13.90
   9  -4   5   11.50    7.90
  10  -4   5    9.90    8.60
  10  -4   5    2.80    5.40
  10  -4   5   -4.00    4.70
  11  -4   5   11.90    7.80
  11  -4   5   15.80    5.30
  12   3  -5    1.80    5.50
  12   3  -5    1.20    7.30
 -12  -3   5    8.20    4.20
 -12  -3   5    0.90    3.00
  11   3  -5    7.00    6.50
 -11  -3   5    2.60    4.50
 -11  -3   5   -0.40    3.60
  10   3  -5   15.20    6.10
  10   3  -5    5.30    4.00
  10   3  -5    9.30    7.70
 -10  -3   5    5.70    4.50
 -10  -3   5    6.20    4.40
   9   3  -5  -12.20    5.20
   9   3  -5   -3.50    7.60
  -9  -3   5   -1.80    3.50
  -9  -3   5    2.20    5.10
   8   3  -5    5.10    4.10
   8   3  -5   15.10    8.60
   8   3  -5    4.20    6.00
  -8  -3   5   12.40    5.00
  -8  -3   5    8.60    3.90
   7   3  -5  112.09   13.80
   7   3  -5  130.99   10.20
   7   3  -5  129.09   15.40
  -7  -3   5  123.99    8.40
  -7  -3   5  132.39   10.00
  -6  -3   5    7.10    3.10
  -5  -3   5   -3.10    2.40
  -4  -3   5   27.40    4.50
  -3  -3   5  223.38    8.90
  -3  -3   5  225.38    9.50
   2   3  -5   29.80    4.00
  -2  -3   5   33.60    4.10
  -2  -3   5   38.50    3.60
   1   3  -5  301.37   10.90
  -1  -3   5  284.97   10.50
   0   3  -5   67.09    4.80
   0  -3   5   64.99    4.50
  -1   3  -5  441.06   14.20
   6  -3   5    8.40    9.90
   7  -3   5    8.00    9.50
   7  -3   5    6.00    7.70
   8  -3   5   18.90    8.20
   8  -3   5   18.40   10.80
   9  -3   5    7.80    5.90
   9  -3   5    8.40    8.80
   9  -3   5   11.90    6.10
  10  -3   5   17.50    9.10
  11  -3   5    3.70    7.40
  11  -3   5    4.40    4.40
  12   2  -5    1.10    5.50
 -12  -2   5    2.50    4.20
  11   2  -5    2.60    4.50
  11   2  -5   -5.50    7.60
 -11  -2   5    1.60    4.30
 -11  -2   5    7.80    3.90
  10   2  -5    8.40    5.40
  10   2  -5    1.40    7.40
 -10  -2   5    8.60    4.60
   9   2  -5    6.60    4.20
   9   2  -5    6.40    8.30
   9   2  -5    0.70    5.50
  -9  -2   5   -5.40    4.70
   8   2  -5   17.90    6.30
   8   2  -5   21.20    4.60
   8   2  -5   29.10    9.20
  -6  -2   5   31.20    4.50
  -5  -2   5   26.30    4.40
  -5  -2   5   19.60    3.70
  -4  -2   5  670.23   23.10
  -3  -2   5  167.48    7.00
  -3  -2   5  167.58    7.50
   2   2  -5  307.77   11.10
  -2  -2   5  317.87   11.00
   1   2  -5   29.50    3.70
  -1  -2   5   26.70    3.60
   0   2  -5   11.20    2.50
   0  -2   5   12.20    2.40
  -1   2  -5   54.19    4.10
   1  -2   5   57.09    4.30
  -2   2  -5  271.27    9.90
  -4   2  -5  135.09    8.70
   6  -2   5  116.29   12.40
   6  -2   5   94.89    9.10
   6  -2   5   92.89   14.10
   7  -2   5   -1.80    7.30
   7  -2   5    1.50    9.50
   7  -2   5   -1.70    3.90
   8  -2   5   28.00   11.50
   8  -2   5   44.40    8.50
  -9   2  -5    1.70    6.30
   9  -2   5    3.40    5.40
   9  -2   5    8.60    5.80
   9  -2   5    0.10    9.60
 -10   2  -5   15.80    5.10
  10  -2   5   12.60    5.40
  10  -2   5   14.20    9.00
  10  -2   5    5.20    5.30
  11  -2   5   45.90   15.60
  12  -2   5   -4.40    3.10
  12  -2   5   -6.30    5.40
  13   1  -5   -4.20    4.00
  12   1  -5    6.20    5.90
 -12  -1   5    1.30    4.30
  11   1  -5   15.10    7.80
  11   1  -5   22.90    8.50
  11   1  -5   11.80    4.50
 -11  -1   5    9.80    4.80
  10   1  -5   -4.80    4.60
  10   1  -5   -2.00    7.70
   9   1  -5   28.90   10.20
   9   1  -5   17.40    6.40
   8   1  -5    7.60    5.70
   8   1  -5   12.00    8.20
   7   1  -5    5.10    5.60
   7   1  -5    2.20    7.50
  -2  -1   5  289.87   10.00
   1   1  -5  282.47    9.60
  -1  -1   5  273.97    9.40
   0   1  -5  173.48    7.00
   0  -1   5  180.88    7.10
  -1   1  -5  406.06   13.00
   1  -1   5  404.36   13.30
  -2   1  -5  555.94   16.80
  -2   1  -5  511.85   17.00
  -3   1  -5   30.70    5.00
  -4   1  -5  132.59    8.30
  -6   1  -5    6.30    3.70
   6  -1   5   -1.20    7.20
   6  -1   5   -0.50    3.70
  -7   1  -5   -5.20    3.50
   7  -1   5    8.90    9.80
   7  -1   5   -1.40    6.20
  -8   1  -5   -9.90    6.90
  -8   1  -5    3.30    4.30
   8  -1   5   28.20   12.20
   8  -1   5   -0.40    5.70
  -9   1  -5   -5.80    5.10
  -9   1  -5   -6.90    4.20
   9  -1   5   17.20    9.60
   9  -1   5   -1.80    5.90
   9  -1   5   -0.10    5.20
 -10   1  -5   10.70    5.70
 -10   1  -5    5.30    4.70
  10  -1   5    2.20    8.80
 -11   1  -5    6.20    3.80
 -11   1  -5    3.30    5.30
  11  -1   5   13.20   12.50
  11  -1   5   -3.30    4.40
  12  -1   5    0.70    3.60
  12  -1   5    2.90    5.50
  13   0  -5   -5.70    4.30
  12   0  -5   -0.80    5.90
  12   0  -5    0.70    3.50
  11   0  -5   17.00    7.70
  11   0  -5    1.90    7.70
  11   0  -5   -2.10    4.00
  10   0  -5  -10.00    8.50
  10   0  -5    4.30    5.00
  10   0  -5   -8.10    6.90
   9   0  -5   -7.60    7.40
   9   0  -5    3.80    5.10
   8   0  -5   -1.90    5.50
   8   0  -5   -2.80    7.80
   7   0  -5   -0.70    5.00
   7   0  -5    4.70    7.10
   0   0  -5   -0.30    1.60
   0   0   5   -0.20    1.90
  -1   0  -5    2.80    1.80
   1   0   5    0.70    2.20
  -2   0  -5    1.50    1.80
  -2   0  -5   -3.20    2.20
   2   0   5    0.10    2.20
  -3   0  -5    1.10    2.60
  -4   0  -5    3.00    3.40
  -5   0  -5   -3.00    3.20
  -6   0  -5   -0.80    3.20
   6   0   5    4.80    9.10
   6   0   5    0.00    3.70
  -7   0  -5    6.60    5.30
   7   0   5   15.70   10.90
   7   0   5   -8.90    5.30
  -8   0  -5   -9.30    4.10
  -8   0  -5    3.20    5.30
   8   0   5   -3.30    3.80
   8   0   5   10.60   11.00
   8   0   5   -1.90    6.80
  -9   0  -5    1.90    4.50
  -9   0  -5    4.00    4.50
   9   0   5    3.00    3.90
   9   0   5    9.10    5.90
   9   0   5    5.30    5.80
   9   0   5   11.50   10.00
 -10   0  -5    3.40    5.00
 -10   0  -5   -4.70    3.70
  10   0   5    1.70    8.40
  10   0   5    3.70    5.00
 -11   0  -5    9.40    5.30
  11   0   5   13.30    5.10
  11   0   5    6.40    7.20
 -12   0  -5   -0.80    2.80
  12   0   5    4.40    3.30
  13  -1  -5    1.00    2.70
  13  -1  -5   -0.80    4.60
  12  -1  -5    2.80    6.20
  12  -1  -5   -2.70    3.40
  11  -1  -5   -1.00    7.60
  11  -1  -5    0.80    7.20
  10  -1  -5   17.80    8.60
  10  -1  -5    7.10    8.30
   9  -1  -5   36.00   11.10
   9  -1  -5   21.50   10.30
   9  -1  -5   29.10    6.80
   8  -1  -5   14.70    8.30
   7  -1  -5   -4.20    5.10
   7  -1  -5   -7.40    7.10
   2  -1  -5  296.87   12.90
   1  -1  -5  292.27   12.50
   0   1   5  164.08    6.60
  -1  -1  -5  395.06   12.90
   1   1   5  410.76   13.30
  -2  -1  -5  549.74   17.30
  -2  -1  -5  527.35   16.90
   2   1   5  534.05   17.30
  -3  -1  -5   35.40    4.40
  -3  -1  -5   37.20    5.40
  -4  -1  -5  116.49    8.20
  -5  -1  -5    3.30    3.40
  -5  -1  -5   -1.40    2.60
  -6  -1  -5   -0.30    3.30
   6   1   5   -3.20    3.60
  -7  -1  -5    4.90    4.60
  -7  -1  -5   -0.60    3.60
   7   1   5    6.20   10.50
   7   1   5    0.30    3.80
   7   1   5   -6.60    5.20
  -8  -1  -5    5.30    4.90
  -8  -1  -5    3.40    4.10
   8   1   5    7.40    4.50
  -9  -1  -5    5.20    5.10
  -9  -1  -5   11.80    4.70
   9   1   5   -7.90    9.10
   9   1   5    2.80    3.90
   9   1   5    3.60    6.00
 -10  -1  -5   12.40    5.60
  10   1   5    5.30    5.40
  10   1   5    0.50    8.10
 -11  -1  -5    9.00    5.10
 -11  -1  -5    2.00    3.40
  11   1   5    6.10    4.60
  11   1   5    1.00    7.20
  12  -2  -5   -0.30    3.40
  12  -2  -5    1.50    6.20
  11  -2  -5    2.80    4.10
  11  -2  -5   17.70    8.10
  11  -2  -5   -3.70    6.50
  10  -2  -5   -4.80    7.60
  10  -2  -5    1.70    8.10
  10  -2  -5    1.10    4.80
   9  -2  -5   11.60    8.40
   9  -2  -5   -4.70    8.00
   9  -2  -5    6.10    5.30
   8  -2  -5   14.40    6.20
   8  -2  -5   25.60   10.70
   8  -2  -5   20.40    9.30
   7  -2  -5    9.40   10.00
   3  -2  -5  159.28    9.90
   2  -2  -5  313.37   13.30
   1  -2  -5   26.90    4.50
   0   2   5    8.70    2.20
  -1  -2  -5   59.39    4.00
   1   2   5   59.79    4.20
  -2  -2  -5  280.57   11.00
  -2  -2  -5  305.47   10.90
   2   2   5  326.27   12.90
   2   2   5  287.57   11.00
  -3  -2  -5   44.30    5.50
   3   2   5   45.60    5.00
  -4  -2  -5  124.09    8.30
  -5  -2  -5   62.19    6.10
  -5  -2  -5   49.70    6.80
  -6  -2  -5   88.79    8.20
  -6  -2  -5   93.39    9.10
   6   2   5   84.59   14.80
   7   2   5    6.50    9.90
  -8  -2  -5   49.00    8.10
  -8  -2  -5   47.60    7.10
   8   2   5   52.79   12.40
   8   2   5   44.90    7.00
  -9  -2  -5    1.70    5.30
  -9  -2  -5    1.30    3.80
   9   2   5   -5.70    5.60
   9   2   5    7.20    4.40
   9   2   5    8.30    9.00
 -10  -2  -5    5.50    3.80
 -10  -2  -5    7.70    5.10
  10   2   5   14.30    4.30
  10   2   5    5.00    5.00
  10   2   5    3.00    8.00
 -11  -2  -5   25.60    4.40
 -11  -2  -5   30.50    6.50
  11   2   5   43.10    8.50
  12  -3  -5   -3.60    3.20
  12  -3  -5    2.00    5.90
  11  -3  -5    3.10    7.30
  11  -3  -5   -3.30    3.60
  10  -3  -5    8.00    9.20
  10  -3  -5   -5.20    7.50
   9  -3  -5   13.60    9.00
   9  -3  -5   12.80    8.10
   8  -3  -5    6.20    8.50
   8  -3  -5    9.40    5.60
   8  -3  -5    2.10    8.70
   7  -3  -5  106.79   13.80
   7  -3  -5  134.29   16.50
   7  -3  -5  120.99   12.10
   3  -3  -5  204.38   11.30
   2  -3  -5   37.30    6.40
   1  -3  -5  256.07   11.40
   0  -3  -5   56.29    6.40
   1   3   5  451.75   14.60
   1   3   5  431.26   14.40
  -2  -3  -5  188.08    8.10
  -2  -3  -5  184.48    8.20
   2   3   5  195.08    8.50
  -3  -3  -5   18.00    3.80
  -3  -3  -5   11.40    3.00
   3   3   5   17.10    3.70
  -4  -3  -5    1.90    2.90
  -4  -3  -5    1.80    3.40
   4   3   5    1.90    3.10
  -5  -3  -5    7.80    3.40
  -5  -3  -5    9.20    3.30
  -6  -3  -5    6.60    4.20
   6   3   5    4.60    4.00
  -7  -3  -5    2.50    4.00
  -7  -3  -5    0.90    3.60
   7   3   5    1.40    4.10
  -8  -3  -5    9.70    4.60
  -8  -3  -5    8.80    4.70
   8   3   5   13.80    5.20
  -9  -3  -5    8.80    4.10
  -9  -3  -5    5.60    5.70
   9   3   5   12.20    6.60
   9   3   5    6.20    4.00
   9   3   5   13.40   10.00
 -10  -3  -5    7.90    3.70
  10   3   5   13.00    6.10
  10   3   5    4.60    3.90
 -11  -3  -5    2.50    5.20
 -11  -3  -5   -0.10    3.10
  11   3   5   -2.20    7.00
  12  -4  -5   -8.00    7.40
  11  -4  -5   15.60    4.90
  11  -4  -5    8.40    7.50
   9  -4  -5    8.80    5.40
   9  -4  -5   11.30    7.20
   9  -4  -5    5.00    8.30
   8  -4  -5   13.30    6.20
   8  -4  -5    6.20    7.70
   8  -4  -5   25.20   10.10
   7  -4  -5   41.30    7.30
   7  -4  -5   49.40   10.30
   4  -4  -5   26.50    6.00
   3  -4  -5  160.58   10.70
   2  -4  -5   30.80    5.00
   1  -4  -5  255.97   12.20
  -1  -4  -5   42.00    3.70
   1   4   5   42.10    4.20
   1   4   5   37.00    4.40
  -2  -4  -5  209.38   12.90
   2   4   5  250.37   11.90
   2   4   5  246.98    9.90
  -3  -4  -5  775.62   24.40
  -3  -4  -5  750.02   24.30
   3   4   5  773.82   24.90
   3   4   5  735.73   24.10
  -4  -4  -5   11.00    3.90
  -4  -4  -5   17.20    3.50
   4   4   5   16.70    3.90
  -5  -4  -5   27.80    4.80
  -5  -4  -5   41.80    5.60
  -6  -4  -5    4.00    3.90
  -6  -4  -5    4.00    3.20
  -6  -4  -5    6.70    3.70
   6   4   5    3.90    4.10
  -7  -4  -5   29.00    5.40
  -7  -4  -5   19.00    4.80
  -7  -4  -5   18.50    5.10
   7   4   5   19.80    5.90
   7   4   5   26.60   10.90
  -8  -4  -5   64.59    8.00
  -8  -4  -5   59.39    8.80
  -8  -4  -5   53.99    7.60
   8   4   5   58.79    9.40
   8   4   5   67.39   12.50
  -9  -4  -5    6.00    4.00
  -9  -4  -5    2.50    4.80
   9   4   5    7.10    6.90
   9   4   5   16.10   11.50
 -10  -4  -5   13.00    5.60
 -10  -4  -5   10.90    3.80
  10   4   5    5.20    4.30
  10   4   5   17.20    8.40
  12  -5  -5   -1.80    5.70
  12  -5  -5    2.40    2.90
  11  -5  -5   -4.50    7.00
  11  -5  -5    1.00    3.80
  10  -5  -5   -3.80    6.40
   9  -5  -5    1.00    5.30
   9  -5  -5    0.50    6.60
   9  -5  -5    6.70    8.40
   8  -5  -5   16.60    7.30
   8  -5  -5   16.00    7.40
   7  -5  -5   99.29   15.70
   7  -5  -5   97.09   11.40
   7  -5  -5   92.29   13.90
   7  -5  -5   87.19   11.30
   6  -5  -5   13.50    5.40
   4  -5  -5   33.40    6.60
   3  -5  -5  153.78   11.60
   2  -5  -5   54.69   11.20
   1  -5  -5  347.17   15.70
   0  -5  -5   13.30    4.30
   1   5   5  132.89    7.30
  -2  -5  -5   31.10    4.30
   2   5   5   38.10    5.40
   2   5   5   30.50    5.00
  -3  -5  -5   19.50    3.70
   3   5   5   16.90    3.50
   3   5   5   17.30    3.80
  -4  -5  -5   95.99    6.90
   4   5   5   94.89    7.50
  -5  -5  -5   -2.10    3.60
   5   5   5   -3.10    2.80
   5   5   5   -4.60    4.20
  -6  -5  -5    6.80    6.50
  -6  -5  -5    6.80    6.20
   6   5   5    9.40    4.90
   6   5   5   19.10   10.70
  -7  -5  -5   10.50    7.20
  -7  -5  -5    0.20    4.00
  -7  -5  -5    4.10    4.50
   7   5   5    2.40   10.50
  -8  -5  -5    1.40    4.90
  -8  -5  -5   -1.70    8.00
  -8  -5  -5   12.80    5.00
  -8  -5  -5    1.60    3.80
   8   5   5   11.00    9.80
   8   5   5    7.30    4.70
  -9  -5  -5   18.30    6.00
   9   5   5   20.20    9.30
   9   5   5   13.60    8.40
 -10  -5  -5   12.80    3.90
  10   5   5   12.00    4.70
  10   5   5   21.40    9.20
  11   5   5    6.30    3.30
  12  -6  -5    1.80    5.50
  12  -6  -5   -1.20    2.90
  11  -6  -5    1.00    7.00
  11  -6  -5    4.90    3.80
  10  -6  -5   -2.90    7.20
  10  -6  -5   -2.00    4.30
   9  -6  -5   32.90    8.00
   9  -6  -5   46.70   10.40
   9  -6  -5   28.20    6.60
   8  -6  -5   12.20    5.10
   8  -6  -5    2.40    8.30
   7  -6  -5   10.90    6.30
   7  -6  -5   -2.20    7.00
   7  -6  -5   -2.30    6.30
   7  -6  -5   -0.70    4.50
   6  -6  -5   47.20    7.40
   6  -6  -5   49.40    7.80
   5  -6  -5   56.79    8.70
   4  -6  -5    0.00    4.50
   3  -6  -5   60.09   10.40
   2  -6  -5  120.49   11.50
   1  -6  -5   54.39    9.10
   1   6   5   25.80    4.10
   1   6   5   24.60    4.00
   2   6   5   80.89    6.40
   2   6   5   78.59    7.10
  -3  -6  -5  378.46   14.70
   3   6   5  384.06   15.50
   3   6   5  379.36   15.10
  -4  -6  -5   99.29    7.00
   4   6   5   75.89    7.30
  -5  -6  -5   -3.50    5.00
   5   6   5    2.30    3.30
   5   6   5   -3.80    4.60
  -6  -6  -5   78.49    7.80
  -6  -6  -5   49.30    7.50
  -6  -6  -5   76.69   10.60
  -6  -6  -5   57.59    8.00
   6   6   5   73.39    9.80
  -7  -6  -5   21.50    5.40
  -7  -6  -5   13.90    4.00
  -7  -6  -5   21.40    5.20
   7   6   5   15.70    5.90
   7   6   5   23.60   10.00
  -8  -6  -5   72.69    9.90
  -8  -6  -5   75.59   10.00
  -8  -6  -5   76.89   10.60
   8   6   5   61.29   11.70
   8   6   5   86.89   10.40
  -9  -6  -5   23.00    7.80
  -9  -6  -5   18.90    7.40
   9   6   5   10.10    8.20
  10   6   5    6.40    4.00
  11   6   5    5.70    3.20
  12  -7  -5   -9.50    4.70
  12  -7  -5   -2.10    2.50
  11  -7  -5    0.20    3.30
  11  -7  -5   -1.90    6.60
  10  -7  -5    4.50    7.70
  10  -7  -5   -1.60    3.90
   9  -7  -5    8.40    8.10
   9  -7  -5    5.00    4.80
   9  -7  -5   17.80    7.50
   8  -7  -5  110.59   11.20
   8  -7  -5   85.49   12.40
   8  -7  -5   93.79   14.20
   7  -7  -5  125.29   13.90
   7  -7  -5  180.58   13.50
   7  -7  -5  178.08   13.10
   7  -7  -5  127.19   17.00
   6  -7  -5    2.90    5.30
   6  -7  -5   14.30    6.00
   6  -7  -5    6.40    7.60
   6  -7  -5    2.50    4.90
   5  -7  -5   77.29    9.80
   5  -7  -5   79.29   10.90
   4  -7  -5   -1.50    4.30
   3  -7  -5  242.78   15.60
   2  -7  -5    3.90    5.20
   1  -7  -5   96.69   11.10
   0  -7  -5    3.20    4.90
   2   7   5   14.60    3.60
   2   7   5   21.00    3.90
  -3  -7  -5    4.80    2.80
   3   7   5    7.40    3.30
   3   7   5    8.30    3.30
  -4  -7  -5   57.29    6.00
  -4  -7  -5   65.29    8.50
  -4  -7  -5   60.29   10.90
   4   7   5   48.70    6.50
   4   7   5   61.19    6.60
  -5  -7  -5   21.30    7.00
  -5  -7  -5   23.00    6.10
   5   7   5   21.50    5.80
  -6  -7  -5   19.40    4.80
  -6  -7  -5   18.70    7.20
   6   7   5   22.80    6.30
   6   7   5   25.40    9.80
  -7  -7  -5   14.50    6.30
   7   7   5    1.20    9.30
   7   7   5   16.20    5.60
  -8  -7  -5   43.20    8.70
  -8  -7  -5   67.99   10.00
   8   7   5   65.09    9.80
  -9  -7  -5   11.40    6.80
   9   7   5   12.60    4.70
  10   7   5   69.69    8.50
  11   7   5    0.60    2.90
  11  -8  -5    7.20    3.50
  11  -8  -5   -6.00    9.30
  10  -8  -5   23.00    8.60
   8  -8  -5   24.40    9.60
   8  -8  -5   16.30    7.30
   8  -8  -5   27.90    7.00
   7  -8  -5   -2.10    4.40
   7  -8  -5    8.20    7.00
   7  -8  -5   16.60    7.10
   6  -8  -5   48.60    7.50
   6  -8  -5   45.50    9.30
   6  -8  -5   43.80    7.00
   6  -8  -5   36.60    6.80
   6  -8  -5   37.90    9.50
   5  -8  -5   -4.50    5.20
   5  -8  -5   -6.40    8.90
   4  -8  -5   46.00    7.20
   4  -8  -5   48.70    8.40
   3  -8  -5   40.20    7.50
   2  -8  -5   66.39   10.10
   1  -8  -5   91.69   10.90
   0  -8  -5  144.49   12.10
   2   8   5   56.19    6.40
  -3  -8  -5  115.09    9.90
  -3  -8  -5   98.89   12.10
   3   8   5   91.99    9.90
   3   8   5  118.49    8.50
  -4  -8  -5  168.88   14.50
  -4  -8  -5  152.78   11.30
   4   8   5  121.29   12.30
   4   8   5  136.29    9.90
   4   8   5  152.68   11.30
  -5  -8  -5   10.10    3.70
  -5  -8  -5    7.50    4.60
   5   8   5    5.90    4.40
   5   8   5    2.20    5.00
  -6  -8  -5   75.79    8.50
   6   8   5   83.19   11.00
   6   8   5   78.29   10.00
  -7  -8  -5    2.30    5.50
  -7  -8  -5   -1.10    4.60
   7   8   5   -0.30    4.50
  -8  -8  -5   46.70    8.80
   8   8   5   33.90    8.10
  -9  -8  -5   17.00    6.40
   9   8   5   25.40    5.90
  10   8   5   -0.30    3.30
  11  -9  -5    3.10    3.00
  11  -9  -5    2.80    6.00
  10  -9  -5   12.70    4.00
  10  -9  -5   11.90    7.80
   9  -9  -5    2.90    7.80
   8  -9  -5    1.70    5.50
   8  -9  -5   -5.60    7.00
   8  -9  -5   -0.10    6.10
   8  -9  -5   -3.30    4.10
   7  -9  -5  134.39   13.00
   7  -9  -5  114.99   11.00
   7  -9  -5  151.38   17.20
   7  -9  -5   92.49   11.80
   6  -9  -5   28.10    6.60
   6  -9  -5   24.60    6.00
   5  -9  -5   39.40    7.40
   5  -9  -5   51.59    7.30
   5  -9  -5   50.59    9.30
   5  -9  -5   32.50    9.80
   4  -9  -5   57.39   11.00
   4  -9  -5   75.39    9.60
   3  -9  -5   18.00    5.20
   3  -9  -5   23.40    7.10
   2  -9  -5   27.50    6.70
   2  -9  -5   28.80    7.10
   1  -9  -5  111.89   11.60
   0  -9  -5   -6.10    4.10
  -1  -9  -5   43.00    7.70
   1   9   5   36.00    5.50
  -2  -9  -5    2.60    5.10
  -2  -9  -5    4.20    3.50
   2   9   5   -0.10    4.40
  -3  -9  -5   83.19   11.60
  -3  -9  -5   86.39    9.00
   3   9   5   89.79    8.00
   3   9   5   98.19    9.10
   3   9   5  101.69    9.90
  -4  -9  -5   95.79   12.80
  -4  -9  -5   64.69    9.20
   4   9   5   84.99   11.50
   4   9   5   66.49    7.90
  -5  -9  -5    6.40    4.50
  -5  -9  -5    0.60    4.10
   5   9   5    7.00    4.50
   5   9   5   -8.50    5.00
  -6  -9  -5   58.49    9.70
  -6  -9  -5   47.40    8.30
  -8  -9  -5   -3.40    4.30
   8   9   5    4.20    4.20
  -9  -9  -5    9.60    6.00
   9   9   5   15.40    5.00
 -10  -9  -5   39.90    6.90
  10   9   5   45.20    6.70
  11 -10  -5    2.10    5.50
  10 -10  -5   -4.30    6.60
   9 -10  -5   -7.80    7.30
   9 -10  -5   15.50    5.70
   9 -10  -5    3.40    3.60
   7 -10  -5    1.80    5.10
   7 -10  -5    4.00    7.40
   7 -10  -5    1.00    6.20
   7 -10  -5    7.20    4.90
   6 -10  -5   87.09   11.50
   6 -10  -5  106.89   10.70
   6 -10  -5   67.39   12.90
   5 -10  -5  190.08   13.50
   5 -10  -5  159.68   16.20
   5 -10  -5  175.78   13.20
   5 -10  -5  154.38   17.50
   4 -10  -5   68.59   10.10
   4 -10  -5   78.29    9.90
   4 -10  -5   85.29   12.30
   4 -10  -5   68.89   11.30
   3 -10  -5   99.19   10.90
   3 -10  -5  123.39   13.40
   3 -10  -5  103.29   10.10
   3 -10  -5   90.59   12.50
   2 -10  -5   11.10    5.30
   2 -10  -5   12.50    5.20
   0 -10  -5   85.39    8.10
   0 -10  -5   88.49   11.60
  -1 -10  -5   19.00    4.30
  -1 -10  -5   12.80    5.80
   1  10   5   16.40    4.00
   1  10   5   12.00    5.60
  -2 -10  -5   66.09    8.50
  -2 -10  -5   87.49   11.00
   2  10   5   77.99    9.60
  -3 -10  -5   32.00    6.20
  -3 -10  -5   44.30    7.90
   3  10   5   33.90    5.90
   3  10   5   34.50    6.30
  -4 -10  -5   13.10    4.80
  -4 -10  -5    5.20    6.20
   4  10   5   14.10    4.50
   4  10   5    8.70    4.10
   4  10   5   11.40    4.80
  -5 -10  -5  148.59   12.30
   5  10   5  125.89   11.90
  -6 -10  -5  105.69   11.10
   6  10   5   95.19   12.60
   6  10   5   85.89   11.70
  -8 -10  -5   62.09    9.20
   8  10   5   71.79    9.90
  -9 -10  -5   58.39    8.00
   9  10   5   60.39    8.40
 -10 -10  -5    3.50    4.40
  10  10   5    6.50    3.30
  10 -11  -5   19.40    7.20
   9 -11  -5   13.70    5.50
   9 -11  -5   18.50    7.60
   8 -11  -5    7.00    5.40
   8 -11  -5   -6.20    7.10
   7 -11  -5   14.10    8.70
   6 -11  -5   14.30    5.80
   6 -11  -5   12.80    8.40
   5 -11  -5  147.29   16.80
   5 -11  -5  141.59   12.70
   5 -11  -5  139.69   12.60
   4 -11  -5   68.19   11.20
   4 -11  -5   62.59   10.20
   4 -11  -5   62.79   11.40
   3 -11  -5   83.69   13.80
   3 -11  -5   80.69   10.20
   3 -11  -5   91.79   10.00
   3 -11  -5   96.19   16.10
   2 -11  -5   47.30    9.40
   2 -11  -5   49.40    7.90
   2 -11  -5   41.10    6.90
   1 -11  -5   28.40    7.10
   1 -11  -5   46.20    7.50
   1 -11  -5   30.50    8.10
   0 -11  -5   14.40    6.20
   0 -11  -5    9.30    5.60
   0 -11  -5   16.70    3.80
   0 -11  -5   20.90    6.30
  -1 -11  -5  130.49    9.90
  -1 -11  -5  128.39   12.40
   1  11   5  140.49    9.60
  -2 -11  -5   26.40    7.00
   2  11   5   38.20    6.70
   2  11   5   36.80    5.70
  -3 -11  -5   12.60    5.20
  -3 -11  -5   16.70    6.10
   3  11   5    7.60    4.40
   3  11   5    7.70    4.10
   3  11   5    8.10    4.80
  -4 -11  -5   12.20    5.10
  -4 -11  -5   17.70    6.70
   4  11   5    9.50    4.30
   4  11   5   21.60    8.30
   4  11   5   12.60    5.40
   4  11   5    3.40    4.70
  -5 -11  -5   49.30    8.30
   5  11   5   59.29   10.00
  -6 -11  -5   -2.30    3.90
   6  11   5   -0.90    6.60
   6  11   5   -1.00    6.00
  -7 -11  -5    2.20    3.70
   7  11   5    3.80    4.80
  -8 -11  -5    2.10    3.90
   8  11   5    3.30    4.50
  -9 -11  -5   10.40    4.20
  10 -12  -5   -0.20    5.70
   9 -12  -5   11.90    6.80
   9 -12  -5   -0.30    4.90
   8 -12  -5   17.90    5.60
   8 -12  -5   16.00    8.10
   7 -12  -5    0.50    7.40
   7 -12  -5    5.20    5.80
   7 -12  -5    2.40    5.20
   6 -12  -5   11.60   11.60
   6 -12  -5    2.10    7.90
   6 -12  -5    5.20    5.70
   6 -12  -5   17.80    5.90
   5 -12  -5   40.80   10.10
   5 -12  -5   42.90    8.00
   5 -12  -5   34.00    7.00
   5 -12  -5   28.30   10.10
   4 -12  -5   65.89   10.00
   4 -12  -5   56.79    8.80
   4 -12  -5   55.49   11.20
   3 -12  -5   16.90    5.70
   3 -12  -5    7.20    8.60
   3 -12  -5   10.80    7.60
   3 -12  -5   17.20    5.60
   2 -12  -5   18.20    8.90
   2 -12  -5    6.20    7.00
   1 -12  -5   -4.80    9.90
   1 -12  -5    8.20    5.40
   1 -12  -5    7.10    5.90
   0 -12  -5  168.88   16.90
   0 -12  -5  153.88    9.90
   0 -12  -5  146.79   13.00
   0  12   5  150.88   14.50
  -1 -12  -5   30.20    7.40
  -1 -12  -5   29.60    5.40
  -1 -12  -5   34.30    9.00
   1  12   5   31.60    5.40
   1  12   5   40.50    7.20
  -2 -12  -5   80.19   12.10
  -2 -12  -5   60.79    8.40
   2  12   5   78.29   10.10
   2  12   5   69.29    9.50
  -3 -12  -5   -6.70    4.80
  -3 -12  -5    6.10    3.90
   3  12   5    1.40    3.50
   3  12   5    0.70    4.30
  -4 -12  -5   -2.20    3.60
   4  12   5   -2.10    4.80
   4  12   5   -0.90    5.40
  -5 -12  -5  144.19   11.60
   5  12   5  126.89   13.20
   5  12   5  150.08   15.10
  -6 -12  -5   94.19   10.00
   6  12   5   91.49   12.10
  -7 -12  -5    3.70    3.50
   7  12   5    0.50    4.80
   8  12   5   25.90    6.50
  -9 -12  -5   14.80    4.00
   9  12   5   16.40    4.10
   9 -13  -5   -3.80    6.10
   8 -13  -5   -2.40    4.20
   8 -13  -5   11.00    8.90
   7 -13  -5   14.20    7.80
   7 -13  -5   15.60    5.80
   6 -13  -5   18.70    8.60
   6 -13  -5    2.70    6.00
   6 -13  -5    2.50    5.10
   5 -13  -5   34.70   10.70
   5 -13  -5   46.00    8.50
   5 -13  -5   43.70    7.60
   4 -13  -5  195.98   14.70
   4 -13  -5  204.88   20.20
   4 -13  -5  154.28   19.30
   4 -13  -5  194.88   14.00
   3 -13  -5    4.40    5.30
   3 -13  -5    1.60    7.80
   2 -13  -5   12.50    6.20
   2 -13  -5    5.20    9.40
   2 -13  -5   22.30    6.10
   2 -13  -5   24.80   10.20
   1 -13  -5   32.80   15.10
   1 -13  -5   28.30    7.00
   1 -13  -5   13.10   10.30
   1 -13  -5   30.00    6.90
   0 -13  -5   -2.90    9.10
   0 -13  -5    4.00    5.10
   0 -13  -5   -9.00    4.80
  -1 -13  -5    2.30    3.60
  -1 -13  -5    4.30    5.40
  -1 -13  -5   -5.90    5.30
   1  13   5    0.60    4.50
   1  13   5    7.40    4.20
  -2 -13  -5   -1.10    4.90
  -2 -13  -5   -3.60    3.40
  -2 -13  -5   -9.00    5.30
   2  13   5   -0.20    3.90
   2  13   5    4.50    4.50
  -3 -13  -5    4.10    5.40
  -3 -13  -5   14.20    6.30
  -3 -13  -5   -0.50    3.60
   3  13   5    6.10    4.70
   3  13   5    3.00    3.60
   3  13   5    3.00    5.30
  -4 -13  -5   62.79    8.20
  -4 -13  -5   53.99   10.60
  -4 -13  -5   46.90    8.90
   4  13   5   54.89    8.90
   4  13   5   43.00    7.40
   4  13   5   36.60    6.30
  -5 -13  -5   81.09    9.40
   5  13   5   75.49   12.40
   5  13   5   80.09   11.30
   6  13   5   25.60    6.60
  -7 -13  -5   28.20    5.20
   7  13   5   32.80    9.80
  -8 -13  -5    6.20    3.10
   8  13   5    0.10    3.70
   8 -14  -5   -0.30    3.80
   8 -14  -5   -4.50    6.40
   7 -14  -5   18.60   14.10
   6 -14  -5   18.20    6.40
   6 -14  -5   27.00    9.10
   5 -14  -5   12.80    8.50
   4 -14  -5    4.80   10.80
   4 -14  -5   -2.80    4.40
   4 -14  -5   27.30   21.80
   3 -14  -5    6.40    5.00
   3 -14  -5    2.20    8.60
   2 -14  -5    0.20    4.50
   2 -14  -5    5.50    9.70
   2 -14  -5    7.40    5.00
   1 -14  -5   82.29   13.60
   1 -14  -5  117.29   11.80
   1 -14  -5   74.79   13.90
   0 -14  -5  264.47   16.30
   0 -14  -5  215.08   16.10
   0 -14  -5  254.57   24.00
  -1 -14  -5   45.30    8.40
  -1 -14  -5   50.99    7.10
  -1 -14  -5   52.19    8.90
   1  14   5   47.50    7.50
   1  14   5   62.19    9.10
  -2 -14  -5    0.20    3.50
  -2 -14  -5    8.20    4.90
  -2 -14  -5    0.70    5.30
   2  14   5   -5.00    3.70
  -3 -14  -5    6.10    6.70
  -3 -14  -5   -0.10    3.40
   3  14   5    2.10    4.80
   3  14   5    1.00    3.90
   3  14   5   -0.80    7.80
  -4 -14  -5   15.60    4.80
   4  14   5    8.80    4.00
  -5 -14  -5   83.39    8.70
  -6 -14  -5   36.00    5.90
   6  14   5   34.60    7.70
   7  14   5   10.10    4.60
   8 -15  -5    8.30    3.80
   7 -15  -5    3.20    7.80
   7 -15  -5    0.10    3.60
   6 -15  -5    4.70    8.00
   6 -15  -5    1.40    4.60
   5 -15  -5   14.20    5.70
   5 -15  -5   14.50    9.10
   5 -15  -5   22.00    5.80
   4 -15  -5   55.19    7.90
   4 -15  -5   67.49    9.40
   4 -15  -5   72.69   11.90
   3 -15  -5   36.10   15.10
   3 -15  -5   44.70    7.40
   3 -15  -5   37.20    6.40
   3 -15  -5   32.70   10.20
   2 -15  -5    9.10   10.60
   2 -15  -5   -1.40   13.20
   1 -15  -5   28.60    7.30
   1 -15  -5   15.20    6.80
   1 -15  -5   28.30   13.40
   0 -15  -5    8.50    5.30
  -1 -15  -5   27.20    7.60
   1  15   5   17.70    5.40
   1  15   5   23.10    6.30
  -2 -15  -5   15.70    6.00
  -2 -15  -5   13.70    4.40
  -2 -15  -5   15.10    5.50
   2  15   5   19.40    5.10
   2  15   5    6.80    5.20
  -3 -15  -5   25.50    6.50
   3  15   5   26.60    6.20
   3  15   5   21.50    4.80
  -4 -15  -5   40.60    6.50
  -5 -15  -5    9.30    3.90
  -6 -15  -5    3.50    2.80
  -7 -15  -5   -0.70    2.40
   7  15   5    7.60    4.80
   7 -16  -5    2.20    3.10
   6 -16  -5   39.90    6.20
   5 -16  -5   20.80    5.40
   4 -16  -5    4.70   10.10
   4 -16  -5    1.90    4.60
   4 -16  -5   12.30    5.60
   3 -16  -5    5.80    4.70
   3 -16  -5    8.00    4.80
   2 -16  -5    6.90    4.70
   2 -16  -5    7.60    5.30
   1 -16  -5   19.60    6.00
   1 -16  -5   18.40    5.80
   0 -16  -5   50.79    8.20
  -1 -16  -5   56.89    8.60
  -1 -16  -5   67.19   10.40
   1  16   5   81.69    9.00
   1  16   5   95.89   11.00
  -2 -16  -5   -1.50    4.90
  -2 -16  -5   -5.20    4.60
   2  16   5   -0.40    3.50
   2  16   5   -0.10    5.10
  -3 -16  -5   -3.80    3.20
   3  16   5   -1.70    3.10
  -4 -16  -5   55.79    7.10
  -5 -16  -5   75.99    7.40
  -6 -16  -5   30.60    5.40
   5 -17  -5   18.90    4.70
   3 -17  -5   -0.90    4.50
   3 -17  -5    8.60    4.30
   2 -17  -5    3.50    4.10
   2 -17  -5    7.00    4.50
   1 -17  -5   -2.70    4.20
   1 -17  -5   -1.10    4.00
   0 -17  -5    0.90    4.20
   0 -17  -5    4.20    4.50
  -1 -17  -5   -1.90    4.10
  -1 -17  -5   -7.30    4.10
   1  17   5   12.40    5.30
   1  17   5    0.90    3.50
   2  17   5   -1.30    5.00
  -4 -17  -5   12.20    3.50
   4 -18  -5   15.00    4.10
   3 -18  -5   29.20    5.10
   2 -18  -5   33.00    5.70
   1 -18  -5   25.70    5.60
   0 -18  -5   78.19    8.40
   0 -18  -5   52.89    8.60
   2  18   5   18.80    4.10
  -2 -18   6   54.79    8.10
   1  18  -6   35.30    6.20
   0  18  -6  154.68    9.90
   0 -18   6  154.58   14.80
   1 -18   6   90.79   12.30
   2 -18   6   83.89   12.30
  -5 -17   6   97.59    7.80
  -4 -17   6   17.70    4.20
  -3 -17   6    3.90    3.50
   2  17  -6   -1.50    3.10
   2  17  -6    0.90    4.60
   1  17  -6   -3.90    3.40
   0  17  -6   -6.80    4.40
   0  17  -6   -2.90    3.50
   0 -17   6   -5.00    5.40
  -1  17  -6   15.90    4.70
   1 -17   6   10.90    7.40
   2 -17   6    2.20    5.80
   3 -17   6    8.80    4.00
   3 -17   6    0.70    6.10
   4 -17   6   16.60    4.30
   4 -17   6    8.00    6.60
   7  16  -6  104.59   10.10
  -7 -16   6   99.39    7.70
  -6 -16   6   96.89    7.80
   5  16  -6   75.49   10.90
  -5 -16   6   87.39    8.00
  -4 -16   6  100.89    8.90
  -3 -16   6   85.29    9.00
   2  16  -6  191.08   12.80
   2  16  -6  219.58   12.70
  -2 -16   6  220.78   12.40
   1  16  -6  297.27   15.80
   1  16  -6  292.27   15.30
  -1 -16   6  294.47   14.40
   0  16  -6  306.87   15.80
   0  16  -6  275.97   15.00
  -1  16  -6  210.08   12.80
   1 -16   6  163.78   18.00
   2 -16   6  103.89   10.10
   2 -16   6  131.29   17.00
   3 -16   6   91.79    9.40
   3 -16   6  101.39   15.40
   4 -16   6   54.69   11.20
   5 -16   6   67.39    7.90
   5 -16   6   90.99   14.10
  -8 -15   6   26.20    4.50
   7  15  -6   58.99    8.90
  -7 -15   6   64.99    7.00
   6  15  -6   89.89   11.50
  -6 -15   6   79.79    8.40
   5  15  -6   40.10   10.00
  -5 -15   6   29.10    5.60
   4  15  -6   62.29   11.10
  -4 -15   6   62.19    8.00
   3  15  -6   54.29    8.80
   3  15  -6   44.30    6.50
  -3 -15   6   48.40    7.80
   2  15  -6    1.50    3.70
   2  15  -6    9.20    4.70
  -2 -15   6   18.40   14.20
  -2 -15   6    9.90    4.00
   1  15  -6    6.30    4.10
  -1 -15   6   10.60    5.30
  -1 -15   6    2.90   13.00
   0  15  -6   13.70    4.80
   0 -15   6   12.00   12.90
  -1  15  -6   36.20    6.60
   1 -15   6   39.20    6.50
   1 -15   6   50.39   13.70
   2 -15   6    3.40    7.50
   2 -15   6   -0.70    4.50
   3 -15   6   16.90    5.20
   3 -15   6   20.90    8.40
   4 -15   6  138.89   11.30
   4 -15   6  143.59   17.80
   5 -15   6  151.68   18.00
   5 -15   6  150.58   11.20
   6 -15   6   84.09    8.60
   6 -15   6   61.69   11.10
   8  14  -6   87.89    8.90
  -8 -14   6   71.69    7.60
   7  14  -6  136.69   13.60
  -7 -14   6  106.99    9.70
   6  14  -6  180.08   13.70
  -6 -14   6  171.68   12.20
   5  14  -6  218.38   16.80
  -5 -14   6  268.27   15.20
   4  14  -6  296.17   20.70
  -4 -14   6  278.37   19.70
   3  14  -6  118.99   13.90
   3  14  -6   99.59    9.60
   3  14  -6  107.29   10.10
  -3 -14   6   91.69   15.70
  -3 -14   6  100.79    9.90
   2  14  -6  295.17   17.80
   2  14  -6  300.57   18.60
   2  14  -6  290.97   16.30
  -2 -14   6  265.47   23.20
  -2 -14   6  290.57   15.60
   1  14  -6  211.38   13.60
   1  14  -6  205.78   13.60
  -1 -14   6  215.98   12.80
  -1 -14   6  198.98   20.70
   0  14  -6  392.96   19.50
   0  14  -6  437.46   19.60
   0 -14   6  405.86   25.80
   0 -14   6  384.16   18.00
  -1  14  -6  342.77   19.30
   1 -14   6  325.17   24.70
   1 -14   6  279.07   17.20
   2 -14   6  314.37   25.20
   2 -14   6  288.37   20.00
   2 -14   6  302.47   23.60
   3 -14   6  105.49   18.80
   3 -14   6  143.89   16.80
   4 -14   6   61.69    9.50
   5 -14   6  187.38   12.60
   5 -14   6  164.28   19.60
   6 -14   6   33.90   10.30
   6 -14   6   36.10    6.20
   7 -14   6   76.99    9.50
   7 -14   6   65.29   11.30
   9  13  -6  105.49    9.10
  -9 -13   6  121.99    9.10
   8  13  -6   39.60    6.70
  -8 -13   6   27.90    6.80
   7  13  -6   37.90    6.90
  -7 -13   6   34.60    6.50
   6  13  -6  263.97   16.90
  -6 -13   6  273.37   16.30
   5  13  -6  110.59   13.00
  -5 -13   6   97.99   13.30
   4  13  -6   21.10    5.50
   4  13  -6   16.30    7.50
   4  13  -6   20.70    7.50
  -4 -13   6   15.10    5.20
   3  13  -6   41.60    8.30
   3  13  -6   57.99   11.70
   3  13  -6   41.30    6.80
   3  13  -6   27.10    5.80
  -3 -13   6   38.00    6.90
   2  13  -6    4.60    4.60
   2  13  -6   -4.90    3.80
  -2 -13   6    1.40    8.00
   1  13  -6   -1.90    4.00
   1  13  -6    6.30    4.20
  -1 -13   6    1.30    3.50
   0  13  -6   14.00    4.70
   0  13  -6    9.30    5.00
   0 -13   6    4.60    3.70
  -1  13  -6   10.30    5.50
  -1  13  -6    9.70    4.30
   1 -13   6   -5.30    7.30
   1 -13   6    0.70    5.20
   2 -13   6    3.10    8.10
   2 -13   6    2.30    5.30
   3 -13   6   27.50   10.30
   3 -13   6   20.90    9.10
   5 -13   6  175.58   13.10
   5 -13   6  156.58   19.80
   6 -13   6  137.49   11.90
   6 -13   6  140.19   18.20
   7 -13   6  102.89   17.40
   7 -13   6  125.79   11.30
   8 -13   6   54.19   10.30
  10  12  -6   83.89    7.40
 -10 -12   6   80.29    9.20
   9  12  -6   96.39    9.40
  -9 -12   6   83.09    9.20
   8  12  -6   20.60    5.50
  -8 -12   6   23.50    5.80
   7  12  -6  222.38   15.10
  -7 -12   6  231.08   14.90
   6  12  -6  323.27   20.70
   6  12  -6  310.17   21.70
  -6 -12   6  331.27   18.70
   5  12  -6  137.89   13.90
   5  12  -6  129.19   13.50
  -5 -12   6  139.69   12.10
   4  12  -6  289.27   19.10
   4  12  -6  287.97   15.80
   4  12  -6  264.37   15.20
   4  12  -6  321.17   23.90
  -4 -12   6  292.87   17.00
   3  12  -6  373.76   17.50
   3  12  -6  370.96   19.30
   3  12  -6  380.06   18.00
   3  12  -6  351.96   22.50
  -3 -12   6  377.36   18.70
  -3 -12   6  302.27   22.70
   2  12  -6  355.06   16.70
   2  12  -6  342.17   24.10
   2  12  -6  358.46   18.50
  -2 -12   6  344.47   18.00
  -2 -12   6  313.87   21.20
   1  12  -6  272.47   15.40
   1  12  -6  267.37   14.20
  -1 -12   6  259.17   18.70
  -1 -12   6  264.17   16.40
   0  12  -6  396.76   18.90
   0  12  -6  377.96   16.90
   0 -12   6  345.27   18.50
   0 -12   6  343.47   16.50
   0 -12   6  360.56   21.80
  -1  12  -6  486.15   21.80
  -1  12  -6  504.65   20.30
   1 -12   6  457.85   25.60
   2 -12   6  299.07   21.30
   2 -12   6  269.77   16.20
   3 -12   6  153.88   19.90
   3 -12   6  140.89   12.30
   3 -12   6  113.49   17.70
   4 -12   6  199.28   21.30
   4 -12   6  200.98   13.70
   5 -12   6  218.18   23.20
   6 -12   6  216.98   15.00
   6 -12   6  243.58   23.40
   7 -12   6   86.59   10.70
   7 -12   6   76.59   13.70
   8 -12   6   38.60   11.00
   9 -12   6   12.00    4.70
   9 -12   6    4.80    6.50
  10  11  -6  168.38   10.60
 -10 -11   6  158.08   12.00
   9  11  -6  323.07   16.80
  -8 -11   6   20.30    5.70
  -7 -11   6    7.90    7.30
   6  11  -6  170.28   15.90
   6  11  -6  193.28   14.20
  -6 -11   6  201.38   14.50
  -6 -11   6  166.38   13.60
   5  11  -6  168.98   14.00
   5  11  -6  146.29   14.20
  -5 -11   6  165.88   13.20
   4  11  -6   21.00    7.80
   4  11  -6   24.80    6.50
   3  11  -6    0.30    7.80
   3  11  -6    9.40    4.10
   3  11  -6   13.50    4.80
   3  11  -6    9.40    5.30
  -3 -11   6    9.70    4.50
  -3 -11   6   15.70    6.30
   2  11  -6    5.50    4.50
   2  11  -6    3.00    4.30
   2  11  -6    9.90    4.00
  -2 -11   6   11.10    4.50
   1  11  -6   -1.70    2.90
   1  11  -6    4.60    4.10
  -1 -11   6    3.80    3.50
  -1 -11   6    0.70    4.20
   0  11  -6    7.80    4.70
   0 -11   6   12.00    9.20
   0 -11   6   -3.00    6.00
   0 -11   6    3.20    3.50
   0 -11   6    0.50    5.20
   1 -11   6    7.60    3.60
   1 -11   6   -3.60    5.10
   2 -11   6    0.30    5.40
   2 -11   6    7.30    4.90
   2 -11   6    5.10    3.90
   3 -11   6  326.47   21.80
   3 -11   6  352.26   24.70
   4 -11   6  128.59   18.90
   4 -11   6  136.99   11.90
   5 -11   6   75.29   13.40
   5 -11   6   90.89   11.10
   6 -11   6  157.18   22.50
   6 -11   6  171.08   16.10
   7 -11   6   76.19   10.80
   7 -11   6   66.09   13.90
   8 -11   6  172.78   19.50
   8 -11   6  165.78   14.40
   9 -11   6  168.88   12.10
   9 -11   6  181.28   17.30
  11  10  -6   12.90    3.60
  10  10  -6   63.99    7.80
   9  10  -6   83.99    9.50
  -9 -10   6   78.79   11.60
  -8 -10   6   83.09   11.50
  -8 -10   6   57.59    9.00
   7  10  -6  211.68   14.30
  -7 -10   6  192.98   14.00
  -7 -10   6  199.28   15.50
   6  10  -6  376.76   20.80
  -6 -10   6  423.66   23.60
   5  10  -6  639.34   26.80
   5  10  -6  637.14   27.50
  -5 -10   6  628.34   26.60
  -5 -10   6  598.54   25.90
   4  10  -6  178.88   14.50
   4  10  -6  178.28   11.30
   4  10  -6  198.48   12.90
  -4 -10   6  179.18   12.70
   3  10  -6  208.68   12.80
   3  10  -6  210.08   13.30
  -3 -10   6  220.48   13.50
  -3 -10   6  230.98   15.60
   2  10  -6  297.87   15.30
   2  10  -6  260.87   13.60
   2  10  -6  311.07   15.10
  -2 -10   6  281.97   14.70
   1  10  -6  489.85   21.40
   1  10  -6  492.45   19.20
  -1 -10   6  501.25   20.40
   0  10  -6  403.06   18.20
   0 -10   6  377.16   16.70
   1 -10   6  773.12   27.60
   1 -10   6  812.02   32.40
   1 -10   6  851.71   33.10
   2 -10   6  289.57   18.10
   2 -10   6  277.07   15.50
   3 -10   6  186.88   13.60
   3 -10   6  165.58   19.30
   3 -10   6  210.38   16.40
   4 -10   6  274.17   31.60
   5 -10   6   40.30    7.30
   5 -10   6   48.60   12.10
   6 -10   6  222.58   23.70
   6 -10   6  217.98   15.10
   7 -10   6   56.59   12.40
   7 -10   6   88.69   11.90
   8 -10   6   23.50    7.70
   8 -10   6   28.70   10.50
   9 -10   6   38.90   10.50
  11   9  -6   74.29    7.00
  10   9  -6  203.18   12.70
   9   9  -6  231.38   14.60
  -9  -9   6  234.08   16.80
   8   9  -6   40.60    7.20
  -8  -9   6   55.99    9.00
  -8  -9   6   33.20    8.60
   7   9  -6  156.88   13.30
  -7  -9   6  163.28   14.00
   6   9  -6   79.59   13.80
   6   9  -6   66.99   10.60
  -6  -9   6   73.19   10.60
  -6  -9   6   75.69    9.40
   5   9  -6   60.69    8.70
   5   9  -6   92.59   11.20
  -5  -9   6   80.89   10.10
   4   9  -6   58.29   13.50
  -4  -9   6   65.29    8.60
   3   9  -6  121.29    8.80
   3   9  -6  101.09   15.90
  -3  -9   6  130.19   11.40
  -3  -9   6  132.09   10.00
   2   9  -6  216.08   13.10
   2   9  -6  228.28   12.40
   2   9  -6  212.88   11.20
  -2  -9   6  214.08   13.80
  -2  -9   6  220.48   12.60
   1   9  -6    2.90    3.30
   1   9  -6    7.10    3.20
  -1  -9   6   11.00    4.50
  -1  -9   6    7.50    4.70
   0   9  -6   -1.10    2.50
   0  -9   6   -3.80    3.90
   1  -9   6   17.20    5.50
   1  -9   6   18.50    4.40
   2  -9   6   14.10    5.30
   2  -9   6   17.30    6.30
   3  -9   6  198.88   13.70
   4  -9   6   83.59   13.90
   4  -9   6   71.99    9.90
   5  -9   6  110.69   11.50
   6  -9   6  149.99   21.40
   6  -9   6  153.98   13.30
   7  -9   6   93.49   13.60
   7  -9   6   87.49   12.00
   7  -9   6   64.79   13.50
   8  -9   6  192.38   21.40
   8  -9   6  172.48   15.70
   9  -9   6  173.68   19.20
   9  -9   6  153.38   14.30
  10  -9   6  203.78   17.60
  10  -9   6  211.38   11.60
  10   8  -6   66.09    8.30
  -9  -8   6  184.98   24.00
  -9  -8   6  179.48   16.90
   8   8  -6   65.59   10.60
   8   8  -6   63.79    9.40
  -8  -8   6   81.39   13.90
  -8  -8   6   69.19    9.80
  -8  -8   6   50.99    7.40
   7   8  -6   50.29    8.40
   7   8  -6   59.09   10.30
  -7  -8   6   58.49    7.60
  -7  -8   6   68.99    9.40
   6   8  -6  250.27   16.10
   6   8  -6  264.77   19.00
  -6  -8   6  238.78   14.50
  -6  -8   6  279.87   17.20
   5   8  -6  438.36   21.30
   4   8  -6  236.38   13.10
  -4  -8   6  243.68   12.80
  -4  -8   6  228.58   13.90
   3   8  -6  261.87   12.40
   3   8  -6  266.07   13.60
   2   8  -6  199.98   10.40
   1   8  -6  653.03   22.50
  -1  -8   6  661.33   25.60
   0   8  -6  915.41   29.30
   0  -8   6  931.01   32.90
   1  -8   6  436.56   19.90
   2  -8   6   83.79    9.70
   3  -8   6  218.58   13.90
   3  -8   6  256.87   14.80
   4  -8   6  358.46   17.90
   4  -8   6  394.66   26.20
   5  -8   6  176.48   13.50
   5  -8   6  227.68   21.30
   6  -8   6  202.68   23.20
   6  -8   6  180.98   15.30
   6  -8   6  182.08   14.40
   7  -8   6   90.09   12.50
   7  -8   6   78.59   14.70
   7  -8   6   99.59   13.10
   8  -8   6   12.50    8.00
   8  -8   6   21.20   10.00
   8  -8   6   11.50    5.90
   9  -8   6   24.60    6.40
   9  -8   6   35.00   11.10
   9  -8   6   43.20    8.70
  10  -8   6   16.60    8.80
  10  -8   6   30.70    5.40
  10  -8   6   28.60    5.00
  12   7  -6   38.00    7.40
  11   7  -6  117.89    8.80
  10   7  -6  143.69   14.60
  10   7  -6  154.68   11.40
 -10  -7   6  142.49   11.10
   9   7  -6  232.68   14.80
   9   7  -6  247.58   18.60
  -9  -7   6  229.28   14.00
  -9  -7   6  245.98   15.50
  -9  -7   6  236.98   12.80
   8   7  -6  122.19   15.10
   8   7  -6  105.99   11.40
  -8  -7   6  120.99    9.50
  -8  -7   6  105.49   15.70
  -8  -7   6  111.39   10.00
   7   7  -6  214.28   14.30
   7   7  -6  215.18   17.90
  -7  -7   6  213.78   12.10
  -7  -7   6  222.18   12.40
  -7  -7   6  196.98   13.70
  -7  -7   6  215.68   17.40
   6   7  -6  176.48   15.40
   6   7  -6  193.78   13.10
  -6  -7   6  174.78   10.70
  -6  -7   6  144.29   21.80
  -6  -7   6  172.98   11.80
   5   7  -6   13.20    6.20
   5   7  -6   20.80    4.70
   5   7  -6   19.10    5.30
  -5  -7   6   25.70    4.90
  -5  -7   6   21.60    4.60
   4   7  -6    0.00    3.20
  -4  -7   6   -4.30    3.10
   3   7  -6   57.29    7.00
   3   7  -6   60.79    6.70
  -3  -7   6   59.59    6.70
   2   7  -6  197.48   10.90
   2   7  -6  197.78   10.90
  -2  -7   6  190.18   10.00
   1   7  -6   23.80    4.90
  -1   7  -6    4.80    2.60
   1  -7   6    4.20    4.00
   2  -7   6  155.78   11.50
   4  -7   6   91.09   15.20
   5  -7   6  212.38   14.20
   5  -7   6  235.28   21.90
   6  -7   6  218.48   23.10
   7  -7   6  108.89   13.20
   7  -7   6   98.49   16.70
   7  -7   6  135.69   13.80
   8  -7   6   77.49   19.80
   9  -7   6  238.28   23.80
   9  -7   6  267.57   17.60
   9  -7   6  266.47   17.70
  10  -7   6  189.08   19.20
  10  -7   6  179.48   13.10
  11  -7   6   68.79   11.70
  12   6  -6    3.20    6.30
  11   6  -6    6.90    3.40
  11   6  -6   -3.30    5.20
 -11  -6   6   11.10    4.80
 -11  -6   6   -1.00    3.30
  10   6  -6   80.09   12.70
  10   6  -6   96.39    9.30
 -10  -6   6   73.99    9.00
 -10  -6   6   71.49    7.90
   9   6  -6   91.99   10.20
   9   6  -6   99.79   14.60
  -9  -6   6   88.49    8.70
  -9  -6   6   74.59    8.90
   8   6  -6   18.50    6.00
   8   6  -6    6.60    7.70
  -8  -6   6   11.70    4.50
  -8  -6   6   18.10    4.90
   7   6  -6   95.39   10.50
   7   6  -6  136.19   15.20
  -7  -6   6  105.49    9.30
  -7  -6   6  125.49   10.20
  -7  -6   6  116.19    9.10
   6   6  -6  447.16   23.10
   6   6  -6  407.86   19.40
  -6  -6   6  437.86   17.60
  -6  -6   6  422.76   17.20
   5   6  -6  744.83   39.40
  -5  -6   6  711.43   26.20
  -5  -6   6  728.93   24.70
   4   6  -6  850.51   29.10
  -4  -6   6  858.91   28.80
  -4  -6   6  859.91   27.40
   3   6  -6   95.49    7.70
   3   6  -6   81.49    6.80
  -3  -6   6  102.89    7.60
  -3  -6   6  102.59    6.70
   2   6  -6  107.19    7.20
   2   6  -6  115.19    8.20
  -2  -6   6  110.19    7.70
   1   6  -6  536.15   19.40
   1   6  -6  557.34   18.70
   0   6  -6  407.86   14.90
   0   6  -6  431.76   16.10
  -1   6  -6  179.78    8.80
   1  -6   6  182.78   11.80
   4  -6   6  384.76   18.20
   5  -6   6  118.09   17.70
   5  -6   6  102.79   10.60
   6  -6   6  166.48   13.60
   6  -6   6  151.28   20.00
   7  -6   6   14.60    7.60
   7  -6   6   30.70   12.70
   8  -6   6   -3.60    6.10
   8  -6   6   -1.60    9.20
   8  -6   6   12.60    9.60
   9  -6   6   28.50    7.10
   9  -6   6   33.20   10.50
   9  -6   6   28.10    8.00
  10  -6   6   35.40    7.10
  10  -6   6   48.70   11.10
  11  -6   6    6.10    3.60
  11  -6   6   -8.00    6.00
  12   5  -6   38.40    7.10
  12   5  -6   33.50    7.80
  11   5  -6   61.59    7.20
  11   5  -6   68.69   11.60
 -11  -5   6   48.60    7.80
 -11  -5   6   62.69    7.10
  10   5  -6  129.39   14.30
  10   5  -6   98.19   19.80
 -10  -5   6  128.19   10.70
   9   5  -6  495.95   22.20
   9   5  -6  506.35   28.00
  -9  -5   6  491.15   21.10
  -9  -5   6  474.25   20.00
   8   5  -6  165.08   13.10
   8   5  -6  216.98   18.70
  -8  -5   6  189.48   11.90
   7   5  -6   91.79    9.70
   7   5  -6  107.79   14.60
  -7  -5   6   91.19    8.70
  -7  -5   6   85.09    8.80
   6   5  -6   80.79    8.90
   6   5  -6   88.19   12.80
  -6  -5   6   70.59    7.90
  -6  -5   6   70.99    7.10
  -5  -5   6  114.09    8.50
  -5  -5   6  105.29    7.60
  -4  -5   6  197.58   10.70
  -4  -5   6  213.98   10.00
   3   5  -6  120.19    8.00
  -3  -5   6  108.29    7.80
  -3  -5   6  111.89    7.00
   2   5  -6   52.09    5.70
   2   5  -6   43.60    5.10
  -2  -5   6   53.39    5.50
  -2  -5   6   51.69    5.10
   1   5  -6   80.29    5.70
  -1  -5   6   87.39    6.00
   0   5  -6   53.29    5.00
  -1   5  -6   31.70    4.80
   5  -5   6   33.00   10.50
   6  -5   6  107.19   11.70
   6  -5   6   85.49   14.90
   7  -5   6  110.99   14.20
   7  -5   6  150.58   21.00
   8  -5   6   75.09   13.70
   8  -5   6   72.69   10.80
   8  -5   6   75.69   11.90
   9  -5   6  311.67   18.60
   9  -5   6  318.47   20.90
   9  -5   6  293.97   24.70
  10  -5   6  159.98   14.00
  10  -5   6  134.69   18.50
  10  -5   6  123.09   11.00
  11  -5   6   40.00    6.50
  11  -5   6   32.10    8.30
  12   4  -6   19.80    7.50
 -12  -4   6   21.70    5.00
  11   4  -6   -2.00    5.70
 -11  -4   6    3.70    3.30
 -11  -4   6   -7.80    4.10
  10   4  -6  143.49   14.70
 -10  -4   6  181.78   16.00
 -10  -4   6  153.78   11.80
   9   4  -6   99.89    9.80
   9   4  -6   93.99   13.50
  -9  -4   6   89.09    9.00
  -9  -4   6  108.19    9.80
   8   4  -6   31.00    9.40
   8   4  -6   15.00    5.20
  -8  -4   6   15.30    4.80
  -8  -4   6   17.40    4.60
   7   4  -6    4.50    7.50
   7   4  -6   15.50    4.80
  -7  -4   6    8.20    3.60
  -7  -4   6    4.40    4.40
   6   4  -6   59.09    8.30
   6   4  -6   61.79   10.70
  -6  -4   6   70.19    7.10
  -6  -4   6   67.29    6.40
  -5  -4   6   97.09    6.90
  -5  -4   6   89.09    7.50
  -4  -4   6  205.28   10.30
  -4  -4   6  201.88    9.60
   3   4  -6  455.65   16.50
  -3  -4   6  462.05   16.40
  -3  -4   6  451.95   15.50
   2   4  -6  709.43   22.60
   2   4  -6  719.13   23.30
  -2  -4   6  754.02   23.20
   1   4  -6  930.01   28.20
  -1  -4   6  906.51   27.80
   0   4  -6  407.56   14.10
   0   4  -6  410.66   14.50
  -1   4  -6  538.65   17.20
  -1   4  -6  520.85   17.70
   5  -4   6  165.48   12.80
   6  -4   6   73.89    9.30
   6  -4   6   72.39   13.60
   7  -4   6  -13.30    9.20
   7  -4   6    9.00    8.60
   8  -4   6   38.00   12.60
   8  -4   6   35.20    9.70
   9  -4   6   48.20    9.70
  10  -4   6   93.69   10.30
  10  -4   6  129.79   18.10
  10  -4   6   96.59   12.50
  11  -4   6    4.90    4.60
  12   3  -6   46.30    8.80
  12   3  -6   56.69    8.50
 -12  -3   6   52.39    6.70
 -12  -3   6   61.79    7.90
  11   3  -6   70.09   10.90
 -11  -3   6   55.59    8.60
 -11  -3   6   74.09    7.80
  10   3  -6   98.79    9.60
  10   3  -6  127.59   12.90
  10   3  -6  145.19   16.30
 -10  -3   6  123.59   10.50
 -10  -3   6  123.89    9.90
   9   3  -6  356.96   24.70
   9   3  -6  352.46   17.20
   9   3  -6  336.77   19.60
  -9  -3   6  369.46   17.30
   8   3  -6  225.58   18.60
   8   3  -6  203.78   12.70
   8   3  -6  207.98   15.20
  -8  -3   6  197.88   12.90
  -8  -3   6  199.98   11.80
   7   3  -6  161.78   11.10
   7   3  -6  163.08   16.70
   7   3  -6  126.39   13.40
  -7  -3   6  147.49   11.10
  -7  -3   6  163.18    9.70
  -6  -3   6  142.59    8.50
  -5  -3   6   98.89    7.00
  -4  -3   6   33.10    4.70
  -4  -3   6   35.00    5.60
  -3  -3   6  268.77   10.10
  -3  -3   6  266.27   10.80
   2   3  -6   39.70    4.40
  -2  -3   6   38.70    4.40
  -2  -3   6   32.60    3.80
   1   3  -6  143.19    7.00
  -1  -3   6  135.29    6.70
   0   3  -6   68.09    5.10
   0   3  -6   66.69    4.70
   0  -3   6   72.49    4.90
  -1   3  -6   50.99    5.10
  -1   3  -6   43.10    4.40
   6  -3   6   15.30    4.40
   6  -3   6    9.50    6.40
   7  -3   6   65.69   11.10
   7  -3   6   42.70    7.50
   7  -3   6   39.10   13.00
   8  -3   6  142.19   14.90
   8  -3   6  132.69   20.50
  -9   3  -6  146.69   12.20
 -10   3  -6  165.88   12.20
  10  -3   6  172.58   14.50
  10  -3   6  167.48   19.20
  10  -3   6  136.09   11.40
  11  -3   6   63.99   10.00
  12   2  -6    8.50    6.10
  12   2  -6   18.70    7.50
 -12  -2   6   14.60    4.10
 -12  -2   6   20.60    4.80
  11   2  -6    4.20    6.50
  11   2  -6    4.80    4.40
  11   2  -6   18.90    8.30
 -11  -2   6   13.00    4.90
  10   2  -6   59.19   11.60
  10   2  -6   80.09   10.50
   9   2  -6   58.89   11.30
   9   2  -6   62.29    8.10
  -9  -2   6   52.99    7.80
  -9  -2   6   58.89    7.90
   8   2  -6   43.50    7.30
   8   2  -6   38.50    7.00
   8   2  -6   25.20    9.60
  -8  -2   6   25.60    6.30
   7   2  -6    4.70    7.70
   7   2  -6    8.40    5.40
   7   2  -6   -1.30    4.30
  -7  -2   6    5.60    3.10
  -6  -2   6   69.69    6.20
  -4  -2   6  573.64   18.60
  -4  -2   6  578.94   19.30
  -3  -2   6   27.50    3.60
  -3  -2   6   30.50    3.70
   2   2  -6   69.49    4.80
  -2  -2   6   60.19    4.30
  -2  -2   6   64.59    4.70
   1   2  -6 1088.59   31.60
  -1  -2   6 1079.79   31.40
   0   2  -6  839.82   25.10
   0  -2   6  832.42   24.70
  -1   2  -6  405.96   13.90
  -1   2  -6  431.26   14.00
   1  -2   6  433.76   14.20
  -2   2  -6  294.57   11.00
  -2   2  -6  295.87   11.00
  -3   2  -6  293.47   11.40
  -3   2  -6  283.57   12.00
  -5   2  -6   56.79    7.00
   6  -2   6   62.89   10.60
   6  -2   6   59.49   13.40
   6  -2   6   66.59   10.70
  -7   2  -6   14.40    6.90
   7  -2   6   16.40    4.60
   7  -2   6   23.50    8.30
   7  -2   6   15.10   10.50
  -8   2  -6   -3.50    5.60
  -8   2  -6   -5.50    4.40
   8  -2   6   -5.10   10.40
   8  -2   6    5.40    6.40
  -9   2  -6   97.29   10.70
  -9   2  -6   94.79   10.80
   9  -2   6   75.99   11.70
   9  -2   6   78.79   13.90
   9  -2   6  117.19   13.50
 -10   2  -6   57.79    8.60
  10  -2   6   70.99   10.90
  10  -2   6   51.09   11.00
 -11   2  -6    2.40    3.60
 -11   2  -6    1.30    5.30
  11  -2   6   -6.20    7.20
  13   1  -6   81.09    9.50
  12   1  -6   18.50    7.30
  11   1  -6    4.30    8.00
  11   1  -6   -0.30    7.50
 -11  -1   6   12.90    4.70
  10   1  -6   89.29   15.60
  10   1  -6   65.99    8.40
   9   1  -6  367.36   25.00
   9   1  -6  343.57   19.60
   8   1  -6  578.24   25.10
   8   1  -6  566.64   21.80
   8   1  -6  549.95   29.60
   7   1  -6  329.47   18.00
   7   1  -6  350.16   25.50
  -3  -1   6  229.38    9.00
  -2  -1   6   90.19    5.10
   1   1  -6  350.06   11.70
  -1  -1   6  326.87   11.40
   0   1  -6  621.04   18.80
   0  -1   6  604.64   18.80
  -1   1  -6  276.27    9.90
   1  -1   6  273.27   10.20
  -2   1  -6  337.07   12.70
  -2   1  -6  310.37   11.50
  -3   1  -6  127.29    7.00
  -3   1  -6  127.19    7.60
  -4   1  -6   48.40    7.90
  -6   1  -6  291.27   13.70
   6  -1   6  280.27   24.70
   6  -1   6  312.97   22.50
  -7   1  -6    9.10    4.50
  -7   1  -6   18.60    5.70
   7  -1   6   11.80   10.80
   7  -1   6   13.90    4.30
   7  -1   6    0.70    6.30
  -8   1  -6   69.49    8.80
  -8   1  -6   64.99    9.20
   8  -1   6   69.19   10.80
   8  -1   6   62.49    9.00
   8  -1   6   89.39   14.70
  -9   1  -6  426.56   20.00
  -9   1  -6  441.26   20.80
   9  -1   6  457.55   24.60
   9  -1   6  472.55   29.30
   9  -1   6  387.56   20.00
 -10   1  -6   63.19   10.00
 -10   1  -6   59.59    8.60
  10  -1   6   65.69   11.40
 -11   1  -6   42.30    7.00
 -11   1  -6   36.60    5.40
  11  -1   6   37.80    6.60
  11  -1   6   39.30    8.70
  13   0  -6   10.60    4.70
  12   0  -6   37.80    5.60
  12   0  -6   39.50    8.20
  11   0  -6    5.60    7.30
  11   0  -6    1.90    4.00
  10   0  -6   62.19   12.10
  10   0  -6   74.79   10.90
  10   0  -6   68.79   12.40
   9   0  -6   34.00   10.70
   9   0  -6   28.30    7.10
   8   0  -6    0.60    4.90
   8   0  -6    6.50    7.90
   7   0  -6   29.30    9.10
   7   0  -6    5.80    5.60
  -1   0   6  956.10   27.60
   0   0  -6  964.20   27.90
   0   0   6  976.90   28.20
  -1   0  -6   87.29    4.90
   1   0   6   85.69    5.50
  -2   0  -6  106.59    5.80
   2   0   6  111.29    6.50
  -3   0  -6 1171.08   34.80
  -3   0  -6 1189.18   35.00
   3   0   6 1170.98   35.40
  -4   0  -6  370.46   14.20
  -4   0  -6  363.16   15.20
  -5   0  -6   14.60    4.10
  -5   0  -6    7.10    3.20
  -6   0  -6  225.48   11.30
   6   0   6  181.58   14.30
  -7   0  -6   54.49    7.70
   7   0   6   46.40    7.90
   7   0   6   54.79    7.80
   7   0   6   24.80   12.40
  -8   0  -6   54.19    7.70
  -8   0  -6   56.69    7.90
   8   0   6   61.59    8.50
   8   0   6   31.70   12.90
   8   0   6   62.89    9.00
  -9   0  -6  137.49   11.20
  -9   0  -6  144.89   13.90
   9   0   6  130.89   19.50
   9   0   6  140.29   10.70
   9   0   6  147.69   14.60
 -10   0  -6   85.99   10.30
 -10   0  -6   91.39    8.90
  10   0   6   65.29   11.20
  10   0   6   59.89    8.70
 -11   0  -6   -1.00    3.30
  11   0   6    4.10    4.90
  11   0   6   11.80    7.40
  13  -1  -6   87.69    6.70
  13  -1  -6   76.19    9.60
  12  -1  -6   22.20    8.00
  12  -1  -6   19.30    4.60
  11  -1  -6   14.00    4.60
  11  -1  -6   13.90    7.60
  11  -1  -6   13.30    8.10
  10  -1  -6   76.39   10.70
  10  -1  -6   92.99   12.50
  10  -1  -6   90.89   16.10
   9  -1  -6  360.96   23.50
   9  -1  -6  347.87   25.20
   9  -1  -6  368.16   20.40
   8  -1  -6  540.75   24.90
   8  -1  -6  543.65   30.00
   7  -1  -6  342.37   18.70
   7  -1  -6  359.36   23.00
   2  -1  -6   93.89    8.60
   1  -1  -6  348.07   14.30
   0  -1  -6  557.54   17.30
   0   1   6  592.14   17.90
  -1  -1  -6  270.67    9.70
   1   1   6  270.37   10.20
  -2  -1  -6  319.47   12.00
  -2  -1  -6  322.67   11.60
   2   1   6  323.27   12.00
  -3  -1  -6  129.39    7.90
  -3  -1  -6  126.49    7.20
   3   1   6  125.59    7.70
  -4  -1  -6   51.59    7.10
  -4  -1  -6   36.30    5.30
  -5  -1  -6    8.50    3.30
  -5  -1  -6    7.70    3.80
  -6  -1  -6  276.37   13.20
  -6  -1  -6  277.27   14.40
   6   1   6  286.47   15.00
   6   1   6  257.27   15.20
  -7  -1  -6   15.50    4.60
  -7  -1  -6    2.50    4.80
   7   1   6   22.10    5.80
   7   1   6   18.90   11.70
   7   1   6    9.90    4.80
  -8  -1  -6   73.09    9.50
  -8  -1  -6   91.39    9.80
   8   1   6   60.39    9.40
   8   1   6   85.69   14.40
   8   1   6   70.49    8.70
  -9  -1  -6  443.36   21.00
  -9  -1  -6  453.25   20.20
   9   1   6  481.75   28.70
   9   1   6  471.25   20.70
   9   1   6  453.35   24.60
 -10  -1  -6   60.49    7.50
 -10  -1  -6   62.79    9.90
  10   1   6   41.10    8.00
  10   1   6   69.39   11.30
 -11  -1  -6   32.90    6.20
 -11  -1  -6   21.80    4.40
  11   1   6   36.00    8.20
  12  -2  -6    9.80    6.60
  12  -2  -6    5.00    3.60
  11  -2  -6    3.60    7.20
  11  -2  -6    2.40    3.90
  11  -2  -6   15.30    7.70
  10  -2  -6   51.49    8.00
  10  -2  -6   63.59   10.80
  10  -2  -6   56.09   11.50
   9  -2  -6   44.00   10.40
   9  -2  -6   60.49    8.50
   9  -2  -6   58.49   12.10
   8  -2  -6   45.70   10.50
   8  -2  -6   51.19   10.50
   8  -2  -6   32.40    6.80
   7  -2  -6    2.70    5.60
   3  -2  -6   23.80    5.10
   2  -2  -6   56.79    7.60
   1  -2  -6 1084.29   33.60
   0  -2  -6  876.71   27.70
  -1  -2  -6  425.56   14.20
   1   2   6  453.15   14.70
   1   2   6  432.66   14.40
  -2  -2  -6  305.37   11.10
  -2  -2  -6  285.87   11.30
   2   2   6  310.47   11.50
   2   2   6  274.67   11.10
  -3  -2  -6  305.07   12.60
  -3  -2  -6  314.17   12.30
   3   2   6  312.47   12.80
  -4  -2  -6  218.08   10.40
   4   2   6  192.08   10.20
  -5  -2  -6   85.49    7.60
  -5  -2  -6   71.09    6.80
  -6  -2  -6   59.49    8.00
   6   2   6   78.29   10.20
   6   2   6   63.19    8.50
  -7  -2  -6   15.60    4.30
  -7  -2  -6   20.40    5.20
   7   2   6   13.40   11.50
   7   2   6   21.30    5.20
  -8  -2  -6   -2.60    4.40
  -8  -2  -6   -3.90    4.10
   8   2   6   -0.80    4.90
   8   2   6    0.20   11.00
  -9  -2  -6  101.49   10.20
  -9  -2  -6   79.19    8.90
   9   2   6   72.29   14.30
   9   2   6   91.89    9.50
   9   2   6   61.99    9.60
 -10  -2  -6   76.49   10.00
 -10  -2  -6   81.89    7.90
  10   2   6   64.29   11.00
  10   2   6   56.19    8.40
 -11  -2  -6    1.10    3.00
 -11  -2  -6   -2.70    5.40
  11   2   6   -7.40    4.30
  12  -3  -6   52.59    9.30
  12  -3  -6   55.59    7.40
  11  -3  -6   57.19    8.50
  11  -3  -6   52.99   10.50
  11  -3  -6   34.90    7.70
  10  -3  -6  133.89   12.80
  10  -3  -6  110.59   13.70
  10  -3  -6  143.99   18.30
   9  -3  -6  360.76   20.20
   9  -3  -6  349.07   22.20
   9  -3  -6  367.36   25.90
   8  -3  -6  192.98   19.90
   8  -3  -6  201.68   17.60
   8  -3  -6  219.78   15.00
   7  -3  -6  170.98   13.10
   7  -3  -6  123.59   20.40
   7  -3  -6  123.69   16.40
   4  -3  -6   31.80    6.70
   3  -3  -6  265.17   13.60
   2  -3  -6   38.00    7.00
   1  -3  -6  129.59    9.10
   0   3   6   70.29    4.60
  -1  -3  -6   41.40    3.80
   1   3   6   45.90    4.30
   1   3   6   45.90    6.50
  -2  -3  -6  222.98    9.30
  -2  -3  -6  218.58    9.40
   2   3   6  223.58    9.60
   2   3   6  227.68    9.60
  -3  -3  -6  220.18   10.60
  -3  -3  -6  234.08   10.40
   3   3   6  238.18   10.80
  -4  -3  -6   85.49    6.80
  -4  -3  -6   77.39    8.00
   4   3   6   91.29    7.30
  -5  -3  -6   15.40    3.90
  -6  -3  -6   11.90    3.90
  -6  -3  -6   12.80    3.90
   6   3   6   17.50    4.90
  -7  -3  -6   60.59    7.70
  -7  -3  -6   60.49    7.60
  -7  -3  -6   53.09    8.30
   7   3   6   47.40   12.80
   7   3   6   48.50    8.40
  -8  -3  -6   94.99    9.50
  -8  -3  -6   97.49   10.00
   8   3   6  118.59   19.30
   8   3   6  126.09   11.40
  -9  -3  -6  154.48   13.20
  -9  -3  -6  136.19   11.70
   9   3   6  133.99   18.30
   9   3   6  151.68   22.90
 -10  -3  -6  154.08   12.00
 -10  -3  -6  147.19    9.80
  10   3   6  123.09   13.00
  10   3   6  150.88   17.00
  10   3   6  154.68   11.40
  11  -4  -6    3.40    6.80
  11  -4  -6    4.80    4.00
  10  -4  -6  146.69   16.60
   9  -4  -6   90.79   11.20
   9  -4  -6   84.69   13.00
   9  -4  -6  105.99   18.00
   8  -4  -6   18.60    8.70
   8  -4  -6   21.20    6.50
   7  -4  -6   21.40    8.00
   7  -4  -6    7.20    7.20
   7  -4  -6   -0.40    4.70
   6  -4  -6   73.89    9.60
   4  -4  -6  181.48   13.00
   3  -4  -6  441.36   19.10
   2  -4  -6  699.13   24.90
   1  -4  -6  845.02   28.00
  -1  -4  -6  500.45   16.70
   1   4   6  526.55   17.20
   1   4   6  537.35   17.50
  -2  -4  -6  153.38    7.80
   2   4   6  152.48    8.30
   2   4   6  153.38    8.20
  -3  -4  -6   19.10    3.80
   3   4   6   19.40    4.10
   3   4   6   20.20    3.50
  -4  -4  -6  925.51   30.00
  -4  -4  -6  937.61   29.80
  -5  -4  -6  141.29    9.80
  -5  -4  -6  159.18    9.50
  -5  -4  -6  145.39    9.10
   5   4   6  144.59   11.40
  -6  -4  -6   82.69   14.00
  -6  -4  -6   84.39    8.70
  -6  -4  -6   72.99    7.90
   6   4   6   80.39    9.50
  -7  -4  -6   10.10    4.90
  -7  -4  -6    3.90    4.10
  -7  -4  -6    2.70    3.90
   7   4   6   11.80   11.10
  -8  -4  -6   35.10    6.60
  -8  -4  -6   56.49    9.00
  -8  -4  -6   38.10    5.60
   8   4   6   24.80   10.90
   8   4   6   40.60    7.40
  -9  -4  -6   34.70    5.90
  -9  -4  -6   46.20    7.10
   9   4   6   42.50    8.70
   9   4   6   51.39   10.40
   9   4   6   35.80   10.40
 -10  -4  -6  100.09    8.00
  10   4   6  110.99   10.10
  12  -5  -6   34.50    7.50
  12  -5  -6   34.80    5.10
  11  -5  -6   82.09   13.70
  11  -5  -6   71.69    9.10
  10  -5  -6  102.29   18.90
  10  -5  -6   88.99   12.80
   9  -5  -6  450.05   23.40
   9  -5  -6  477.95   23.50
   9  -5  -6  487.55   28.90
   8  -5  -6  178.68   14.50
   8  -5  -6  156.28   23.40
   8  -5  -6  149.29   15.30
   7  -5  -6   85.59   10.80
   7  -5  -6   88.89   14.80
   7  -5  -6   92.49   10.70
   6  -5  -6   54.89    7.30
   6  -5  -6   58.39   10.60
   5  -5  -6  105.79   11.30
   4  -5  -6  163.18   13.10
   3  -5  -6  100.79   10.80
   2  -5  -6   46.60    6.70
   1  -5  -6   73.09    8.70
   1   5   6   46.00    5.70
   1   5   6   41.60    4.90
  -2  -5  -6   79.99    6.00
   2   5   6   84.29    6.50
   2   5   6   79.49    6.40
  -3  -5  -6  133.89    7.90
  -3  -5  -6  137.19    8.30
   3   5   6  113.09    7.70
   3   5   6  122.79    8.30
  -4  -5  -6  184.18   10.20
  -4  -5  -6  213.98   10.70
   4   5   6  229.78   12.30
   4   5   6  217.78   11.10
  -5  -5  -6   29.10    5.00
   5   5   6   30.50    6.30
   5   5   6   24.90    4.90
  -6  -5  -6   95.29    8.70
  -6  -5  -6   97.39    8.70
  -6  -5  -6   87.79    8.50
  -6  -5  -6  107.49   12.90
   6   5   6  102.19   11.20
  -7  -5  -6   89.49    9.40
  -7  -5  -6  114.09    9.70
  -7  -5  -6   97.59    9.00
   7   5   6   93.69   10.90
   7   5   6   90.09   14.10
  -8  -5  -6   75.09    9.80
  -8  -5  -6   77.39   10.60
  -8  -5  -6   91.19    8.60
  -8  -5  -6   74.29   10.20
   8   5   6   90.79   12.60
   8   5   6  108.19   10.90
  -9  -5  -6  294.57   16.40
  -9  -5  -6  333.97   19.40
   9   5   6  332.77   17.80
   9   5   6  291.07   21.70
  10   5   6  137.29   11.10
  11   5   6   48.00    6.20
  12  -6  -6    3.80    3.30
  12  -6  -6    9.20    5.70
  11  -6  -6    7.90    4.00
  11  -6  -6    7.20    7.00
  10  -6  -6   88.59   15.30
  10  -6  -6   56.79    8.70
  10  -6  -6   55.39    8.10
   9  -6  -6   70.09   10.60
   9  -6  -6   66.59   12.60
   9  -6  -6   96.29   12.20
   8  -6  -6   19.00    8.80
   8  -6  -6   18.50    5.80
   8  -6  -6   16.10    6.50
   7  -6  -6   87.99   12.50
   7  -6  -6  124.19   16.40
   7  -6  -6  116.79   11.30
   7  -6  -6  113.29   12.80
   6  -6  -6  358.46   18.40
   6  -6  -6  397.86   26.70
   6  -6  -6  394.36   18.60
   6  -6  -6  335.67   21.20
   5  -6  -6  641.94   27.00
   4  -6  -6  770.82   29.90
   3  -6  -6   91.79   10.90
   2  -6  -6  103.09   11.10
   1  -6  -6  523.65   21.80
   0  -6  -6  385.86   17.80
   1   6   6  166.58    9.10
   2   6   6  401.96   16.70
   2   6   6  405.96   15.70
  -3  -6  -6  367.36   14.60
   3   6   6  368.86   14.80
   3   6   6  363.96   15.20
  -4  -6  -6  395.36   16.40
   4   6   6  430.96   18.30
  -5  -6  -6   83.69    9.30
   5   6   6   76.89   10.40
  -6  -6  -6  152.88   13.30
  -6  -6  -6  147.59   10.60
   6   6   6  153.88   13.20
  -7  -6  -6   35.90    7.50
   7   6   6   34.60    7.10
   7   6   6   23.30   11.30
  -8  -6  -6    9.80    5.40
   8   6   6    6.40    9.70
  -9  -6  -6   41.40    9.00
  10   6   6   62.49    8.30
  11   6   6    1.60    2.80
  12  -7  -6   63.49    9.90
  12  -7  -6   48.00    6.00
  11  -7  -6  106.59    9.10
  11  -7  -6   91.99   13.80
  10  -7  -6  124.99   11.20
  10  -7  -6  123.49   16.40
   9  -7  -6  224.38   14.90
   9  -7  -6  172.08   18.70
   9  -7  -6  230.08   20.40
   8  -7  -6  102.69   13.00
   8  -7  -6  103.59   17.00
   8  -7  -6   93.69   11.30
   7  -7  -6  187.08   18.40
   7  -7  -6  187.08   14.70
   7  -7  -6  185.58   14.50
   7  -7  -6  193.58   14.10
   6  -7  -6  181.18   18.20
   6  -7  -6  154.98   13.00
   6  -7  -6  181.98   12.70
   6  -7  -6  161.58   17.20
   6  -7  -6  176.98   12.90
   5  -7  -6   13.10    6.10
   5  -7  -6   11.00    6.20
   5  -7  -6    6.70    5.30
   4  -7  -6   -0.60    4.50
   3  -7  -6   68.69   10.30
   2  -7  -6  187.28   13.90
   1  -7  -6   23.20    6.20
   0  -7  -6   29.70    6.70
   1   7   6    0.70    3.00
   1   7   6    2.50    2.70
   2   7   6  151.88    9.20
   2   7   6  159.28    9.50
   3   7   6    4.80    3.20
  -4  -7  -6  109.19   10.40
  -4  -7  -6   94.99    7.40
  -4  -7  -6  121.29   13.60
   4   7   6   91.09   10.20
   4   7   6   84.79   13.60
   4   7   6   96.99    8.10
  -5  -7  -6  185.68   11.20
  -5  -7  -6  199.88   13.70
   5   7   6  199.38   14.60
   5   7   6  218.38   12.40
  -6  -7  -6  171.98   14.00
  -6  -7  -6  169.38   11.50
   6   7   6  178.38   14.00
   6   7   6  153.88   12.10
  -7  -7  -6   88.99    9.90
  -7  -7  -6   66.89    9.70
   7   7   6  110.09   11.50
  -8  -7  -6  112.29   11.50
  -8  -7  -6  104.49   15.40
  -9  -7  -6  272.97   17.40
   9   7   6  265.87   16.20
  10   7   6  182.28   12.00
  11   7   6   70.29    6.70
  11  -8  -6    4.50    6.30
  11  -8  -6    6.70    3.80
  10  -8  -6   38.50    6.30
  10  -8  -6   38.90    9.90
   9  -8  -6  169.58   28.50
   9  -8  -6  164.48   14.40
   8  -8  -6   53.99    7.80
   8  -8  -6   38.40    7.70
   8  -8  -6   58.79   10.90
   8  -8  -6   71.49   11.50
   7  -8  -6   31.20    9.30
   7  -8  -6   30.20    9.00
   7  -8  -6   34.80    6.70
   6  -8  -6  224.18   14.40
   6  -8  -6  208.18   14.30
   6  -8  -6  228.68   15.20
   6  -8  -6  275.27   21.20
   5  -8  -6  394.86   18.70
   5  -8  -6  335.17   18.40
   5  -8  -6  423.76   26.40
   5  -8  -6  414.56   19.20
   5  -8  -6  396.76   25.50
   4  -8  -6  220.38   13.90
   4  -8  -6  203.18   13.90
   4  -8  -6  225.68   15.70
   3  -8  -6  263.37   16.40
   2  -8  -6  200.18   14.50
   1  -8  -6  595.44   25.40
   0  -8  -6  838.42   31.50
   1   8   6  414.76   16.00
   2   8   6   84.09    7.20
  -3  -8  -6  249.68   14.20
  -3  -8  -6  232.28   16.10
   3   8   6  264.67   14.50
   3   8   6  270.67   12.80
  -4  -8  -6  348.07   18.30
  -4  -8  -6  371.46   20.60
   4   8   6  375.46   16.20
   4   8   6  396.46   17.90
   4   8   6  405.66   17.50
   4   8   6  377.46   21.20
  -5  -8  -6  155.18   10.50
  -5  -8  -6  133.99   11.80
   5   8   6  138.19   13.60
   5   8   6  165.08   11.40
  -6  -8  -6  197.58   14.70
  -6  -8  -6  187.58   11.90
   6   8   6  169.18   13.20
   6   8   6  172.88   14.10
  -7  -8  -6  104.39   11.80
  -7  -8  -6   95.09   10.70
   7   8   6  100.09   10.70
  -8  -8  -6   39.30    8.00
  -8  -8  -6   32.20    7.10
  -9  -8  -6   26.00    7.20
   9   8   6   39.10    6.80
 -10  -8  -6   20.70    7.00
  10   8   6   25.20    5.10
  11  -9  -6   65.99   11.40
  11  -9  -6   75.89    7.00
  10  -9  -6  195.08   11.90
  10  -9  -6  200.28   17.90
   9  -9  -6  205.78   19.50
   9  -9  -6  192.28   12.80
   8  -9  -6   34.00    7.30
   8  -9  -6   18.00    5.50
   8  -9  -6   20.50    9.40
   8  -9  -6   29.00    7.00
   7  -9  -6  108.49   10.80
   7  -9  -6  127.69   13.20
   7  -9  -6   99.39   16.50
   6  -9  -6   70.99    9.70
   6  -9  -6   58.09    8.60
   6  -9  -6   59.99   11.60
   6  -9  -6   65.49   10.40
   6  -9  -6   65.79   11.30
   5  -9  -6   70.39   11.40
   5  -9  -6   49.99   10.40
   5  -9  -6   64.19    8.60
   5  -9  -6   60.39    8.20
   4  -9  -6   54.49   10.60
   4  -9  -6   52.79    7.40
   4  -9  -6   39.40    6.80
   3  -9  -6   73.59   10.60
   2  -9  -6  223.88   15.90
   2  -9  -6  210.98   13.70
   2  -9  -6  218.38   15.00
   1  -9  -6    3.80    5.10
   1  -9  -6   -2.60    5.80
   0  -9  -6    5.10    5.20
   0  -9  -6   -3.10    5.00
  -1  -9  -6   13.50    5.80
  -1  -9  -6   18.20    4.20
   2   9   6   23.00    4.60
   2   9   6   17.60    5.40
  -3  -9  -6  206.28   12.90
  -3  -9  -6  215.68   15.70
   3   9   6  214.98   12.30
   3   9   6  219.78   13.50
  -4  -9  -6  101.69   10.20
  -4  -9  -6  102.79   13.30
   4   9   6   90.09    9.10
   4   9   6  108.09   10.00
   4   9   6   79.29   11.50
   4   9   6  104.69   10.20
  -5  -9  -6  101.69   13.00
   5   9   6   95.99   11.80
   5   9   6   80.49    9.70
  -6  -9  -6  127.89   11.00
  -6  -9  -6  139.79   12.30
   6   9   6  116.89   12.60
   6   9   6  153.28   13.50
  -7  -9  -6   52.19    8.60
  -8  -9  -6  163.28   12.60
   8   9   6  180.48   13.90
  -9  -9  -6  162.78   12.20
   9   9   6  167.78   12.30
 -10  -9  -6  197.78   13.00
  10   9   6  209.48   11.70
  11 -10  -6    2.90    5.50
  10 -10  -6   53.39   16.70
  10 -10  -6   45.50    6.70
   9 -10  -6   62.29    7.70
   9 -10  -6   46.10    9.70
   8 -10  -6   52.39   12.00
   8 -10  -6   69.79   10.30
   8 -10  -6   62.79    8.90
   8 -10  -6   53.19    8.30
   7 -10  -6  171.98   14.30
   7 -10  -6  166.38   12.60
   7 -10  -6  188.38   18.90
   7 -10  -6  206.28   14.30
   6 -10  -6  330.97   18.60
   6 -10  -6  349.67   24.70
   6 -10  -6  349.47   18.80
   6 -10  -6  307.37   23.00
   5 -10  -6  553.54   24.20
   5 -10  -6  591.84   29.90
   5 -10  -6  504.55   28.20
   5 -10  -6  548.85   24.30
   4 -10  -6  163.08   12.90
   4 -10  -6  144.89   18.50
   4 -10  -6  164.18   15.70
   4 -10  -6  180.18   12.80
   3 -10  -6  214.58   14.00
   3 -10  -6  173.08   20.50
   3 -10  -6  183.18   15.90
   3 -10  -6  196.88   13.30
   2 -10  -6  242.88   17.60
   2 -10  -6  234.58   15.00
   2 -10  -6  251.87   14.80
   1 -10  -6  451.65   23.50
   1 -10  -6  439.76   20.50
   0 -10  -6  398.66   19.80
  -1 -10  -6  862.31   32.70
  -1 -10  -6  861.51   30.40
   1  10   6  859.41   31.80
  -2 -10  -6  258.87   16.80
  -2 -10  -6  278.07   15.10
   2  10   6  299.37   16.00
  -3 -10  -6  171.38   12.70
  -3 -10  -6  195.78   15.50
   3  10   6  198.08   13.20
   3  10   6  160.88   18.80
   3  10   6  188.28   11.50
   3  10   6  193.48   12.20
  -4 -10  -6  337.87   27.00
   4  10   6  319.87   16.60
   4  10   6  268.37   19.30
   4  10   6  299.07   15.90
  -5 -10  -6   45.50    7.90
   5  10   6   43.40    8.80
  -6 -10  -6  207.58   14.60
  -7 -10  -6   63.79    8.80
   7  10   6   79.59   10.70
  -8 -10  -6   31.20    6.20
   8  10   6   28.40    6.30
  -9 -10  -6   33.00    6.00
  10 -11  -6  154.98   14.40
   9 -11  -6  273.87   19.40
   8 -11  -6   11.40    5.80
   8 -11  -6   11.00    5.60
   8 -11  -6    5.80    7.70
   7 -11  -6   23.60    8.10
   6 -11  -6  139.99   12.70
   6 -11  -6  149.29   18.60
   6 -11  -6  112.29   19.60
   6 -11  -6  155.48   12.90
   5 -11  -6  146.29   12.40
   5 -11  -6  122.09   17.70
   5 -11  -6  110.79   16.80
   4 -11  -6   18.90    9.40
   4 -11  -6   22.50    8.00
   4 -11  -6   21.90    6.10
   3 -11  -6   20.40    6.10
   3 -11  -6   35.00   10.60
   3 -11  -6    7.50    6.90
   2 -11  -6   17.50   12.30
   2 -11  -6    4.30    6.40
   2 -11  -6   10.80    5.10
   2 -11  -6   18.40    5.40
   1 -11  -6    4.50    5.10
   1 -11  -6    2.80    5.10
   1 -11  -6   -3.00    5.80
   0 -11  -6    8.50    5.30
   0 -11  -6    5.70    3.20
  -1 -11  -6    1.00    4.80
   1  11   6    5.50    5.20
   1  11   6    4.60    3.40
  -2 -11  -6    5.20    3.80
  -2 -11  -6   -0.40    4.70
   2  11   6    0.50    3.50
   2  11   6    4.70    4.40
  -3 -11  -6  359.56   18.40
  -3 -11  -6  371.46   21.40
   3  11   6  358.96   17.80
   3  11   6  373.46   18.20
   3  11   6  384.96   19.50
  -4 -11  -6  133.69   14.70
  -4 -11  -6  146.19   12.20
   4  11   6  157.18   11.90
   4  11   6  142.89   11.80
   4  11   6  168.78   17.30
  -5 -11  -6  115.49   10.50
   5  11   6   97.39   13.80
   5  11   6   94.29   10.60
  -6 -11  -6  139.79   11.80
  -7 -11  -6  104.09   10.00
   7  11   6  109.39   11.90
  -8 -11  -6  166.48   11.70
   8  11   6  168.78   12.90
  -9 -11  -6  135.59    9.90
   9  11   6  142.99   10.40
  10 -12  -6   53.19    8.90
   9 -12  -6   88.89    9.70
   9 -12  -6   86.89   13.30
   8 -12  -6   20.90    5.60
   8 -12  -6    2.20    7.90
   7 -12  -6  225.28   19.10
   7 -12  -6  194.98   13.90
   7 -12  -6  203.58   14.70
   6 -12  -6  295.17   18.70
   6 -12  -6  310.67   28.90
   6 -12  -6  311.87   24.20
   6 -12  -6  308.37   19.40
   5 -12  -6  124.79   12.00
   5 -12  -6  106.29   15.90
   5 -12  -6  111.59   17.50
   5 -12  -6  102.39   11.90
   4 -12  -6  304.57   24.20
   4 -12  -6  245.28   16.10
   4 -12  -6  225.18   21.70
   4 -12  -6  272.97   16.70
   3 -12  -6  327.17   18.40
   3 -12  -6  315.17   18.00
   3 -12  -6  336.27   22.10
   2 -12  -6  310.77   20.60
   2 -12  -6  292.67   23.30
   2 -12  -6  314.67   21.40
   1 -12  -6  265.97   20.40
   1 -12  -6  260.57   24.20
   1 -12  -6  287.57   19.10
   0 -12  -6  385.86   23.60
   0 -12  -6  340.97   15.70
   0 -12  -6  321.57   22.80
  -1 -12  -6  465.55   23.40
   1  12   6  486.85   22.70
   1  12   6  501.55   20.90
  -2 -12  -6  296.87   18.90
  -2 -12  -6  306.27   16.10
   2  12   6  313.07   17.30
   2  12   6  306.27   16.10
  -3 -12  -6  135.79   14.30
  -3 -12  -6  129.09   10.90
   3  12   6  144.39   11.60
   3  12   6  129.19   11.80
   3  12   6  116.59   11.40
  -4 -12  -6  221.18   16.50
  -4 -12  -6  193.28   13.10
   4  12   6  153.48   19.40
   4  12   6  194.98   13.70
   4  12   6  172.88   14.40
   5  12   6  199.98   15.40
   5  12   6  261.47   21.20
  -6 -12  -6  208.28   13.80
   6  12   6  220.88   15.80
  -7 -12  -6   86.39    9.10
   7  12   6   83.09   11.10
  -8 -12  -6   41.30    6.80
   8  12   6   55.39    8.00
   9  12   6   -1.40    3.20
   9 -13  -6   86.69   12.80
   8 -13  -6   32.70    8.50
   8 -13  -6   32.80    6.10
   7 -13  -6   38.10    7.30
   7 -13  -6   36.70    9.80
   6 -13  -6  226.48   15.40
   6 -13  -6  258.37   20.50
   6 -13  -6  270.07   16.10
   5 -13  -6   85.09   15.30
   5 -13  -6   86.69   16.10
   4 -13  -6    9.70    9.30
   4 -13  -6   22.00    9.80
   4 -13  -6   19.70    6.10
   4 -13  -6   14.40    5.50
   3 -13  -6   36.60   10.30
   3 -13  -6   41.10   11.40
   3 -13  -6   28.40    7.00
   3 -13  -6   37.20    7.20
   2 -13  -6    3.10   12.10
   2 -13  -6   -2.20    5.10
   2 -13  -6   -8.30    8.00
   1 -13  -6   -4.60    4.50
   1 -13  -6   -6.00    5.10
   0 -13  -6   17.20    6.00
   0 -13  -6   11.30    5.80
  -1 -13  -6   12.10    5.70
  -1 -13  -6    2.60    5.10
  -1 -13  -6   12.00    3.90
   1  13   6   11.10    4.40
   1  13   6    5.50    5.00
  -2 -13  -6   -2.60    5.30
  -2 -13  -6    6.70    5.80
  -2 -13  -6    1.70    3.80
   2  13   6    1.40    4.10
   2  13   6   -4.00    4.20
  -3 -13  -6   21.50    5.60
  -3 -13  -6   20.30    6.60
   3  13   6   22.60    6.70
   3  13   6   16.30    5.20
   3  13   6   12.20    5.80
  -4 -13  -6   88.59   13.30
   4  13   6   82.09   10.90
   4  13   6   91.19   12.30
  -5 -13  -6  166.18   12.30
   5  13   6  163.98   16.70
  -6 -13  -6  148.59   11.30
   6  13   6  172.98   14.60
  -7 -13  -6  117.99    9.30
   7  13   6  108.89   11.00
  -8 -13  -6   62.89    6.80
   8  13   6   73.99    8.20
   8 -14  -6   52.49    8.80
   7 -14  -6  108.79   10.30
   7 -14  -6   85.19   11.30
   6 -14  -6  154.68   17.50
   6 -14  -6  168.08   12.90
   6 -14  -6  151.68   12.50
   5 -14  -6  255.87   15.50
   5 -14  -6  227.78   15.10
   5 -14  -6  218.68   20.60
   4 -14  -6  203.48   20.90
   4 -14  -6  254.17   24.20
   3 -14  -6   93.89   15.30
   3 -14  -6  120.79   12.20
   3 -14  -6  103.59   10.80
   2 -14  -6  268.37   16.60
   2 -14  -6  267.57   23.60
   2 -14  -6  258.87   16.80
   1 -14  -6  230.28   22.00
   1 -14  -6  191.48   15.10
   1 -14  -6  209.38   15.10
   0 -14  -6  381.56   20.80
   0 -14  -6  409.56   21.50
   0 -14  -6  410.26   30.20
   0  14   6  389.06   19.90
  -1 -14  -6  333.27   15.70
  -1 -14  -6  316.37   18.80
  -1 -14  -6  303.77   19.50
   1  14   6  353.26   20.50
   1  14   6  318.87   17.80
  -2 -14  -6  255.07   18.50
  -2 -14  -6  307.27   15.80
  -2 -14  -6  280.87   19.40
   2  14   6  295.77   16.60
   2  14   6  290.67   16.40
  -3 -14  -6  135.99   12.70
   3  14   6  128.79   12.10
  -4 -14  -6   80.79    9.00
  -4 -14  -6   84.69   11.20
   4  14   6   70.69   11.50
  -5 -14  -6  180.38   12.10
  -6 -14  -6   53.19    7.00
   6  14   6   49.30    8.50
  -7 -14  -6   84.19    7.50
   7  14   6   71.69    9.40
   8 -15  -6   33.10    5.00
   7 -15  -6   64.59    8.10
   6 -15  -6   90.89    9.80
   6 -15  -6   61.89   10.70
   5 -15  -6   26.90   18.40
   5 -15  -6   20.40    6.00
   5 -15  -6   27.10    6.40
   4 -15  -6   51.39   12.60
   4 -15  -6   33.70    6.90
   3 -15  -6   22.70   12.90
   3 -15  -6   50.59    8.00
   3 -15  -6   47.40    7.60
   2 -15  -6    7.80    5.20
   2 -15  -6   30.10   14.40
   2 -15  -6    4.30    4.70
   1 -15  -6   -1.50   13.70
   0 -15  -6    9.00    5.90
  -1 -15  -6   39.50    7.50
  -1 -15  -6   35.10    7.40
   1  15   6   29.70    6.20
  -2 -15  -6    5.20    3.70
  -2 -15  -6    1.90    5.60
  -2 -15  -6   -2.20    4.80
   2  15   6    7.70    5.00
   2  15   6   -3.50    3.20
  -3 -15  -6   17.80    6.30
  -3 -15  -6   22.70    6.30
  -3 -15  -6   21.10    4.80
   3  15   6   24.50    6.40
  -4 -15  -6  154.28   10.80
  -5 -15  -6  147.09   10.00
  -6 -15  -6   62.79    6.80
   6  15   6   72.39   11.50
   7 -16  -6  101.99    8.40
   6 -16  -6   93.59    9.00
   5 -16  -6   83.09    9.20
   4 -16  -6   71.99    9.80
   3 -16  -6   86.19   10.10
   3 -16  -6   96.79   10.50
   2 -16  -6  221.38   14.30
   2 -16  -6  206.38   14.30
   1 -16  -6  287.67   16.40
   1 -16  -6  264.97   16.60
   0 -16  -6  267.17   16.20
   0 -16  -6  256.97   16.60
   0  16   6  287.07   15.90
  -1 -16  -6  179.88   13.40
  -1 -16  -6  192.28   14.60
   1  16   6  184.08   12.90
   1  16   6  198.18   13.80
  -2 -16  -6  110.99   12.10
  -2 -16  -6  106.39   11.10
   2  16   6  112.29   11.60
   2  16   6  120.39    9.70
  -3 -16  -6   98.99    8.30
   3  16   6   69.99   11.10
   3  16   6   99.49    8.90
  -4 -16  -6   69.59    7.20
  -5 -16  -6   90.09    7.50
   5 -17  -6  114.29    9.60
   4 -17  -6   12.00    4.60
   4 -17  -6    5.40    5.00
   3 -17  -6    7.90    4.70
   3 -17  -6    3.30    4.00
   2 -17  -6    0.30    4.00
   2 -17  -6    0.80    4.30
   1 -17  -6   -2.50    3.70
   0 -17  -6   -2.70    3.90
   0 -17  -6   -1.20    4.20
   0  17   6    5.20    4.00
   0  17   6    1.40    5.10
  -1 -17  -6   15.40    5.30
   1  17   6   18.90    5.90
  -2 -17  -6    4.00    4.50
   2  17   6    4.60    5.20
   2  17   6    7.50    3.80
   4 -18  -6   69.99    7.60
   3 -18  -6   99.79   11.20
   3 -18  -6  117.79    8.90
   2 -18  -6   50.99    7.60
   2 -18  -6   45.70    6.20
   1 -18  -6   74.09    8.80
   1 -18  -6   55.39    7.90
   0 -18  -6  150.68   10.80
   0 -18  -6  153.28   11.40
   0  18   6  154.48   10.30
   1  18   6  130.19   10.90
  -2 -18   7    2.50    5.30
   1  18  -7   25.80    4.50
  -1 -18   7   24.50    7.40
   0  18  -7   19.70    4.50
   0 -18   7   25.70    7.50
  -1  18  -7   -3.80    6.40
   1 -18   7    7.40    5.70
  -2  18  -7   21.20    4.20
   2 -18   7   12.10    6.60
  -5 -17   7   -0.70    2.80
  -4 -17   7   20.80    4.40
  -2 -17   7    1.20    3.40
   1  17  -7    5.40    4.80
   1  17  -7    7.30    3.90
   0  17  -7   -8.20    4.30
   0  17  -7    0.40    3.80
   0 -17   7   -2.70    5.80
  -1  17  -7    9.30    4.10
   1 -17   7    3.10    7.20
  -2  17  -7    1.10    3.60
   3 -17   7   -2.00    5.70
   4 -17   7   18.20    6.80
   4 -17   7   12.30    4.30
  -6 -16   7   44.40    6.30
  -5 -16   7   67.39    7.50
  -4 -16   7   18.30    4.80
  -3 -16   7    4.50    3.80
   2  16  -7    4.80    4.60
   2  16  -7   -1.60    3.40
  -2 -16   7    9.50    3.90
   1  16  -7   12.50    5.10
   1  16  -7   13.90    4.50
   0  16  -7  113.29    9.90
   0  16  -7  113.09   10.70
  -1  16  -7   72.79    9.70
  -1  16  -7   98.49    9.60
   1 -16   7  111.29   15.50
  -2  16  -7    4.80    4.90
   2 -16   7   -4.20    6.70
   3 -16   7    4.50    7.30
   4 -16   7   30.20   11.40
   4 -16   7   38.30    5.90
   5 -16   7   39.60    8.80
   5 -16   7   55.89    7.90
   7  15  -7   10.90    4.70
  -7 -15   7    0.10    2.90
   6  15  -7    2.80    5.90
  -5 -15   7    4.50    3.40
   4  15  -7   83.79   11.90
  -4 -15   7   84.39    8.90
  -3 -15   7    6.40    3.80
   2  15  -7    8.70    4.90
   2  15  -7   21.60    5.30
  -2 -15   7  -14.50   15.70
  -2 -15   7   13.20    4.70
   1  15  -7   31.10    5.90
   1  15  -7   29.90    6.30
  -1 -15   7   59.59   14.70
  -1 -15   7   29.70    5.60
   0  15  -7    7.70    4.30
   0  15  -7    5.10    4.20
   0 -15   7    2.00   12.20
  -1  15  -7    1.90    4.10
  -1  15  -7    1.50    4.10
   1 -15   7    0.40   14.80
  -2  15  -7   71.89    9.10
   2 -15   7   46.00   11.20
   2 -15   7   61.89    9.20
   3 -15   7   12.80    7.60
   3 -15   7    6.80    4.80
   4 -15   7   32.50    9.50
   4 -15   7   36.30    6.30
   5 -15   7   19.00    8.40
   5 -15   7   32.90    6.00
   6 -15   7    0.30    4.20
   6 -15   7    8.30    7.10
   8  14  -7   15.90    4.50
  -8 -14   7    8.80    3.70
  -7 -14   7    2.50    3.60
   6  14  -7   52.99    8.40
  -6 -14   7   36.70    6.50
   5  14  -7   97.79   14.20
  -5 -14   7  128.39   10.60
   4  14  -7   57.89   10.40
   4  14  -7   49.99    9.40
  -4 -14   7   62.19   13.30
   3  14  -7    4.10    4.50
   3  14  -7    2.90    7.00
   3  14  -7   13.90    4.70
  -3 -14   7    9.70   12.20
  -3 -14   7   -0.80    4.00
   2  14  -7    8.80    6.20
   2  14  -7    7.20    4.40
  -2 -14   7    6.20    3.90
  -2 -14   7   -1.00    9.90
   1  14  -7    6.90    6.50
   1  14  -7   12.90    4.40
  -1 -14   7   10.20    4.10
  -1 -14   7    3.40    9.20
   0  14  -7   47.80    7.40
   0 -14   7   40.70   11.10
   0 -14   7   60.09    8.00
  -1  14  -7   33.30    6.70
  -1  14  -7   31.30    6.30
   1 -14   7   40.40   11.50
   1 -14   7   38.40    6.90
  -2  14  -7   13.00    5.00
   2 -14   7   15.10    9.70
   2 -14   7    4.30    5.10
   2 -14   7    0.40   10.80
   3 -14   7    7.80   13.90
   3 -14   7   -0.30    7.90
   3 -14   7   -1.60    4.50
   4 -14   7   10.00    4.50
   4 -14   7   -1.40    7.10
   5 -14   7   25.00    6.00
   5 -14   7   31.60    9.80
   6 -14   7   37.10    6.40
   6 -14   7   32.40    9.40
   7 -14   7    0.90    6.60
   7 -14   7    4.70    5.20
   9  13  -7   -0.60    3.20
  -9 -13   7    2.90    3.70
   8  13  -7   13.70    4.80
   7  13  -7   21.90    6.10
  -7 -13   7   25.60    5.80
   6  13  -7    0.80    5.00
   5  13  -7   -2.20    8.90
  -5 -13   7   11.80    8.70
   4  13  -7  130.79   14.00
   4  13  -7   89.59   15.00
  -4 -13   7  128.69   11.20
   3  13  -7    6.00    4.20
   3  13  -7   28.20   10.10
  -3 -13   7   27.10    9.80
   2  13  -7   77.69    9.50
   2  13  -7   71.89    9.20
   2  13  -7   87.59   11.40
  -2 -13   7   83.49    8.90
   1  13  -7   81.99    9.60
   1  13  -7   72.99    9.60
  -1 -13   7   72.99    8.50
   0  13  -7    4.80    4.20
   0  13  -7    2.40    4.50
   0 -13   7    5.60    6.90
   0 -13   7    1.10    3.70
  -1  13  -7   16.00    5.20
   1 -13   7   23.30    4.90
   1 -13   7   28.50    8.70
   1 -13   7   23.10    6.40
   2 -13   7   -1.70    8.40
   2 -13   7   -0.90    4.90
   3 -13   7   39.70   10.20
   3 -13   7   31.80   12.50
   4 -13   7   25.20   12.00
   5 -13   7   35.60    6.60
   6 -13   7    8.40    8.10
   6 -13   7   -7.60    4.10
   7 -13   7    6.50    7.70
   7 -13   7   11.20    5.90
   8 -13   7   -5.20    4.70
   8 -13   7    4.80    6.60
  10  12  -7   -0.90    2.80
 -10 -12   7    3.10    4.90
   9  12  -7   23.40    6.10
  -9 -12   7   23.80    5.20
   8  12  -7   22.80    5.70
  -8 -12   7   21.10    5.70
   7  12  -7    0.70    4.10
  -7 -12   7   11.70    4.90
   6  12  -7   12.60    9.00
   5  12  -7   67.79   11.50
   5  12  -7   62.79   10.50
  -5 -12   7   81.09   10.00
   4  12  -7   39.50    6.80
   4  12  -7   39.80    8.40
   4  12  -7   27.70    8.70
  -4 -12   7   34.50    7.10
   3  12  -7   44.30   10.00
   3  12  -7   52.19    7.40
   3  12  -7   41.40    7.00
   3  12  -7   46.30    8.10
  -3 -12   7   55.59    8.80
  -3 -12   7   30.50    8.90
   2  12  -7    0.30    4.60
   2  12  -7    3.20    4.10
   2  12  -7    9.20    4.20
  -2 -12   7   11.20    5.90
   1  12  -7   35.60    6.20
  -1 -12   7   30.90    5.60
  -1 -12   7   32.30    7.90
   0  12  -7   59.49    9.30
   0  12  -7   54.59    7.90
   0 -12   7   49.99    8.70
   0 -12   7   65.49    8.30
   0 -12   7   71.09   12.30
  -1  12  -7   10.60    4.30
   1 -12   7    6.30    4.10
   1 -12   7   -3.90    6.30
   2 -12   7   10.00    8.80
   2 -12   7   44.70    9.70
   3 -12   7    8.50    4.90
   3 -12   7   -6.20    8.30
   3 -12   7   17.20    8.60
   4 -12   7   23.80    9.40
   5 -12   7   53.49    9.60
   5 -12   7   48.60   11.40
   6 -12   7   -0.60    8.50
   6 -12   7    6.10    5.40
   7 -12   7    3.40    8.80
   7 -12   7   26.70    6.70
   8 -12   7    5.50    6.30
   8 -12   7   -1.70    7.00
  10  11  -7   93.19    8.10
 -10 -11   7   72.79   10.40
   9  11  -7   23.50    5.10
  -9 -11   7   17.30    6.50
   8  11  -7    2.40    4.10
  -8 -11   7    0.90    5.10
  -7 -11   7   30.70   12.70
  -7 -11   7    2.30    4.90
   6  11  -7   11.80    7.70
   6  11  -7    3.40    4.70
   5  11  -7    0.40    5.10
  -5 -11   7    5.90    4.70
   4  11  -7  196.48   12.20
   4  11  -7  208.38   16.10
   4  11  -7  185.28   14.00
  -4 -11   7  197.48   13.90
   3  11  -7  106.89   14.20
   3  11  -7  101.09   10.30
   3  11  -7  101.59    9.20
   3  11  -7   97.19    9.80
  -3 -11   7  124.59   13.70
   2  11  -7   54.69    7.60
   2  11  -7   52.99    8.50
   2  11  -7   57.19    7.50
  -2 -11   7   50.49    8.00
   1  11  -7   31.90    5.60
  -1 -11   7   27.30    6.80
  -1 -11   7   32.60    5.80
   0  11  -7    4.90    4.90
   0  11  -7    5.60    3.60
   0 -11   7    3.00    6.10
   0 -11   7   10.90    4.00
  -1  11  -7   55.59    7.30
   1 -11   7   35.70    7.20
   1 -11   7   40.10    5.90
   1 -11   7   44.10    8.60
  -2  11  -7  104.79   12.80
   2 -11   7  108.29    8.90
   2 -11   7   87.69   11.00
   2 -11   7   83.19   13.10
   3 -11   7   83.79   10.40
   3 -11   7   76.79   13.20
   4 -11   7   70.39    9.80
   5 -11   7   23.50    9.70
   5 -11   7   36.70    7.00
   6 -11   7  -11.80    7.30
   6 -11   7  -19.60   10.40
   7 -11   7   20.90    6.80
   7 -11   7   27.60   10.20
   8 -11   7   17.80    7.80
   8 -11   7   22.80    8.90
   9 -11   7    1.50    4.30
   9 -11   7   -5.50    6.10
  11  10  -7   10.00    3.40
  10  10  -7   -1.00    3.10
 -10 -10   7   -1.90    6.60
   9  10  -7   42.80    7.00
  -9 -10   7   33.90    7.80
   8  10  -7   21.40    6.90
  -8 -10   7   15.00    6.30
   7  10  -7    9.20    4.70
  -7 -10   7   -4.20    5.30
   6  10  -7   20.20    6.90
   6  10  -7    8.60    5.00
  -6 -10   7   -3.60    7.90
  -6 -10   7    0.70    5.40
   5  10  -7  101.79   11.80
   5  10  -7   93.19   11.30
  -5 -10   7   98.09   10.80
  -5 -10   7   89.99   11.50
   4  10  -7   20.00    6.10
   4  10  -7   16.30    5.30
   4  10  -7   31.30    7.00
  -4 -10   7   24.80    6.10
   3  10  -7  124.49   10.30
   3  10  -7  129.59   10.30
   3  10  -7  135.79    9.70
  -3 -10   7  108.29   10.10
  -3 -10   7  136.19   13.00
   2  10  -7  174.38   11.90
   2  10  -7  177.08   11.80
  -2 -10   7  183.38   11.90
  -2 -10   7  155.98   13.40
   1  10  -7   22.70    5.30
  -1 -10   7   23.10    4.90
  -1 -10   7   25.50    6.30
   0 -10   7   92.69   11.00
   0 -10   7   73.29    7.80
   0 -10   7   87.19   11.70
   1 -10   7   64.39   10.30
   1 -10   7   47.90    7.40
   2 -10   7    3.40    4.00
   2 -10   7    6.00    5.40
   3 -10   7   24.60    8.00
   3 -10   7   35.70    6.60
   3 -10   7   31.70   10.20
   4 -10   7   -5.30    7.70
   4 -10   7    2.80    4.80
   5 -10   7   40.70    7.40
   5 -10   7   24.40   10.20
   6 -10   7   -6.60    8.50
   6 -10   7   -1.50    5.00
   7 -10   7   -0.60    8.90
   7 -10   7   -0.40    6.00
   8 -10   7    1.80    7.70
   8 -10   7   20.90    9.40
   9 -10   7   -4.50    4.70
   9 -10   7   -0.40    6.80
  11   9  -7   -2.30    2.70
  10   9  -7    9.80    4.10
   9   9  -7   99.19   10.40
  -9  -9   7  105.09   13.80
   8   9  -7    5.80    4.60
  -8  -9   7   -6.40    6.50
  -8  -9   7   -3.40    5.60
   7   9  -7   28.10    6.20
  -7  -9   7   43.40    8.40
  -7  -9   7   22.60    7.00
   6   9  -7   42.00    9.60
  -6  -9   7   44.70   13.90
  -6  -9   7   33.80    7.20
   5   9  -7   14.60    5.10
   5   9  -7   15.60    5.50
  -5  -9   7   11.40    5.40
  -5  -9   7   14.00    5.10
   4   9  -7  282.47   15.00
   4   9  -7  259.57   16.30
  -4  -9   7  276.97   15.60
   3   9  -7  212.68   11.30
   3   9  -7  188.28   12.10
   2   9  -7   30.50    5.70
   2   9  -7   39.20    6.00
   2   9  -7   41.00    6.00
  -2  -9   7   21.80    5.30
  -2  -9   7   31.00    6.10
   1   9  -7  388.16   17.30
   1   9  -7  351.66   22.70
  -1  -9   7  412.36   19.30
  -1  -9   7  367.96   16.80
   0   9  -7    9.00    3.40
   0  -9   7   12.80    4.90
   0  -9   7   13.50    3.80
  -1   9  -7  170.98    9.70
   1  -9   7  158.68   10.40
   1  -9   7  190.48   13.90
   2  -9   7  256.77   16.50
   3  -9   7   10.20    4.80
   4  -9   7   20.50   10.00
   4  -9   7   13.60    5.50
   5  -9   7    3.10    5.30
   5  -9   7    1.00    7.90
   6  -9   7   -2.10    6.70
   6  -9   7  -16.20    7.90
   6  -9   7    6.60    5.80
   7  -9   7   35.50    8.40
   7  -9   7   46.30   12.60
   8  -9   7   31.20   10.60
   8  -9   7   37.70    9.80
   8  -9   7   26.60    6.60
   9  -9   7    1.50    5.70
   9  -9   7   -5.90    7.60
   9  -9   7   -0.50    4.60
  10  -9   7    3.80    3.60
  10  -9   7    3.30    7.00
  10   8  -7    7.80    4.00
   9   8  -7  111.99   16.10
  -9  -8   7   98.99   15.60
  -9  -8   7   88.79   12.10
   8   8  -7   59.39    9.10
   8   8  -7   80.99   12.50
  -8  -8   7   90.39   15.10
  -8  -8   7   62.29    8.00
   7   8  -7   64.49   10.10
   7   8  -7   75.19   13.20
  -7  -8   7   80.59   10.20
  -7  -8   7   97.39    8.70
   6   8  -7   57.39    8.90
  -6  -8   7   65.89    7.90
  -6  -8   7   69.79    9.00
   5   8  -7   50.19    8.10
   5   8  -7   49.99    7.60
  -5  -8   7   47.80    7.50
   4   8  -7   20.00    5.90
  -4  -8   7   12.00    4.40
  -4  -8   7    8.90    4.90
   3   8  -7   32.30    5.70
   3   8  -7   36.90    6.10
  -3  -8   7   31.60    5.30
   2   8  -7  119.99    9.20
   2   8  -7  127.19    8.30
   1   8  -7   38.30    5.80
   1   8  -7   37.00    5.60
   0   8  -7   54.29    6.00
   0   8  -7   56.89    6.70
   0  -8   7   54.29    8.60
  -1   8  -7   62.79    6.20
   1  -8   7   48.70    8.90
   2  -8   7   10.80    5.20
   3  -8   7   62.29   10.80
   3  -8   7   88.09    8.40
   4  -8   7    5.90    4.90
   4  -8   7   12.80    8.90
   5  -8   7   39.30   10.80
   6  -8   7   25.80   10.50
   6  -8   7   19.30    7.10
   6  -8   7   20.90    6.70
   7  -8   7   19.10   10.40
   7  -8   7    1.20    5.90
   7  -8   7    9.00    7.20
   8  -8   7   12.80    9.10
   8  -8   7   10.70    8.90
   8  -8   7   11.60    5.50
   9  -8   7   22.90   10.00
   9  -8   7    4.00    6.20
   9  -8   7    3.30    5.30
  10  -8   7   -0.50    3.70
  10  -8   7    1.30    3.70
  10  -8   7    9.60    7.60
  12   7  -7    2.10    5.80
  10   7  -7   20.10    5.20
  10   7  -7   17.60    6.80
 -10  -7   7   25.10    5.90
 -10  -7   7   26.20    4.60
   9   7  -7   97.69   13.20
   9   7  -7  104.79   10.50
  -9  -7   7  102.59    8.70
  -9  -7   7   92.99    9.60
   8   7  -7    8.90    6.70
   8   7  -7    7.50    4.50
  -8  -7   7   13.80    9.90
  -8  -7   7    2.90    3.80
  -8  -7   7    2.40    4.60
  -7  -7   7   29.10    6.70
  -7  -7   7   19.20    7.90
  -7  -7   7   47.10    9.30
   6   7  -7    0.80    5.60
   6   7  -7   -2.50    4.40
  -6  -7   7    4.30    3.90
  -6  -7   7    1.70    3.60
  -6  -7   7    5.70    4.00
   5   7  -7  156.08   14.20
   5   7  -7  153.78   10.50
   5   7  -7  154.68   14.80
  -5  -7   7  157.78    9.70
   4   7  -7  126.59    9.40
  -4  -7   7  109.99    8.10
   3   7  -7   38.20    5.10
   3   7  -7   37.30    6.10
  -3  -7   7   35.60    6.00
   2   7  -7  259.97   11.70
   2   7  -7  252.27   12.70
   1   7  -7  112.19    8.30
   1   7  -7  118.79    7.80
   0   7  -7    6.90    3.00
  -1   7  -7  140.09    8.30
   1  -7   7  133.29   10.90
   2  -7   7  221.58   13.50
   3  -7   7    9.90    5.20
   4  -7   7   15.30    5.30
   4  -7   7   11.90    8.70
   5  -7   7    7.80    8.50
   5  -7   7    4.50    5.40
   6  -7   7  -13.10    8.50
   6  -7   7    4.70    5.70
   7  -7   7   11.90    6.50
   7  -7   7   -0.90    6.70
   7  -7   7   -7.60    9.50
   9  -7   7    2.60    5.60
   9  -7   7    7.90    6.50
   9  -7   7    4.10    9.10
  10  -7   7    2.60    4.30
  10  -7   7   -3.50    7.60
  10  -7   7    8.60    4.40
  12   6  -7   -1.90    5.70
  11   6  -7   13.50    6.10
  11   6  -7   12.80    3.90
 -11  -6   7   11.20    5.00
  10   6  -7    1.50    3.70
  10   6  -7    2.60    5.80
 -10  -6   7    0.10    4.60
 -10  -6   7    3.20    3.80
   9   6  -7   98.59   14.60
   9   6  -7  134.39   11.30
  -9  -6   7  108.89   10.20
  -9  -6   7  118.59    9.80
  -9  -6   7  111.29   11.90
   8   6  -7   31.10    6.90
  -8  -6   7   40.60    5.90
  -8  -6   7   33.40    6.00
   7   6  -7  106.39   10.80
   7   6  -7  101.29   13.80
  -7  -6   7  115.29    9.20
  -7  -6   7  122.19   10.20
  -7  -6   7  107.69    9.20
   6   6  -7   68.69   10.60
   6   6  -7   63.69    9.10
  -6  -6   7   75.09    7.90
  -6  -6   7   69.99    7.20
  -6  -6   7   73.59    7.60
   5   6  -7   49.80    6.60
   5   6  -7   31.90    7.70
   5   6  -7   39.90    7.00
  -5  -6   7   36.90    5.80
  -5  -6   7   47.80    5.60
  -5  -6   7   45.10    6.10
   4   6  -7   10.50    4.00
  -4  -6   7   11.80    3.90
  -4  -6   7    8.90    3.60
   3   6  -7  364.76   15.10
  -3  -6   7  345.97   14.50
  -3  -6   7  325.87   13.20
   2   6  -7   53.19    5.90
   2   6  -7   54.89    6.50
  -2  -6   7   37.30    5.80
   1   6  -7   16.30    4.30
   1   6  -7   16.60    3.60
   0   6  -7    5.40    3.10
   0   6  -7    3.80    3.50
  -1   6  -7   14.90    3.60
  -2   6  -7    5.00    3.00
   2  -6   7    1.40    4.10
   4  -6   7   39.30    7.00
   4  -6   7   49.80   10.60
   4  -6   7   47.30    7.60
   5  -6   7   18.80    9.40
   5  -6   7   -3.00    4.80
   6  -6   7   49.00    8.60
   6  -6   7   59.89   13.10
   7  -6   7   -5.60    9.80
   7  -6   7   19.20    8.20
   8  -6   7   -2.60    6.10
   8  -6   7   -6.00    8.70
   8  -6   7    7.40   10.00
   9  -6   7    1.50    6.10
   9  -6   7    1.50    8.40
  10  -6   7   -4.00    4.50
  10  -6   7    4.50    6.70
  10  -6   7    1.50    8.50
  11  -6   7   -1.30    3.40
  12   5  -7   -1.50    5.90
  12   5  -7   -2.40    4.10
 -12  -5   7    5.20    3.00
  11   5  -7   -4.90    4.80
 -11  -5   7   -0.90    3.20
 -11  -5   7   -3.40    4.30
  10   5  -7   11.70    7.60
  10   5  -7    7.30    4.40
 -10  -5   7   10.30    4.40
 -10  -5   7   15.10    5.10
   9   5  -7    8.50    4.40
   9   5  -7    6.20    7.30
  -9  -5   7    7.60    4.20
  -9  -5   7    6.40    4.60
   8   5  -7   15.20    5.20
   8   5  -7   13.70    8.20
  -8  -5   7   16.30    4.70
  -8  -5   7   18.00    5.20
  -8  -5   7   13.10    4.40
   7   5  -7   15.20    7.80
   7   5  -7    1.80    4.40
  -7  -5   7    1.20    3.90
  -7  -5   7    7.20    3.60
  -7  -5   7   13.40    4.10
  -6  -5   7   21.40    4.10
  -6  -5   7   19.40    5.60
  -6  -5   7   30.90    5.20
  -5  -5   7   20.40    4.00
  -5  -5   7   22.80    4.60
  -4  -5   7  426.26   15.60
  -4  -5   7  402.56   16.50
   3   5  -7  102.49    7.70
  -3  -5   7  103.69    6.90
  -3  -5   7  108.99    7.80
   2   5  -7    3.80    2.80
   2   5  -7    3.10    3.30
  -2  -5   7    6.10    2.70
  -2  -5   7    7.40    3.20
   1   5  -7   89.69    6.60
   1   5  -7   96.09    7.20
   0   5  -7   16.50    3.40
   0   5  -7   18.00    3.80
  -1   5  -7  198.08    9.90
  -1   5  -7  184.98    9.00
  -2   5  -7  137.49    8.60
  -2   5  -7  151.08    8.40
   5  -5   7   -8.20    6.70
   5  -5   7    4.10    5.60
   6  -5   7   50.69   12.90
   6  -5   7   58.29    8.80
   7  -5   7    0.90   10.00
   7  -5   7   25.30    9.70
   8  -5   7   44.60    9.20
   8  -5   7   43.70   12.60
   8  -5   7   52.19   10.60
   9  -5   7    8.90    6.40
   9  -5   7   13.30    9.00
   9  -5   7    3.00    5.90
  10  -5   7    2.00    8.20
  10  -5   7    3.10    5.10
  11  -5   7   -2.90    6.30
  12   4  -7    3.60    6.50
 -12  -4   7   -3.40    3.70
 -12  -4   7    3.90    4.60
  11   4  -7    6.80    5.70
 -11  -4   7    4.40    3.30
 -11  -4   7   -5.00    4.40
  10   4  -7    7.10    8.00
  10   4  -7   -1.30    3.80
 -10  -4   7   -3.80    4.10
 -10  -4   7    2.40    4.20
   9   4  -7   45.60    7.60
   9   4  -7   64.29   10.90
  -9  -4   7   51.99    8.30
  -9  -4   7   56.09    7.80
   8   4  -7   28.20    8.90
   8   4  -7   40.70    6.60
  -8  -4   7   41.20    5.80
  -8  -4   7   31.10    5.60
   7   4  -7   24.70    5.30
   7   4  -7   24.50    9.00
  -7  -4   7   16.00    4.60
  -7  -4   7   20.80    4.60
   6   4  -7   12.10    4.30
   6   4  -7    7.30    6.90
  -6  -4   7    2.90    3.30
  -5  -4   7    7.00    3.10
  -4  -4   7   81.39    7.30
  -4  -4   7   85.09    6.50
   3   4  -7  244.08   11.10
  -3  -4   7  245.78   10.20
  -3  -4   7  238.78   10.90
   2   4  -7  241.08   10.50
  -2  -4   7  229.58    9.30
  -2  -4   7  241.18   10.40
   1   4  -7  126.69    7.40
   1   4  -7  117.29    6.60
  -1  -4   7  129.89    7.00
  -1  -4   7  118.39    6.40
   0   4  -7    6.40    2.80
   0  -4   7    8.60    2.80
  -1   4  -7   30.50    4.00
  -1   4  -7   29.90    5.00
  -2   4  -7    3.30    3.00
   5  -4   7   -7.00    3.90
   5  -4   7    8.00   10.10
   6  -4   7   44.60    6.00
   6  -4   7   35.30   11.90
   6  -4   7   60.99    9.30
   7  -4   7   11.40   10.10
   8  -4   7   -6.20    7.10
   8  -4   7    1.00    8.90
   9  -4   7   10.70    9.40
   9  -4   7    7.70    5.80
   9  -4   7    9.20    6.30
  10  -4   7    0.80    8.40
  10  -4   7    1.10    5.10
  10  -4   7    0.70    4.50
  11  -4   7   -2.40    6.60
  11  -4   7    0.50    3.90
  12   3  -7    4.60    5.10
 -12  -3   7    2.00    4.20
  11   3  -7   14.50    7.40
 -11  -3   7   14.20    4.20
  10   3  -7    4.70    6.60
  10   3  -7   -2.80    4.20
 -10  -3   7    8.10    4.20
 -10  -3   7    3.80    4.20
   9   3  -7  105.39   12.70
   9   3  -7   90.49    9.60
   9   3  -7  101.69   16.20
  -9  -3   7  120.09   10.50
  -9  -3   7  118.79    9.90
   8   3  -7    1.60    7.70
   8   3  -7    4.10    4.10
   8   3  -7   18.80    6.50
  -8  -3   7   13.50    4.70
  -8  -3   7   10.70    3.90
   7   3  -7   11.00    7.50
   7   3  -7    2.60    4.30
  -5  -3   7   34.20    5.10
  -4  -3   7  272.57   11.10
  -4  -3   7  263.57   11.70
  -3  -3   7  267.27   11.10
  -3  -3   7  262.07   10.20
   2   3  -7   42.20    4.80
  -2  -3   7   34.80    4.40
  -2  -3   7   46.30    4.20
   1   3  -7  101.19    6.20
   1   3  -7  102.29    5.80
  -1  -3   7   95.69    5.50
  -1  -3   7  108.19    6.20
   0   3  -7   26.10    4.20
   0  -3   7   27.20    4.10
  -1   3  -7  516.15   17.40
  -2   3  -7  435.56   15.30
  -3   3  -7    3.40    3.70
  -4   3  -7   11.30    3.90
   5  -3   7    1.10    5.70
   6  -3   7    2.00    7.80
   6  -3   7   10.70    4.20
   7  -3   7   36.50   12.10
   8  -3   7   61.29    9.60
   8  -3   7   69.39   14.10
   9  -3   7   28.00    7.80
   9  -3   7   23.30   11.20
  10  -3   7    8.60    9.10
  10  -3   7    0.50    4.60
  10  -3   7    6.70    5.50
  11  -3   7   -5.00    3.90
  11  -3   7   -4.00    6.60
  12   2  -7   -2.10    6.10
  12   2  -7    3.30    5.30
 -12  -2   7   -1.60    4.20
 -12  -2   7    1.10    3.90
  11   2  -7    7.10    7.40
  11   2  -7    1.90    4.50
  11   2  -7   -0.80    6.50
 -11  -2   7   -6.50    3.60
  10   2  -7    0.40    7.10
  10   2  -7    7.20    4.90
 -10  -2   7   -5.70    4.40
 -10  -2   7   -1.30    5.10
   9   2  -7   29.80    7.50
   9   2  -7   46.40   10.30
  -9  -2   7   28.20    5.70
   8   2  -7    0.10    7.90
   8   2  -7   -0.30    3.70
   8   2  -7   12.00    5.30
   7   2  -7   12.80    7.30
   7   2  -7   17.60    5.60
  -4  -2   7    3.30    3.00
  -3  -2   7    1.00    2.30
  -3  -2   7    1.60    1.90
   2   2  -7  420.36   14.40
  -2  -2   7  418.76   14.30
  -2  -2   7  417.96   13.80
   1   2  -7  317.07   11.40
  -1  -2   7  299.67   10.80
  -1  -2   7  302.57   11.20
   0   2  -7  121.39    6.50
   0   2  -7  121.29    6.50
   0  -2   7  133.49    6.40
  -1   2  -7   -1.20    2.00
   1  -2   7   -1.20    2.20
  -2   2  -7   65.89    6.10
  -3   2  -7    3.40    3.60
  -4   2  -7   45.50    6.80
  -4   2  -7   57.49    6.00
  -5   2  -7    5.90    3.50
   6  -2   7  -17.90   12.90
   6  -2   7    9.50    8.10
  -7   2  -7   -4.40    4.00
   7  -2   7   -5.90    4.10
   7  -2   7   -5.20   10.50
   7  -2   7   -4.40    6.60
  -8   2  -7    1.70    5.90
   8  -2   7    0.20    4.20
   8  -2   7    0.60   10.60
   8  -2   7   10.20    6.30
   9  -2   7   10.60    6.20
   9  -2   7   15.20   13.20
 -10   2  -7    0.80    5.30
 -10   2  -7   -0.70    4.40
  10  -2   7   -9.00    4.70
  10  -2   7    8.00    8.60
 -11   2  -7    3.10    3.50
 -11   2  -7    3.30    5.50
  11  -2   7   -1.20    7.00
  11  -2   7   -2.30    4.10
  13   1  -7   -6.40    3.90
  12   1  -7   -4.00    5.60
  12   1  -7    6.60    5.20
  12   1  -7    0.90    6.30
  11   1  -7    5.40    4.20
  11   1  -7   -2.40    6.30
 -11  -1   7    7.10    4.60
  10   1  -7   -8.30    4.00
  10   1  -7    0.30    7.30
   9   1  -7   -8.40    7.90
   9   1  -7    3.70    5.30
   8   1  -7   28.10    6.50
   8   1  -7   18.70    8.20
   7   1  -7    1.50    5.00
   7   1  -7   -7.10   10.10
  -3  -1   7   42.00    4.00
  -2  -1   7    3.30    1.90
   1   1  -7   35.50    4.10
  -1  -1   7   36.80    4.10
   0   1  -7   22.20    3.60
   0  -1   7   25.60    3.90
  -1   1  -7    6.60    2.20
  -1   1  -7    6.00    2.60
   1  -1   7    5.20    2.50
  -2   1  -7   14.40    3.60
  -2   1  -7    6.90    2.60
  -3   1  -7   14.10    4.10
  -4   1  -7   27.90    4.60
  -4   1  -7   26.10    4.30
   6  -1   7   13.20    5.10
   6  -1   7   25.80   12.00
   6  -1   7   15.30    6.70
  -7   1  -7    5.20    4.20
  -7   1  -7    9.30    5.30
   7  -1   7   16.80    6.50
   7  -1   7   11.50   10.60
  -8   1  -7   67.79    8.40
  -8   1  -7   67.79    9.20
   8  -1   7   50.19    8.20
   8  -1   7   75.19    9.20
  -9   1  -7   -6.40    4.50
  -9   1  -7   12.40    5.70
   9  -1   7   -2.50    9.30
   9  -1   7    1.50    5.80
   9  -1   7   -4.90    4.60
 -10   1  -7   24.70    6.20
 -10   1  -7   13.20    5.20
  10  -1   7   18.70    6.40
  10  -1   7    5.80    9.30
 -11   1  -7   -5.10    5.10
 -11   1  -7   -2.00    3.20
  11  -1   7   -1.10    4.50
  11  -1   7   -3.60    6.90
  13   0  -7   -1.20    4.10
  12   0  -7    6.50    6.50
  12   0  -7   -1.50    3.30
  12   0  -7    1.30    5.80
  11   0  -7    9.20    4.70
  11   0  -7    8.80    7.50
  10   0  -7   -4.90    7.60
  10   0  -7   18.20    8.20
  10   0  -7   -3.30    4.30
   9   0  -7    7.10    5.10
   9   0  -7    2.70    7.10
   8   0  -7    8.00    5.30
   8   0  -7   -7.40    6.50
   7   0  -7   -5.90    8.60
   7   0  -7   -2.00    4.80
   1   0  -7   -0.20    1.90
  -1   0   7   -0.40    2.00
   0   0  -7   -2.00    1.70
   0   0   7    1.40    2.20
  -1   0  -7    2.30    2.00
   1   0   7    0.30    2.30
  -2   0  -7    0.30    2.00
  -2   0  -7    1.40    2.70
   2   0   7    1.40    2.70
  -3   0  -7    1.90    3.30
  -3   0  -7   -0.80    2.60
  -4   0  -7   -4.70    3.20
  -4   0  -7    4.90    3.10
  -5   0  -7   -4.10    3.30
   6   0   7   -7.60    3.90
   6   0   7   -2.90    4.90
   6   0   7   10.90   11.50
  -7   0  -7   -5.40    3.70
  -7   0  -7    0.90    4.80
   7   0   7   -0.40    4.00
   7   0   7    4.40    5.30
  -8   0  -7   -0.30    4.50
  -8   0  -7   -0.20    4.80
   8   0   7   -2.80    3.80
   8   0   7   -7.20   10.60
   8   0   7    6.80    5.70
  -9   0  -7    0.40    5.00
   9   0   7  -11.20    9.70
 -10   0  -7    2.10    3.60
  10   0   7    2.90    5.20
  10   0   7   20.90    9.50
 -11   0  -7   -2.10    3.60
 -11   0  -7   -0.70    5.30
  11   0   7   -3.30    4.40
  13  -1  -7    2.60    4.60
  13  -1  -7    5.40    2.60
  12  -1  -7    2.40    3.40
  12  -1  -7    3.00    5.90
  11  -1  -7   -3.40    7.00
  11  -1  -7   14.80    7.20
  11  -1  -7    5.90    3.90
  10  -1  -7   -5.50    7.20
  10  -1  -7    1.70    7.80
  10  -1  -7    1.80    4.60
   9  -1  -7   -4.00    7.10
   9  -1  -7   -2.60    8.10
   8  -1  -7   26.50    8.80
   8  -1  -7   17.00    5.90
   7  -1  -7    2.20    8.30
  -1   1   7   41.20    3.90
   0  -1  -7   20.80    3.00
   0   1   7   21.50    3.10
   0   1   7   25.10    4.00
  -1  -1  -7    4.50    2.10
   1   1   7    7.30    2.50
   1   1   7    3.70    2.60
  -2  -1  -7   11.60    2.80
  -2  -1  -7   10.10    3.10
   2   1   7   12.30    3.30
  -3  -1  -7    7.70    3.00
  -3  -1  -7    3.60    3.60
  -4  -1  -7   22.90    4.20
  -4  -1  -7   31.20    4.80
  -5  -1  -7    7.60    3.30
  -5  -1  -7    1.40    3.50
  -6  -1  -7   31.60    5.80
   6   1   7   32.00    5.90
  -7  -1  -7   -2.50    4.40
  -7  -1  -7   -2.80    3.80
   7   1   7   21.70   12.00
   7   1   7   -6.40    4.90
   7   1   7    0.60    4.20
  -8  -1  -7   66.39    9.20
  -8  -1  -7   61.99    9.10
   8   1   7   70.09    9.90
   8   1   7   48.10   13.00
  -9  -1  -7   -5.80    4.90
   9   1   7  -10.60   13.70
   9   1   7   -9.00    6.30
   9   1   7   18.20    8.70
 -10  -1  -7   22.00    6.20
 -10  -1  -7   18.00    4.60
  10   1   7    6.50    9.50
  10   1   7   12.60    6.40
 -11  -1  -7    2.00    4.50
  11   1   7   -3.80    4.00
  12  -2  -7    3.20    6.10
  12  -2  -7   -0.20    3.20
  11  -2  -7   -0.80    3.80
  11  -2  -7  -13.30    6.40
  11  -2  -7    2.70    7.00
  10  -2  -7    1.80    7.50
  10  -2  -7   -3.00    7.20
  10  -2  -7    1.10    4.50
   9  -2  -7   44.50    7.60
   9  -2  -7   57.09   10.50
   9  -2  -7   48.20   11.20
   8  -2  -7    0.60    7.60
   8  -2  -7    4.20    5.10
   7  -2  -7   11.60    5.20
   7  -2  -7    3.60    8.70
   3  -2  -7   -0.10    4.20
   2  -2  -7  394.86   16.20
   1  -2  -7  285.17   13.20
   0  -2  -7  111.19    5.50
   0   2   7  127.69    6.20
   0   2   7  125.29    6.20
  -1  -2  -7    2.10    2.00
   1   2   7   -0.30    2.30
  -2  -2  -7   70.19    5.20
  -2  -2  -7   73.09    6.00
   2   2   7   74.29    6.00
   2   2   7   57.19    5.70
  -3  -2  -7    0.60    2.80
  -3  -2  -7    7.30    3.60
   3   2   7   -3.70    2.80
  -4  -2  -7   63.29    6.90
  -4  -2  -7   48.80    6.00
  -5  -2  -7    5.00    3.60
  -5  -2  -7    9.90    3.50
   5   2   7    9.50    5.10
  -6  -2  -7   -4.30    3.90
  -6  -2  -7   -3.80    4.30
  -6  -2  -7   -2.30    2.90
   6   2   7   -2.80    4.60
   6   2   7   -4.20    3.90
   7   2   7   15.70   12.60
   7   2   7    7.30    4.40
  -8  -2  -7    7.30    4.70
  -8  -2  -7    7.60    4.60
   8   2   7   16.00    5.00
   8   2   7    7.60   11.20
  -9  -2  -7    2.80    3.80
  -9  -2  -7   -2.80    4.80
   9   2   7   -2.30    4.00
   9   2   7    5.30    9.50
   9   2   7   -3.70    6.20
 -10  -2  -7   -8.00    5.00
 -10  -2  -7    3.70    3.30
  10   2   7   -5.40    5.20
  10   2   7   -6.50    8.90
  12  -3  -7    6.90    3.50
  12  -3  -7    0.60    6.00
  11  -3  -7    8.40    6.80
  11  -3  -7    5.50    4.20
  10  -3  -7    4.30    7.40
  10  -3  -7   -9.10    6.90
   9  -3  -7  146.69   18.00
   9  -3  -7  121.29   15.10
   9  -3  -7  121.19   12.50
   8  -3  -7  -11.70    6.80
   8  -3  -7    2.30    7.50
   8  -3  -7    0.50    4.80
   7  -3  -7   -1.10    6.90
   7  -3  -7   -3.10    6.80
   7  -3  -7    6.40    4.50
   4  -3  -7  230.48   14.20
   2  -3  -7   39.70    6.10
   1  -3  -7  102.09    8.90
   0   3   7   22.20    3.30
   1   3   7  504.45   16.90
   1   3   7  488.65   16.50
  -2  -3  -7  456.25   15.90
   2   3   7  445.26   16.40
   2   3   7  456.85   16.20
  -3  -3  -7    5.00    3.00
  -3  -3  -7   12.90    3.90
   3   3   7    1.30    3.30
   3   3   7    3.30    3.30
  -4  -3  -7   12.40    4.00
  -4  -3  -7   16.20    3.80
   4   3   7   13.40    4.10
   5   3   7   -0.90    4.50
  -6  -3  -7    0.30    3.50
  -6  -3  -7   -5.20    3.10
  -6  -3  -7   -1.70    4.10
   6   3   7    2.80    4.10
   7   3   7   58.39   13.30
  -8  -3  -7   69.99    9.90
  -8  -3  -7   69.69    9.40
  -8  -3  -7   92.59    8.90
   8   3   7   45.90   13.10
   8   3   7   68.79    9.70
  -9  -3  -7   29.30    6.60
   9   3   7   41.20    8.30
   9   3   7   41.00   10.60
  10   3   7   15.90    6.10
  12  -4  -7  -10.20    8.30
  11  -4  -7   -5.00    3.40
  11  -4  -7    0.10    6.30
  11  -4  -7   -4.10    6.30
  10  -4  -7    0.90    7.80
  10  -4  -7    2.20    7.80
  10  -4  -7    9.50    5.50
   9  -4  -7   54.79   11.80
   9  -4  -7   32.60    8.20
   9  -4  -7   43.50    7.70
   8  -4  -7   26.10    6.40
   8  -4  -7   17.00    8.50
   8  -4  -7   34.60    8.00
   7  -4  -7    6.50    4.90
   7  -4  -7    9.10    7.40
   6  -4  -7    3.40    4.60
   5  -4  -7   -7.30    4.30
   4  -4  -7   67.89   10.60
   3  -4  -7  237.28   14.50
   1  -4  -7  132.19   10.30
   0  -4  -7   12.30    4.70
   0   4   7   12.30    3.00
  -1  -4  -7   24.50    3.90
   1   4   7   29.80    4.70
   1   4   7   32.20    5.30
   2   4   7    1.00    3.10
   2   4   7    6.50    3.20
  -3  -4  -7    0.80    2.60
   3   4   7    0.20    3.10
  -4  -4  -7    7.60    3.10
   4   4   7    7.30    3.50
  -5  -4  -7    1.70    4.50
   5   4   7    5.30    4.70
  -6  -4  -7   55.79    7.00
  -6  -4  -7   51.89    7.90
   6   4   7   57.39    9.00
  -7  -4  -7   12.60    8.10
  -7  -4  -7   10.50    4.50
  -7  -4  -7   -4.50    3.50
   7   4   7   -5.70   11.60
   7   4   7    2.00    4.40
  -8  -4  -7  -18.00    9.30
  -8  -4  -7    4.80    3.80
  -8  -4  -7   -1.60    4.90
  -8  -4  -7   -5.60    5.10
   8   4   7    0.60   11.10
   8   4   7   -3.60    3.80
  -9  -4  -7   18.90    7.30
  -9  -4  -7    3.50    5.50
   9   4   7    9.40    9.10
   9   4   7    0.10    3.90
  10   4   7   -3.50    3.70
  12  -5  -7    8.50    3.40
  12  -5  -7    3.90    5.50
  11  -5  -7    5.50    3.90
  11  -5  -7   -5.10    6.10
  10  -5  -7   11.60    7.00
  10  -5  -7    6.10    8.50
  10  -5  -7    6.60    5.90
   9  -5  -7   13.20    5.30
   9  -5  -7   11.70    8.70
   8  -5  -7    6.20    5.20
   8  -5  -7    6.70    8.50
   7  -5  -7    2.90    7.30
   7  -5  -7    9.60    6.40
   7  -5  -7   14.40    5.10
   6  -5  -7   23.30    7.40
   6  -5  -7   23.90    5.60
   5  -5  -7   25.10    6.60
   4  -5  -7  376.76   19.10
   3  -5  -7   97.99   11.60
   2  -5  -7    3.90    5.10
   1  -5  -7   83.19    9.80
   0  -5  -7   15.90    5.40
   1   5   7  190.58    9.40
   1   5   7  183.88    9.30
  -2  -5  -7  146.09    8.00
   2   5   7  143.69    8.90
   2   5   7  154.18    9.10
  -3  -5  -7    5.10    2.80
   3   5   7   -1.90    2.90
   3   5   7    0.00    2.90
  -4  -5  -7   17.00    3.90
   4   5   7   19.70    4.50
  -5  -5  -7   -0.70    3.10
  -5  -5  -7   -4.20    3.50
  -5  -5  -7    2.40    5.40
   5   5   7   -5.10    4.60
  -6  -5  -7   59.79    7.40
  -6  -5  -7   46.80    8.70
   6   5   7   58.09    9.60
  -7  -5  -7   16.50    5.10
  -7  -5  -7   15.50    5.60
  -7  -5  -7   19.80    4.60
   7   5   7   23.50    6.50
  -8  -5  -7   48.70    7.40
  -8  -5  -7   63.09   10.10
  -8  -5  -7   51.19    7.90
   8   5   7   32.10   14.80
   8   5   7   55.39    9.70
   9   5   7    7.50    4.40
  10   5   7    4.20    4.00
  11   5   7   -0.70    2.90
  12  -6  -7   -2.90    2.70
  12  -6  -7    0.20    5.20
  11  -6  -7    7.50    6.90
  11  -6  -7    9.20    4.10
  10  -6  -7    7.80    6.10
  10  -6  -7    0.00    4.20
  10  -6  -7    6.90    7.60
   9  -6  -7  104.19   12.90
   9  -6  -7   99.89   11.00
   9  -6  -7  117.09   16.80
   8  -6  -7   29.30    9.60
   8  -6  -7   23.90    6.40
   8  -6  -7   28.90    7.50
   7  -6  -7   87.49   11.60
   7  -6  -7   93.69   15.10
   7  -6  -7   94.59   10.60
   6  -6  -7   63.39    8.70
   6  -6  -7   52.79    7.40
   6  -6  -7   51.59    7.90
[truncated: 683,143 more chars]
