# Supplementary material for: Pd8(PDip)6: Cubic, Unsaturated, Zerovalent
Source: Adv Sci (Weinh). 2024 Apr 18;11(25):2400699. doi: 10.1002/advs.202400699 (PMC11220702; doi:10.1002/advs.202400699)
Supplement: Supplementary file 2 — Supporting Information [file ADVS-11-2400699-s001.zip › advs202400699_sup_0002_SuppMat_v2/compound3_Pd2P2Dip2_P3Dipp3.cif]

data_cu_stru5045_0m
_audit_creation_date               2023-04-13
_audit_creation_method
;
Olex2 1.3
(compiled 2020.11.12 svn.r5f609507 for OlexSys, GUI svn.r6226)
;
_shelx_SHELXL_version_number       '2018/3'
_audit_contact_author_address      ?
_audit_contact_author_email        ?
_audit_contact_author_name         ''
_audit_contact_author_phone        ?
_publ_contact_author_id_orcid      ?
_publ_section_references
;
Dolomanov, O.V., Bourhis, L.J., Gildea, R.J, Howard, J.A.K. & Puschmann, H.
 (2009), J. Appl. Cryst. 42, 339-341.

Sheldrick, G.M. (2015). Acta Cryst. C71, 3-8.
;
_chemical_name_common              ?
_chemical_name_systematic          ?
_chemical_formula_moiety           'C70 H95 N2 P5 Pd2'
_chemical_formula_sum              'C70 H95 N2 P5 Pd2'
_chemical_formula_weight           1332.12
_chemical_melting_point            ?
loop_
  _atom_type_symbol
  _atom_type_description
  _atom_type_scat_dispersion_real
  _atom_type_scat_dispersion_imag
  _atom_type_scat_source
 'C' 'C' 0.0181 0.0091 'International Tables Vol C Tables 4.2.6.8 and 6.1.1.4'
 'H' 'H' 0.0000 0.0000 'International Tables Vol C Tables 4.2.6.8 and 6.1.1.4'
 'N' 'N' 0.0311 0.0180 'International Tables Vol C Tables 4.2.6.8 and 6.1.1.4'
 'P' 'P' 0.2955 0.4335 'International Tables Vol C Tables 4.2.6.8 and 6.1.1.4'
 'Pd' 'Pd' 0.1215 3.9337 'International Tables Vol C Tables 4.2.6.8 and 6.1.1.4'

_shelx_space_group_comment
;
The symmetry employed for this shelxl refinement is uniquely defined
by the following loop, which should always be used as a source of
symmetry information in preference to the above space-group names.
They are only intended as comments.
;
_space_group_crystal_system        'monoclinic'
_space_group_IT_number             14
_space_group_name_H-M_alt          'P 1 21/c 1'
_space_group_name_Hall             '-P 2ybc'
loop_
  _space_group_symop_operation_xyz
 'x, y, z'
 '-x, y+1/2, -z+1/2'
 '-x, -y, -z'
 'x, -y-1/2, z-1/2'

_cell_length_a                     16.3306(3)
_cell_length_b                     14.3551(3)
_cell_length_c                     33.8651(6)
_cell_angle_alpha                  90
_cell_angle_beta                   90.4070(10)
_cell_angle_gamma                  90
_cell_volume                       7938.7(3)
_cell_formula_units_Z              4
_cell_measurement_reflns_used      9150
_cell_measurement_temperature      150.00
_cell_measurement_theta_max        66.446
_cell_measurement_theta_min        2.610
_shelx_estimated_absorpt_T_max     0.459
_shelx_estimated_absorpt_T_min     0.365
_exptl_absorpt_coefficient_mu      4.862
_exptl_absorpt_correction_T_max    0.7528
_exptl_absorpt_correction_T_min    0.6299
_exptl_absorpt_correction_type     multi-scan
_exptl_absorpt_process_details
;
SADABS-2016/2 (Bruker,2016/2) was used for absorption correction.
wR2(int) was 0.0971 before and 0.0638 after correction.
The Ratio of minimum to maximum transmission is 0.8367.
The \l/2 correction factor is Not present.
;
_exptl_absorpt_special_details     ?
_exptl_crystal_colour              red
_exptl_crystal_colour_primary      red
_exptl_crystal_density_diffrn      1.115
_exptl_crystal_density_meas        ?
_exptl_crystal_density_method      ?
_exptl_crystal_description         block
_exptl_crystal_F_000               2784
_exptl_crystal_preparation         ?
_exptl_crystal_size_max            0.26
_exptl_crystal_size_mid            0.24
_exptl_crystal_size_min            0.19
_exptl_transmission_factor_max     ?
_exptl_transmission_factor_min     ?
_diffrn_reflns_av_R_equivalents    0.0550
_diffrn_reflns_av_unetI/netI       0.0277
_diffrn_reflns_Laue_measured_fraction_full  0.999
_diffrn_reflns_Laue_measured_fraction_max  0.999
_diffrn_reflns_limit_h_max         19
_diffrn_reflns_limit_h_min         -19
_diffrn_reflns_limit_k_max         17
_diffrn_reflns_limit_k_min         -17
_diffrn_reflns_limit_l_max         40
_diffrn_reflns_limit_l_min         -40
_diffrn_reflns_number              106743
_diffrn_reflns_point_group_measured_fraction_full  0.999
_diffrn_reflns_point_group_measured_fraction_max  0.999
_diffrn_reflns_theta_full          66.649
_diffrn_reflns_theta_max           66.649
_diffrn_reflns_theta_min           2.609
_diffrn_ambient_temperature        150.00
_diffrn_detector_area_resol_mean   ?
_diffrn_measured_fraction_theta_full  0.999
_diffrn_measured_fraction_theta_max  0.999
_diffrn_measurement_device_type    'Bruker D8 Venture'
_diffrn_measurement_method         '\f and \w scans'
_diffrn_radiation_type             CuK\a
_diffrn_radiation_wavelength       1.54178
_diffrn_source                     ?
_diffrn_source_current             1.1
_diffrn_source_power               0.055
_diffrn_source_voltage             50.0
_diffrn_standards_number           0
_reflns_Friedel_coverage           0.000
_reflns_Friedel_fraction_full      .
_reflns_Friedel_fraction_max       .
_reflns_number_gt                  12202
_reflns_number_total               14020
_reflns_special_details
;
 Reflections were merged by SHELXL according to the crystal
 class for the calculation of statistics and refinement.
 
 Structure factors included contributions from the .fab file.
 
 _reflns_Friedel_fraction is defined as the number of unique
 Friedel pairs measured divided by the number that would be
 possible theoretically, ignoring centric projections and
 systematic absences.
;
_reflns_threshold_expression       'I > 2\s(I)'
_computing_cell_refinement         'SAINT V8.40B (Bruker, 2016)'
_computing_data_collection         ?
_computing_data_reduction          'SAINT V8.40B (Bruker, 2016)'
_computing_molecular_graphics      'Olex2 1.3 (Dolomanov et al., 2009)'
_computing_publication_material    'Olex2 1.3 (Dolomanov et al., 2009)'
_computing_structure_refinement    'SHELXL 2018/3 (Sheldrick, 2015)'
_computing_structure_solution      'SHELXT 2018/2 (Sheldrick, 2018)'
_refine_diff_density_max           1.174
_refine_diff_density_min           -0.856
_refine_diff_density_rms           0.052
_refine_ls_extinction_coef         .
_refine_ls_extinction_method       none
_refine_ls_goodness_of_fit_ref     1.044
_refine_ls_hydrogen_treatment      constr
_refine_ls_matrix_type             full
_refine_ls_number_parameters       762
_refine_ls_number_reflns           14020
_refine_ls_number_restraints       43
_refine_ls_R_factor_all            0.0342
_refine_ls_R_factor_gt             0.0278
_refine_ls_restrained_S_all        1.046
_refine_ls_shift/su_max            0.002
_refine_ls_shift/su_mean           0.000
_refine_ls_structure_factor_coef   Fsqd
_refine_ls_weighting_details      
 'w=1/[\s^2^(Fo^2^)+(0.0312P)^2^+4.2629P] where P=(Fo^2^+2Fc^2^)/3'
_refine_ls_weighting_scheme        calc
_refine_ls_wR_factor_gt            0.0659
_refine_ls_wR_factor_ref           0.0684
_refine_special_details            ?
_olex2_refinement_description
;
1. Fixed Uiso
 At 1.2 times of:
  All C(H) groups
 At 1.5 times of:
  All C(H,H,H) groups
2. Restrained distances
 C71-C26 \\sim C31-C26
 with sigma of 0.002
3. Rigid bond restraints
 C33, C73, C32, C72, C31, C71
 with sigma for 1-2 distances of 0.002 and sigma for 1-3 distances of 0.002
4. Uiso/Uaniso restraints and constraints
Uanis(C33) \\sim Ueq, Uanis(C73) \\sim Ueq, Uanis(C32) \\sim Ueq, Uanis(C72)
\\sim Ueq, Uanis(C31) \\sim Ueq, Uanis(C71) \\sim Ueq: with sigma of 0.01 and
sigma for terminal atoms of 0.02
5. Others
 Sof(C31)=Sof(H31)=Sof(C33)=Sof(H33A)=Sof(H33B)=Sof(H33C)=Sof(C32)=Sof(H32A)=
 Sof(H32B)=Sof(H32C)=1-FVAR(1)
 Sof(C73)=Sof(H73A)=Sof(H73B)=Sof(H73C)=Sof(C72)=Sof(H72A)=Sof(H72B)=Sof(H72C)=
 Sof(C71)=Sof(H13)=FVAR(1)
6.a Ternary CH refined with riding coordinates:
 C34(H34), C19(H19), C22(H22), C10(H10), C7(H7), C43(H43), C46(H46), C55(H55),
 C58(H58), C31(H31), C71(H13)
6.b Aromatic/amide H refined with riding coordinates:
 C61(H61), C62(H62), C63(H63), C64(H64), C65(H65), C66(H66), C67(H67),
 C68(H68), C69(H69), C70(H70), C27(H27), C28(H28), C29(H29), C17(H17), C16(H16),
  C15(H15), C5(H5), C4(H4), C3(H3), C39(H39), C40(H40), C41(H41), C53(H53),
 C52(H52), C51(H51)
6.c Idealised Me refined as rotating group:
 C35(H35A,H35B,H35C), C36(H36A,H36B,H36C), C20(H20A,H20B,H20C), C21(H21A,H21B,
 H21C), C23(H23A,H23B,H23C), C24(H24A,H24B,H24C), C11(H11A,H11B,H11C), C12(H12A,
 H12B,H12C), C9(H9A,H9B,H9C), C8(H8A,H8B,H8C), C45(H45A,H45B,H45C), C44(H44A,
 H44B,H44C), C48(H48A,H48B,H48C), C47(H47A,H47B,H47C), C57(H57A,H57B,H57C),
 C56(H56A,H56B,H56C), C60(H60A,H60B,H60C), C59(H59A,H59B,H59C), C73(H73A,H73B,
 H73C), C72(H72A,H72B,H72C), C33(H33A,H33B,H33C), C32(H32A,H32B,H32C)
;
_atom_sites_solution_hydrogens     geom
_atom_sites_solution_primary       ?
_atom_sites_solution_secondary     ?
loop_
  _atom_site_label
  _atom_site_type_symbol
  _atom_site_fract_x
  _atom_site_fract_y
  _atom_site_fract_z
  _atom_site_U_iso_or_equiv
  _atom_site_adp_type
  _atom_site_occupancy
  _atom_site_site_symmetry_order
  _atom_site_calc_flag
  _atom_site_refinement_flags_posn
  _atom_site_refinement_flags_adp
  _atom_site_refinement_flags_occupancy
  _atom_site_disorder_assembly
  _atom_site_disorder_group
 Pd1 Pd 0.78904(2) 0.22494(2) 0.62974(2) 0.02461(5) Uani 1 1 d . . . . .
 Pd2 Pd 0.77035(2) 0.41642(2) 0.66354(2) 0.02426(5) Uani 1 1 d . . . . .
 P1 P 0.70116(3) 0.33994(4) 0.61085(2) 0.02337(12) Uani 1 1 d . . . . .
 P2 P 0.59212(3) 0.25643(4) 0.62562(2) 0.02523(12) Uani 1 1 d . . . . .
 P3 P 0.67352(4) 0.13648(4) 0.61398(2) 0.02818(13) Uani 1 1 d . . . . .
 P4 P 0.89086(3) 0.35617(4) 0.64298(2) 0.02537(12) Uani 1 1 d . . . . .
 P5 P 0.89621(4) 0.41995(4) 0.70053(2) 0.02756(13) Uani 1 1 d . . . . .
 N1 N 0.86154(12) 0.11147(14) 0.65425(6) 0.0340(5) Uani 1 1 d . . . . .
 N2 N 0.67580(12) 0.44385(14) 0.70822(6) 0.0343(5) Uani 1 1 d . . . . .
 C30 C 0.66487(14) 0.07642(17) 0.69717(7) 0.0307(5) Uani 1 1 d . . . . .
 C13 C 0.50086(14) 0.26695(15) 0.59230(7) 0.0284(5) Uani 1 1 d . . . . .
 C14 C 0.49780(15) 0.24895(16) 0.55106(7) 0.0308(5) Uani 1 1 d . . . . .
 C1 C 0.70000(14) 0.38346(15) 0.55926(7) 0.0264(5) Uani 1 1 d . . . . .
 C37 C 0.96286(14) 0.40270(16) 0.60577(7) 0.0288(5) Uani 1 1 d . . . . .
 C61 C 0.85509(18) 0.02581(18) 0.63933(9) 0.0449(7) Uani 1 1 d . . . . .
 H61 H 0.816612 0.015287 0.618642 0.054 Uiso 1 1 calc R U . . .
 C62 C 0.9021(2) -0.0490(2) 0.65264(11) 0.0593(9) Uani 1 1 d . . . . .
 H62 H 0.895809 -0.109214 0.641387 0.071 Uiso 1 1 calc R U . . .
 C63 C 0.9575(2) -0.0333(2) 0.68238(10) 0.0623(9) Uani 1 1 d . . . . .
 H63 H 0.990625 -0.082847 0.692004 0.075 Uiso 1 1 calc R U . . .
 C64 C 0.96511(18) 0.0543(2) 0.69829(9) 0.0513(8) Uani 1 1 d . . . . .
 H64 H 1.003283 0.066207 0.718978 0.062 Uiso 1 1 calc R U . . .
 C65 C 0.91620(15) 0.12463(19) 0.68360(8) 0.0369(6) Uani 1 1 d . . . . .
 H65 H 0.921321 0.185137 0.694711 0.044 Uiso 1 1 calc R U . . .
 C66 C 0.69398(17) 0.43683(19) 0.74702(8) 0.0416(6) Uani 1 1 d . . . . .
 H66 H 0.747601 0.417842 0.754520 0.050 Uiso 1 1 calc R U . . .
 C67 C 0.63797(19) 0.4561(2) 0.77636(9) 0.0508(7) Uani 1 1 d . . . . .
 H67 H 0.653072 0.449352 0.803355 0.061 Uiso 1 1 calc R U . . .
 C68 C 0.5609(2) 0.4847(2) 0.76634(10) 0.0567(8) Uani 1 1 d . . . . .
 H68 H 0.521870 0.499428 0.786046 0.068 Uiso 1 1 calc R U . . .
 C69 C 0.54134(19) 0.4918(2) 0.72661(10) 0.0593(9) Uani 1 1 d . . . . .
 H69 H 0.488140 0.510906 0.718489 0.071 Uiso 1 1 calc R U . . .
 C70 C 0.60036(16) 0.4705(2) 0.69885(9) 0.0433(6) Uani 1 1 d . . . . .
 H70 H 0.586071 0.475302 0.671680 0.052 Uiso 1 1 calc R U . . .
 C25 C 0.65655(14) 0.05435(16) 0.65668(7) 0.0322(5) Uani 1 1 d . . . . .
 C26 C 0.64121(18) -0.03981(18) 0.64609(8) 0.0433(7) Uani 1 1 d D . . . .
 C27 C 0.63740(19) -0.10789(19) 0.67504(9) 0.0491(7) Uani 1 1 d . . . . .
 H27 H 0.626315 -0.170522 0.667688 0.059 Uiso 1 1 calc R U . . .
 C28 C 0.6493(2) -0.0865(2) 0.71384(9) 0.0526(8) Uani 1 1 d . . . . .
 H28 H 0.648707 -0.134299 0.733248 0.063 Uiso 1 1 calc R U . . .
 C29 C 0.66212(17) 0.00482(19) 0.72477(8) 0.0426(6) Uani 1 1 d . . . . .
 H29 H 0.669310 0.019266 0.751951 0.051 Uiso 1 1 calc R U . . .
 C34 C 0.67482(14) 0.17449(17) 0.71318(7) 0.0314(5) Uani 1 1 d . . . . .
 H34 H 0.687721 0.216565 0.690532 0.038 Uiso 1 1 calc R U . . .
 C35 C 0.59433(16) 0.20724(19) 0.73132(8) 0.0400(6) Uani 1 1 d . . . . .
 H35A H 0.550254 0.202130 0.711654 0.060 Uiso 1 1 calc R U . . .
 H35B H 0.599770 0.272287 0.739727 0.060 Uiso 1 1 calc R U . . .
 H35C H 0.581386 0.168301 0.754212 0.060 Uiso 1 1 calc R U . . .
 C36 C 0.74447(16) 0.1826(2) 0.74352(8) 0.0444(7) Uani 1 1 d . . . . .
 H36A H 0.728472 0.151652 0.768076 0.067 Uiso 1 1 calc R U . . .
 H36B H 0.755698 0.248526 0.748817 0.067 Uiso 1 1 calc R U . . .
 H36C H 0.793806 0.152882 0.733081 0.067 Uiso 1 1 calc R U . . .
 C18 C 0.42866(15) 0.29738(17) 0.61148(8) 0.0336(5) Uani 1 1 d . . . . .
 C17 C 0.35745(16) 0.31165(19) 0.58939(8) 0.0412(6) Uani 1 1 d . . . . .
 H17 H 0.309388 0.332804 0.602241 0.049 Uiso 1 1 calc R U . . .
 C16 C 0.35536(17) 0.29568(19) 0.54927(9) 0.0445(7) Uani 1 1 d . . . . .
 H16 H 0.306453 0.306223 0.534581 0.053 Uiso 1 1 calc R U . . .
 C15 C 0.42464(17) 0.26437(18) 0.53069(8) 0.0402(6) Uani 1 1 d . . . . .
 H15 H 0.422579 0.252868 0.503073 0.048 Uiso 1 1 calc R U . . .
 C19 C 0.56802(16) 0.20740(16) 0.52823(7) 0.0335(5) Uani 1 1 d . . . . .
 H19 H 0.619293 0.216639 0.544071 0.040 Uiso 1 1 calc R U . . .
 C20 C 0.55435(19) 0.10266(18) 0.52342(9) 0.0471(7) Uani 1 1 d . . . . .
 H20A H 0.547458 0.074088 0.549464 0.071 Uiso 1 1 calc R U . . .
 H20B H 0.601756 0.074875 0.510313 0.071 Uiso 1 1 calc R U . . .
 H20C H 0.505053 0.091875 0.507388 0.071 Uiso 1 1 calc R U . . .
 C21 C 0.58046(18) 0.2523(2) 0.48775(8) 0.0451(7) Uani 1 1 d . . . . .
 H21A H 0.533080 0.238817 0.470769 0.068 Uiso 1 1 calc R U . . .
 H21B H 0.630064 0.226978 0.475666 0.068 Uiso 1 1 calc R U . . .
 H21C H 0.586204 0.319854 0.490875 0.068 Uiso 1 1 calc R U . . .
 C22 C 0.42271(16) 0.3112(2) 0.65599(8) 0.0452(7) Uani 1 1 d . . . . .
 H22 H 0.479610 0.320341 0.666381 0.054 Uiso 1 1 calc R U . . .
 C23 C 0.3892(3) 0.2230(3) 0.67464(11) 0.0975(16) Uani 1 1 d . . . . .
 H23A H 0.389591 0.229631 0.703439 0.146 Uiso 1 1 calc R U . . .
 H23B H 0.423408 0.169886 0.667143 0.146 Uiso 1 1 calc R U . . .
 H23C H 0.332949 0.212626 0.665362 0.146 Uiso 1 1 calc R U . . .
 C24 C 0.3732(3) 0.3965(4) 0.66744(12) 0.1078(19) Uani 1 1 d . . . . .
 H24A H 0.392792 0.450753 0.652675 0.162 Uiso 1 1 calc R U . . .
 H24B H 0.379561 0.408074 0.695817 0.162 Uiso 1 1 calc R U . . .
 H24C H 0.315245 0.385831 0.661211 0.162 Uiso 1 1 calc R U . . .
 C6 C 0.64339(14) 0.45647(16) 0.55170(7) 0.0302(5) Uani 1 1 d . . . . .
 C10 C 0.58649(15) 0.49498(16) 0.58300(8) 0.0325(5) Uani 1 1 d . . . . .
 H10 H 0.582725 0.447573 0.604552 0.039 Uiso 1 1 calc R U . . .
 C11 C 0.49922(16) 0.51293(19) 0.56743(9) 0.0433(7) Uani 1 1 d . . . . .
 H11A H 0.500281 0.563596 0.548040 0.065 Uiso 1 1 calc R U . . .
 H11B H 0.463735 0.530381 0.589440 0.065 Uiso 1 1 calc R U . . .
 H11C H 0.478020 0.456258 0.554869 0.065 Uiso 1 1 calc R U . . .
 C12 C 0.62278(18) 0.58453(18) 0.60112(9) 0.0450(7) Uani 1 1 d . . . . .
 H12A H 0.675767 0.570389 0.613489 0.068 Uiso 1 1 calc R U . . .
 H12B H 0.585304 0.609008 0.621069 0.068 Uiso 1 1 calc R U . . .
 H12C H 0.630338 0.631129 0.580313 0.068 Uiso 1 1 calc R U . . .
 C5 C 0.64274(16) 0.49911(17) 0.51467(8) 0.0373(6) Uani 1 1 d . . . . .
 H5 H 0.605824 0.548986 0.509731 0.045 Uiso 1 1 calc R U . . .
 C4 C 0.69417(17) 0.47059(18) 0.48532(8) 0.0404(6) Uani 1 1 d . . . . .
 H4 H 0.692053 0.499852 0.460170 0.049 Uiso 1 1 calc R U . . .
 C3 C 0.74884(16) 0.39966(18) 0.49224(7) 0.0376(6) Uani 1 1 d . . . . .
 H3 H 0.783830 0.380117 0.471533 0.045 Uiso 1 1 calc R U . . .
 C2 C 0.75438(15) 0.35534(16) 0.52904(7) 0.0314(5) Uani 1 1 d . . . . .
 C7 C 0.82005(15) 0.28130(17) 0.53357(7) 0.0325(5) Uani 1 1 d . . . . .
 H7 H 0.832419 0.274748 0.562397 0.039 Uiso 1 1 calc R U . . .
 C9 C 0.89991(16) 0.3078(2) 0.51292(8) 0.0430(6) Uani 1 1 d . . . . .
 H9A H 0.891841 0.305086 0.484242 0.065 Uiso 1 1 calc R U . . .
 H9B H 0.943246 0.264211 0.520729 0.065 Uiso 1 1 calc R U . . .
 H9C H 0.915718 0.371204 0.520588 0.065 Uiso 1 1 calc R U . . .
 C8 C 0.79227(18) 0.18594(18) 0.51833(9) 0.0444(7) Uani 1 1 d . . . . .
 H8A H 0.744570 0.165072 0.533335 0.067 Uiso 1 1 calc R U . . .
 H8B H 0.836913 0.140913 0.521592 0.067 Uiso 1 1 calc R U . . .
 H8C H 0.777534 0.190777 0.490300 0.067 Uiso 1 1 calc R U . . .
 C38 C 1.02665(15) 0.33990(17) 0.59536(8) 0.0351(6) Uani 1 1 d . . . . .
 C43 C 1.03810(16) 0.24489(19) 0.61488(8) 0.0399(6) Uani 1 1 d . . . . .
 H43 H 1.003332 0.244312 0.639069 0.048 Uiso 1 1 calc R U . . .
 C45 C 1.12674(18) 0.2263(2) 0.62840(10) 0.0538(8) Uani 1 1 d . . . . .
 H45A H 1.130029 0.164801 0.640884 0.081 Uiso 1 1 calc R U . . .
 H45B H 1.143606 0.274141 0.647420 0.081 Uiso 1 1 calc R U . . .
 H45C H 1.163045 0.228057 0.605491 0.081 Uiso 1 1 calc R U . . .
 C44 C 1.00785(19) 0.1659(2) 0.58829(9) 0.0497(7) Uani 1 1 d . . . . .
 H44A H 1.037998 0.167001 0.563375 0.075 Uiso 1 1 calc R U . . .
 H44B H 0.949247 0.173997 0.582890 0.075 Uiso 1 1 calc R U . . .
 H44C H 1.016909 0.106068 0.601547 0.075 Uiso 1 1 calc R U . . .
 C39 C 1.08140(16) 0.3663(2) 0.56603(8) 0.0422(6) Uani 1 1 d . . . . .
 H39 H 1.124012 0.324814 0.558754 0.051 Uiso 1 1 calc R U . . .
 C40 C 1.07515(17) 0.4509(2) 0.54743(8) 0.0453(7) Uani 1 1 d . . . . .
 H40 H 1.112524 0.467126 0.527187 0.054 Uiso 1 1 calc R U . . .
 C41 C 1.01454(17) 0.51223(19) 0.55820(8) 0.0421(6) Uani 1 1 d . . . . .
 H41 H 1.011202 0.570874 0.545292 0.050 Uiso 1 1 calc R U . . .
 C42 C 0.95766(15) 0.49101(17) 0.58755(7) 0.0340(6) Uani 1 1 d . . . . .
 C46 C 0.89552(16) 0.56584(16) 0.59764(8) 0.0364(6) Uani 1 1 d . . . . .
 H46 H 0.861694 0.542997 0.620156 0.044 Uiso 1 1 calc R U . . .
 C48 C 0.83845(17) 0.58575(18) 0.56281(9) 0.0435(7) Uani 1 1 d . . . . .
 H48A H 0.870329 0.610098 0.540679 0.065 Uiso 1 1 calc R U . . .
 H48B H 0.797406 0.631885 0.570618 0.065 Uiso 1 1 calc R U . . .
 H48C H 0.810953 0.528051 0.554752 0.065 Uiso 1 1 calc R U . . .
 C47 C 0.93737(19) 0.65737(19) 0.61033(9) 0.0486(7) Uani 1 1 d . . . . .
 H47A H 0.976152 0.644761 0.631893 0.073 Uiso 1 1 calc R U . . .
 H47B H 0.895825 0.701664 0.619332 0.073 Uiso 1 1 calc R U . . .
 H47C H 0.966752 0.683904 0.587846 0.073 Uiso 1 1 calc R U . . .
 C49 C 0.95020(14) 0.53468(16) 0.70009(7) 0.0315(5) Uani 1 1 d . . . . .
 C54 C 0.90733(15) 0.61593(17) 0.71219(8) 0.0370(6) Uani 1 1 d . . . . .
 C55 C 0.81622(16) 0.61752(18) 0.72049(9) 0.0462(7) Uani 1 1 d . . . . .
 H55 H 0.794535 0.553923 0.714424 0.055 Uiso 1 1 calc R U . . .
 C57 C 0.7700(2) 0.6856(3) 0.69439(13) 0.0776(11) Uani 1 1 d . . . . .
 H57A H 0.787637 0.749235 0.700541 0.116 Uiso 1 1 calc R U . . .
 H57B H 0.711144 0.679603 0.699122 0.116 Uiso 1 1 calc R U . . .
 H57C H 0.781470 0.671892 0.666616 0.116 Uiso 1 1 calc R U . . .
 C56 C 0.8007(2) 0.6358(3) 0.76425(11) 0.0732(11) Uani 1 1 d . . . . .
 H56A H 0.827120 0.586975 0.780087 0.110 Uiso 1 1 calc R U . . .
 H56B H 0.741673 0.635441 0.769149 0.110 Uiso 1 1 calc R U . . .
 H56C H 0.823508 0.696564 0.771580 0.110 Uiso 1 1 calc R U . . .
 C53 C 0.95020(18) 0.69872(18) 0.71791(9) 0.0447(7) Uani 1 1 d . . . . .
 H53 H 0.920953 0.752885 0.725608 0.054 Uiso 1 1 calc R U . . .
 C52 C 1.03366(17) 0.70468(18) 0.71276(9) 0.0463(7) Uani 1 1 d . . . . .
 H52 H 1.061801 0.761717 0.717130 0.056 Uiso 1 1 calc R U . . .
 C51 C 1.07540(16) 0.62586(19) 0.70111(8) 0.0426(6) Uani 1 1 d . . . . .
 H51 H 1.132872 0.629620 0.697274 0.051 Uiso 1 1 calc R U . . .
 C50 C 1.03601(15) 0.54079(17) 0.69478(7) 0.0331(5) Uani 1 1 d . . . . .
 C58 C 1.08946(15) 0.45764(18) 0.68380(8) 0.0372(6) Uani 1 1 d . . . . .
 H58 H 1.052923 0.407710 0.673014 0.045 Uiso 1 1 calc R U . . .
 C60 C 1.15139(17) 0.4833(2) 0.65175(10) 0.0523(8) Uani 1 1 d . . . . .
 H60A H 1.122934 0.514491 0.629868 0.078 Uiso 1 1 calc R U . . .
 H60B H 1.177903 0.426622 0.642024 0.078 Uiso 1 1 calc R U . . .
 H60C H 1.192902 0.525255 0.662879 0.078 Uiso 1 1 calc R U . . .
 C59 C 1.13257(19) 0.4193(2) 0.72025(9) 0.0517(7) Uani 1 1 d . . . . .
 H59A H 1.166216 0.468292 0.732309 0.078 Uiso 1 1 calc R U . . .
 H59B H 1.167597 0.366895 0.712685 0.078 Uiso 1 1 calc R U . . .
 H59C H 1.091696 0.397922 0.739268 0.078 Uiso 1 1 calc R U . . .
 C73 C 0.6342(10) -0.1600(6) 0.5928(3) 0.072(4) Uani 0.429(12) 1 d . U P A 1
 H73A H 0.691148 -0.167728 0.601499 0.108 Uiso 0.429(12) 1 calc R U P A 1
 H73B H 0.630960 -0.165291 0.564014 0.108 Uiso 0.429(12) 1 calc R U P A 1
 H73C H 0.600248 -0.208463 0.604883 0.108 Uiso 0.429(12) 1 calc R U P A 1
 C72 C 0.5108(6) -0.0579(8) 0.6037(3) 0.061(3) Uani 0.429(12) 1 d . U P A 1
 H72A H 0.486862 -0.103150 0.621988 0.092 Uiso 0.429(12) 1 calc R U P A 1
 H72B H 0.491540 -0.070991 0.576813 0.092 Uiso 0.429(12) 1 calc R U P A 1
 H72C H 0.494096 0.005130 0.611325 0.092 Uiso 0.429(12) 1 calc R U P A 1
 C31 C 0.6417(6) -0.0754(6) 0.60285(14) 0.064(2) Uani 0.571(12) 1 d D U P A 2
 H31 H 0.654272 -0.021257 0.585342 0.077 Uiso 0.571(12) 1 calc R U P A 2
 C33 C 0.7033(9) -0.1546(5) 0.5931(2) 0.090(3) Uani 0.571(12) 1 d . U P A 2
 H33A H 0.691616 -0.209128 0.609475 0.135 Uiso 0.571(12) 1 calc R U P A 2
 H33B H 0.759263 -0.133016 0.598387 0.135 Uiso 0.571(12) 1 calc R U P A 2
 H33C H 0.697957 -0.171510 0.565117 0.135 Uiso 0.571(12) 1 calc R U P A 2
 C32 C 0.5564(8) -0.1075(8) 0.5934(4) 0.115(4) Uani 0.571(12) 1 d . U P A 2
 H32A H 0.553845 -0.129187 0.565968 0.172 Uiso 0.571(12) 1 calc R U P A 2
 H32B H 0.518132 -0.055574 0.596876 0.172 Uiso 0.571(12) 1 calc R U P A 2
 H32C H 0.541469 -0.158565 0.611119 0.172 Uiso 0.571(12) 1 calc R U P A 2
 C71 C 0.6035(6) -0.0652(5) 0.60534(18) 0.034(2) Uani 0.429(12) 1 d D U P A 1
 H13 H 0.625338 -0.019206 0.585890 0.041 Uiso 0.429(12) 1 calc R U P A 1

loop_
  _atom_site_aniso_label
  _atom_site_aniso_U_11
  _atom_site_aniso_U_22
  _atom_site_aniso_U_33
  _atom_site_aniso_U_23
  _atom_site_aniso_U_13
  _atom_site_aniso_U_12
 Pd1 0.02539(9) 0.02392(8) 0.02451(9) 0.00133(6) -0.00009(6) 0.00062(6)
 Pd2 0.02255(9) 0.02316(8) 0.02703(9) -0.00302(6) -0.00232(6) -0.00106(6)
 P1 0.0241(3) 0.0223(3) 0.0237(3) 0.0010(2) -0.0033(2) -0.0030(2)
 P2 0.0251(3) 0.0262(3) 0.0243(3) 0.0019(2) -0.0032(2) -0.0047(2)
 P3 0.0360(3) 0.0227(3) 0.0258(3) 0.0017(2) -0.0042(2) -0.0039(2)
 P4 0.0246(3) 0.0255(3) 0.0260(3) -0.0012(2) 0.0014(2) -0.0026(2)
 P5 0.0258(3) 0.0274(3) 0.0293(3) -0.0039(2) -0.0034(2) -0.0013(2)
 N1 0.0354(11) 0.0314(10) 0.0353(12) 0.0040(9) 0.0045(9) 0.0047(9)
 N2 0.0312(11) 0.0360(11) 0.0358(12) -0.0074(9) 0.0019(9) -0.0023(9)
 C30 0.0232(11) 0.0367(13) 0.0322(13) 0.0096(10) 0.0015(10) -0.0001(10)
 C13 0.0315(12) 0.0240(11) 0.0295(13) 0.0049(10) -0.0064(10) -0.0053(9)
 C14 0.0368(13) 0.0254(11) 0.0301(13) 0.0027(10) -0.0081(10) -0.0096(10)
 C1 0.0289(12) 0.0253(11) 0.0248(12) 0.0028(9) -0.0040(9) -0.0072(9)
 C37 0.0277(12) 0.0320(12) 0.0268(12) -0.0015(10) 0.0026(10) -0.0066(10)
 C61 0.0528(17) 0.0338(14) 0.0481(17) 0.0005(12) 0.0025(13) 0.0044(12)
 C62 0.072(2) 0.0358(15) 0.070(2) 0.0038(15) 0.0116(18) 0.0151(15)
 C63 0.069(2) 0.0528(19) 0.065(2) 0.0214(17) 0.0064(18) 0.0264(17)
 C64 0.0474(17) 0.0577(18) 0.0489(18) 0.0172(15) -0.0002(14) 0.0166(14)
 C65 0.0351(14) 0.0413(14) 0.0343(14) 0.0068(11) 0.0028(11) 0.0053(11)
 C66 0.0383(15) 0.0464(15) 0.0401(16) -0.0052(12) 0.0005(12) -0.0018(12)
 C67 0.0542(18) 0.0608(18) 0.0375(16) -0.0095(14) 0.0079(14) -0.0066(15)
 C68 0.0496(18) 0.069(2) 0.052(2) -0.0199(16) 0.0144(15) 0.0001(16)
 C69 0.0399(17) 0.079(2) 0.059(2) -0.0143(17) 0.0076(15) 0.0116(16)
 C70 0.0335(14) 0.0542(17) 0.0421(16) -0.0083(13) -0.0001(12) 0.0058(12)
 C25 0.0291(12) 0.0305(12) 0.0371(14) 0.0083(11) -0.0031(10) -0.0054(10)
 C26 0.0567(17) 0.0295(13) 0.0434(16) 0.0060(12) -0.0105(13) -0.0081(12)
 C27 0.0593(19) 0.0282(13) 0.060(2) 0.0097(13) -0.0014(15) -0.0046(13)
 C28 0.066(2) 0.0422(16) 0.0503(19) 0.0228(14) 0.0061(15) 0.0036(14)
 C29 0.0478(16) 0.0446(15) 0.0354(15) 0.0128(12) 0.0037(12) 0.0047(13)
 C34 0.0310(13) 0.0374(13) 0.0258(12) 0.0057(10) -0.0016(10) -0.0021(10)
 C35 0.0365(14) 0.0460(15) 0.0375(15) 0.0036(12) 0.0029(11) 0.0021(12)
 C36 0.0344(14) 0.0633(18) 0.0353(15) 0.0020(13) -0.0039(12) 0.0013(13)
 C18 0.0276(12) 0.0324(12) 0.0408(15) 0.0038(11) -0.0033(11) -0.0036(10)
 C17 0.0293(13) 0.0445(15) 0.0499(17) 0.0056(13) -0.0051(12) -0.0028(11)
 C16 0.0372(15) 0.0477(15) 0.0485(17) 0.0055(13) -0.0187(13) -0.0048(12)
 C15 0.0445(16) 0.0418(14) 0.0339(14) 0.0021(12) -0.0140(12) -0.0082(12)
 C19 0.0417(14) 0.0320(12) 0.0267(13) -0.0016(10) -0.0074(11) -0.0096(11)
 C20 0.0610(19) 0.0360(14) 0.0441(17) -0.0075(12) -0.0043(14) -0.0045(13)
 C21 0.0509(17) 0.0547(17) 0.0297(14) 0.0032(12) -0.0104(12) -0.0144(14)
 C22 0.0269(13) 0.0711(19) 0.0375(15) 0.0005(14) -0.0008(11) 0.0059(13)
 C23 0.086(3) 0.154(4) 0.052(2) 0.030(3) -0.006(2) -0.064(3)
 C24 0.098(3) 0.163(5) 0.062(3) -0.044(3) -0.022(2) 0.081(3)
 C6 0.0304(12) 0.0277(11) 0.0323(13) 0.0026(10) -0.0088(10) -0.0067(10)
 C10 0.0337(13) 0.0267(12) 0.0370(14) 0.0016(10) -0.0085(11) 0.0002(10)
 C11 0.0364(14) 0.0414(15) 0.0520(17) 0.0073(13) -0.0098(13) 0.0046(12)
 C12 0.0481(16) 0.0323(13) 0.0546(18) -0.0066(13) -0.0057(14) -0.0019(12)
 C5 0.0431(15) 0.0326(13) 0.0362(15) 0.0063(11) -0.0109(12) -0.0064(11)
 C4 0.0507(16) 0.0421(14) 0.0283(14) 0.0105(11) -0.0075(12) -0.0103(13)
 C3 0.0430(15) 0.0414(14) 0.0284(13) 0.0024(11) 0.0001(11) -0.0093(12)
 C2 0.0339(13) 0.0314(12) 0.0289(13) 0.0011(10) -0.0034(10) -0.0094(10)
 C7 0.0362(13) 0.0359(13) 0.0255(12) -0.0014(10) 0.0032(10) -0.0024(11)
 C9 0.0404(15) 0.0540(16) 0.0348(15) -0.0012(13) 0.0073(12) -0.0031(13)
 C8 0.0488(16) 0.0369(14) 0.0477(17) -0.0024(13) 0.0060(13) -0.0018(12)
 C38 0.0313(13) 0.0373(13) 0.0369(14) -0.0033(11) 0.0038(11) -0.0027(11)
 C43 0.0325(14) 0.0437(15) 0.0437(16) -0.0008(12) 0.0098(12) 0.0064(11)
 C45 0.0443(17) 0.0503(17) 0.067(2) -0.0016(15) 0.0033(15) 0.0110(14)
 C44 0.0512(17) 0.0413(15) 0.0566(19) 0.0003(14) 0.0074(14) 0.0000(13)
 C39 0.0333(14) 0.0527(16) 0.0406(15) -0.0047(13) 0.0084(12) -0.0004(12)
 C40 0.0401(15) 0.0572(17) 0.0388(16) 0.0015(13) 0.0125(12) -0.0121(14)
 C41 0.0441(16) 0.0434(15) 0.0387(15) 0.0066(12) 0.0043(12) -0.0139(13)
 C42 0.0333(13) 0.0384(13) 0.0304(13) 0.0014(11) -0.0004(11) -0.0074(11)
 C46 0.0424(15) 0.0283(12) 0.0385(15) 0.0051(11) 0.0050(12) -0.0039(11)
 C48 0.0434(15) 0.0347(14) 0.0522(17) 0.0019(12) -0.0077(13) -0.0070(12)
 C47 0.0624(19) 0.0346(14) 0.0486(17) 0.0002(13) -0.0079(14) -0.0048(13)
 C49 0.0316(13) 0.0287(12) 0.0339(13) -0.0028(10) -0.0076(10) -0.0034(10)
 C54 0.0352(14) 0.0293(12) 0.0463(16) -0.0063(11) -0.0071(12) 0.0004(11)
 C55 0.0361(14) 0.0313(13) 0.071(2) -0.0167(13) -0.0005(14) 0.0020(11)
 C57 0.0455(19) 0.067(2) 0.120(3) -0.003(2) -0.011(2) 0.0178(17)
 C56 0.064(2) 0.072(2) 0.084(3) -0.030(2) 0.021(2) -0.0147(19)
 C53 0.0492(17) 0.0286(13) 0.0562(18) -0.0088(12) -0.0108(14) 0.0000(12)
 C52 0.0481(17) 0.0322(14) 0.0583(19) -0.0054(13) -0.0145(14) -0.0114(12)
 C51 0.0335(14) 0.0433(15) 0.0508(17) 0.0008(13) -0.0105(12) -0.0087(12)
 C50 0.0299(13) 0.0335(12) 0.0358(14) 0.0007(11) -0.0070(10) -0.0045(10)
 C58 0.0281(13) 0.0353(13) 0.0481(16) -0.0026(12) -0.0029(11) -0.0039(11)
 C60 0.0348(15) 0.0562(18) 0.066(2) -0.0011(15) 0.0052(14) -0.0033(13)
 C59 0.0509(17) 0.0442(16) 0.060(2) 0.0026(14) -0.0087(15) 0.0093(13)
 C73 0.134(9) 0.032(4) 0.051(5) -0.010(3) 0.002(6) 0.015(4)
 C72 0.049(4) 0.078(6) 0.056(5) 0.011(4) -0.015(4) -0.019(4)
 C31 0.088(5) 0.039(3) 0.063(4) 0.013(3) -0.027(4) -0.017(3)
 C33 0.153(8) 0.046(3) 0.071(5) -0.019(3) 0.001(6) -0.003(4)
 C32 0.123(6) 0.086(7) 0.134(8) 0.031(6) -0.084(6) -0.046(5)
 C71 0.049(4) 0.017(3) 0.036(4) -0.001(2) -0.011(3) -0.010(3)

_geom_special_details
;
 All esds (except the esd in the dihedral angle between two l.s. planes)
 are estimated using the full covariance matrix.  The cell esds are taken
 into account individually in the estimation of esds in distances, angles
 and torsion angles; correlations between esds in cell parameters are only
 used when they are defined by crystal symmetry.  An approximate (isotropic)
 treatment of cell esds is used for estimating esds involving l.s. planes.
;
loop_
  _geom_bond_atom_site_label_1
  _geom_bond_atom_site_label_2
  _geom_bond_distance
  _geom_bond_site_symmetry_2
  _geom_bond_publ_flag
 Pd1 Pd2 2.9939(2) . ?
 Pd1 P1 2.2762(6) . ?
 Pd1 P3 2.3329(6) . ?
 Pd1 P4 2.5503(6) . ?
 Pd1 N1 2.175(2) . ?
 Pd2 P1 2.3743(6) . ?
 Pd2 P4 2.2640(6) . ?
 Pd2 P5 2.4001(6) . ?
 Pd2 N2 2.205(2) . ?
 P1 P2 2.2069(8) . ?
 P1 C1 1.855(2) . ?
 P2 P3 2.2124(8) . ?
 P2 C13 1.869(2) . ?
 P3 C25 1.888(2) . ?
 P4 P5 2.1546(8) . ?
 P4 C37 1.854(2) . ?
 P5 C49 1.868(2) . ?
 N1 C61 1.333(3) . ?
 N1 C65 1.345(3) . ?
 N2 C66 1.349(3) . ?
 N2 C70 1.326(3) . ?
 C30 C25 1.413(4) . ?
 C30 C29 1.390(3) . ?
 C30 C34 1.517(3) . ?
 C13 C14 1.421(3) . ?
 C13 C18 1.419(3) . ?
 C14 C15 1.393(3) . ?
 C14 C19 1.510(4) . ?
 C1 C6 1.420(3) . ?
 C1 C2 1.418(3) . ?
 C37 C38 1.424(3) . ?
 C37 C42 1.412(3) . ?
 C61 H61 0.9500 . ?
 C61 C62 1.393(4) . ?
 C62 H62 0.9500 . ?
 C62 C63 1.368(5) . ?
 C63 H63 0.9500 . ?
 C63 C64 1.374(5) . ?
 C64 H64 0.9500 . ?
 C64 C65 1.378(4) . ?
 C65 H65 0.9500 . ?
 C66 H66 0.9500 . ?
 C66 C67 1.383(4) . ?
 C67 H67 0.9500 . ?
 C67 C68 1.364(4) . ?
 C68 H68 0.9500 . ?
 C68 C69 1.385(5) . ?
 C69 H69 0.9500 . ?
 C69 C70 1.385(4) . ?
 C70 H70 0.9500 . ?
 C25 C26 1.420(3) . ?
 C26 C27 1.386(4) . ?
 C26 C31 1.551(5) . ?
 C26 C71 1.550(5) . ?
 C27 H27 0.9500 . ?
 C27 C28 1.362(4) . ?
 C28 H28 0.9500 . ?
 C28 C29 1.378(4) . ?
 C29 H29 0.9500 . ?
 C34 H34 1.0000 . ?
 C34 C35 1.529(3) . ?
 C34 C36 1.532(3) . ?
 C35 H35A 0.9800 . ?
 C35 H35B 0.9800 . ?
 C35 H35C 0.9800 . ?
 C36 H36A 0.9800 . ?
 C36 H36B 0.9800 . ?
 C36 H36C 0.9800 . ?
 C18 C17 1.393(3) . ?
 C18 C22 1.524(4) . ?
 C17 H17 0.9500 . ?
 C17 C16 1.378(4) . ?
 C16 H16 0.9500 . ?
 C16 C15 1.374(4) . ?
 C15 H15 0.9500 . ?
 C19 H19 1.0000 . ?
 C19 C20 1.529(3) . ?
 C19 C21 1.530(3) . ?
 C20 H20A 0.9800 . ?
 C20 H20B 0.9800 . ?
 C20 H20C 0.9800 . ?
 C21 H21A 0.9800 . ?
 C21 H21B 0.9800 . ?
 C21 H21C 0.9800 . ?
 C22 H22 1.0000 . ?
 C22 C23 1.519(5) . ?
 C22 C24 1.520(5) . ?
 C23 H23A 0.9800 . ?
 C23 H23B 0.9800 . ?
 C23 H23C 0.9800 . ?
 C24 H24A 0.9800 . ?
 C24 H24B 0.9800 . ?
 C24 H24C 0.9800 . ?
 C6 C10 1.519(4) . ?
 C6 C5 1.396(3) . ?
 C10 H10 1.0000 . ?
 C10 C11 1.538(3) . ?
 C10 C12 1.541(3) . ?
 C11 H11A 0.9800 . ?
 C11 H11B 0.9800 . ?
 C11 H11C 0.9800 . ?
 C12 H12A 0.9800 . ?
 C12 H12B 0.9800 . ?
 C12 H12C 0.9800 . ?
 C5 H5 0.9500 . ?
 C5 C4 1.369(4) . ?
 C4 H4 0.9500 . ?
 C4 C3 1.373(4) . ?
 C3 H3 0.9500 . ?
 C3 C2 1.402(3) . ?
 C2 C7 1.517(3) . ?
 C7 H7 1.0000 . ?
 C7 C9 1.532(3) . ?
 C7 C8 1.531(3) . ?
 C9 H9A 0.9800 . ?
 C9 H9B 0.9800 . ?
 C9 H9C 0.9800 . ?
 C8 H8A 0.9800 . ?
 C8 H8B 0.9800 . ?
 C8 H8C 0.9800 . ?
 C38 C43 1.527(4) . ?
 C38 C39 1.394(4) . ?
 C43 H43 1.0000 . ?
 C43 C45 1.538(4) . ?
 C43 C44 1.528(4) . ?
 C45 H45A 0.9800 . ?
 C45 H45B 0.9800 . ?
 C45 H45C 0.9800 . ?
 C44 H44A 0.9800 . ?
 C44 H44B 0.9800 . ?
 C44 H44C 0.9800 . ?
 C39 H39 0.9500 . ?
 C39 C40 1.371(4) . ?
 C40 H40 0.9500 . ?
 C40 C41 1.376(4) . ?
 C41 H41 0.9500 . ?
 C41 C42 1.399(4) . ?
 C42 C46 1.518(4) . ?
 C46 H46 1.0000 . ?
 C46 C48 1.525(4) . ?
 C46 C47 1.541(4) . ?
 C48 H48A 0.9800 . ?
 C48 H48B 0.9800 . ?
 C48 H48C 0.9800 . ?
 C47 H47A 0.9800 . ?
 C47 H47B 0.9800 . ?
 C47 H47C 0.9800 . ?
 C49 C54 1.422(3) . ?
 C49 C50 1.417(3) . ?
 C54 C55 1.516(4) . ?
 C54 C53 1.392(4) . ?
 C55 H55 1.0000 . ?
 C55 C57 1.515(4) . ?
 C55 C56 1.528(5) . ?
 C57 H57A 0.9800 . ?
 C57 H57B 0.9800 . ?
 C57 H57C 0.9800 . ?
 C56 H56A 0.9800 . ?
 C56 H56B 0.9800 . ?
 C56 H56C 0.9800 . ?
 C53 H53 0.9500 . ?
 C53 C52 1.378(4) . ?
 C52 H52 0.9500 . ?
 C52 C51 1.380(4) . ?
 C51 H51 0.9500 . ?
 C51 C50 1.396(3) . ?
 C50 C58 1.526(4) . ?
 C58 H58 1.0000 . ?
 C58 C60 1.534(4) . ?
 C58 C59 1.520(4) . ?
 C60 H60A 0.9800 . ?
 C60 H60B 0.9800 . ?
 C60 H60C 0.9800 . ?
 C59 H59A 0.9800 . ?
 C59 H59B 0.9800 . ?
 C59 H59C 0.9800 . ?
 C73 H73A 0.9800 . ?
 C73 H73B 0.9800 . ?
 C73 H73C 0.9800 . ?
 C73 C71 1.511(10) . ?
 C72 H72A 0.9800 . ?
 C72 H72B 0.9800 . ?
 C72 H72C 0.9800 . ?
 C72 C71 1.519(11) . ?
 C31 H31 1.0000 . ?
 C31 C33 1.555(10) . ?
 C31 C32 1.500(10) . ?
 C33 H33A 0.9800 . ?
 C33 H33B 0.9800 . ?
 C33 H33C 0.9800 . ?
 C32 H32A 0.9800 . ?
 C32 H32B 0.9800 . ?
 C32 H32C 0.9800 . ?
 C71 H13 1.0000 . ?

loop_
  _geom_angle_atom_site_label_1
  _geom_angle_atom_site_label_2
  _geom_angle_atom_site_label_3
  _geom_angle
  _geom_angle_site_symmetry_1
  _geom_angle_site_symmetry_3
  _geom_angle_publ_flag
 P1 Pd1 Pd2 51.378(14) . . ?
 P1 Pd1 P3 79.82(2) . . ?
 P1 Pd1 P4 85.565(19) . . ?
 P3 Pd1 Pd2 120.182(16) . . ?
 P3 Pd1 P4 165.35(2) . . ?
 P4 Pd1 Pd2 47.371(13) . . ?
 N1 Pd1 Pd2 126.76(6) . . ?
 N1 Pd1 P1 172.27(6) . . ?
 N1 Pd1 P3 96.71(6) . . ?
 N1 Pd1 P4 97.68(6) . . ?
 P1 Pd2 Pd1 48.504(14) . . ?
 P1 Pd2 P5 143.44(2) . . ?
 P4 Pd2 Pd1 55.976(15) . . ?
 P4 Pd2 P1 90.13(2) . . ?
 P4 Pd2 P5 54.93(2) . . ?
 P5 Pd2 Pd1 97.448(15) . . ?
 N2 Pd2 Pd1 120.00(5) . . ?
 N2 Pd2 P1 105.45(5) . . ?
 N2 Pd2 P4 153.36(6) . . ?
 N2 Pd2 P5 103.85(6) . . ?
 Pd1 P1 Pd2 80.118(18) . . ?
 P2 P1 Pd1 92.89(2) . . ?
 P2 P1 Pd2 117.47(3) . . ?
 C1 P1 Pd1 120.73(8) . . ?
 C1 P1 Pd2 123.61(7) . . ?
 C1 P1 P2 113.17(7) . . ?
 P1 P2 P3 84.01(3) . . ?
 C13 P2 P1 117.41(8) . . ?
 C13 P2 P3 115.64(8) . . ?
 P2 P3 Pd1 91.23(3) . . ?
 C25 P3 Pd1 106.71(8) . . ?
 C25 P3 P2 104.94(8) . . ?
 Pd2 P4 Pd1 76.653(17) . . ?
 P5 P4 Pd1 119.68(3) . . ?
 P5 P4 Pd2 65.75(2) . . ?
 C37 P4 Pd1 124.22(8) . . ?
 C37 P4 Pd2 128.93(8) . . ?
 C37 P4 P5 116.10(8) . . ?
 P4 P5 Pd2 59.32(2) . . ?
 C49 P5 Pd2 114.64(8) . . ?
 C49 P5 P4 112.55(8) . . ?
 C61 N1 Pd1 120.33(18) . . ?
 C61 N1 C65 117.4(2) . . ?
 C65 N1 Pd1 122.24(17) . . ?
 C66 N2 Pd2 120.31(17) . . ?
 C70 N2 Pd2 122.76(18) . . ?
 C70 N2 C66 116.9(2) . . ?
 C25 C30 C34 124.4(2) . . ?
 C29 C30 C25 118.9(2) . . ?
 C29 C30 C34 116.7(2) . . ?
 C14 C13 P2 126.94(19) . . ?
 C18 C13 P2 114.22(18) . . ?
 C18 C13 C14 118.8(2) . . ?
 C13 C14 C19 123.6(2) . . ?
 C15 C14 C13 118.8(2) . . ?
 C15 C14 C19 117.4(2) . . ?
 C6 C1 P1 114.87(17) . . ?
 C2 C1 P1 125.54(17) . . ?
 C2 C1 C6 119.4(2) . . ?
 C38 C37 P4 114.13(18) . . ?
 C42 C37 P4 125.72(18) . . ?
 C42 C37 C38 120.1(2) . . ?
 N1 C61 H61 118.4 . . ?
 N1 C61 C62 123.1(3) . . ?
 C62 C61 H61 118.4 . . ?
 C61 C62 H62 120.9 . . ?
 C63 C62 C61 118.1(3) . . ?
 C63 C62 H62 120.9 . . ?
 C62 C63 H63 120.1 . . ?
 C62 C63 C64 119.8(3) . . ?
 C64 C63 H63 120.1 . . ?
 C63 C64 H64 120.7 . . ?
 C63 C64 C65 118.6(3) . . ?
 C65 C64 H64 120.7 . . ?
 N1 C65 C64 123.0(3) . . ?
 N1 C65 H65 118.5 . . ?
 C64 C65 H65 118.5 . . ?
 N2 C66 H66 118.6 . . ?
 N2 C66 C67 122.9(3) . . ?
 C67 C66 H66 118.6 . . ?
 C66 C67 H67 120.2 . . ?
 C68 C67 C66 119.7(3) . . ?
 C68 C67 H67 120.2 . . ?
 C67 C68 H68 121.0 . . ?
 C67 C68 C69 118.0(3) . . ?
 C69 C68 H68 121.0 . . ?
 C68 C69 H69 120.4 . . ?
 C68 C69 C70 119.1(3) . . ?
 C70 C69 H69 120.4 . . ?
 N2 C70 C69 123.4(3) . . ?
 N2 C70 H70 118.3 . . ?
 C69 C70 H70 118.3 . . ?
 C30 C25 P3 126.14(18) . . ?
 C30 C25 C26 118.3(2) . . ?
 C26 C25 P3 115.30(19) . . ?
 C25 C26 C31 123.4(4) . . ?
 C25 C26 C71 121.1(4) . . ?
 C27 C26 C25 120.1(3) . . ?
 C27 C26 C31 115.8(4) . . ?
 C27 C26 C71 116.4(4) . . ?
 C26 C27 H27 119.4 . . ?
 C28 C27 C26 121.1(3) . . ?
 C28 C27 H27 119.4 . . ?
 C27 C28 H28 120.2 . . ?
 C27 C28 C29 119.6(3) . . ?
 C29 C28 H28 120.2 . . ?
 C30 C29 H29 119.0 . . ?
 C28 C29 C30 121.9(3) . . ?
 C28 C29 H29 119.0 . . ?
 C30 C34 H34 108.0 . . ?
 C30 C34 C35 109.8(2) . . ?
 C30 C34 C36 112.8(2) . . ?
 C35 C34 H34 108.0 . . ?
 C35 C34 C36 110.1(2) . . ?
 C36 C34 H34 108.0 . . ?
 C34 C35 H35A 109.5 . . ?
 C34 C35 H35B 109.5 . . ?
 C34 C35 H35C 109.5 . . ?
 H35A C35 H35B 109.5 . . ?
 H35A C35 H35C 109.5 . . ?
 H35B C35 H35C 109.5 . . ?
 C34 C36 H36A 109.5 . . ?
 C34 C36 H36B 109.5 . . ?
 C34 C36 H36C 109.5 . . ?
 H36A C36 H36B 109.5 . . ?
 H36A C36 H36C 109.5 . . ?
 H36B C36 H36C 109.5 . . ?
 C13 C18 C22 123.5(2) . . ?
 C17 C18 C13 119.5(2) . . ?
 C17 C18 C22 116.9(2) . . ?
 C18 C17 H17 119.4 . . ?
 C16 C17 C18 121.3(3) . . ?
 C16 C17 H17 119.4 . . ?
 C17 C16 H16 120.3 . . ?
 C15 C16 C17 119.4(2) . . ?
 C15 C16 H16 120.3 . . ?
 C14 C15 H15 119.0 . . ?
 C16 C15 C14 122.1(3) . . ?
 C16 C15 H15 119.0 . . ?
 C14 C19 H19 108.0 . . ?
 C14 C19 C20 109.4(2) . . ?
 C14 C19 C21 113.5(2) . . ?
 C20 C19 H19 108.0 . . ?
 C20 C19 C21 109.8(2) . . ?
 C21 C19 H19 108.0 . . ?
 C19 C20 H20A 109.5 . . ?
 C19 C20 H20B 109.5 . . ?
 C19 C20 H20C 109.5 . . ?
 H20A C20 H20B 109.5 . . ?
 H20A C20 H20C 109.5 . . ?
 H20B C20 H20C 109.5 . . ?
 C19 C21 H21A 109.5 . . ?
 C19 C21 H21B 109.5 . . ?
 C19 C21 H21C 109.5 . . ?
 H21A C21 H21B 109.5 . . ?
 H21A C21 H21C 109.5 . . ?
 H21B C21 H21C 109.5 . . ?
 C18 C22 H22 107.4 . . ?
 C23 C22 C18 109.2(3) . . ?
 C23 C22 H22 107.4 . . ?
 C23 C22 C24 111.8(3) . . ?
 C24 C22 C18 113.3(3) . . ?
 C24 C22 H22 107.4 . . ?
 C22 C23 H23A 109.5 . . ?
 C22 C23 H23B 109.5 . . ?
 C22 C23 H23C 109.5 . . ?
 H23A C23 H23B 109.5 . . ?
 H23A C23 H23C 109.5 . . ?
 H23B C23 H23C 109.5 . . ?
 C22 C24 H24A 109.5 . . ?
 C22 C24 H24B 109.5 . . ?
 C22 C24 H24C 109.5 . . ?
 H24A C24 H24B 109.5 . . ?
 H24A C24 H24C 109.5 . . ?
 H24B C24 H24C 109.5 . . ?
 C1 C6 C10 122.9(2) . . ?
 C5 C6 C1 119.1(2) . . ?
 C5 C6 C10 117.8(2) . . ?
 C6 C10 H10 107.6 . . ?
 C6 C10 C11 113.1(2) . . ?
 C6 C10 C12 110.2(2) . . ?
 C11 C10 H10 107.6 . . ?
 C11 C10 C12 110.5(2) . . ?
 C12 C10 H10 107.6 . . ?
 C10 C11 H11A 109.5 . . ?
 C10 C11 H11B 109.5 . . ?
 C10 C11 H11C 109.5 . . ?
 H11A C11 H11B 109.5 . . ?
 H11A C11 H11C 109.5 . . ?
 H11B C11 H11C 109.5 . . ?
 C10 C12 H12A 109.5 . . ?
 C10 C12 H12B 109.5 . . ?
 C10 C12 H12C 109.5 . . ?
 H12A C12 H12B 109.5 . . ?
 H12A C12 H12C 109.5 . . ?
 H12B C12 H12C 109.5 . . ?
 C6 C5 H5 119.3 . . ?
 C4 C5 C6 121.4(2) . . ?
 C4 C5 H5 119.3 . . ?
 C5 C4 H4 120.0 . . ?
 C5 C4 C3 120.0(2) . . ?
 C3 C4 H4 120.0 . . ?
 C4 C3 H3 119.1 . . ?
 C4 C3 C2 121.7(2) . . ?
 C2 C3 H3 119.1 . . ?
 C1 C2 C7 124.9(2) . . ?
 C3 C2 C1 118.4(2) . . ?
 C3 C2 C7 116.7(2) . . ?
 C2 C7 H7 107.6 . . ?
 C2 C7 C9 112.5(2) . . ?
 C2 C7 C8 112.6(2) . . ?
 C9 C7 H7 107.6 . . ?
 C8 C7 H7 107.6 . . ?
 C8 C7 C9 108.6(2) . . ?
 C7 C9 H9A 109.5 . . ?
 C7 C9 H9B 109.5 . . ?
 C7 C9 H9C 109.5 . . ?
 H9A C9 H9B 109.5 . . ?
 H9A C9 H9C 109.5 . . ?
 H9B C9 H9C 109.5 . . ?
 C7 C8 H8A 109.5 . . ?
 C7 C8 H8B 109.5 . . ?
 C7 C8 H8C 109.5 . . ?
 H8A C8 H8B 109.5 . . ?
 H8A C8 H8C 109.5 . . ?
 H8B C8 H8C 109.5 . . ?
 C37 C38 C43 123.1(2) . . ?
 C39 C38 C37 118.6(2) . . ?
 C39 C38 C43 118.3(2) . . ?
 C38 C43 H43 107.1 . . ?
 C38 C43 C45 113.3(2) . . ?
 C38 C43 C44 111.7(2) . . ?
 C45 C43 H43 107.1 . . ?
 C44 C43 H43 107.1 . . ?
 C44 C43 C45 110.3(2) . . ?
 C43 C45 H45A 109.5 . . ?
 C43 C45 H45B 109.5 . . ?
 C43 C45 H45C 109.5 . . ?
 H45A C45 H45B 109.5 . . ?
 H45A C45 H45C 109.5 . . ?
 H45B C45 H45C 109.5 . . ?
 C43 C44 H44A 109.5 . . ?
 C43 C44 H44B 109.5 . . ?
 C43 C44 H44C 109.5 . . ?
 H44A C44 H44B 109.5 . . ?
 H44A C44 H44C 109.5 . . ?
 H44B C44 H44C 109.5 . . ?
 C38 C39 H39 119.3 . . ?
 C40 C39 C38 121.5(3) . . ?
 C40 C39 H39 119.3 . . ?
 C39 C40 H40 120.1 . . ?
 C39 C40 C41 119.7(2) . . ?
 C41 C40 H40 120.1 . . ?
 C40 C41 H41 118.9 . . ?
 C40 C41 C42 122.1(3) . . ?
 C42 C41 H41 118.9 . . ?
 C37 C42 C46 125.1(2) . . ?
 C41 C42 C37 117.9(2) . . ?
 C41 C42 C46 117.0(2) . . ?
 C42 C46 H46 108.3 . . ?
 C42 C46 C48 111.4(2) . . ?
 C42 C46 C47 111.7(2) . . ?
 C48 C46 H46 108.3 . . ?
 C48 C46 C47 108.9(2) . . ?
 C47 C46 H46 108.3 . . ?
 C46 C48 H48A 109.5 . . ?
 C46 C48 H48B 109.5 . . ?
 C46 C48 H48C 109.5 . . ?
 H48A C48 H48B 109.5 . . ?
 H48A C48 H48C 109.5 . . ?
 H48B C48 H48C 109.5 . . ?
 C46 C47 H47A 109.5 . . ?
 C46 C47 H47B 109.5 . . ?
 C46 C47 H47C 109.5 . . ?
 H47A C47 H47B 109.5 . . ?
 H47A C47 H47C 109.5 . . ?
 H47B C47 H47C 109.5 . . ?
 C54 C49 P5 119.17(18) . . ?
 C50 C49 P5 121.53(18) . . ?
 C50 C49 C54 118.4(2) . . ?
 C49 C54 C55 123.5(2) . . ?
 C53 C54 C49 119.5(2) . . ?
 C53 C54 C55 117.0(2) . . ?
 C54 C55 H55 107.1 . . ?
 C54 C55 C56 110.6(3) . . ?
 C57 C55 C54 112.8(3) . . ?
 C57 C55 H55 107.1 . . ?
 C57 C55 C56 111.7(3) . . ?
 C56 C55 H55 107.1 . . ?
 C55 C57 H57A 109.5 . . ?
 C55 C57 H57B 109.5 . . ?
 C55 C57 H57C 109.5 . . ?
 H57A C57 H57B 109.5 . . ?
 H57A C57 H57C 109.5 . . ?
 H57B C57 H57C 109.5 . . ?
 C55 C56 H56A 109.5 . . ?
 C55 C56 H56B 109.5 . . ?
 C55 C56 H56C 109.5 . . ?
 H56A C56 H56B 109.5 . . ?
 H56A C56 H56C 109.5 . . ?
 H56B C56 H56C 109.5 . . ?
 C54 C53 H53 118.9 . . ?
 C52 C53 C54 122.2(3) . . ?
 C52 C53 H53 118.9 . . ?
 C53 C52 H52 120.8 . . ?
 C53 C52 C51 118.4(2) . . ?
 C51 C52 H52 120.8 . . ?
 C52 C51 H51 118.9 . . ?
 C52 C51 C50 122.2(2) . . ?
 C50 C51 H51 118.9 . . ?
 C49 C50 C58 123.4(2) . . ?
 C51 C50 C49 119.3(2) . . ?
 C51 C50 C58 117.3(2) . . ?
 C50 C58 H58 108.0 . . ?
 C50 C58 C60 111.4(2) . . ?
 C60 C58 H58 108.0 . . ?
 C59 C58 C50 110.4(2) . . ?
 C59 C58 H58 108.0 . . ?
 C59 C58 C60 111.0(2) . . ?
 C58 C60 H60A 109.5 . . ?
 C58 C60 H60B 109.5 . . ?
 C58 C60 H60C 109.5 . . ?
 H60A C60 H60B 109.5 . . ?
 H60A C60 H60C 109.5 . . ?
 H60B C60 H60C 109.5 . . ?
 C58 C59 H59A 109.5 . . ?
 C58 C59 H59B 109.5 . . ?
 C58 C59 H59C 109.5 . . ?
 H59A C59 H59B 109.5 . . ?
 H59A C59 H59C 109.5 . . ?
 H59B C59 H59C 109.5 . . ?
 H73A C73 H73B 109.5 . . ?
 H73A C73 H73C 109.5 . . ?
 H73B C73 H73C 109.5 . . ?
 C71 C73 H73A 109.5 . . ?
 C71 C73 H73B 109.5 . . ?
 C71 C73 H73C 109.5 . . ?
 H72A C72 H72B 109.5 . . ?
 H72A C72 H72C 109.5 . . ?
 H72B C72 H72C 109.5 . . ?
 C71 C72 H72A 109.5 . . ?
 C71 C72 H72B 109.5 . . ?
 C71 C72 H72C 109.5 . . ?
 C26 C31 H31 107.8 . . ?
 C26 C31 C33 116.7(6) . . ?
 C33 C31 H31 107.8 . . ?
 C32 C31 C26 107.0(6) . . ?
 C32 C31 H31 107.8 . . ?
 C32 C31 C33 109.4(7) . . ?
 C31 C33 H33A 109.5 . . ?
 C31 C33 H33B 109.5 . . ?
 C31 C33 H33C 109.5 . . ?
 H33A C33 H33B 109.5 . . ?
 H33A C33 H33C 109.5 . . ?
 H33B C33 H33C 109.5 . . ?
 C31 C32 H32A 109.5 . . ?
 C31 C32 H32B 109.5 . . ?
 C31 C32 H32C 109.5 . . ?
 H32A C32 H32B 109.5 . . ?
 H32A C32 H32C 109.5 . . ?
 H32B C32 H32C 109.5 . . ?
 C26 C71 H13 106.9 . . ?
 C73 C71 C26 109.3(6) . . ?
 C73 C71 C72 112.6(7) . . ?
 C73 C71 H13 106.9 . . ?
 C72 C71 C26 113.9(6) . . ?
 C72 C71 H13 106.9 . . ?

loop_
  _geom_torsion_atom_site_label_1
  _geom_torsion_atom_site_label_2
  _geom_torsion_atom_site_label_3
  _geom_torsion_atom_site_label_4
  _geom_torsion
  _geom_torsion_site_symmetry_1
  _geom_torsion_site_symmetry_2
  _geom_torsion_site_symmetry_3
  _geom_torsion_site_symmetry_4
  _geom_torsion_publ_flag
 Pd1 P1 C1 C6 -178.82(13) . . . . ?
 Pd1 P1 C1 C2 -4.3(2) . . . . ?
 Pd1 P3 C25 C30 40.8(2) . . . . ?
 Pd1 P3 C25 C26 -133.31(18) . . . . ?
 Pd1 P4 C37 C38 -69.5(2) . . . . ?
 Pd1 P4 C37 C42 109.2(2) . . . . ?
 Pd1 N1 C61 C62 177.4(2) . . . . ?
 Pd1 N1 C65 C64 -177.1(2) . . . . ?
 Pd2 P1 C1 C6 -79.87(17) . . . . ?
 Pd2 P1 C1 C2 94.65(19) . . . . ?
 Pd2 P4 C37 C38 -170.52(14) . . . . ?
 Pd2 P4 C37 C42 8.2(3) . . . . ?
 Pd2 P5 C49 C54 54.8(2) . . . . ?
 Pd2 P5 C49 C50 -136.41(18) . . . . ?
 Pd2 N2 C66 C67 177.9(2) . . . . ?
 Pd2 N2 C70 C69 -177.2(2) . . . . ?
 P1 P2 C13 C14 57.8(2) . . . . ?
 P1 P2 C13 C18 -121.42(16) . . . . ?
 P1 C1 C6 C10 -1.3(3) . . . . ?
 P1 C1 C6 C5 174.71(17) . . . . ?
 P1 C1 C2 C3 -175.75(18) . . . . ?
 P1 C1 C2 C7 3.1(3) . . . . ?
 P2 P1 C1 C6 72.62(17) . . . . ?
 P2 P1 C1 C2 -112.85(18) . . . . ?
 P2 P3 C25 C30 -55.2(2) . . . . ?
 P2 P3 C25 C26 130.76(19) . . . . ?
 P2 C13 C14 C15 -177.37(18) . . . . ?
 P2 C13 C14 C19 7.1(3) . . . . ?
 P2 C13 C18 C17 177.32(19) . . . . ?
 P2 C13 C18 C22 -5.9(3) . . . . ?
 P3 P2 C13 C14 -39.0(2) . . . . ?
 P3 P2 C13 C18 141.77(15) . . . . ?
 P3 C25 C26 C27 172.5(2) . . . . ?
 P3 C25 C26 C31 2.6(6) . . . . ?
 P3 C25 C26 C71 -25.9(5) . . . . ?
 P4 P5 C49 C54 120.17(19) . . . . ?
 P4 P5 C49 C50 -71.1(2) . . . . ?
 P4 C37 C38 C43 -3.6(3) . . . . ?
 P4 C37 C38 C39 176.6(2) . . . . ?
 P4 C37 C42 C41 -176.01(19) . . . . ?
 P4 C37 C42 C46 4.8(4) . . . . ?
 P5 P4 C37 C38 110.57(17) . . . . ?
 P5 P4 C37 C42 -70.7(2) . . . . ?
 P5 C49 C54 C55 -8.3(4) . . . . ?
 P5 C49 C54 C53 170.0(2) . . . . ?
 P5 C49 C50 C51 -169.5(2) . . . . ?
 P5 C49 C50 C58 8.1(3) . . . . ?
 N1 C61 C62 C63 -0.2(5) . . . . ?
 N2 C66 C67 C68 -0.9(5) . . . . ?
 C30 C25 C26 C27 -2.1(4) . . . . ?
 C30 C25 C26 C31 -172.0(5) . . . . ?
 C30 C25 C26 C71 159.6(5) . . . . ?
 C13 C14 C15 C16 -0.5(4) . . . . ?
 C13 C14 C19 C20 97.6(3) . . . . ?
 C13 C14 C19 C21 -139.4(2) . . . . ?
 C13 C18 C17 C16 0.8(4) . . . . ?
 C13 C18 C22 C23 -94.0(3) . . . . ?
 C13 C18 C22 C24 140.6(3) . . . . ?
 C14 C13 C18 C17 -2.0(3) . . . . ?
 C14 C13 C18 C22 174.9(2) . . . . ?
 C1 C6 C10 C11 -137.9(2) . . . . ?
 C1 C6 C10 C12 97.9(3) . . . . ?
 C1 C6 C5 C4 1.5(4) . . . . ?
 C1 C2 C7 C9 -139.8(2) . . . . ?
 C1 C2 C7 C8 97.0(3) . . . . ?
 C37 C38 C43 C45 -131.4(3) . . . . ?
 C37 C38 C43 C44 103.3(3) . . . . ?
 C37 C38 C39 C40 0.4(4) . . . . ?
 C37 C42 C46 C48 -115.8(3) . . . . ?
 C37 C42 C46 C47 122.3(3) . . . . ?
 C61 N1 C65 C64 0.5(4) . . . . ?
 C61 C62 C63 C64 0.3(5) . . . . ?
 C62 C63 C64 C65 -0.1(5) . . . . ?
 C63 C64 C65 N1 -0.3(4) . . . . ?
 C65 N1 C61 C62 -0.2(4) . . . . ?
 C66 N2 C70 C69 0.6(4) . . . . ?
 C66 C67 C68 C69 1.2(5) . . . . ?
 C67 C68 C69 C70 -0.6(5) . . . . ?
 C68 C69 C70 N2 -0.3(5) . . . . ?
 C70 N2 C66 C67 0.0(4) . . . . ?
 C25 C30 C29 C28 -1.8(4) . . . . ?
 C25 C30 C34 C35 104.2(3) . . . . ?
 C25 C30 C34 C36 -132.6(2) . . . . ?
 C25 C26 C27 C28 -0.9(5) . . . . ?
 C25 C26 C31 C33 121.4(7) . . . . ?
 C25 C26 C31 C32 -115.8(6) . . . . ?
 C25 C26 C71 C73 149.8(6) . . . . ?
 C25 C26 C71 C72 -83.3(8) . . . . ?
 C26 C27 C28 C29 2.6(5) . . . . ?
 C27 C26 C31 C33 -48.9(8) . . . . ?
 C27 C26 C31 C32 73.9(7) . . . . ?
 C27 C26 C71 C73 -47.9(8) . . . . ?
 C27 C26 C71 C72 79.1(7) . . . . ?
 C27 C28 C29 C30 -1.2(5) . . . . ?
 C29 C30 C25 P3 -170.52(19) . . . . ?
 C29 C30 C25 C26 3.4(4) . . . . ?
 C29 C30 C34 C35 -74.3(3) . . . . ?
 C29 C30 C34 C36 48.9(3) . . . . ?
 C34 C30 C25 P3 11.0(3) . . . . ?
 C34 C30 C25 C26 -175.1(2) . . . . ?
 C34 C30 C29 C28 176.8(3) . . . . ?
 C18 C13 C14 C15 1.8(3) . . . . ?
 C18 C13 C14 C19 -173.7(2) . . . . ?
 C18 C17 C16 C15 0.5(4) . . . . ?
 C17 C18 C22 C23 82.9(3) . . . . ?
 C17 C18 C22 C24 -42.5(4) . . . . ?
 C17 C16 C15 C14 -0.7(4) . . . . ?
 C15 C14 C19 C20 -78.0(3) . . . . ?
 C15 C14 C19 C21 45.0(3) . . . . ?
 C19 C14 C15 C16 175.3(2) . . . . ?
 C22 C18 C17 C16 -176.2(3) . . . . ?
 C6 C1 C2 C3 -1.4(3) . . . . ?
 C6 C1 C2 C7 177.4(2) . . . . ?
 C6 C5 C4 C3 -1.1(4) . . . . ?
 C10 C6 C5 C4 177.7(2) . . . . ?
 C5 C6 C10 C11 46.0(3) . . . . ?
 C5 C6 C10 C12 -78.2(3) . . . . ?
 C5 C4 C3 C2 -0.6(4) . . . . ?
 C4 C3 C2 C1 1.9(4) . . . . ?
 C4 C3 C2 C7 -177.1(2) . . . . ?
 C3 C2 C7 C9 39.1(3) . . . . ?
 C3 C2 C7 C8 -84.2(3) . . . . ?
 C2 C1 C6 C10 -176.2(2) . . . . ?
 C2 C1 C6 C5 -0.2(3) . . . . ?
 C38 C37 C42 C41 2.7(4) . . . . ?
 C38 C37 C42 C46 -176.5(2) . . . . ?
 C38 C39 C40 C41 1.1(4) . . . . ?
 C43 C38 C39 C40 -179.5(3) . . . . ?
 C39 C38 C43 C45 48.5(3) . . . . ?
 C39 C38 C43 C44 -76.8(3) . . . . ?
 C39 C40 C41 C42 -0.7(4) . . . . ?
 C40 C41 C42 C37 -1.2(4) . . . . ?
 C40 C41 C42 C46 178.1(3) . . . . ?
 C41 C42 C46 C48 65.0(3) . . . . ?
 C41 C42 C46 C47 -57.0(3) . . . . ?
 C42 C37 C38 C43 177.6(2) . . . . ?
 C42 C37 C38 C39 -2.3(4) . . . . ?
 C49 C54 C55 C57 -120.6(3) . . . . ?
 C49 C54 C55 C56 113.5(3) . . . . ?
 C49 C54 C53 C52 -0.9(4) . . . . ?
 C49 C50 C58 C60 136.3(3) . . . . ?
 C49 C50 C58 C59 -100.0(3) . . . . ?
 C54 C49 C50 C51 -0.7(4) . . . . ?
 C54 C49 C50 C58 177.0(2) . . . . ?
 C54 C53 C52 C51 0.8(5) . . . . ?
 C55 C54 C53 C52 177.5(3) . . . . ?
 C53 C54 C55 C57 61.1(4) . . . . ?
 C53 C54 C55 C56 -64.8(3) . . . . ?
 C53 C52 C51 C50 -0.6(4) . . . . ?
 C52 C51 C50 C49 0.5(4) . . . . ?
 C52 C51 C50 C58 -177.3(3) . . . . ?
 C51 C50 C58 C60 -46.1(3) . . . . ?
 C51 C50 C58 C59 77.7(3) . . . . ?
 C50 C49 C54 C55 -177.4(3) . . . . ?
 C50 C49 C54 C53 0.9(4) . . . . ?
 C31 C26 C27 C28 169.7(5) . . . . ?
 C71 C26 C27 C28 -163.4(5) . . . . ?

_smtbx_masks_special_details       ?
loop_
  _smtbx_masks_void_nr
  _smtbx_masks_void_average_x
  _smtbx_masks_void_average_y
  _smtbx_masks_void_average_z
  _smtbx_masks_void_volume
  _smtbx_masks_void_count_electrons
  _smtbx_masks_void_content
 1 0.000 0.000 0.500 974.0 191.4 ?
 2 0.000 0.500 0.000 974.0 191.4 ?

_smtbx_masks_void_probe_radius     1.2
_smtbx_masks_void_truncation_radius  1.2
_shelx_res_file
;
TITL cu_stru5045_0m_a.res in P2(1)/c
    cu_stru5045_0m.res
    created by SHELXL-2018/3 at 00:12:10 on 13-Apr-2023
CELL 1.54178 16.3306 14.3551 33.8651 90 90.407 90
ZERR 4 0.0003 0.0003 0.0006 0 0.001 0
LATT 1
SYMM -X,0.5+Y,0.5-Z
SFAC C H N P Pd
UNIT 280 380 8 20 8
SADI 0.002 C71 C26 C31 C26
ISOR 0.01 0.02 C33 C73 C32 C72 C31 C71
DELU 0.002 0.002 C33 C73 C32 C72 C31 C71

L.S. 4
PLAN  46 0 0
SIZE 0.26 0.24 0.19
TEMP -123.15
CONF
HTAB
BOND $H
MORE -1
ABIN
fmap 2
acta
REM <olex2.extras>
REM <HklSrc "%.\\cu_stru5045_0m.hkl">
REM </olex2.extras>

WGHT    0.031200    4.262899
FVAR       0.18557   0.42874
PD1   5    0.789040    0.224942    0.629743    11.00000    0.02539    0.02392 =
         0.02451    0.00133   -0.00009    0.00062
PD2   5    0.770345    0.416421    0.663541    11.00000    0.02255    0.02316 =
         0.02703   -0.00302   -0.00232   -0.00106
P1    4    0.701157    0.339941    0.610851    11.00000    0.02407    0.02229 =
         0.02369    0.00099   -0.00332   -0.00299
P2    4    0.592123    0.256429    0.625623    11.00000    0.02514    0.02624 =
         0.02425    0.00191   -0.00323   -0.00473
P3    4    0.673517    0.136482    0.613979    11.00000    0.03604    0.02269 =
         0.02576    0.00175   -0.00418   -0.00385
P4    4    0.890857    0.356173    0.642979    11.00000    0.02463    0.02549 =
         0.02600   -0.00121    0.00142   -0.00261
P5    4    0.896215    0.419947    0.700532    11.00000    0.02585    0.02745 =
         0.02934   -0.00388   -0.00344   -0.00134
N1    3    0.861540    0.111467    0.654246    11.00000    0.03537    0.03140 =
         0.03526    0.00395    0.00455    0.00470
N2    3    0.675796    0.443845    0.708217    11.00000    0.03118    0.03603 =
         0.03583   -0.00737    0.00192   -0.00226
C30   1    0.664872    0.076421    0.697174    11.00000    0.02321    0.03667 =
         0.03220    0.00955    0.00154   -0.00008
C13   1    0.500858    0.266949    0.592303    11.00000    0.03151    0.02400 =
         0.02948    0.00489   -0.00639   -0.00527
C14   1    0.497800    0.248950    0.551062    11.00000    0.03680    0.02541 =
         0.03007    0.00269   -0.00812   -0.00960
C1    1    0.700002    0.383461    0.559259    11.00000    0.02887    0.02532 =
         0.02482    0.00277   -0.00399   -0.00724
C37   1    0.962861    0.402696    0.605766    11.00000    0.02773    0.03203 =
         0.02680   -0.00148    0.00259   -0.00659
C61   1    0.855092    0.025808    0.639335    11.00000    0.05276    0.03376 =
         0.04806    0.00055    0.00253    0.00441
AFIX  43
H61   2    0.816612    0.015287    0.618642    11.00000   -1.20000
AFIX   0
C62   1    0.902075   -0.048995    0.652643    11.00000    0.07202    0.03584 =
         0.07026    0.00379    0.01163    0.01515
AFIX  43
H62   2    0.895809   -0.109214    0.641387    11.00000   -1.20000
AFIX   0
C63   1    0.957493   -0.033292    0.682380    11.00000    0.06946    0.05277 =
         0.06470    0.02144    0.00637    0.02643
AFIX  43
H63   2    0.990625   -0.082847    0.692004    11.00000   -1.20000
AFIX   0
C64   1    0.965106    0.054334    0.698288    11.00000    0.04735    0.05771 =
         0.04891    0.01721   -0.00018    0.01659
AFIX  43
H64   2    1.003283    0.066207    0.718978    11.00000   -1.20000
AFIX   0
C65   1    0.916198    0.124633    0.683599    11.00000    0.03512    0.04131 =
         0.03428    0.00677    0.00275    0.00530
AFIX  43
H65   2    0.921321    0.185137    0.694711    11.00000   -1.20000
AFIX   0
C66   1    0.693979    0.436828    0.747017    11.00000    0.03833    0.04641 =
         0.04010   -0.00519    0.00054   -0.00179
AFIX  43
H66   2    0.747601    0.417842    0.754520    11.00000   -1.20000
AFIX   0
C67   1    0.637969    0.456065    0.776362    11.00000    0.05420    0.06084 =
         0.03748   -0.00952    0.00786   -0.00663
AFIX  43
H67   2    0.653072    0.449352    0.803355    11.00000   -1.20000
AFIX   0
C68   1    0.560924    0.484731    0.766343    11.00000    0.04964    0.06875 =
         0.05189   -0.01985    0.01436    0.00008
AFIX  43
H68   2    0.521870    0.499428    0.786046    11.00000   -1.20000
AFIX   0
C69   1    0.541342    0.491765    0.726605    11.00000    0.03995    0.07878 =
         0.05921   -0.01429    0.00765    0.01156
AFIX  43
H69   2    0.488140    0.510906    0.718489    11.00000   -1.20000
AFIX   0
C70   1    0.600364    0.470519    0.698846    11.00000    0.03353    0.05420 =
         0.04212   -0.00831   -0.00013    0.00580
AFIX  43
H70   2    0.586071    0.475302    0.671680    11.00000   -1.20000
AFIX   0
C25   1    0.656552    0.054351    0.656685    11.00000    0.02907    0.03051 =
         0.03708    0.00834   -0.00308   -0.00543
C26   1    0.641205   -0.039807    0.646089    11.00000    0.05670    0.02953 =
         0.04343    0.00596   -0.01047   -0.00814
C27   1    0.637399   -0.107888    0.675038    11.00000    0.05932    0.02821 =
         0.05970    0.00966   -0.00139   -0.00456
AFIX  43
H27   2    0.626315   -0.170522    0.667688    11.00000   -1.20000
AFIX   0
C28   1    0.649275   -0.086530    0.713838    11.00000    0.06551    0.04217 =
         0.05027    0.02281    0.00607    0.00359
AFIX  43
H28   2    0.648707   -0.134299    0.733248    11.00000   -1.20000
AFIX   0
C29   1    0.662124    0.004816    0.724771    11.00000    0.04777    0.04464 =
         0.03542    0.01280    0.00369    0.00469
AFIX  43
H29   2    0.669310    0.019266    0.751951    11.00000   -1.20000
AFIX   0
C34   1    0.674816    0.174490    0.713184    11.00000    0.03099    0.03741 =
         0.02575    0.00572   -0.00163   -0.00208
AFIX  13
H34   2    0.687721    0.216565    0.690532    11.00000   -1.20000
AFIX   0
C35   1    0.594333    0.207241    0.731322    11.00000    0.03655    0.04600 =
         0.03745    0.00359    0.00290    0.00212
AFIX 137
H35A  2    0.550254    0.202130    0.711654    11.00000   -1.50000
H35B  2    0.599770    0.272287    0.739727    11.00000   -1.50000
H35C  2    0.581386    0.168301    0.754212    11.00000   -1.50000
AFIX   0
C36   1    0.744471    0.182620    0.743522    11.00000    0.03442    0.06332 =
         0.03531    0.00203   -0.00390    0.00127
AFIX 137
H36A  2    0.728472    0.151652    0.768076    11.00000   -1.50000
H36B  2    0.755698    0.248526    0.748817    11.00000   -1.50000
H36C  2    0.793806    0.152882    0.733081    11.00000   -1.50000
AFIX   0
C18   1    0.428663    0.297375    0.611476    11.00000    0.02764    0.03238 =
         0.04083    0.00375   -0.00327   -0.00361
C17   1    0.357447    0.311648    0.589389    11.00000    0.02927    0.04449 =
         0.04991    0.00563   -0.00505   -0.00280
AFIX  43
H17   2    0.309388    0.332804    0.602241    11.00000   -1.20000
AFIX   0
C16   1    0.355361    0.295677    0.549265    11.00000    0.03716    0.04767 =
         0.04848    0.00546   -0.01869   -0.00476
AFIX  43
H16   2    0.306453    0.306223    0.534581    11.00000   -1.20000
AFIX   0
C15   1    0.424635    0.264368    0.530688    11.00000    0.04455    0.04185 =
         0.03385    0.00210   -0.01403   -0.00820
AFIX  43
H15   2    0.422579    0.252868    0.503073    11.00000   -1.20000
AFIX   0
C19   1    0.568023    0.207397    0.528231    11.00000    0.04168    0.03196 =
         0.02671   -0.00160   -0.00737   -0.00956
AFIX  13
H19   2    0.619293    0.216639    0.544071    11.00000   -1.20000
AFIX   0
C20   1    0.554346    0.102663    0.523417    11.00000    0.06096    0.03600 =
         0.04413   -0.00749   -0.00434   -0.00450
AFIX 137
H20A  2    0.547458    0.074088    0.549464    11.00000   -1.50000
H20B  2    0.601756    0.074875    0.510313    11.00000   -1.50000
H20C  2    0.505053    0.091875    0.507388    11.00000   -1.50000
AFIX   0
C21   1    0.580460    0.252296    0.487748    11.00000    0.05088    0.05465 =
         0.02967    0.00323   -0.01040   -0.01438
AFIX 137
H21A  2    0.533080    0.238817    0.470769    11.00000   -1.50000
H21B  2    0.630064    0.226978    0.475666    11.00000   -1.50000
H21C  2    0.586204    0.319854    0.490875    11.00000   -1.50000
AFIX   0
C22   1    0.422706    0.311217    0.655986    11.00000    0.02685    0.07112 =
         0.03748    0.00048   -0.00082    0.00595
AFIX  13
H22   2    0.479610    0.320341    0.666381    11.00000   -1.20000
AFIX   0
C23   1    0.389192    0.223019    0.674636    11.00000    0.08640    0.15374 =
         0.05216    0.03023   -0.00568   -0.06416
AFIX 137
H23A  2    0.389591    0.229631    0.703439    11.00000   -1.50000
H23B  2    0.423408    0.169886    0.667143    11.00000   -1.50000
H23C  2    0.332949    0.212626    0.665362    11.00000   -1.50000
AFIX   0
C24   1    0.373179    0.396544    0.667439    11.00000    0.09770    0.16312 =
         0.06228   -0.04369   -0.02158    0.08068
AFIX 137
H24A  2    0.392792    0.450753    0.652675    11.00000   -1.50000
H24B  2    0.379561    0.408074    0.695817    11.00000   -1.50000
H24C  2    0.315245    0.385831    0.661211    11.00000   -1.50000
AFIX   0
C6    1    0.643390    0.456465    0.551700    11.00000    0.03043    0.02767 =
         0.03235    0.00259   -0.00876   -0.00671
C10   1    0.586491    0.494980    0.583004    11.00000    0.03372    0.02668 =
         0.03700    0.00159   -0.00847    0.00016
AFIX  13
H10   2    0.582725    0.447573    0.604552    11.00000   -1.20000
AFIX   0
C11   1    0.499216    0.512932    0.567425    11.00000    0.03638    0.04136 =
         0.05198    0.00733   -0.00982    0.00459
AFIX 137
H11A  2    0.500281    0.563596    0.548040    11.00000   -1.50000
H11B  2    0.463735    0.530381    0.589440    11.00000   -1.50000
H11C  2    0.478020    0.456258    0.554869    11.00000   -1.50000
AFIX   0
C12   1    0.622778    0.584526    0.601117    11.00000    0.04813    0.03225 =
         0.05460   -0.00662   -0.00572   -0.00188
AFIX 137
H12A  2    0.675767    0.570389    0.613489    11.00000   -1.50000
H12B  2    0.585304    0.609008    0.621069    11.00000   -1.50000
H12C  2    0.630338    0.631129    0.580313    11.00000   -1.50000
AFIX   0
C5    1    0.642740    0.499114    0.514669    11.00000    0.04306    0.03263 =
         0.03619    0.00629   -0.01088   -0.00644
AFIX  43
H5    2    0.605824    0.548986    0.509731    11.00000   -1.20000
AFIX   0
C4    1    0.694170    0.470594    0.485319    11.00000    0.05074    0.04209 =
         0.02834    0.01051   -0.00749   -0.01031
AFIX  43
H4    2    0.692053    0.499852    0.460170    11.00000   -1.20000
AFIX   0
C3    1    0.748841    0.399664    0.492236    11.00000    0.04299    0.04138 =
         0.02836    0.00240    0.00010   -0.00930
AFIX  43
H3    2    0.783830    0.380117    0.471533    11.00000   -1.20000
AFIX   0
C2    1    0.754381    0.355341    0.529042    11.00000    0.03388    0.03139 =
         0.02892    0.00112   -0.00339   -0.00945
C7    1    0.820054    0.281305    0.533568    11.00000    0.03619    0.03587 =
         0.02548   -0.00141    0.00322   -0.00244
AFIX  13
H7    2    0.832419    0.274748    0.562397    11.00000   -1.20000
AFIX   0
C9    1    0.899910    0.307842    0.512921    11.00000    0.04042    0.05395 =
         0.03478   -0.00122    0.00735   -0.00306
AFIX 137
H9A   2    0.891841    0.305086    0.484242    11.00000   -1.50000
H9B   2    0.943246    0.264211    0.520729    11.00000   -1.50000
H9C   2    0.915718    0.371204    0.520588    11.00000   -1.50000
AFIX   0
C8    1    0.792269    0.185939    0.518328    11.00000    0.04880    0.03685 =
         0.04771   -0.00239    0.00605   -0.00184
AFIX 137
H8A   2    0.744570    0.165072    0.533335    11.00000   -1.50000
H8B   2    0.836913    0.140913    0.521592    11.00000   -1.50000
H8C   2    0.777534    0.190777    0.490300    11.00000   -1.50000
AFIX   0
C38   1    1.026649    0.339904    0.595365    11.00000    0.03125    0.03726 =
         0.03688   -0.00330    0.00383   -0.00265
C43   1    1.038105    0.244891    0.614883    11.00000    0.03249    0.04375 =
         0.04369   -0.00076    0.00984    0.00645
AFIX  13
H43   2    1.003332    0.244312    0.639069    11.00000   -1.20000
AFIX   0
C45   1    1.126738    0.226284    0.628395    11.00000    0.04430    0.05030 =
         0.06682   -0.00163    0.00334    0.01100
AFIX 137
H45A  2    1.130029    0.164801    0.640884    11.00000   -1.50000
H45B  2    1.143606    0.274141    0.647420    11.00000   -1.50000
H45C  2    1.163045    0.228057    0.605491    11.00000   -1.50000
AFIX   0
C44   1    1.007853    0.165909    0.588290    11.00000    0.05125    0.04134 =
         0.05662    0.00032    0.00738   -0.00003
AFIX 137
H44A  2    1.037998    0.167001    0.563375    11.00000   -1.50000
H44B  2    0.949247    0.173997    0.582890    11.00000   -1.50000
H44C  2    1.016909    0.106068    0.601547    11.00000   -1.50000
AFIX   0
C39   1    1.081404    0.366334    0.566027    11.00000    0.03327    0.05274 =
         0.04057   -0.00465    0.00840   -0.00044
AFIX  43
H39   2    1.124012    0.324814    0.558754    11.00000   -1.20000
AFIX   0
C40   1    1.075148    0.450926    0.547430    11.00000    0.04013    0.05725 =
         0.03881    0.00148    0.01252   -0.01213
AFIX  43
H40   2    1.112524    0.467126    0.527187    11.00000   -1.20000
AFIX   0
C41   1    1.014535    0.512230    0.558203    11.00000    0.04413    0.04336 =
         0.03873    0.00661    0.00425   -0.01392
AFIX  43
H41   2    1.011202    0.570874    0.545292    11.00000   -1.20000
AFIX   0
C42   1    0.957656    0.491013    0.587550    11.00000    0.03334    0.03840 =
         0.03039    0.00135   -0.00043   -0.00741
C46   1    0.895521    0.565842    0.597642    11.00000    0.04245    0.02830 =
         0.03847    0.00506    0.00502   -0.00394
AFIX  13
H46   2    0.861694    0.542997    0.620156    11.00000   -1.20000
AFIX   0
C48   1    0.838453    0.585748    0.562810    11.00000    0.04339    0.03473 =
         0.05216    0.00192   -0.00773   -0.00703
AFIX 137
H48A  2    0.870329    0.610098    0.540679    11.00000   -1.50000
H48B  2    0.797406    0.631885    0.570618    11.00000   -1.50000
H48C  2    0.810953    0.528051    0.554752    11.00000   -1.50000
AFIX   0
C47   1    0.937370    0.657371    0.610333    11.00000    0.06244    0.03455 =
         0.04863    0.00019   -0.00788   -0.00481
AFIX 137
H47A  2    0.976152    0.644761    0.631893    11.00000   -1.50000
H47B  2    0.895825    0.701664    0.619332    11.00000   -1.50000
H47C  2    0.966752    0.683904    0.587846    11.00000   -1.50000
AFIX   0
C49   1    0.950205    0.534677    0.700092    11.00000    0.03164    0.02875 =
         0.03388   -0.00277   -0.00759   -0.00339
C54   1    0.907334    0.615930    0.712191    11.00000    0.03524    0.02935 =
         0.04634   -0.00627   -0.00706    0.00041
C55   1    0.816223    0.617520    0.720486    11.00000    0.03613    0.03134 =
         0.07120   -0.01669   -0.00049    0.00200
AFIX  13
H55   2    0.794535    0.553923    0.714424    11.00000   -1.20000
AFIX   0
C57   1    0.770043    0.685569    0.694388    11.00000    0.04550    0.06676 =
         0.12031   -0.00263   -0.01115    0.01785
AFIX 137
H57A  2    0.787637    0.749235    0.700541    11.00000   -1.50000
H57B  2    0.711144    0.679603    0.699122    11.00000   -1.50000
H57C  2    0.781470    0.671892    0.666616    11.00000   -1.50000
AFIX   0
C56   1    0.800743    0.635760    0.764248    11.00000    0.06416    0.07197 =
         0.08373   -0.02956    0.02062   -0.01469
AFIX 137
H56A  2    0.827120    0.586975    0.780087    11.00000   -1.50000
H56B  2    0.741673    0.635441    0.769149    11.00000   -1.50000
H56C  2    0.823508    0.696564    0.771580    11.00000   -1.50000
AFIX   0
C53   1    0.950201    0.698721    0.717907    11.00000    0.04919    0.02860 =
         0.05618   -0.00881   -0.01081    0.00002
AFIX  43
H53   2    0.920953    0.752885    0.725608    11.00000   -1.20000
AFIX   0
C52   1    1.033656    0.704683    0.712761    11.00000    0.04806    0.03222 =
         0.05835   -0.00542   -0.01449   -0.01137
AFIX  43
H52   2    1.061801    0.761717    0.717130    11.00000   -1.20000
AFIX   0
C51   1    1.075397    0.625865    0.701112    11.00000    0.03349    0.04328 =
         0.05082    0.00079   -0.01049   -0.00868
AFIX  43
H51   2    1.132872    0.629620    0.697274    11.00000   -1.20000
AFIX   0
C50   1    1.036015    0.540794    0.694777    11.00000    0.02988    0.03351 =
         0.03584    0.00069   -0.00700   -0.00450
C58   1    1.089464    0.457637    0.683796    11.00000    0.02814    0.03534 =
         0.04812   -0.00261   -0.00294   -0.00387
AFIX  13
H58   2    1.052923    0.407710    0.673014    11.00000   -1.20000
AFIX   0
C60   1    1.151389    0.483319    0.651750    11.00000    0.03484    0.05624 =
         0.06595   -0.00112    0.00517   -0.00326
AFIX 137
H60A  2    1.122934    0.514491    0.629868    11.00000   -1.50000
H60B  2    1.177903    0.426622    0.642024    11.00000   -1.50000
H60C  2    1.192902    0.525255    0.662879    11.00000   -1.50000
AFIX   0
C59   1    1.132572    0.419279    0.720253    11.00000    0.05086    0.04419 =
         0.05987    0.00257   -0.00873    0.00926
AFIX 137
H59A  2    1.166216    0.468292    0.732309    11.00000   -1.50000
H59B  2    1.167597    0.366895    0.712685    11.00000   -1.50000
H59C  2    1.091696    0.397922    0.739268    11.00000   -1.50000
AFIX   0

PART 1
C73   1    0.634166   -0.160005    0.592835    21.00000    0.13355    0.03197 =
         0.05113   -0.01037    0.00177    0.01494
AFIX 137
H73A  2    0.691148   -0.167728    0.601499    21.00000   -1.50000
H73B  2    0.630960   -0.165291    0.564014    21.00000   -1.50000
H73C  2    0.600248   -0.208463    0.604883    21.00000   -1.50000
AFIX   0

C72   1    0.510781   -0.057908    0.603723    21.00000    0.04889    0.07800 =
         0.05611    0.01138   -0.01473   -0.01910
AFIX 137
H72A  2    0.486862   -0.103150    0.621988    21.00000   -1.50000
H72B  2    0.491540   -0.070991    0.576813    21.00000   -1.50000
H72C  2    0.494096    0.005130    0.611325    21.00000   -1.50000
AFIX   0

PART 2
C31   1    0.641711   -0.075426    0.602850   -21.00000    0.08814    0.03940 =
         0.06332    0.01345   -0.02724   -0.01734
AFIX  13
H31   2    0.654272   -0.021257    0.585342   -21.00000   -1.20000
AFIX   0
C33   1    0.703336   -0.154591    0.593051   -21.00000    0.15257    0.04632 =
         0.07081   -0.01909    0.00131   -0.00296
AFIX 137
H33A  2    0.691616   -0.209128    0.609475   -21.00000   -1.50000
H33B  2    0.759263   -0.133016    0.598387   -21.00000   -1.50000
H33C  2    0.697957   -0.171510    0.565117   -21.00000   -1.50000
AFIX   0
C32   1    0.556399   -0.107463    0.593383   -21.00000    0.12291    0.08638 =
         0.13447    0.03142   -0.08441   -0.04631
AFIX 137
H32A  2    0.553845   -0.129187    0.565968   -21.00000   -1.50000
H32B  2    0.518132   -0.055574    0.596876   -21.00000   -1.50000
H32C  2    0.541469   -0.158565    0.611119   -21.00000   -1.50000
AFIX   0

PART 1
C71   1    0.603547   -0.065215    0.605339    21.00000    0.04899    0.01664 =
         0.03592   -0.00084   -0.01057   -0.00990
AFIX  13
H13   2    0.625338   -0.019206    0.585890    21.00000   -1.20000
AFIX   0
HKLF 4


REM  cu_stru5045_0m_a.res in P2(1)/c
REM wR2 = 0.0684, GooF = S = 1.044, Restrained GooF = 1.046 for all data
REM R1 = 0.0278 for 12202 Fo > 4sig(Fo) and 0.0342 for all 14020 data
REM 762 parameters refined using 43 restraints

END

WGHT      0.0313      4.2345

REM No hydrogen bonds found for HTAB generation

REM Highest difference peak  1.174,  deepest hole -0.856,  1-sigma level  0.052
Q1    1   0.7677  0.1760  0.6224  11.00000  0.05    1.17
Q2    1   0.9033  0.3817  0.7365  11.00000  0.05    0.77
Q3    1   0.8060  0.4142  0.6436  11.00000  0.05    0.53
Q4    1   0.8880  0.2683  0.6359  11.00000  0.05    0.42
Q5    1   0.7962  0.2190  0.5905  11.00000  0.05    0.30
Q6    1   0.9279  0.4344  0.6793  11.00000  0.05    0.30
Q7    1   0.9260  0.3795  0.6225  11.00000  0.05    0.29
Q8    1   0.7386  0.3803  0.5450  11.00000  0.05    0.29
Q9    1   0.6596  0.0849  0.5762  11.00000  0.05    0.27
Q10   1   0.8431  0.1516  0.6422  11.00000  0.05    0.27
Q11   1   0.6200  0.4679  0.5661  11.00000  0.05    0.26
Q12   1   0.8568  0.4038  0.6664  11.00000  0.05    0.26
Q13   1   0.4593  0.3158  0.6636  11.00000  0.05    0.25
Q14   1   0.8010  0.2331  0.5290  11.00000  0.05    0.25
Q15   1   0.7362  0.1210  0.6078  11.00000  0.05    0.25
Q16   1   0.9261  0.5275  0.5951  11.00000  0.05    0.25
Q17   1   0.7002  0.4758  0.6852  11.00000  0.05    0.24
Q18   1   0.8918  0.0786  0.6726  11.00000  0.05    0.24
Q19   1   0.7193  0.3649  0.6330  11.00000  0.05    0.24
Q20   1   0.5567  0.1603  0.5237  11.00000  0.05    0.24
Q21   1   0.7340  0.3013  0.6168  11.00000  0.05    0.24
Q22   1   0.6628  0.0873  0.6445  11.00000  0.05    0.23
Q23   1   0.6954  0.3428  0.5795  11.00000  0.05    0.23
Q24   1   0.6716  0.4260  0.5545  11.00000  0.05    0.23
Q25   1   0.7550  0.4167  0.6222  11.00000  0.05    0.23
Q26   1   0.8300  0.2164  0.6144  11.00000  0.05    0.23
Q27   1   0.5822  0.2429  0.6512  11.00000  0.05    0.23
Q28   1   0.8612  0.5682  0.5840  11.00000  0.05    0.22
Q29   1   0.5449  0.5042  0.5762  11.00000  0.05    0.22
Q30   1   0.8179  0.2792  0.6564  11.00000  0.05    0.22
Q31   1   0.7636  0.2149  0.6601  11.00000  0.05    0.21
Q32   1   0.7144  0.1372  0.6016  11.00000  0.05    0.21
Q33   1   0.6364  0.2626  0.6117  11.00000  0.05    0.21
Q34   1   0.6737  0.1218  0.7044  11.00000  0.05    0.21
Q35   1   0.6881  0.3970  0.6628  11.00000  0.05    0.21
Q36   1   0.9834  0.5014  0.5728  11.00000  0.05    0.21
Q37   1   0.5746  0.5533  0.7117  11.00000  0.05    0.21
Q38   1   0.7644  0.4064  0.7045  11.00000  0.05    0.21
Q39   1   0.6755  0.6476  0.7128  11.00000  0.05    0.21
Q40   1   0.7398  0.3629  0.5154  11.00000  0.05    0.21
Q41   1   0.6567  0.4664  0.4973  11.00000  0.05    0.20
Q42   1   0.5004  0.2632  0.5703  11.00000  0.05    0.20
Q43   1   0.4290  0.2964  0.6319  11.00000  0.05    0.20
Q44   1   0.5359  0.2329  0.5372  11.00000  0.05    0.20
Q45   1   0.6768  0.0549  0.6774  11.00000  0.05    0.20
Q46   1   0.5414 -0.0734  0.5951  11.00000  0.05    0.20
;
_shelx_res_checksum                41305
_shelx_hkl_file
;
  -1   0   0  338.37    8.90
  -1   0   0  344.57    8.90
   1   0   0  346.67    9.00
  -1   0   0  335.87    9.00
  -1   0   0  346.07    9.10
  -2   0   0 2003.30   49.90
   2   0   0 1826.02   49.60
   2   0   0 1935.51   49.90
  -2   0   0 2086.39   50.29
  -2   0   0 2031.00   49.90
   3   0   0  359.56   10.40
  -3   0   0  369.46   10.90
  -3   0   0  375.56   10.40
  -3   0   0  360.66   10.40
  -4   0   0  662.13   18.00
  -4   0   0  674.93   18.60
   4   0   0  650.53   17.90
  -4   0   0  618.94   18.10
   5   0   0  798.62   22.30
  -5   0   0  822.02   23.40
  -5   0   0  826.12   22.60
  -6   0   0  534.15   16.80
   6   0   0  511.55   15.50
  -6   0   0  543.85   16.10
   7   0   0 2549.74   66.59
  -7   0   0 2528.55   74.69
  -7   0   0 2656.23   67.89
  -8   0   0   12.60    2.80
  -8   0   0   12.40    2.50
  -9   0   0 2358.86   67.29
  -9   0   0 2410.16   65.39
  -9   0   0 2306.97   64.09
   9   0   0 2356.36   65.79
  -9   0   0 2403.26   67.99
 -10   0   0  406.56   18.50
 -10   0   0  410.66   16.80
  10   0   0  408.36   17.50
 -10   0   0  412.76   16.70
  10   0   0  434.26   21.60
  11   0   0 1473.85   44.70
  11   0   0 1429.36   47.40
  11   0   0 1422.06   44.00
 -11   0   0 1470.65   44.00
 -11   0   0 1535.25   47.30
  11   0   0 1425.46   46.30
  12   0   0   24.60    5.90
 -12   0   0   31.70    7.30
  12   0   0   36.00    6.60
  12   0   0   25.40    7.10
 -12   0   0   28.40    5.50
  12   0   0   40.00    8.00
 -13   0   0    6.80    6.20
  13   0   0   -2.80    6.10
 -13   0   0    7.10    6.10
  13   0   0    4.10    5.10
 -13   0   0    2.10    4.60
  13   0   0    4.70    6.70
 -14   0   0   76.29   18.10
  14   0   0   98.69   12.40
 -14   0   0   71.69   10.60
  14   0   0   77.29   10.80
 -14   0   0   86.79   11.10
  14   0   0   90.09    9.40
  15   0   0  386.86   20.40
 -15   0   0  380.96   21.80
 -15   0   0  364.36   18.50
  15   0   0  374.76   15.20
  15   0   0  432.76   22.60
 -16   0   0  365.16   21.20
  16   0   0  324.67   19.70
  16   0   0  347.67   18.60
 -16   0   0  330.77   22.30
 -16   0   0  359.96   17.70
 -17   0   0    5.60    8.70
 -17   0   0   24.50   12.20
  17   0   0    4.20    5.10
 -17   0   0    0.10    4.30
  17   0   0   -6.00    5.60
  18   0   0   27.40    6.60
 -18   0   0   26.30    5.20
  19   0   0   18.00    5.20
 -19   0   0   19.90    4.80
   0  -1   0    3.70    0.60
   0   1   0    4.20    0.60
  -2  -1   0   15.80    1.50
  -2  -1   0   16.00    1.70
  -2   1   0   14.60    0.70
   2   1   0   13.40    1.50
   2   1   0   15.30    1.50
  -2   1   0   13.70    0.80
  -3  -1   0 2724.63   70.19
  -3  -1   0 2775.32   70.79
   3   1   0 2795.82   69.99
  -3   1   0 2726.43   69.29
  -3   1   0 2780.32   68.59
   3   1   0 2788.22   70.29
  -3   1   0 2687.13   68.49
  -3   1   0 2721.13   69.19
  -4  -1   0  624.84   17.50
  -4  -1   0  641.54   18.20
  -4   1   0  611.04   16.10
  -4   1   0  588.54   16.10
   4   1   0  593.74   17.00
  -4   1   0  603.94   16.80
   4   1   0  580.94   17.40
  -5  -1   0  763.52   22.80
  -5  -1   0  774.62   22.00
  -5  -1   0  783.62   24.60
  -5   1   0  748.63   20.80
  -5   1   0  767.12   21.50
  -5   1   0  762.72   20.70
  -6  -1   0   65.29    4.20
  -6  -1   0   54.79    5.60
  -6  -1   0   66.09    4.80
  -6   1   0   67.89    4.10
  -6   1   0   64.79    3.50
   6   1   0   62.39    4.20
  -7  -1   0  100.99    5.80
  -7  -1   0  106.69    6.50
  -7  -1   0  103.19    7.60
  -7   1   0   96.59    6.30
  -7   1   0   95.59    5.50
   7   1   0  102.09    5.80
  -7   1   0  101.49    5.10
  -8  -1   0  799.42   26.60
  -8  -1   0  747.83   25.00
  -8  -1   0  798.72   24.30
   8   1   0  760.62   25.00
  -8   1   0  776.02   23.90
  -8   1   0  768.22   23.00
  -9  -1   0  745.83   23.70
  -9  -1   0  728.33   26.10
  -9  -1   0  701.53   24.40
   9  -1   0  735.13   25.80
   9   1   0  675.53   22.20
  -9   1   0  721.93   22.50
  -9   1   0  732.23   23.30
 -10  -1   0 1121.79   34.70
  10  -1   0 1088.69   34.50
  10  -1   0 1120.49   38.20
 -10  -1   0 1111.49   37.30
 -10  -1   0 1159.38   35.70
  10   1   0 1077.49   37.90
 -10   1   0 1085.59   33.80
 -10   1   0 1103.99   36.30
  10   1   0 1096.49   35.50
 -11  -1   0  372.06   18.50
  11  -1   0  388.26   19.70
  11  -1   0  353.96   16.00
  11  -1   0  370.06   19.20
 -11  -1   0  359.46   16.60
  11  -1   0  363.96   16.60
 -11   1   0  354.26   15.40
 -11   1   0  342.07   17.60
  11   1   0  374.26   19.30
  11   1   0  356.26   18.90
  11   1   0  375.66   19.30
  11   1   0  375.26   17.30
 -11   1   0  321.27   16.00
 -12  -1   0  245.08   16.60
  12  -1   0  239.88   13.60
 -12  -1   0  310.97   15.50
  12  -1   0  285.87   17.00
  12  -1   0  267.77   17.00
 -12  -1   0  270.67   14.60
  12   1   0  281.37   15.00
 -12   1   0  277.57   14.60
  12   1   0  263.07   16.90
 -12   1   0  263.37   16.40
  12   1   0  247.08   14.50
  12   1   0  283.57   17.40
 -13  -1   0    9.10    5.80
 -13  -1   0    9.90    6.10
  13  -1   0    5.70    5.30
  13  -1   0    2.70    5.60
 -13  -1   0    2.10    4.40
  13  -1   0    2.00    6.20
  13   1   0    1.70    5.00
  13   1   0    4.00    6.00
 -13   1   0    8.60    5.80
  13   1   0    3.60    5.20
  13   1   0    6.60    7.30
  14  -1   0   -3.00    5.50
 -14  -1   0   -2.50    4.30
  14  -1   0    5.00    5.10
 -14  -1   0   -7.20    6.10
  14  -1   0    1.80    6.10
  14   1   0   -3.50    6.50
  14   1   0    5.60    4.80
  14   1   0    0.40    6.00
  14   1   0    6.60    6.00
 -14   1   0    3.40    6.30
 -15  -1   0   59.99    9.90
  15  -1   0   82.29   11.40
  15  -1   0   61.79    9.00
 -15  -1   0   59.99    8.20
 -15   1   0   66.09    8.50
 -15   1   0   45.50    9.90
  15   1   0   67.09    7.70
  15   1   0   70.29    9.80
  15   1   0   63.39   10.50
  16  -1   0    9.90    6.30
 -16  -1   0   -0.10    4.20
 -16  -1   0    0.00    8.90
 -16  -1   0   -3.50    6.90
  16  -1   0    3.80    5.80
  16   1   0    0.50    3.90
  16   1   0    2.00    6.10
 -16   1   0   -4.90    8.30
  16   1   0    0.90    4.90
 -16   1   0    4.70   10.10
 -17  -1   0  197.28   19.20
  17  -1   0  183.58   14.50
 -17  -1   0  195.18   12.70
 -17  -1   0  174.28   15.80
  17  -1   0  154.78   12.70
 -17   1   0  174.98   12.10
 -17   1   0  149.49   15.20
  17   1   0  183.28   14.10
 -18  -1   0   -2.10   10.90
 -18  -1   0   16.10    4.90
  18  -1   0   17.00    5.30
  18   1   0   11.20    5.10
 -18   1   0   20.60    5.00
 -19  -1   0    3.00    3.70
  19  -1   0   -5.20    3.70
  19   1   0    0.40    3.20
 -19   1   0   -3.20    3.90
   0  -2   0   14.90    1.40
   0   2   0   12.20    1.30
   0   2   0   13.80    1.40
  -1  -2   0  284.47    9.00
  -1   2   0  284.77    8.00
   1   2   0  281.47    8.70
  -2  -2   0  199.88    7.00
  -2  -2   0  202.18    7.40
   2   2   0  207.28    7.00
   2   2   0  208.68    7.20
  -3  -2   0  951.70   26.50
  -3  -2   0  982.70   27.20
   3   2   0  965.70   26.70
   3   2   0  964.30   26.40
  -4  -2   0  355.76   12.40
  -4  -2   0  348.47   11.70
  -4   2   0  370.96   10.00
   4   2   0  353.26   11.60
   4   2   0  363.36   11.90
  -5  -2   0 1723.43   46.20
  -5  -2   0 1729.73   48.10
  -5  -2   0 1708.33   47.10
   5   2   0 1792.92   46.40
  -5   2   0 1735.53   44.40
  -5   2   0 1708.53   43.50
  -5   2   0 1712.23   44.30
  -5   2   0 1657.03   43.50
   5   2   0 1677.03   45.70
  -6  -2   0  513.45   22.10
  -6  -2   0  461.25   17.20
  -6  -2   0  436.96   15.10
   6   2   0  447.36   14.70
  -6   2   0  459.25   13.80
  -6   2   0  434.56   13.10
   6   2   0  456.45   15.20
  -6   2   0  462.35   13.00
  -7  -2   0    4.80    2.20
  -7  -2   0    5.90    3.60
  -7  -2   0    4.70    2.30
  -7   2   0    5.40    1.50
  -7   2   0    1.30    2.00
  -7   2   0    2.70    1.60
   7   2   0    5.30    2.30
  -8  -2   0  319.97   12.80
  -8  -2   0  306.77   14.70
  -8  -2   0  307.17   13.60
  -8   2   0  288.67   11.60
  -8   2   0  302.27   10.70
  -8   2   0  320.07   11.50
   8   2   0  321.67   12.60
   8   2   0  311.57   14.10
  -9  -2   0    3.10    2.80
  -9  -2   0    4.00    3.90
  -9  -2   0    1.70    5.10
  -9  -2   0    7.10    4.00
   9   2   0   -4.80    3.60
   9   2   0    4.00    3.40
  -9   2   0    3.80    2.10
  -9   2   0   -0.50    1.50
 -10  -2   0  958.80   31.60
 -10  -2   0  942.61   32.80
 -10  -2   0  921.21   32.90
  10  -2   0  869.11   32.50
 -10  -2   0  913.11   30.30
 -10   2   0  910.61   28.30
  10   2   0  917.81   31.70
  10   2   0  921.01   31.10
  10   2   0  900.01   33.20
 -11  -2   0   80.19    9.90
  11  -2   0   55.69    8.00
 -11  -2   0   85.49   10.50
 -11  -2   0   76.59    8.00
 -11  -2   0   58.29    7.20
  11   2   0   58.59    7.80
 -11   2   0   61.39    8.40
  11   2   0   83.89   10.70
 -11   2   0   43.60    7.20
  11   2   0   78.89   12.70
  11   2   0   79.09   11.90
 -12  -2   0  104.39   11.90
 -12  -2   0  107.49   11.60
 -12  -2   0   99.29    9.70
  12  -2   0  109.49   12.80
 -12  -2   0   80.59    9.00
  12  -2   0  106.09   12.00
  12   2   0  114.99   12.90
  12   2   0  119.99   10.70
 -12   2   0   91.29    9.60
  12   2   0   97.29   11.20
 -12   2   0   89.99   10.30
  12   2   0   97.99   10.30
 -13  -2   0  174.48   14.20
  13  -2   0  159.18   14.10
 -13  -2   0  163.08   13.10
 -13  -2   0  185.58   12.60
 -13  -2   0  168.98   14.60
  13  -2   0  182.28   17.90
  13   2   0  166.38   12.70
  13   2   0  189.68   15.70
  13   2   0  168.98   12.50
 -13   2   0  178.98   14.60
  13   2   0  135.49   15.80
 -13   2   0  150.38   12.30
 -14  -2   0  213.18   16.10
  14  -2   0  228.58   16.40
 -14  -2   0  175.48   15.90
  14  -2   0  191.18   15.40
 -14  -2   0  207.88   13.70
 -14   2   0  187.38   15.10
  14   2   0  183.18   15.50
 -14   2   0  222.18   17.00
  14   2   0  208.08   13.90
  14   2   0  217.48   14.00
  14   2   0  234.08   17.40
 -15  -2   0  170.88   15.60
  15  -2   0  157.68   14.20
 -15  -2   0  175.98   13.20
 -15  -2   0  157.18   15.80
  15  -2   0  176.08   15.20
 -15   2   0  185.88   16.90
 -15   2   0  173.88   12.80
  15   2   0  170.08   13.20
  15   2   0  176.48   15.30
 -15   2   0  166.38   17.20
  15   2   0  181.18   14.70
  15   2   0  186.28   12.60
 -16  -2   0    6.60    4.50
  16  -2   0   -2.80    6.00
 -16  -2   0    4.10    6.80
 -16  -2   0    8.20    7.70
  16  -2   0    5.90    5.40
 -16   2   0    1.30    5.00
  16   2   0   12.10    4.30
 -16   2   0   12.20   12.00
  16   2   0    2.60    5.20
  17  -2   0   58.19    8.20
 -17  -2   0   51.39    9.00
  17  -2   0   46.60    7.60
 -17  -2   0   60.99   11.40
 -17  -2   0   65.39    8.00
  17   2   0   70.09   10.00
 -17   2   0   62.79    8.00
  17   2   0   54.59    7.80
 -18  -2   0    1.00    3.90
  18  -2   0   11.10    4.80
 -18  -2   0   11.20    9.40
 -18   2   0    9.40    4.70
  18   2   0   13.30    4.70
  19  -2   0   97.09    8.70
 -19  -2   0  106.59    8.10
 -19   2   0   88.69    8.20
  19   2   0  103.79    8.60
   0  -3   0   -1.40    0.90
   0   3   0    0.80    0.90
  -1  -3   0   47.30    3.20
   1   3   0   39.80    2.90
  -2  -3   0  102.19    5.10
  -2   3   0   94.39    3.60
   2   3   0   93.29    4.70
  -3  -3   0  262.87    9.90
  -3  -3   0  266.17    9.30
   3   3   0  266.37    9.60
   3   3   0  258.07    9.20
  -3   3   0  254.87    7.10
  -4  -3   0 1437.36   40.50
  -4  -3   0 1402.76   38.70
  -4  -3   0 1439.06   39.70
  -4   3   0 1391.26   35.70
   4   3   0 1420.06   39.00
   4   3   0 1402.56   38.60
  -5  -3   0  139.69    8.30
  -5  -3   0  133.99    6.70
  -5  -3   0  140.19    7.40
  -5   3   0  138.79    4.60
   5   3   0  140.49    7.00
  -5   3   0  135.99    4.50
   5   3   0  134.19    6.70
  -6  -3   0  597.24   21.20
  -6  -3   0  604.64   20.30
  -6   3   0  590.84   15.70
  -6   3   0  594.94   15.70
   6   3   0  593.44   19.40
  -6   3   0  592.84   16.40
   6   3   0  565.84   18.70
  -7  -3   0   15.50    3.70
  -7  -3   0   12.60    4.40
  -7  -3   0   18.80    3.40
  -7  -3   0   11.30    4.90
  -7  -3   0   17.00    4.20
  -7   3   0   11.70    1.70
   7   3   0   19.60    4.40
  -7   3   0   13.40    2.10
  -7   3   0   16.40    3.30
   7   3   0   17.30    3.30
   7   3   0   10.90    3.60
  -8  -3   0   95.89    7.80
  -8  -3   0   89.69    8.50
  -8  -3   0   93.79    9.40
  -8  -3   0   94.49    7.50
  -8   3   0   87.89    4.50
   8   3   0   80.49    6.60
   8   3   0   77.29    9.00
   8   3   0   85.79    8.10
  -8   3   0   93.29    5.50
  -9  -3   0  742.83   25.40
  -9  -3   0  731.33   27.90
  -9  -3   0  726.73   27.50
  -9  -3   0  756.82   26.60
   9   3   0  772.92   26.80
   9   3   0  727.73   26.10
  -9   3   0  714.73   21.80
 -10  -3   0  614.74   24.90
  10  -3   0  544.25   24.80
 -10  -3   0  588.94   22.90
  10  -3   0  553.84   24.40
 -10  -3   0  607.14   25.10
  10   3   0  640.24   26.80
  10   3   0  602.44   25.00
  10   3   0  618.04   23.60
  11  -3   0  218.08   15.70
  11  -3   0  222.18   15.50
 -11  -3   0  247.48   13.80
 -11  -3   0  246.38   14.20
 -11  -3   0  243.58   15.70
 -11  -3   0  253.07   22.70
  11   3   0  235.88   14.00
  11   3   0  228.98   16.40
  11   3   0  248.58   16.40
  11   3   0  220.88   14.50
 -12  -3   0   91.09    9.30
  12  -3   0  103.69   11.90
 -12  -3   0  103.19   11.40
 -12  -3   0   95.49   11.90
 -12  -3   0   90.79    9.90
  12  -3   0   80.49   10.60
 -12   3   0  105.19   17.90
  12   3   0   67.59    8.50
  12   3   0   91.49   10.30
  12   3   0   87.69   10.60
  12   3   0   81.09   10.90
 -13  -3   0  111.89   12.70
 -13  -3   0  110.79   12.90
 -13  -3   0  118.79   12.00
  13  -3   0   79.29   10.10
  13  -3   0  111.79   13.40
  13   3   0  138.99   13.80
  13   3   0  137.59   13.50
 -13   3   0   90.39   11.00
  13   3   0  120.89   11.70
 -13   3   0  101.79   10.30
  13   3   0  119.19   11.30
  14  -3   0  387.86   20.90
 -14  -3   0  400.36   22.20
 -14  -3   0  399.36   19.00
 -14  -3   0  369.46   21.10
  14  -3   0  341.57   19.60
  14   3   0  374.96   18.90
  14   3   0  360.66   18.50
  14   3   0  365.36   21.40
 -14   3   0  352.76   21.40
 -15  -3   0  122.49   13.90
  15  -3   0   94.89   14.60
  15  -3   0  111.99   16.30
 -15  -3   0  129.29   15.00
 -15  -3   0  111.39   10.70
 -15   3   0  116.59   11.60
 -15   3   0  105.29   12.80
 -15   3   0  102.29   13.40
  15   3   0  122.79   17.60
  15   3   0  116.99   11.50
 -16  -3   0  377.36   18.30
  16  -3   0  377.86   20.40
 -16  -3   0  404.86   22.30
 -16  -3   0  370.86   21.00
  16  -3   0  369.76   19.00
  16   3   0  383.66   21.00
  16   3   0  394.36   17.40
  17  -3   0   -1.50    6.50
  17  -3   0    8.70    5.00
 -17  -3   0   -7.00    9.30
 -17  -3   0    8.80    4.30
 -17  -3   0    9.20    6.70
  17   3   0    6.30    3.70
 -17   3   0    7.20    5.40
  17   3   0    0.90    4.70
 -18  -3   0  113.69    9.10
 -18  -3   0  116.39   13.50
 -18   3   0  109.99   10.00
  18   3   0  122.39   13.70
  19  -3   0   48.50    6.20
 -19  -3   0   65.09    6.70
  19   3   0   56.59    7.00
   0  -4   0   95.09    4.60
   0   4   0   97.49    4.60
  -1  -4   0 1845.52   48.50
  -1   4   0 1834.32   47.70
   1   4   0 1764.62   48.20
  -1   4   0 1836.82   47.30
  -2  -4   0 1038.40   29.20
  -2  -4   0 1009.20   30.10
   2   4   0 1006.30   28.80
  -3  -4   0  146.69    8.40
  -3  -4   0  153.48    7.40
   3   4   0  151.98    7.10
  -3   4   0  148.69    5.50
   3   4   0  151.88    6.90
  -4  -4   0   58.59    5.60
  -4  -4   0   49.99    4.60
   4   4   0   51.29    4.40
   4   4   0   47.50    4.20
  -4   4   0   56.79    2.70
  -5  -4   0 2055.09   56.39
  -5  -4   0 1903.61   54.99
  -5   4   0 1933.31   49.99
   5   4   0 2011.10   54.49
   5   4   0 2004.40   53.89
  -6  -4   0   25.90    6.40
  -6  -4   0   33.80    5.70
  -6  -4   0   27.50    4.90
  -6  -4   0   27.70    4.20
   6   4   0   28.80    4.00
  -6   4   0   33.80    2.50
   6   4   0   35.40    5.40
   6   4   0   37.90    4.60
  -7  -4   0    6.30    4.60
  -7  -4   0    8.50    3.30
  -7  -4   0   12.40    4.10
  -7  -4   0   16.80    9.80
  -7   4   0    7.60    2.30
   7   4   0   12.50    3.30
  -7   4   0   13.30    1.60
   7   4   0   11.40    3.50
  -7   4   0   12.90    1.60
   7   4   0   12.50    4.30
  -8  -4   0  112.79   10.60
  -8  -4   0   88.99    8.00
  -8  -4   0  108.59    9.60
  -8  -4   0  108.19    8.40
  -8   4   0  102.99    4.50
   8   4   0  106.29    7.90
   8   4   0   83.79    8.80
   8   4   0  118.89    8.90
  -8   4   0  106.19    5.20
   9  -4   0  251.57   19.50
  -9  -4   0  228.08   12.20
  -9  -4   0  220.08   13.80
  -9  -4   0  209.38   12.40
  -9  -4   0  232.78   14.60
  -9   4   0  205.68    9.30
   9   4   0  221.78   12.80
   9   4   0  203.38   15.50
   9   4   0  214.98   13.90
   9   4   0  208.18   11.70
 -10  -4   0   77.49    9.60
  10  -4   0   97.29   11.00
 -10  -4   0   85.79    9.80
  10  -4   0   88.89   10.50
 -10  -4   0   70.59    8.20
 -10  -4   0  100.19   13.90
  10   4   0   95.39   11.50
  10   4   0   77.69    9.10
  10   4   0   57.69    8.80
  10   4   0   76.79    9.10
  10   4   0   80.99   10.30
  11  -4   0  139.69   13.10
 -11  -4   0  126.79   12.50
  11  -4   0  130.49   13.70
 -11  -4   0  143.99   10.80
 -11  -4   0  136.99   12.80
 -11  -4   0  134.79   11.30
  11  -4   0  158.58   13.60
  11   4   0  142.19   13.80
  11   4   0  153.88   11.60
  11   4   0  136.79   12.20
  12  -4   0   79.39   10.80
 -12  -4   0   72.19   10.20
 -12  -4   0   76.59   10.00
 -12  -4   0   79.99    9.30
 -12  -4   0   62.19   10.00
  12  -4   0   74.29   10.80
  12   4   0   85.59   13.10
  12   4   0   62.99   10.90
  12   4   0   69.39    9.40
 -13  -4   0  270.57   18.30
  13  -4   0  275.07   17.50
 -13  -4   0  296.37   20.80
  13  -4   0  274.07   17.80
 -13   4   0  240.38   16.20
  13   4   0  293.17   19.10
  13   4   0  285.97   17.00
  13   4   0  292.47   17.40
 -13   4   0  282.97   17.70
 -14  -4   0  287.87   18.80
 -14  -4   0  255.57   17.90
 -14  -4   0  268.27   15.50
  14  -4   0  234.68   16.90
  14  -4   0  244.28   16.80
  14   4   0  260.37   15.80
  14   4   0  252.77   18.30
  14   4   0  255.47   15.90
 -14   4   0  241.38   19.00
 -15  -4   0  182.28   16.20
 -15  -4   0  171.08   12.70
  15  -4   0  159.78   18.80
 -15  -4   0  155.48   14.80
  15  -4   0  186.18   16.10
  15   4   0  185.78   17.10
  15   4   0  167.98   16.80
 -15   4   0  194.18   14.30
 -15   4   0  148.69   15.50
  15   4   0  158.78   12.80
  16  -4   0   65.09    8.60
  16  -4   0   56.29    9.10
 -16  -4   0   60.39    7.60
 -16  -4   0   52.69   10.00
 -16  -4   0   61.39    9.90
  16   4   0   58.49    8.00
 -16   4   0   53.89    8.50
  16   4   0   62.19    9.10
  16   4   0   68.39    7.90
 -17  -4   0   84.19    8.80
 -17  -4   0   79.49   11.50
  17  -4   0   68.59    8.60
  17  -4   0   74.79    8.40
 -17  -4   0   86.09   10.10
 -17   4   0  100.09   10.70
  17   4   0   80.89    7.50
  17   4   0   80.79    9.80
  18  -4   0    6.50    6.50
 -18  -4   0   -0.30    7.30
  18  -4   0   11.70    4.80
 -18  -4   0    4.40    3.70
 -18   4   0    9.60    6.00
  18   4   0    2.90    3.80
   0  -5   0    0.00    2.40
   0  -5   0    0.80    1.50
   0   5   0   -0.10    1.30
  -1  -5   0  480.55   15.30
   1  -5   0  451.05   15.80
  -1   5   0  469.65   14.60
   1   5   0  467.65   15.20
  -1   5   0  456.25   14.30
   2  -5   0  131.59    7.30
  -2  -5   0  141.69    7.20
  -2  -5   0  136.39    8.30
  -2   5   0  142.59    5.70
  -2   5   0  143.19    5.80
   2   5   0  151.78    7.20
  -3  -5   0  378.26   14.20
  -3  -5   0  378.06   15.10
  -3   5   0  385.86   11.10
  -3   5   0  380.66   11.30
   3   5   0  370.46   13.40
  -4  -5   0 1618.64   47.10
  -4  -5   0 1672.13   48.30
  -4   5   0 1615.24   44.30
   4   5   0 1685.73   46.70
   4   5   0 1700.23   46.20
  -5  -5   0  370.76   17.00
  -5  -5   0  399.06   16.70
  -5  -5   0  406.46   15.90
  -5   5   0  383.46   11.30
   5   5   0  392.46   15.10
   5   5   0  390.56   15.70
   5   5   0  408.26   14.90
  -6  -5   0 2154.68   64.19
  -6  -5   0 1908.51   56.09
  -6  -5   0 1921.71   57.09
  -6  -5   0 1851.81   54.29
   6   5   0 1949.10   54.69
   6   5   0 2024.30   55.49
   6   5   0 1892.81   53.09
   6   5   0 1997.30   57.49
  -7  -5   0    2.20    2.50
  -7  -5   0    7.20    4.30
  -7  -5   0    2.70    4.50
  -7  -5   0    6.80    4.00
   7   5   0    4.30    3.30
   7   5   0   14.20    4.00
   7   5   0    6.50    3.80
   7   5   0    6.70    3.00
  -8  -5   0  111.89   10.30
  -8  -5   0  124.19    9.30
  -8  -5   0  142.09   11.60
  -8  -5   0  108.79    9.00
  -8   5   0  123.69    5.00
   8   5   0  122.09   10.00
   8   5   0  112.29    8.80
   8   5   0  124.59    9.80
   9  -5   0    0.30    5.00
  -9  -5   0    4.30    4.80
   9  -5   0   13.50    6.30
  -9  -5   0    0.80    4.30
  -9  -5   0    5.90    7.20
   9   5   0    4.50    3.70
   9   5   0    4.50    5.70
   9   5   0   -2.20    6.10
  -9   5   0    2.40    2.70
 -10  -5   0  327.57   18.50
 -10  -5   0  332.77   17.40
  10  -5   0  357.06   23.10
  10  -5   0  335.57   18.50
 -10  -5   0  320.97   18.30
  10  -5   0  309.07   22.90
  10  -5   0  324.87   18.30
 -10  -5   0  341.67   16.40
  10   5   0  362.46   19.80
  10   5   0  329.07   18.20
  10   5   0  364.26   17.40
  10   5   0  333.47   16.80
  11  -5   0   22.40    8.40
 -11  -5   0   43.30    6.80
 -11  -5   0   45.40    8.20
  11  -5   0   47.90    8.90
  11  -5   0   36.80    7.80
 -11  -5   0   34.90    7.70
 -11  -5   0   35.80    7.60
  11  -5   0   31.30   12.00
  11   5   0   21.30    7.50
  11   5   0   35.70    8.20
  11   5   0   36.60    6.80
  11   5   0   18.90    7.50
 -12  -5   0   33.80    7.90
  12  -5   0   23.20    7.30
  12  -5   0   32.10    9.70
 -12  -5   0   26.80    6.10
 -12  -5   0   21.90    6.80
 -12  -5   0   19.00    6.80
  12  -5   0   22.00    7.90
  12   5   0   17.80    5.40
  12   5   0   33.30    8.20
  12   5   0   39.90    7.70
 -13  -5   0   23.00    7.90
 -13  -5   0   29.00    8.80
 -13  -5   0   29.20    6.40
  13  -5   0   35.10    9.80
  13  -5   0   38.30    7.80
  13  -5   0   33.10    7.80
  13   5   0   29.50    7.50
  13   5   0   20.90    5.90
  13   5   0   18.60    6.30
 -13   5   0   28.30    9.10
 -14  -5   0    5.00    4.30
  14  -5   0    5.50    5.60
 -14  -5   0   -0.90    6.10
  14  -5   0    1.80    5.00
 -14  -5   0    3.50    6.80
  14   5   0    3.60    4.70
  14   5   0    0.70    4.70
  14   5   0    3.70    5.20
 -14   5   0    8.00   11.90
 -15  -5   0  261.57   18.50
  15  -5   0  210.28   15.30
 -15  -5   0  260.37   17.60
 -15  -5   0  218.48   14.10
  15  -5   0  246.28   16.50
  15   5   0  248.68   15.10
  15   5   0  241.98   16.50
  15   5   0  248.28   15.20
  16  -5   0    5.70    5.40
 -16  -5   0   -0.20    4.00
  16  -5   0    4.70    5.10
 -16  -5   0    9.10    7.80
 -16  -5   0    0.70    5.80
  16   5   0   -3.50    3.30
  16   5   0    7.70    5.50
 -16   5   0    6.70    7.60
  16   5   0    5.60    4.90
  17  -5   0   57.39    8.10
 -17  -5   0   54.29    8.40
  17  -5   0   44.80    7.00
 -17  -5   0   48.70    9.70
 -17  -5   0   42.70    6.20
  17   5   0   46.30    5.80
  17   5   0   46.30    7.70
 -17   5   0   49.00    8.50
 -18  -5   0    0.60    6.60
  18  -5   0    0.00    3.80
 -18  -5   0    3.40    3.70
  18   5   0    1.10    3.00
   0  -6   0 1637.74   46.50
  -1  -6   0    0.20    3.00
   1  -6   0    1.80    2.90
  -1  -6   0    1.00    2.00
   1   6   0    0.20    1.80
  -1   6   0    2.10    1.50
  -2  -6   0  654.73   21.30
  -2  -6   0  663.33   22.70
   2  -6   0  652.23   21.50
  -2   6   0  636.14   19.40
   2   6   0  663.33   21.30
   2   6   0  676.13   21.00
  -3  -6   0 1205.78   37.60
  -3  -6   0 1202.38   36.40
  -3   6   0 1225.98   33.50
  -3   6   0 1220.28   33.30
   3   6   0 1240.58   35.80
   3   6   0 1274.37   36.40
  -4  -6   0  105.39    9.20
  -4  -6   0  108.89    8.60
  -4  -6   0  113.99    7.70
   4   6   0   90.99    8.00
   4   6   0   98.59    6.60
   4   6   0  111.99    7.10
   4   6   0  109.09    7.30
  -4   6   0   94.69    7.40
  -4   6   0  101.89    4.70
  -5  -6   0 1003.90   32.70
  -5  -6   0  959.80   32.70
  -5  -6   0  948.61   31.20
  -5  -6   0  903.71   30.30
  -5   6   0  929.61   26.60
   5   6   0  976.00   30.80
  -5   6   0 1003.60   25.80
  -5   6   0  977.90   25.70
   5   6   0  977.30   30.20
   5   6   0  968.00   31.00
   5   6   0  960.80   28.90
  -6  -6   0  527.25   21.10
  -6  -6   0  557.24   22.50
  -6  -6   0  534.35   19.60
  -6  -6   0  586.34   23.30
   6   6   0  578.24   19.00
   6   6   0  547.75   21.00
   6   6   0  558.84   20.40
  -6   6   0  569.74   15.40
   6   6   0  570.74   20.90
  -7  -6   0  892.41   32.30
  -7  -6   0  928.31   29.00
  -7  -6   0  876.91   30.80
  -7  -6   0  874.41   31.80
   7   6   0  912.61   30.50
   7   6   0  896.51   30.10
   7   6   0  892.91   29.50
   7   6   0  845.82   27.20
   8  -6   0  236.98   15.40
  -8  -6   0  245.08   14.60
  -8  -6   0  239.28   16.10
   8  -6   0  227.78   15.80
  -8  -6   0  214.98   13.40
  -8  -6   0  226.58   12.40
   8  -6   0  222.58   14.80
  -8   6   0  244.98    8.10
   8   6   0  235.58   12.90
   8   6   0  233.28   11.50
   8   6   0  227.08   15.90
   8   6   0  237.68   14.20
   8   6   0  244.28   13.70
   8   6   0  234.38   15.60
  -9  -6   0  373.96   20.20
  -9  -6   0  386.26   22.40
  -9  -6   0  384.36   17.30
   9  -6   0  398.86   20.00
  -9  -6   0  424.66   19.60
   9  -6   0  315.87   24.40
   9  -6   0  385.36   19.70
   9  -6   0  378.86   22.40
   9   6   0  413.26   18.50
   9   6   0  382.36   20.70
   9   6   0  422.86   18.90
   9   6   0  411.86   20.90
  -9   6   0  406.76   12.30
  10  -6   0   43.50    8.10
 -10  -6   0   53.59    8.20
 -10  -6   0   38.20    6.50
  10  -6   0   38.40    9.60
 -10  -6   0   60.99    9.40
  10  -6   0   24.60    7.70
 -10  -6   0   45.10    8.30
  10  -6   0   44.30    8.70
  10   6   0   50.99    9.50
  10   6   0   37.60    7.80
  10   6   0   23.00    7.60
  10   6   0   40.20    6.70
  11  -6   0  356.26   24.20
  11  -6   0  351.16   20.40
 -11  -6   0  351.46   20.50
 -11  -6   0  370.06   21.10
  11  -6   0  335.77   22.50
 -11  -6   0  385.06   17.80
 -11  -6   0  372.06   20.20
  11  -6   0  345.17   19.70
  11   6   0  386.56   19.00
  11   6   0  431.46   30.20
  11   6   0  362.66   20.40
  12  -6   0   -8.10    7.30
  12  -6   0    4.00    6.60
  12  -6   0    1.80    5.20
 -12  -6   0   11.50    6.10
 -12  -6   0   12.10    9.30
  12   6   0    7.90    6.40
  12   6   0   14.30    6.10
  13  -6   0   45.00    9.20
 -13  -6   0   53.59   10.10
 -13  -6   0   74.89    9.20
  13  -6   0   34.00    7.50
  13  -6   0   63.79    9.40
 -13  -6   0   55.09    9.60
 -13   6   0   60.29   11.40
  13   6   0   46.10    7.30
  13   6   0   65.29   10.40
  13   6   0   41.20    7.60
 -14  -6   0   41.20    8.20
 -14  -6   0   28.30    7.40
  14  -6   0   22.30    8.90
 -14  -6   0   35.00    6.70
  14  -6   0   37.50    8.20
  14   6   0   36.20    7.50
  14   6   0   45.20    8.50
  14   6   0   40.40    7.10
 -15  -6   0   44.80    7.00
  15  -6   0   26.80    6.00
  15  -6   0   30.80    7.00
 -15  -6   0   34.90    8.90
 -15  -6   0   42.50    8.60
  15   6   0   37.30    7.70
  15   6   0   43.60    7.80
  15   6   0   49.00    7.30
  16  -6   0  137.29   12.40
  16  -6   0  131.89   11.60
 -16  -6   0  136.69   14.70
 -16  -6   0  142.69   10.60
 -16  -6   0  147.49   13.10
  16   6   0  151.58   11.70
  16   6   0  153.68   11.00
  17  -6   0    1.90    4.10
 -17  -6   0   -2.40    4.00
 -17  -6   0  -23.90   14.80
  17  -6   0    6.10    5.50
 -17  -6   0   -6.00    5.70
  17   6   0    3.90    3.10
  18  -6   0   65.69    7.40
 -18  -6   0   39.30    5.80
 -18  -6   0   69.59    8.40
  18   6   0   57.39    5.30
   0  -7   0   -3.50    2.90
   0  -7   0    5.50    4.00
   0   7   0    1.80    1.90
  -1  -7   0  273.67   11.40
  -1  -7   0  260.07   13.40
  -1  -7   0  288.87   13.10
   1  -7   0  277.67   12.60
   1   7   0  262.67   11.50
  -1   7   0  270.07   10.80
  -2  -7   0  268.37   13.80
  -2  -7   0  257.47   11.70
  -2  -7   0  286.37   14.10
   2  -7   0  288.67   12.60
   2   7   0  258.47   12.60
   2   7   0  269.47   11.70
   2   7   0  263.97   11.20
   2   7   0  285.07   12.10
  -2   7   0  260.57   10.30
  -3  -7   0   35.50    4.80
  -3  -7   0   41.30    6.00
  -3  -7   0   36.70    6.40
  -3   7   0   40.70    3.70
   3   7   0   29.80    4.70
  -3   7   0   33.60    4.60
   3   7   0   38.50    4.80
   3   7   0   39.50    4.70
  -4  -7   0  175.28   11.30
  -4  -7   0  167.88   10.20
  -4  -7   0  157.08   11.80
   4   7   0  175.88    9.70
   4   7   0  180.48   10.00
  -4   7   0  183.38    7.30
   4   7   0  173.18   10.40
  -4   7   0  189.78    8.50
   4   7   0  170.88    9.10
  -5  -7   0  562.34   21.80
  -5  -7   0  584.44   23.20
  -5  -7   0  580.64   23.50
   5   7   0  550.94   19.40
   5   7   0  553.84   21.50
   5   7   0  570.84   20.90
  -5   7   0  589.74   17.40
  -5   7   0  577.94   17.50
   5   7   0  578.34   21.50
  -6  -7   0  209.18   14.20
  -6  -7   0  230.88   13.80
  -6  -7   0  228.98   12.80
  -6  -7   0  215.78   11.60
   6   7   0  213.68   12.40
  -6   7   0  218.28    7.10
   6   7   0  218.28   10.60
   6   7   0  213.38   12.10
   6   7   0  214.68   12.00
  -6   7   0  235.28    8.40
  -7  -7   0  190.78   13.20
   7  -7   0  161.58   13.60
   7  -7   0  200.48   14.00
  -7  -7   0  181.48   11.90
   7  -7   0  201.38   20.80
  -7  -7   0  183.28   11.20
   7  -7   0  197.18   14.00
   7   7   0  191.28   11.90
   7   7   0  167.18    9.90
   7   7   0  207.08   12.00
  -7   7   0  177.88    7.50
   7   7   0  178.98   15.60
  -8  -7   0  178.48   13.40
   8  -7   0  184.28   18.40
   8  -7   0  168.98   13.80
   8  -7   0  194.18   13.70
   8  -7   0  169.48   14.00
  -8  -7   0  179.18   12.60
  -8  -7   0  176.88   13.00
   8   7   0  204.08   12.50
  -8   7   0  173.58    6.80
   8   7   0  176.38   13.40
   8   7   0  145.59   15.10
   8   7   0  177.68   10.40
   8   7   0  188.28   12.20
  -9  -7   0   20.80    5.70
  -9  -7   0   29.90    6.70
   9  -7   0   13.10    8.60
  -9  -7   0   18.50    6.40
  -9  -7   0   20.60    6.20
   9  -7   0   35.40    8.20
   9  -7   0   40.70    8.40
   9  -7   0   31.30    7.00
   9   7   0   23.30    5.30
   9   7   0   25.40    7.30
   9   7   0   29.30    8.10
   9   7   0   25.80    8.60
   9   7   0   15.60    5.30
  10  -7   0  161.08   14.30
 -10  -7   0  157.28   11.70
  10  -7   0  199.78   17.50
 -10  -7   0  160.88   13.70
  10  -7   0  149.88   14.40
 -10  -7   0  169.98   14.30
  10  -7   0  146.59   13.90
 -10  -7   0  162.38   14.00
  10   7   0  168.58   15.00
  10   7   0  185.18   12.80
  10   7   0  160.38   13.80
  10   7   0  171.78   14.80
 -11  -7   0   -3.20    6.20
 -11  -7   0   10.30    6.30
  11  -7   0    2.80    5.50
  11  -7   0    4.70    5.50
 -11  -7   0   -4.80    5.70
  11  -7   0    2.10    6.80
  11   7   0    4.00    5.90
  11   7   0    2.40    3.90
  11   7   0    5.80    6.30
  11   7   0  -15.90    7.30
  12  -7   0  114.29   12.50
 -12  -7   0  124.99   13.50
  12  -7   0  117.89   13.70
  12  -7   0  121.49   14.50
 -12  -7   0  125.89   13.30
 -12  -7   0  118.39   11.10
  12  -7   0  115.49   12.60
  12   7   0  109.59   11.10
  12   7   0  109.59   13.20
  12   7   0  137.99   13.30
 -13  -7   0    3.30    6.30
 -13  -7   0    4.80    4.70
  13  -7   0    6.50    5.90
 -13  -7   0    2.90    5.50
  13  -7   0    5.30    5.40
  13  -7   0   16.90   11.40
  13   7   0    9.00    5.10
  13   7   0    2.60    4.50
 -14  -7   0   -7.00    6.50
  14  -7   0   -5.20    5.10
  14  -7   0    2.10    7.30
  14  -7   0   -3.60    5.10
 -14  -7   0    0.80    4.90
 -14  -7   0    2.20    6.30
  14   7   0    5.50    4.50
  14   7   0    1.20    4.10
  15  -7   0   66.29    8.60
 -15  -7   0   66.19   10.00
  15  -7   0   69.19    9.00
 -15  -7   0   93.69    9.40
 -15  -7   0   80.29    9.90
  15   7   0   92.49   10.00
  15   7   0   74.79    9.10
  16  -7   0    1.80    4.50
 -16  -7   0    9.40    7.00
  16  -7   0    0.30    5.00
 -16  -7   0   -3.50    4.30
 -16  -7   0    5.80    5.40
  16   7   0   -5.20    4.40
  16   7   0    1.50    3.10
  17  -7   0   34.60    6.60
 -17  -7   0   28.80    5.90
 -17  -7   0   34.40    6.70
  17  -7   0   29.70    5.80
  17   7   0   27.80    4.50
   0  -8   0    5.30    4.20
   0  -8   0   -3.10    3.30
   0   8   0    1.20    4.20
   0   8   0    5.30    2.60
   0   8   0    0.10    4.00
   1  -8   0   43.50    6.20
  -1  -8   0   41.00    6.10
  -1  -8   0   32.20    6.10
   1  -8   0   39.10    5.70
   1   8   0   30.90    4.60
   1   8   0   32.80    4.60
   1   8   0   40.50    6.30
  -1   8   0   38.00    5.10
   1   8   0   27.20    4.10
  -1   8   0   38.90    4.50
  -2  -8   0  161.58   11.70
   2  -8   0  171.78   10.50
   2  -8   0  182.88   11.20
  -2  -8   0  181.98   11.40
   2   8   0  182.58   10.80
   2   8   0  179.68    9.70
  -2   8   0  181.78    8.70
   2   8   0  190.48   10.20
   2   8   0  176.78    9.30
  -3  -8   0  104.79    9.90
  -3  -8   0  118.29    9.30
  -3  -8   0  109.19    8.60
  -3   8   0  106.19    6.40
   3   8   0  119.39    8.30
   3   8   0  119.19    9.10
   3   8   0  110.99    7.90
   4  -8   0   20.10    8.90
  -4  -8   0   23.90    4.90
  -4  -8   0   19.40    5.30
   4   8   0   16.30    4.30
   4   8   0   19.80    5.20
  -4   8   0   13.40    2.80
   4   8   0   22.90    4.10
   4   8   0   13.80    3.70
  -5  -8   0    2.50    5.20
  -5  -8   0    4.40    3.70
  -5  -8   0   -3.80    4.10
   5  -8   0    3.40    5.90
   5  -8   0    1.60    7.00
   5  -8   0    5.60    6.30
   5   8   0    1.30    3.10
   5   8   0    6.10    3.10
  -5   8   0    7.90    2.40
   5   8   0    4.20    4.10
   5   8   0    0.50    2.90
  -6  -8   0   25.00    8.00
  -6  -8   0   26.60    5.50
   6  -8   0   63.99    9.00
  -6  -8   0   45.60    7.70
   6  -8   0   31.60    7.50
  -6  -8   0   55.89    8.90
   6  -8   0   51.29   10.20
   6  -8   0   38.30    6.80
   6   8   0   44.10    6.70
   6   8   0   43.00    5.70
  -6   8   0   35.30    3.80
   6   8   0   45.00    6.50
   6   8   0   34.50    5.70
   6   8   0   38.40   11.40
   7  -8   0    7.60    6.50
  -7  -8   0   25.00    8.00
   7  -8   0   29.20    6.30
   7  -8   0   28.50    7.70
   7  -8   0   33.20    7.10
  -7  -8   0   35.90    6.60
  -7  -8   0   27.60    7.40
  -7  -8   0   23.10    5.60
   7   8   0   45.20    8.90
   7   8   0   26.90    5.70
   7   8   0   23.50    4.90
  -7   8   0   29.30    5.80
   7   8   0   24.50    5.40
   7   8   0   28.90    6.40
   8  -8   0   95.29   11.70
  -8  -8   0   74.89    8.00
  -8  -8   0   98.29   10.50
   8  -8   0  108.69   12.10
   8  -8   0  100.69   12.30
  -8  -8   0   74.09    9.80
  -8  -8   0   67.39    9.40
   8  -8   0  100.09   12.60
   8   8   0   84.99   12.10
  -8   8   0   85.49    5.80
   8   8   0   76.09    8.00
   8   8   0   87.59    9.70
   8   8   0   80.19    9.10
   8   8   0   71.79    9.70
   9  -8   0   70.79   10.20
   9  -8   0   61.09    9.10
  -9  -8   0  102.69   11.80
  -9  -8   0  103.49   10.20
   9  -8   0   91.39   11.10
  -9  -8   0   57.59    9.20
  -9  -8   0   79.09   10.50
   9  -8   0   64.99   10.20
   9   8   0   76.99    8.10
   9   8   0   87.59   11.60
   9   8   0   80.49    9.30
   9   8   0   65.89    8.90
  10  -8   0  109.29   13.50
 -10  -8   0  102.09   12.80
 -10  -8   0   82.39    9.00
  10  -8   0  113.59   12.70
  10  -8   0  111.49   12.70
 -10  -8   0  104.89   12.00
 -10  -8   0   81.59   11.50
  10  -8   0   99.29   12.10
  10   8   0  101.79   13.40
  10   8   0  114.29   10.90
  10   8   0   98.59   12.10
 -11  -8   0    9.60    5.10
  11  -8   0   -1.00    8.00
 -11  -8   0    4.20    5.60
  11  -8   0    2.40    6.30
  11  -8   0   -4.40    4.80
 -11  -8   0   -5.50    5.00
  11  -8   0   12.20    5.80
  11   8   0   -1.60    3.70
  11   8   0   -1.30    5.40
  11   8   0    0.50    8.50
  12  -8   0    5.40    5.50
 -12  -8   0   -5.80    7.60
 -12  -8   0    2.80    5.10
  12  -8   0   15.10    8.60
  12  -8   0   -1.60    6.00
  12  -8   0    1.20    5.10
 -12  -8   0   -1.40    5.20
  12   8   0   -3.20    4.50
  12   8   0    2.30    5.50
  13  -8   0   54.09    8.70
  13  -8   0   44.80    8.30
 -13  -8   0   33.80    8.00
  13  -8   0   50.39    8.70
 -13  -8   0   49.40    9.30
 -13  -8   0   32.40    6.40
  13   8   0   49.60    8.90
  13   8   0   46.10    8.00
 -14  -8   0    8.70    5.40
  14  -8   0    5.20    6.70
 -14  -8   0    7.00    6.70
  14  -8   0    3.50    5.00
 -14  -8   0    9.30    6.80
  14  -8   0    2.20    4.90
  14   8   0   -0.70    4.20
  14   8   0    1.30    4.30
  15  -8   0  110.99   10.80
 -15  -8   0  108.19   10.30
 -15  -8   0  110.19   11.60
  15  -8   0  127.19   11.40
 -15  -8   0   89.79   10.70
  15   8   0  102.89    9.80
  15   8   0  109.19   10.10
 -16  -8   0    1.40    7.00
  16  -8   0   12.20    5.10
 -16  -8   0    0.40    5.00
  16  -8   0   -1.60    4.00
  16   8   0   -0.80    3.90
  16   8   0    1.50    3.80
 -17  -8   0   43.90    7.10
  17  -8   0   42.70    6.00
  17   8   0   31.90    4.40
   0  -9   0    5.40    6.60
   0  -9   0   -5.40    3.30
   0  -9   0   -0.20    4.20
   0   9   0    2.00    2.30
   0   9   0   -3.90    3.20
   0   9   0    0.70    4.40
   1  -9   0   13.40    4.90
  -1  -9   0   11.40    4.10
  -1  -9   0   11.80    5.00
   1  -9   0   14.40    4.40
  -1  -9   0   11.00    7.60
   1  -9   0   12.70    7.30
   1  -9   0   15.90    6.30
  -1   9   0   10.00    5.30
   1   9   0    9.40    3.40
   1   9   0    8.00    4.80
   1   9   0   15.00    3.60
  -1   9   0   16.00    3.60
   1   9   0   12.00    3.40
  -1   9   0   10.70    4.20
  -2  -9   0  474.15   20.50
   2  -9   0  454.65   19.40
  -2  -9   0  507.85   24.20
  -2  -9   0  492.35   21.10
   2  -9   0  487.05   23.50
   2  -9   0  452.65   21.90
   2  -9   0  486.45   20.20
   2   9   0  481.75   18.80
  -2   9   0  482.15   17.50
   2   9   0  498.05   19.40
  -2   9   0  459.35   17.30
   2   9   0  498.15   19.70
   2   9   0  458.25   17.50
  -3  -9   0  431.56   22.10
  -3  -9   0  459.35   20.50
   3  -9   0  503.75   29.80
  -3  -9   0  446.76   23.10
  -3   9   0  439.96   16.20
   3   9   0  464.05   18.70
   3   9   0  416.76   18.70
   3   9   0  443.36   19.40
  -4  -9   0   24.40    6.60
   4  -9   0   15.70    6.90
   4  -9   0   26.10    6.50
   4  -9   0   22.50    6.80
  -4  -9   0   16.50    5.40
   4  -9   0   21.10    7.40
   4   9   0   31.30    7.60
  -4   9   0   22.00    3.60
   4   9   0   26.70    5.90
   4   9   0   21.70    4.40
  -5  -9   0  624.44   25.50
   5  -9   0  560.64   25.00
   5  -9   0  593.84   26.50
   5  -9   0  568.14   25.30
  -5  -9   0  583.44   27.30
   5  -9   0  558.24   25.10
  -5  -9   0  602.04   25.30
  -5  -9   0  563.44   23.70
   5   9   0  598.54   23.40
   5   9   0  618.54   24.20
   5   9   0  569.24   21.00
  -5   9   0  580.64   18.50
   5   9   0  572.84   23.10
  -6  -9   0  153.88   13.00
  -6  -9   0  207.18   16.50
  -6  -9   0  182.48   14.00
   6  -9   0  152.78   13.60
   6  -9   0  183.08   14.40
  -6  -9   0  172.38   14.40
   6  -9   0  148.99   14.80
   6  -9   0  174.88   14.30
   6   9   0  162.28   10.10
   6   9   0  163.28   12.00
  -6   9   0  171.08    7.40
   6   9   0  160.48   17.20
   6   9   0  184.18   12.30
  -7  -9   0   78.49   10.80
  -7  -9   0   83.99   10.40
   7  -9   0   73.79    9.60
   7  -9   0   70.69    9.60
   7  -9   0   74.59   10.90
  -7  -9   0   80.69   10.70
   7  -9   0   63.59    9.90
  -7  -9   0   61.99   10.50
   7   9   0   70.89   12.40
   7   9   0   76.99    8.80
   7   9   0   60.69    8.20
   7   9   0   59.09    8.50
   7   9   0   77.29    7.50
   8  -9   0  211.48   17.20
  -8  -9   0  213.48   15.30
   8  -9   0  218.88   17.10
  -8  -9   0  206.98   15.60
  -8  -9   0  226.18   16.00
   8   9   0  210.68   16.80
   8   9   0  197.28   11.50
   8   9   0  210.68   13.80
   8   9   0  206.98   15.00
   8   9   0  210.68   17.40
   9  -9   0   80.79   10.90
  -9  -9   0   83.19   12.10
   9  -9   0   92.09   11.50
  -9  -9   0   66.69   10.60
   9  -9   0   61.79    9.30
   9  -9   0   77.59   11.50
   9   9   0   71.99    7.60
   9   9   0   86.29   12.00
   9   9   0   64.09    9.40
   9   9   0   78.89   10.00
  10  -9   0   35.70    8.00
 -10  -9   0   39.70    8.70
  10  -9   0   39.00    7.90
  10  -9   0   39.90    8.20
 -10  -9   0   33.60    8.50
  10  -9   0   45.20    9.00
  10   9   0   32.70    9.20
  10   9   0   35.20    7.20
  10   9   0   51.39   10.10
  11  -9   0    9.90    6.10
  11  -9   0    7.10    7.70
  11  -9   0   13.10    5.70
  11  -9   0   15.00    6.10
 -11  -9   0   21.30    7.30
 -11  -9   0   14.00    7.40
  11   9   0   13.70    4.70
  11   9   0   17.20    7.30
  11   9   0    9.70   10.60
 -12  -9   0   31.20    7.50
  12  -9   0   28.10    7.70
  12  -9   0   17.50    8.50
 -12  -9   0   23.70    7.90
 -12  -9   0   38.20    8.70
  12  -9   0   28.30    8.00
  12  -9   0   20.40    6.90
  12   9   0   45.30    7.70
  12   9   0   39.00   10.30
  13  -9   0  -16.10   10.30
  13  -9   0   -4.50    5.80
 -13  -9   0    0.90    5.20
 -13  -9   0    2.50    5.80
  13  -9   0    2.00    4.80
  13  -9   0    3.90    5.10
  13   9   0    2.60    4.20
  13   9   0    0.30    4.80
 -14  -9   0  160.18   20.10
  14  -9   0  202.28   13.40
 -14  -9   0  186.98   14.30
  14  -9   0  182.98   14.00
  14  -9   0  188.38   18.60
  14   9   0  192.08   13.40
  14   9   0  179.28   12.30
 -15  -9   0  -13.10    6.20
  15  -9   0    8.80    5.00
 -15  -9   0    3.90    4.70
  15  -9   0    2.10    4.40
  15   9   0    5.40    4.10
  15   9   0    2.70    3.10
  16  -9   0   54.39    7.10
 -16  -9   0   52.59    6.80
  16  -9   0   47.00    6.50
  16   9   0   54.29    6.40
  16   9   0   47.10    5.80
   0 -10   0   14.40    6.90
   0 -10   0    1.30    6.10
   0 -10   0    8.90    5.40
   0 -10   0    1.80    4.60
   0  10   0   10.40    3.70
   0  10   0    8.50    3.30
   0  10   0    4.40    3.20
   0  10   0    9.70    5.30
   1 -10   0    3.50    3.90
   1 -10   0    8.80    6.10
   1 -10   0    9.60    5.50
  -1 -10   0    3.80    4.10
  -1 -10   0    3.10    4.50
  -1 -10   0    3.50    6.30
   1 -10   0    5.60    4.80
  -1 -10   0   10.00    7.00
  -1  10   0   -2.50    5.40
   1  10   0    3.60    3.20
  -1  10   0    0.00    2.60
   1  10   0   -2.70    2.50
   1  10   0   -0.60    3.10
   2 -10   0   41.80    8.80
  -2 -10   0   49.50    9.70
  -2 -10   0   52.39    8.00
  -2 -10   0   41.80    7.80
  -2 -10   0   28.40    8.10
   2 -10   0   36.50    7.70
   2  10   0   46.30    6.50
  -2  10   0   47.00    5.80
  -2  10   0   39.00    6.40
  -2  10   0   45.90    6.00
   2  10   0   44.50    5.80
  -2  10   0   56.89    8.10
   2  10   0   44.90    7.10
   2  10   0   41.00    6.60
  -3 -10   0  186.98   19.20
   3 -10   0  165.98   14.10
  -3 -10   0  169.88   15.50
   3 -10   0  193.28   15.50
   3 -10   0  182.58   14.70
  -3 -10   0  184.38   13.10
  -3  10   0  196.18   10.00
  -3  10   0  172.38   10.20
   3  10   0  164.48   12.10
   3  10   0  185.38   10.50
  -3  10   0  167.58   10.80
  -3  10   0  152.78   13.60
   3  10   0  191.08   12.20
   3  10   0  191.78   11.90
   4 -10   0  121.79   12.90
  -4 -10   0   98.99   10.30
   4 -10   0   93.89   11.20
  -4 -10   0  106.29   10.90
   4 -10   0   97.49   12.20
   4 -10   0  120.69   13.90
  -4 -10   0  120.99   13.70
  -4  10   0   94.89    7.30
   4  10   0   95.89    9.50
   4  10   0  102.29    9.80
   4  10   0   96.29    9.40
  -4  10   0   87.59    8.40
   4  10   0  103.99    8.20
   5 -10   0  321.37   19.30
  -5 -10   0  341.57   18.70
   5 -10   0  317.97   18.70
   5 -10   0  320.17   20.20
  -5 -10   0  317.37   18.20
   5 -10   0  317.67   18.90
  -5 -10   0  315.07   20.50
  -5  10   0  320.17   13.70
   5  10   0  319.67   16.90
   5  10   0  314.07   17.10
   5  10   0  343.27   15.00
   5  10   0  328.67   17.70
  -6 -10   0   39.40    8.00
   6 -10   0   34.40    9.50
   6 -10   0   32.00    8.40
  -6 -10   0   47.70    8.60
  -6 -10   0   42.10    9.20
   6 -10   0   34.80    8.20
   6  10   0   44.10    6.00
   6  10   0   42.50   12.10
   6  10   0   30.30    6.60
   6  10   0   35.60    7.30
  -6  10   0   46.00    5.30
   6  10   0   38.50    7.50
   7 -10   0   43.60    8.40
  -7 -10   0   27.90   11.00
   7 -10   0   33.70    8.40
  -7 -10   0   40.70    8.10
   7 -10   0   28.60    8.60
   7 -10   0   29.10    7.40
  -7 -10   0   39.60    9.20
   7  10   0   38.50   10.20
   7  10   0   37.40    8.60
   7  10   0   33.10    6.70
   7  10   0   28.90    6.90
  -7  10   0   37.90    4.30
   7  10   0   34.30    5.50
  -8 -10   0   29.40    7.30
   8 -10   0   38.20    8.20
   8 -10   0   26.60    8.60
   8 -10   0   59.09    9.60
   8 -10   0   49.80    9.50
  -8 -10   0   33.30    7.30
   8  10   0   35.90    6.60
   8  10   0   47.30    9.60
   8  10   0   34.00    8.40
   8  10   0   18.90   10.70
   8  10   0   48.80    6.40
  -8  10   0   52.89    4.90
   9 -10   0   25.70    8.40
   9 -10   0   47.30    8.40
   9 -10   0   43.20    8.80
  -9 -10   0   49.60    9.20
   9 -10   0   43.00    8.00
  -9 -10   0   42.30    8.90
   9  10   0   42.70    9.90
   9  10   0   62.89   11.30
   9  10   0   24.10    6.10
   9  10   0   24.00    6.10
  10 -10   0  166.28   15.10
  10 -10   0  156.08   13.90
 -10 -10   0  166.18   14.60
  10 -10   0  167.88   14.60
 -10 -10   0  168.48   15.70
  10 -10   0  163.08   14.40
  10  10   0  186.38   13.50
  10  10   0  151.88   17.80
  10  10   0  146.99   14.90
  11 -10   0    4.40    5.10
 -11 -10   0    9.50    6.60
  11 -10   0    3.80    5.20
 -11 -10   0    5.10    5.20
  11 -10   0    2.20    5.10
  11 -10   0    8.90    7.10
  11  10   0    4.60    4.50
  11  10   0   -5.20    4.90
  11  10   0   -4.20   13.00
  12 -10   0    5.40    5.50
 -12 -10   0    0.50    5.40
  12 -10   0   10.20    5.40
 -12 -10   0    5.40    5.10
  12 -10   0    6.20    5.50
  12 -10   0    4.60    7.80
  12  10   0    7.20    4.20
  12  10   0    1.50    5.60
  13 -10   0   17.60    6.10
  13 -10   0   19.00    6.30
  13 -10   0   28.10    6.70
 -13 -10   0   29.20    7.90
 -13 -10   0   16.60    6.00
  13  10   0   29.40    5.40
  13  10   0   30.10    6.70
  14 -10   0   29.80    9.30
 -14 -10   0   15.70    5.80
 -14 -10   0   30.40    7.50
  14 -10   0   23.10    5.40
  14 -10   0   29.80    6.20
  14  10   0   25.20    5.80
 -15 -10   0   27.90    6.90
 -15 -10   0   24.20    7.40
  15 -10   0   29.60    5.50
  15 -10   0   22.50    5.40
  15  10   0   15.30    5.80
  15  10   0   20.40    4.60
   0 -11   0    2.70    4.40
   0 -11   0    5.40    5.20
   0 -11   0   -1.90    6.20
   0 -11   0   -1.10    4.90
   0  11   0    2.10    3.70
   0  11   0    1.40    3.30
   0  11   0   -4.70    3.20
   0  11   0    0.60    5.10
  -1 -11   0  146.59   11.70
  -1 -11   0  103.69   11.20
  -1 -11   0  127.99   14.60
   1 -11   0  127.49   13.40
   1 -11   0  119.99   13.90
  -1 -11   0  122.59   12.80
  -1  11   0  117.49    9.60
  -1  11   0  128.69    9.50
   1  11   0  139.59   10.50
  -1  11   0  109.29    8.80
  -1  11   0  132.59   11.70
   1  11   0  111.59   10.10
   1  11   0  131.09   11.10
   1  11   0  123.79    9.10
   2 -11   0   13.30    5.40
  -2 -11   0   29.00    7.60
  -2 -11   0   18.40    6.80
   2 -11   0   29.90    8.50
  -2 -11   0   27.30    8.80
  -2 -11   0   29.40    6.80
   2 -11   0   27.70    7.00
  -2  11   0   25.50    7.50
   2  11   0   23.30    5.80
   2  11   0   33.60    6.80
  -2  11   0   30.60    5.40
   2  11   0   21.40    4.60
  -2  11   0   14.00    4.40
   2  11   0   33.00    6.00
  -2  11   0   28.50    5.30
  -3 -11   0   22.10    8.10
  -3 -11   0   35.80    7.00
  -3 -11   0   28.40    7.00
   3 -11   0   27.40    7.40
   3 -11   0   13.80    9.10
  -3 -11   0   24.20    8.10
   3  11   0   30.50    4.90
   3  11   0   20.90    5.80
  -3  11   0   27.50    5.10
  -3  11   0   29.40    5.60
  -3  11   0   36.50    9.70
   3  11   0   25.20    5.60
   3  11   0   31.30    7.10
  -3  11   0   42.60    6.20
  -4 -11   0   14.30    8.10
   4 -11   0   12.70    6.60
   4 -11   0    2.40   10.10
  -4 -11   0    0.30    4.70
  -4 -11   0    8.30    9.30
   4 -11   0    4.10    6.30
   4 -11   0   -1.20    5.00
  -4 -11   0    5.30    4.90
  -4  11   0   10.40    5.10
  -4  11   0   10.70    4.50
  -4  11   0    5.90    3.60
   4  11   0    7.10    4.80
   4  11   0   10.00    5.20
   4  11   0    8.10    4.60
   4  11   0    3.00    3.30
   5 -11   0    6.90    5.70
  -5 -11   0   -1.90    4.80
   5 -11   0   10.50    5.40
   5 -11   0    4.10    7.00
   5 -11   0   -1.70    5.80
  -5 -11   0    3.70    6.70
  -5 -11   0   16.50    9.90
   5  11   0    1.60    5.00
   5  11   0   -1.80    4.90
  -5  11   0    7.80    5.00
  -5  11   0   -0.40    3.10
   5  11   0    1.20    5.30
  -5  11   0    6.90    5.60
  -6 -11   0   -5.50    4.40
  -6 -11   0   -2.90    6.60
   6 -11   0   12.20    6.00
   6 -11   0   -1.90    6.10
   6 -11   0   -5.50    4.80
   6 -11   0    2.40    5.60
  -6 -11   0   -0.60    4.90
   6  11   0    3.90    5.10
   6  11   0   15.30    7.10
   6  11   0   -0.70    6.20
   6  11   0   14.20   10.70
  -7 -11   0   44.60    8.30
   7 -11   0   53.29    9.10
   7 -11   0   51.49    9.80
  -7 -11   0   48.10    8.60
   7 -11   0   74.09   11.20
   7 -11   0   44.00    8.40
  -7 -11   0   42.00    9.80
   7  11   0   28.50    9.60
   7  11   0   49.30    8.00
   7  11   0   53.39   11.00
   7  11   0   42.90    6.10
  -7  11   0   61.99    6.40
   7  11   0   45.80    8.80
   8 -11   0   46.30    8.00
  -8 -11   0   32.10    7.90
   8 -11   0   50.99    9.50
   8 -11   0   44.50    8.60
  -8 -11   0   30.70    7.00
   8 -11   0   34.10    7.60
   8  11   0   44.00    8.00
  -8  11   0   35.50    4.30
   8  11   0   28.60    5.30
   8  11   0   32.00    8.10
   8  11   0   51.99   14.10
   8  11   0   58.69   11.50
  -9 -11   0   15.10    6.60
  -9 -11   0   24.70    7.80
   9 -11   0   41.80   12.00
   9  11   0   29.50    6.40
   9  11   0   22.00    5.90
   9  11   0   32.50   13.10
   9  11   0    6.80    8.20
  10 -11   0   27.00    6.70
  10 -11   0   19.80    7.30
  10 -11   0   15.80    5.90
 -10 -11   0   35.80    8.60
  10 -11   0   40.50    7.90
 -10 -11   0   29.50    7.90
  10  11   0   24.30    6.80
  10  11   0   26.80    6.70
  10  11   0   50.19   16.70
  11 -11   0    5.00    6.80
  11 -11   0    7.10    4.60
  11 -11   0   -8.20    4.60
  11 -11   0    1.10    4.30
 -11 -11   0   -1.00    6.00
 -11 -11   0    3.00    5.00
  11  11   0    4.60    5.00
  11  11   0   -7.70    4.10
  12 -11   0    6.80    5.00
  12 -11   0    8.60    5.50
 -12 -11   0   10.20    5.20
 -12 -11   0    0.20    5.40
  12 -11   0    3.70   10.00
  12 -11   0   13.20    5.60
  12  11   0    9.90    4.10
  12  11   0    8.70    6.00
  13 -11   0   13.70    6.10
 -13 -11   0    4.70    6.40
  13 -11   0   15.80    5.40
 -13 -11   0    8.10    5.00
  13 -11   0   14.20    5.30
  13  11   0    4.30    4.20
  13  11   0    2.70    3.70
 -14 -11   0    5.50    5.10
  14 -11   0   11.30    4.90
  14 -11   0   14.20    5.90
 -14 -11   0   15.20    8.10
  14 -11   0    4.60    4.40
  14  11   0    3.60    3.40
  14  11   0   12.00    4.70
   0 -12   0  211.38   17.10
   0 -12   0  190.88   15.40
   0 -12   0  190.88   14.00
   0  12   0  196.68   15.40
   0  12   0  185.38   13.00
   0  12   0  182.58   11.80
   0  12   0  175.68   13.50
  -1 -12   0   21.20    7.40
  -1 -12   0   26.10    6.70
   1 -12   0   19.60    7.10
   1 -12   0   22.60    6.40
   1 -12   0   11.60    6.10
  -1 -12   0   32.60    9.00
  -1 -12   0   23.50    8.90
  -1  12   0   31.20    6.50
   1  12   0   20.90    5.70
   1  12   0   19.50    4.70
   1  12   0   14.20    8.90
   1  12   0   19.90    6.20
  -1  12   0   36.60    7.70
  -2 -12   0   92.49   12.40
  -2 -12   0   68.69    9.60
   2 -12   0   69.49   10.40
   2 -12   0   81.39   11.30
  -2 -12   0   54.49    9.20
   2 -12   0   86.99   12.40
  -2 -12   0   81.59   12.30
  -2  12   0   76.39   10.10
  -2  12   0   59.89    9.30
   2  12   0   58.69   12.90
  -2  12   0   70.69    8.30
  -2  12   0   78.69    9.80
   3 -12   0   10.00    6.30
   3 -12   0   24.40    6.70
  -3 -12   0    2.10    7.20
  -3 -12   0   19.90    7.60
  -3 -12   0   10.10    5.30
   3 -12   0   17.40    6.30
  -3 -12   0   15.00    5.80
   3 -12   0   17.30    6.60
  -3  12   0   13.10    5.80
  -3  12   0   10.20    4.30
   3  12   0   16.30    6.50
   3  12   0   16.40    4.10
   3  12   0   14.40    5.40
  -3  12   0    0.10    6.20
   4 -12   0  166.38   14.50
   4 -12   0  119.99   14.20
  -4 -12   0  136.19   14.80
   4 -12   0  149.09   14.10
  -4 -12   0  152.28   15.30
   4 -12   0  151.98   14.30
  -4 -12   0  139.09   12.80
  -4 -12   0  145.49   13.40
  -4  12   0  132.29   12.10
   4  12   0  123.69   12.90
   4  12   0  139.49   13.70
   4  12   0  126.19   11.60
   4  12   0  135.19    9.80
  -4  12   0  151.58   10.10
   5 -12   0   28.50    7.10
  -5 -12   0   23.30    6.50
  -5 -12   0   22.80   10.00
   5 -12   0   16.90    8.10
   5 -12   0   19.80    6.40
  -5 -12   0   11.50    5.10
  -5 -12   0   37.10    9.10
   5 -12   0   29.50    7.90
  -5  12   0   29.20    5.30
   5  12   0   26.70    5.00
   5  12   0   31.60    7.80
   5  12   0   21.80    7.60
  -5  12   0   18.40    5.60
   5  12   0   23.00    6.00
   6 -12   0   90.69   10.90
  -6 -12   0   90.99   12.10
  -6 -12   0   66.99   10.50
   6 -12   0   65.99    9.90
  -6 -12   0   84.09   10.70
   6 -12   0  102.89   12.00
   6 -12   0  100.99   11.90
   6  12   0   61.89    8.20
   6  12   0   77.69    7.90
   6  12   0   73.09   12.20
  -6  12   0   81.29    8.40
  -6  12   0   63.49    7.70
   6  12   0   83.59   14.20
   6  12   0   74.69    9.60
   7 -12   0    3.90    5.30
   7 -12   0    2.40    5.20
  -7 -12   0    1.00    4.50
  -7 -12   0    8.10    5.90
   7  12   0   -3.20   12.00
   7  12   0    1.40    3.60
   7  12   0  -19.70   11.30
   7  12   0   -1.10    6.50
   7  12   0    3.00    4.60
  -7  12   0    5.50    4.50
  -8 -12   0  197.68   14.90
   8 -12   0  154.08   16.10
  -8 -12   0  166.68   14.50
   8 -12   0  189.88   14.80
   8 -12   0  196.18   15.90
   8 -12   0  197.48   14.90
   8  12   0  173.38   17.60
   8  12   0  179.58   13.40
   8  12   0  169.98   11.10
   8  12   0  186.98   18.50
   9 -12   0   36.20    6.80
  -9 -12   0   42.00    8.50
   9 -12   0   34.10    6.60
   9 -12   0   28.30    7.10
   9 -12   0   42.00    8.00
  -9 -12   0   52.69    9.60
   9  12   0   30.70    7.00
   9  12   0   36.00    6.90
   9  12   0   44.40    8.50
 -10 -12   0   -7.20    5.00
  10 -12   0   -4.50    5.40
 -10 -12   0    3.20    5.50
  10 -12   0    2.90    4.40
  10 -12   0    5.90    5.00
  10 -12   0   -3.70    4.20
  10  12   0    4.20    5.70
  10  12   0   -0.20    4.20
 -11 -12   0  168.08   12.70
  11 -12   0  152.98   11.90
  11 -12   0  150.38   12.30
 -11 -12   0  120.49   12.80
  11 -12   0  146.79   11.60
  11  12   0  134.09   12.60
  11  12   0  154.48   11.20
 -12 -12   0   -1.30    4.10
 -12 -12   0    3.20    5.50
  12 -12   0    8.20    7.20
  12 -12   0    0.10    4.10
  12 -12   0   -3.20    4.20
  12 -12   0    3.90    5.30
  12  12   0    4.70    5.10
  12  12   0    3.00    3.60
 -13 -12   0   73.89    9.40
  13 -12   0   72.09    8.50
  13 -12   0   67.69    8.20
 -13 -12   0   75.09   13.50
  13 -12   0   74.39    8.30
  13  12   0   67.79    8.10
   0 -13   0    7.00    5.50
   0 -13   0   -2.90    4.90
   0 -13   0   -0.80    5.40
   0  13   0    1.40    5.90
   0  13   0   -4.00    4.70
   0  13   0    5.70    3.70
   0  13   0   -3.80    6.20
   1 -13   0    7.30    5.70
  -1 -13   0    1.60    5.20
   1 -13   0    3.40    5.60
   1 -13   0    7.40    5.10
  -1 -13   0    7.60    5.90
  -1  13   0   15.10    4.80
   1  13   0   -0.10    5.60
  -1  13   0    7.30    7.40
   1  13   0    0.60    3.20
   1  13   0    5.80    6.00
  -1  13   0    3.00    5.90
  -1  13   0    1.60    3.50
   1  13   0   -1.40    5.00
  -2 -13   0    3.20    5.20
  -2 -13   0   -9.60    6.00
   2 -13   0    6.30    5.50
   2 -13   0   14.70    5.60
  -2 -13   0   -0.50    6.40
   2 -13   0    7.50    5.90
  -2 -13   0   -5.60    4.80
   2 -13   0    5.40    5.40
   2  13   0   -0.40    5.70
  -2  13   0    4.20    4.30
   2  13   0  -10.60    5.10
  -2  13   0    6.20    4.00
  -2  13   0    2.40    6.90
   2  13   0    2.10    3.40
   2  13   0   10.10    5.60
   3 -13   0   -7.60    4.80
  -3 -13   0   -5.40    7.00
   3 -13   0   -3.10    5.60
   3 -13   0    3.30    4.70
  -3 -13   0    4.20    6.50
  -3 -13   0    1.80    5.60
   3 -13   0    2.00    5.90
  -3 -13   0    6.20    5.10
   3  13   0   -2.50    6.30
   3  13   0    0.60    5.00
   3  13   0    0.30    3.00
  -3  13   0   -7.20    7.30
  -3  13   0    4.40    3.90
  -3  13   0   -3.00    4.30
   3  13   0   -3.10    6.30
  -4 -13   0   30.60    7.90
   4 -13   0   19.00    6.50
  -4 -13   0   18.40    6.70
  -4 -13   0   40.60   10.80
   4 -13   0   22.20    7.00
   4 -13   0   18.50    7.10
   4  13   0   19.10    6.20
   4  13   0   17.20    7.30
   4  13   0   24.70    8.60
  -4  13   0   22.10    5.30
   4  13   0   22.30    5.20
  -4  13   0   16.40    5.70
  -5 -13   0   71.99   13.90
  -5 -13   0   84.09   11.00
  -5 -13   0  103.09   11.20
   5 -13   0   66.89   10.30
   5 -13   0  101.29   12.20
   5 -13   0   89.09   11.60
   5  13   0   92.09    8.70
  -5  13   0   96.99    9.60
   5  13   0   97.69   10.80
   5  13   0   97.79   16.90
   6 -13   0   21.00    6.10
   6 -13   0   -3.90    5.90
   6 -13   0    7.50    5.50
  -6 -13   0    8.50    6.20
  -6 -13   0    8.70    6.30
   6 -13   0    7.70    5.70
  -6 -13   0   17.90    6.40
  -6  13   0   18.80    5.70
   6  13   0   12.60    8.40
   6  13   0   13.50    4.30
  -6  13   0    4.50    5.90
   6  13   0    8.70    5.00
   7 -13   0   81.59   10.20
   7 -13   0  120.79   11.40
  -7 -13   0   79.09   10.40
   7 -13   0  108.49   11.50
  -7 -13   0   76.39   10.50
   7 -13   0   75.59    9.50
   7  13   0   92.19   10.20
   7  13   0   78.69   12.70
   7  13   0   86.89    8.40
  -7  13   0   95.69    9.30
   8 -13   0   17.90    6.10
   8 -13   0   18.70    5.40
  -8 -13   0   18.80    7.10
   8 -13   0   20.50    6.60
   8 -13   0   26.80    7.00
   8  13   0   -0.10    8.60
   8  13   0   10.50    5.00
   8  13   0   19.00    6.40
   9 -13   0    2.70    4.40
  -9 -13   0   -6.20    4.20
  -9 -13   0    0.00    5.80
   9 -13   0   -0.70    4.10
   9 -13   0   -0.40    5.10
   9 -13   0   -6.50    4.90
   9  13   0   -2.50    8.50
   9  13   0    0.00    4.10
 -10 -13   0   -2.30    5.70
  10 -13   0   -0.30    5.00
  10 -13   0   -0.20    3.80
  10 -13   0    6.50    5.70
 -10 -13   0    7.10    4.70
  10 -13   0    0.10    4.10
  10  13   0   -2.90    3.90
  10  13   0   -7.70    5.60
 -11 -13   0   -1.00    5.60
  11 -13   0    0.00    3.70
  11 -13   0   -0.50    6.10
  11 -13   0   10.10    5.30
 -11 -13   0    3.40    4.40
  11 -13   0    0.10    3.90
  11  13   0    1.20    4.80
  11  13   0    6.40    3.90
  12 -13   0   29.90    5.20
  12 -13   0   34.00    5.60
  12 -13   0   28.20    8.30
 -12 -13   0   25.90    5.40
 -12 -13   0   23.00    6.60
  12  13   0   35.40    5.40
  12  13   0   35.40    5.80
   0 -14   0  217.28   15.50
   0 -14   0  205.98   15.50
   0 -14   0  210.88   16.50
   0 -14   0  239.18   15.90
   0  14   0  230.98   16.00
   0  14   0  227.08   20.40
   0  14   0  230.08   12.60
   0  14   0  235.68   18.30
  -1 -14   0   29.90    7.50
   1 -14   0   20.80    6.50
   1 -14   0   30.90    7.10
   1 -14   0   19.40    6.70
  -1 -14   0   35.20    7.60
   1 -14   0   32.20    7.20
  -1 -14   0   19.90    7.20
  -1  14   0   41.40    5.80
   1  14   0   38.00    8.30
   1  14   0   33.70    9.40
   1  14   0   29.60    5.60
   1  14   0   48.00    8.50
  -1  14   0   24.10    6.90
  -1  14   0   24.10   12.50
   2 -14   0  205.38   15.40
   2 -14   0  212.48   15.30
  -2 -14   0  206.08   15.00
   2 -14   0  188.78   14.80
  -2 -14   0  181.08   14.50
  -2 -14   0  181.58   15.80
   2  14   0  206.68   14.50
  -2  14   0  212.38   11.70
   2  14   0  205.68   11.80
   2  14   0  174.88   17.70
  -2  14   0  190.88   14.40
   2  14   0  183.48   16.30
  -3 -14   0   33.60    7.40
  -3 -14   0   41.10    7.40
   3 -14   0   47.00    7.80
  -3 -14   0   40.80    8.40
   3 -14   0   49.50    8.20
  -3 -14   0   44.10    7.80
   3 -14   0   38.90    7.80
   3 -14   0   48.50    8.10
   3  14   0   41.80    7.80
   3  14   0   57.19    7.10
  -3  14   0   40.20    6.10
   4 -14   0   11.60    5.30
   4 -14   0    9.00    5.50
  -4 -14   0   14.10    5.80
   4 -14   0    2.30    4.50
  -4 -14   0    9.90    6.30
  -4 -14   0   15.40    8.00
   4 -14   0    9.40    5.40
  -4 -14   0   10.70    5.10
   4  14   0    7.10    3.90
   5 -14   0   -1.90    4.50
   5 -14   0   -0.10    5.30
  -5 -14   0    7.60    5.50
   5 -14   0    7.00    4.90
  -5 -14   0    0.50    5.40
  -5 -14   0    4.70    7.40
   5 -14   0    2.10    5.20
   5  14   0   -3.10    3.50
  -5  14   0    4.80    4.50
   5  14   0    2.80    5.00
  -6 -14   0    5.70    6.50
   6 -14   0   13.10    5.60
   6 -14   0    2.60    5.10
  -6 -14   0   -1.60    4.60
  -6 -14   0   10.30    5.70
   6 -14   0    8.20    5.10
   6 -14   0    0.30    4.10
   6  14   0    7.20    3.60
  -6  14   0    6.00    5.10
   6  14   0   13.10    5.50
  -7 -14   0   91.99    9.80
   7 -14   0   81.09    9.20
   7 -14   0   66.39    8.70
   7 -14   0   59.69    8.50
  -7 -14   0   79.29   12.80
   7 -14   0   77.29    9.30
  -7  14   0   90.29    8.50
   7  14   0   89.09    9.80
   7  14   0   88.69    8.10
  -8 -14   0   -3.10    4.10
   8 -14   0   -3.00    4.50
   8 -14   0    0.60    3.90
  -8 -14   0    1.80    5.50
   8 -14   0   -4.00    4.80
   8 -14   0    1.80    3.70
   8  14   0   -0.80    6.60
   8  14   0   -1.70    9.90
   8  14   0    1.90    4.40
   9 -14   0  283.67   15.70
  -9 -14   0  281.67   16.80
   9 -14   0  309.57   18.50
   9 -14   0  297.57   15.20
   9 -14   0  318.87   18.70
  -9 -14   0  302.17   15.90
   9  14   0  265.57   14.00
   9  14   0  281.67   18.30
 -10 -14   0   32.80    7.20
  10 -14   0   17.60    4.50
  10 -14   0   20.00    5.80
  10 -14   0   24.30    5.10
 -10 -14   0   19.80    7.50
  10 -14   0   23.40    6.90
  10  14   0   39.80    7.80
  10  14   0   18.70    4.70
  11 -14   0   14.30    4.10
  11 -14   0   10.60    3.90
  11 -14   0   20.00    9.00
  11 -14   0   18.80    7.00
 -11 -14   0   16.80    4.70
  11  14   0   19.50    5.80
  11  14   0   13.90    4.30
   0 -15   0    5.20    4.40
   0 -15   0    9.20    4.90
   0 -15   0   -6.80    5.60
   0 -15   0    1.00    4.70
   0  15   0   -0.60    3.10
   1 -15   0  411.06   20.10
  -1 -15   0  384.26   19.10
   1 -15   0  399.96   19.90
  -1 -15   0  413.96   20.70
  -1 -15   0  417.96   20.20
   1 -15   0  405.76   22.00
   1 -15   0  437.06   21.10
  -1 -15   0  396.56   21.60
  -1  15   0  440.16   17.50
   1  15   0  440.26   17.60
  -2 -15   0  130.59   12.90
   2 -15   0  164.88   12.80
   2 -15   0  146.19   12.60
   2 -15   0  146.79   12.70
   2 -15   0  159.58   13.70
  -2 -15   0  146.89   12.30
  -2 -15   0  149.79   13.50
   2  15   0  171.28   14.80
   2  15   0  154.58    9.80
  -2  15   0  160.58   10.10
  -3 -15   0  162.88   14.00
  -3 -15   0  164.98   13.60
   3 -15   0  171.98   12.90
   3 -15   0  159.18   13.00
   3 -15   0  157.38   12.50
   3 -15   0  171.58   14.00
  -3 -15   0  171.08   12.90
   3  15   0  151.28    9.90
   3  15   0  156.48   13.30
  -3  15   0  169.98   10.30
   4 -15   0   27.90    5.90
  -4 -15   0   45.10    7.00
   4 -15   0   40.00    7.00
  -4 -15   0   43.70    7.90
   4 -15   0   35.10    7.20
   4 -15   0   40.70    9.80
  -4  15   0   42.30    5.50
   4  15   0   38.90    5.50
   4  15   0   41.30    7.40
   5 -15   0  142.89   12.20
   5 -15   0  135.09   11.20
  -5 -15   0  141.49   11.80
   5 -15   0  128.69   11.10
   5 -15   0  130.49   11.70
  -5 -15   0  147.19   11.40
   5  15   0  135.39    8.80
  -5  15   0  114.79    9.00
   5  15   0  133.49   11.00
   6 -15   0   72.49    8.20
   6 -15   0   86.29    8.80
  -6 -15   0   74.69    9.00
   6 -15   0   76.69    9.00
  -6 -15   0   67.39    8.40
  -6 -15   0   68.59    9.60
   6 -15   0   62.69    8.20
  -6  15   0   73.59    8.40
   6  15   0   65.29    7.20
   6  15   0   83.29    8.80
  -7 -15   0   32.40    6.00
  -7 -15   0   30.00    5.40
   7 -15   0   18.60    6.10
   7 -15   0   43.40    8.00
   7 -15   0   35.20    6.30
   7 -15   0   17.60    4.60
  -7 -15   0   32.40    7.30
   7  15   0   17.00    5.50
   7  15   0   30.00    5.60
  -7  15   0   24.50    5.80
   8 -15   0  325.37   15.90
  -8 -15   0  320.47   17.40
  -8 -15   0  317.17   15.00
   8 -15   0  354.06   16.50
  -8 -15   0  343.27   16.50
   8 -15   0  357.86   16.10
   8 -15   0  343.37   16.50
   8  15   0  321.37   14.80
   9 -15   0    4.50    3.40
   9 -15   0    8.00    3.60
  -9 -15   0   10.20    4.50
  -9 -15   0   12.60    3.90
   9  15   0    7.70    4.60
   0 -16   0  120.29   10.40
   0 -16   0  120.59   10.20
   0 -16   0  120.39   10.90
   0 -16   0   98.59   10.70
   0  16   0  140.29    8.70
  -1 -16   0   33.70    6.90
   1 -16   0   31.20    5.90
  -1 -16   0   52.29    7.20
  -1 -16   0   33.50    5.90
   1 -16   0   30.10    6.80
  -1 -16   0   29.50    6.30
   1 -16   0   38.80    7.10
   1 -16   0   36.10    6.30
   1  16   0   53.09    6.00
  -1  16   0   41.80    5.40
   2 -16   0  147.79   11.00
  -2 -16   0  133.79   13.40
   2 -16   0  148.19   12.00
  -2 -16   0  151.58   15.00
   2 -16   0  188.58   14.80
  -2 -16   0  137.79   15.40
   2 -16   0  162.58   13.70
  -2 -16   0  159.58   11.80
  -2  16   0  173.48    9.60
   2  16   0  172.08    9.40
   3 -16   0   40.80    6.90
  -3 -16   0   38.10    6.50
   3 -16   0   46.30    6.40
  -3 -16   0   53.59    8.00
   3 -16   0   33.20    6.60
  -3 -16   0   41.70    6.60
   3 -16   0   48.40    8.30
   3  16   0   30.90    4.70
  -3  16   0   38.50    5.30
   4 -16   0  123.79   10.60
   4 -16   0  121.19    9.70
   4 -16   0  120.89    9.70
  -4 -16   0  118.59   11.40
  -4 -16   0  108.99    9.90
  -4 -16   0  106.39    9.30
   4  16   0  117.19    8.10
  -4  16   0  109.99    7.70
  -5 -16   0   57.49    6.80
   5 -16   0   57.49    7.50
   5 -16   0   74.19    7.60
   5 -16   0   54.19    7.30
   5 -16   0   70.09    7.70
  -5 -16   0   66.89    7.50
  -5  16   0   52.59    5.70
   5  16   0   79.49    6.70
  -6 -16   0   16.90    5.60
   6 -16   0   -0.80    3.80
  -6 -16   0    7.20    3.80
   6 -16   0    5.70    3.70
   6 -16   0    3.90    3.40
  -6  16   0    8.60    4.60
   0 -17   0    5.30    5.00
   0 -17   0   -2.40    2.90
   0 -17   0   -0.50    3.20
   0  17   0   -1.10    2.70
  -1 -17   0    1.60    3.10
   1 -17   0   -0.10    3.50
   1 -17   0    1.40    3.10
   1 -17   0   -8.40    4.00
  -1 -17   0    2.80    3.80
   1  17   0    0.30    2.70
  -1  17   0    3.10    3.00
   2 -17   0   -3.20    4.50
  -2 -17   0    1.10    3.50
   2 -17   0    9.00    3.90
  19   0  -1   -1.40    3.80
 -19   0   1   -9.80    3.40
  18   0  -1    6.40    4.30
 -18   0   1    5.00    3.80
 -17   0   1   -1.90    9.40
  17   0  -1    3.00    4.70
 -17   0   1    2.20    4.10
  16   0  -1   -2.40    6.30
 -16   0   1    6.00    4.50
 -16   0   1   -8.50    8.30
 -16   0   1   -5.70    9.90
  16   0  -1    0.00    5.10
 -15   0   1   -0.20    4.70
  15   0  -1    5.60    5.50
  15   0  -1   -3.50    6.30
  15   0  -1    0.60    4.30
 -15   0   1   -3.50    7.10
  14   0  -1   -4.80    4.70
  14   0  -1   -6.10    6.60
 -14   0   1    5.60    6.20
 -14   0   1    8.20    7.20
 -14   0   1   -2.00    5.20
  14   0  -1    0.10    5.90
 -13   0   1   -4.20    4.60
  13   0  -1    0.80    5.70
 -13   0   1    3.80    6.40
 -13   0   1   -0.20    5.60
  13   0  -1   -0.20    6.70
  13   0  -1   -1.90    4.70
 -12   0   1  -12.90    5.80
  12   0  -1    4.00    4.70
 -12   0   1   -0.90    3.50
  12   0  -1    1.60    7.00
  12   0  -1   -1.70    4.80
 -12   0   1   -9.10    5.70
  12   0  -1   -2.80    5.30
 -12   0   1   -0.60    4.70
  11   0  -1    0.50    4.80
  11   0  -1    9.10    6.10
  11   0  -1    1.30    4.70
 -11   0   1    5.00    4.60
 -11   0   1   -3.30    4.40
  11   0  -1    4.70    5.40
 -10   0   1    0.80    3.90
  10   0  -1   -9.30    5.50
 -10   0   1    4.70    2.50
 -10   0   1   -7.10    4.60
  10   0  -1   -5.40    3.80
 -10   0   1    0.20    1.90
  -9   0   1    1.60    1.80
  -9   0   1   -3.60    2.00
  -9   0   1    6.80    6.10
   9   0  -1    1.50    4.00
  -8   0   1   -3.10    3.40
  -8   0   1    1.80    1.70
  -8   0   1    1.00    1.90
  -7   0   1    0.60    1.40
  -7   0   1   -1.50    2.90
   7   0  -1   -1.40    2.00
  -6   0   1    1.50    1.50
  -5   0   1    1.30    1.30
  -5   0   1    0.80    0.90
   5   0  -1    0.90    1.10
  -4   0   1    0.10    1.10
  -4   0   1    0.70    0.80
   4   0  -1    0.90    1.00
  -4   0   1    0.30    1.20
   3   0  -1    0.00    0.80
  -3   0   1    0.00    0.80
  -3   0   1   -1.10    0.80
  -3   0   1    0.60    0.70
   2   0  -1    0.40    0.50
  -2   0   1    0.50    0.50
  -2   0   1    0.40    0.60
   2   0  -1    0.10    0.40
  -2   0   1    0.20    0.40
   1   0  -1    0.60    0.30
  -1   0   1    0.20    0.30
  -1   0   1    0.80    0.30
  -1   0   1    0.40    0.30
  -1   0  -1    0.80    0.30
  -1   0  -1    0.70    0.40
  -1   0  -1   -0.20    0.40
   1   0   1    0.70    0.40
   2   0   1    0.40    0.50
  -2   0  -1    0.60    0.60
  -2   0  -1    0.50    0.60
  -2   0  -1    0.70    0.50
  -3   0  -1    0.40    0.90
   3   0   1    0.50    0.80
  -3   0  -1    0.80    0.70
   3   0   1    1.30    0.70
  -4   0  -1   -0.40    1.00
   4   0   1    0.30    0.90
  -4   0  -1    0.70    0.80
   5   0   1   -1.00    1.20
  -5   0  -1    1.40    1.20
  -5   0  -1    2.10    1.00
  -6   0  -1    0.00    1.00
  -6   0  -1   -0.10    1.30
   6   0   1    3.80    1.50
  -7   0  -1    2.10    1.40
   7   0   1   -1.70    2.00
   8   0   1   -4.60    3.10
  -8   0  -1   -0.70    1.80
  -8   0  -1    0.50    1.70
  -9   0  -1    4.30    3.80
  -9   0  -1   -3.50    4.20
  -9   0  -1    2.70    2.30
   9   0   1    3.20    4.60
 -10   0  -1    6.90    2.70
  10   0   1    0.80    5.30
 -10   0  -1   -8.20    3.80
 -10   0  -1    9.20    4.30
  10   0   1    6.90    4.80
  11   0   1    3.50    6.00
 -11   0  -1    3.70    4.40
 -11   0  -1   -3.50    4.30
  11   0   1   -0.20    4.90
  11   0   1    6.60    5.00
  11   0   1    0.10    5.30
  12   0   1   -4.50    4.90
 -12   0  -1    2.80    4.50
  12   0   1   -1.00    5.50
 -12   0  -1    2.70    8.70
  12   0   1   -2.60    4.40
  12   0   1   -3.10    5.10
 -13   0  -1    1.00    6.00
 -13   0  -1    7.20    6.00
 -13   0  -1    3.60    4.70
  13   0   1   -7.00    4.80
  13   0   1    9.10    6.10
  13   0   1   -5.10    5.20
  13   0   1   -8.60    5.20
  14   0   1   -2.40    4.80
 -14   0  -1   -2.40    5.00
 -14   0  -1    4.30    6.20
  14   0   1    3.30    5.90
  14   0   1   12.90    6.80
  15   0   1    1.20    5.90
  15   0   1   -6.00    4.50
 -15   0  -1    0.00    6.40
 -15   0  -1   -1.70    4.40
  15   0   1    1.40    5.70
  16   0   1    2.00    5.90
  16   0   1   -2.90    5.40
 -16   0  -1    1.80    4.50
 -16   0  -1   -3.80    7.00
 -16   0  -1    0.30    8.70
 -17   0  -1   14.60   10.90
 -17   0  -1    4.60    4.20
  17   0   1   -3.30    5.30
 -17   0  -1    7.40    8.20
  17   0   1   -3.70    4.40
 -18   0  -1   -0.50    4.00
 -18   0  -1   10.10   18.00
  18   0   1    1.30    4.10
  19   0   1    2.80    3.60
 -19   0  -1    0.60    3.90
  19  -1  -1   36.70    6.00
 -19  -1   1   33.10    5.20
  19   1  -1   32.70    5.20
 -19   1   1   37.00    5.40
 -18  -1   1   51.59    6.60
  18  -1  -1   42.70    7.00
  18   1  -1   42.20    7.30
 -18   1   1   33.20    5.70
 -17  -1   1  299.87   22.00
  17  -1  -1  245.68   15.30
 -17  -1   1  284.17   15.10
  17  -1  -1  286.27   17.30
 -17  -1   1  222.58   18.00
 -17   1   1  285.17   14.80
  17   1  -1  276.17   16.90
  16  -1  -1  271.17   17.90
 -16  -1   1  283.37   20.50
  16  -1  -1  259.07   16.00
 -16  -1   1  290.17   15.70
 -16  -1   1  280.27   18.70
  16   1  -1  233.38   15.50
  16   1  -1  271.57   17.90
 -16   1   1  273.87   15.30
  16   1  -1  270.97   12.10
 -16   1   1  311.27   23.90
 -16   1   1  270.17   22.50
 -15  -1   1   84.69   16.60
  15  -1  -1   63.39    9.90
 -15  -1   1   64.29   10.20
  15  -1  -1   73.19    9.60
 -15  -1   1   85.99    9.70
  15   1  -1   74.29    8.70
 -15   1   1   81.79   11.50
  15   1  -1   68.09   10.20
 -15   1   1   71.89    9.00
  15   1  -1   66.89    9.90
 -14  -1   1  220.48   13.90
 -14  -1   1  239.78   17.20
  14  -1  -1  245.28   17.30
  14  -1  -1  201.88   16.40
 -14   1   1  224.68   19.50
 -14   1   1  244.38   19.50
  14   1  -1  233.68   16.90
  14   1  -1  238.58   17.40
  14   1  -1  232.48   13.80
 -13  -1   1   21.60    5.40
  13  -1  -1   18.80    7.50
  13  -1  -1   15.50    6.00
 -13  -1   1   18.00    7.20
  13  -1  -1   13.10    7.10
 -13  -1   1   17.60    6.50
 -13  -1   1   17.10    5.70
  13   1  -1   14.30    5.60
  13   1  -1   16.90    7.70
  13   1  -1   15.40    7.40
 -13   1   1   21.40    5.80
  13   1  -1   19.60    5.20
 -13   1   1    9.80    6.70
 -13   1   1    8.10    7.60
 -12  -1   1   70.19   10.10
 -12  -1   1   86.19    9.00
  12  -1  -1   79.19    8.10
 -12  -1   1   72.89    9.50
  12  -1  -1   80.79   10.30
  12  -1  -1  100.09   11.90
 -12  -1   1   88.09    8.80
  12   1  -1   83.99    9.40
 -12   1   1  102.39    9.90
  12   1  -1   87.49    9.70
 -12   1   1   87.49    8.20
  12   1  -1   93.09   11.60
  12   1  -1   60.59    9.10
 -11  -1   1  277.27   17.20
  11  -1  -1  255.97   16.60
  11  -1  -1  259.27   16.10
  11  -1  -1  253.77   13.50
 -11  -1   1  244.98   13.50
 -11  -1   1  263.37   15.20
 -11  -1   1  235.58   15.50
 -11   1   1  260.07   12.60
  11   1  -1  219.58   14.90
  11   1  -1  244.68   16.10
  11   1  -1  262.87   14.40
  11   1  -1  275.07   16.90
 -11   1   1  275.77   14.90
 -11   1   1  240.28   13.50
  10  -1  -1   44.00    7.90
 -10  -1   1   25.50    5.90
  10  -1  -1   42.60    5.80
 -10  -1   1   43.10    5.40
 -10  -1   1   45.20    6.00
 -10   1   1   44.40    4.70
 -10   1   1   35.30    6.40
 -10   1   1   35.60    4.90
 -10   1   1   39.60    6.40
  10   1  -1   46.60    7.90
  10   1  -1   43.60    6.30
  -9  -1   1   41.80    4.70
   9  -1  -1   50.99    6.50
  -9  -1   1   34.30    5.70
  -9  -1   1   35.20    5.00
   9   1  -1   40.80    5.90
  -9   1   1   40.90    4.20
  -9   1   1   54.49    5.10
   9   1  -1   58.59    6.50
  -8  -1   1  381.26   14.20
  -8  -1   1  386.46   16.30
  -8  -1   1  391.66   15.20
  -8   1   1  387.06   13.20
   8   1  -1  389.16   17.10
  -8   1   1  390.56   14.00
  -7  -1   1  168.98    7.70
  -7  -1   1  177.48    8.70
  -7  -1   1  171.68    9.50
  -7   1   1  158.98    7.80
  -7   1   1  175.08    7.00
  -7   1   1  163.08    7.50
   7   1  -1  159.68    7.40
  -6  -1   1  396.66   13.20
  -6  -1   1  399.16   14.00
  -6   1   1  377.06   12.20
  -6   1   1  394.86   12.80
  -6   1   1  390.16   12.00
   6   1  -1  411.26   13.10
  -5  -1   1 1190.68   33.30
  -5  -1   1 1252.07   34.30
  -5   1   1 1231.08   32.10
  -5   1   1 1220.58   32.00
  -5   1   1 1215.68   32.70
  -4  -1   1  926.01   25.50
  -4  -1   1  881.41   24.70
  -4   1   1  876.31   23.30
  -4   1   1  913.51   24.00
   4   1  -1  886.91   24.30
   4   1  -1  903.41   24.80
  -4   1   1  901.11   23.40
  -3  -1   1 1165.18   31.60
  -3  -1   1 1163.18   31.00
   3   1  -1 1196.18   31.20
  -3   1   1 1157.18   30.00
  -3   1   1 1195.68   30.10
   3   1  -1 1147.39   30.80
  -2  -1   1   94.59    4.00
  -2  -1   1   96.19    3.80
   2   1  -1   98.59    3.70
  -2   1   1   93.99    2.60
  -2   1   1   95.79    2.70
   2   1  -1   96.59    3.80
  -1  -1   1   68.09    2.70
  -1  -1   1   70.99    3.00
   1   1  -1   70.79    2.80
   0  -1   1 1211.48   32.10
   0  -1   1 1250.57   32.40
   0   1   1 1363.06   32.60
   0   1  -1 1283.77   32.20
   0   1   1 1241.08   32.20
  -1  -1  -1 1118.79   28.10
  -1   1  -1 1048.00   27.30
   1   1   1 1041.90   27.90
   1   1   1 1102.49   27.80
  -2  -1  -1  384.36   11.10
  -2  -1  -1  391.26   11.50
   2   1   1  395.66   11.10
  -2   1  -1  380.16   10.40
   2   1   1  393.56   11.30
  -2   1  -1  391.96   10.40
  -3  -1  -1  460.35   13.70
  -3  -1  -1  495.85   14.30
   3   1   1  496.65   13.90
  -3   1  -1  480.05   12.50
  -3   1  -1  468.15   12.50
   3   1   1  458.15   13.50
  -3   1  -1  457.45   13.00
  -3   1  -1  497.15   13.10
  -4  -1  -1  299.17    9.70
  -4  -1  -1  293.37   10.20
  -4   1  -1  299.97    8.50
  -4   1  -1  295.37    9.10
  -4   1  -1  290.07    8.60
   4   1   1  292.17    9.70
   4   1   1  290.37    9.30
  -5  -1  -1  801.82   23.00
  -5  -1  -1  767.82   22.10
   5   1   1  777.42   22.20
  -5   1  -1  744.03   21.20
  -5   1  -1  803.72   21.80
  -5   1  -1  793.62   21.10
   5   1   1  733.23   21.80
  -6  -1  -1  477.95   15.50
  -6  -1  -1  512.55   16.60
   6   1   1  476.75   15.40
  -6   1  -1  499.65   15.30
  -6   1  -1  476.25   14.90
  -6   1  -1  497.85   14.60
  -7  -1  -1  821.52   27.10
  -7  -1  -1  838.22   25.10
  -7  -1  -1  811.22   25.90
  -7   1  -1  880.81   24.10
  -7   1  -1  868.11   25.00
   7   1   1  817.32   24.50
  -7   1  -1  838.12   24.80
  -8  -1  -1    9.60    2.60
  -8  -1  -1    8.80    2.90
  -8  -1  -1   13.90    4.40
   8   1   1    7.10    2.90
  -8   1  -1   14.40    2.50
  -8   1  -1   13.00    2.90
  -9  -1  -1   66.89    8.20
  -9  -1  -1   62.69    6.10
  -9  -1  -1   72.69    8.10
   9   1   1   66.99    6.80
   9   1   1   56.89   10.20
  -9   1  -1   55.09    5.20
 -10  -1  -1  222.88   11.90
  10  -1   1  222.78   14.80
 -10  -1  -1  235.78   14.00
 -10  -1  -1  243.68   12.60
  10   1   1  240.88   13.00
  10   1   1  213.48   15.00
 -10   1  -1  248.38   11.40
  11  -1   1   12.70    5.70
  11  -1   1   15.50    5.70
 -11  -1  -1   15.10    4.10
 -11  -1  -1   19.30    5.80
  11  -1   1   14.40    8.50
  11  -1   1   25.90    6.50
  11   1   1   22.70    6.80
  11   1   1   33.00    7.80
  11   1   1   27.90    6.60
 -11   1  -1   31.10    5.90
  11   1   1   26.90    6.10
 -11   1  -1   16.60    5.40
  12  -1   1   78.59    9.30
 -12  -1  -1   63.59    8.00
 -12  -1  -1   75.79    8.50
 -12  -1  -1   69.89    9.80
 -12  -1  -1   76.39    9.90
  12  -1   1   57.89    9.50
  12  -1   1   80.19   11.00
  12   1   1   78.49   10.60
 -12   1  -1   78.79   10.30
 -12   1  -1   70.79    8.20
  12   1   1   64.29    8.40
  12   1   1   82.99    9.40
 -13  -1  -1   40.00    9.10
  13  -1   1   30.20    7.30
 -13  -1  -1   46.20    6.90
 -13  -1  -1   47.30    8.80
  13  -1   1   41.50    6.70
  13  -1   1   35.10    7.50
  13   1   1   49.99    8.70
  13   1   1   38.50    7.90
 -13   1  -1   24.30    7.40
 -13   1  -1   39.60    6.80
  13   1   1   45.70    8.80
  13   1   1   53.79    8.00
  14  -1   1  156.18   10.90
 -14  -1  -1  160.68   12.00
 -14  -1  -1  150.48   14.90
 -14  -1  -1  180.98   16.90
  14  -1   1  158.28   14.70
  14  -1   1  125.49   13.70
 -14   1  -1  168.88   14.60
  14   1   1  159.88   13.20
  14   1   1  156.68   11.90
  14   1   1  151.38   14.80
  14   1   1  183.78   15.60
 -15  -1  -1  484.85   21.40
  15  -1   1  474.75   24.20
 -15  -1  -1  434.36   31.30
  15  -1   1  438.26   22.10
 -15  -1  -1  514.75   24.70
  15   1   1  475.15   19.50
  15   1   1  455.15   22.50
 -15   1  -1  461.35   23.80
 -15   1  -1  494.65   21.20
  15   1   1  495.35   24.80
  16  -1   1  411.66   21.80
 -16  -1  -1  414.96   22.20
 -16  -1  -1  396.66   22.70
  16  -1   1  382.76   19.80
 -16  -1  -1  415.76   19.50
  16   1   1  400.86   19.80
 -16   1  -1  375.46   23.60
 -16   1  -1  424.36   19.00
 -16   1  -1  386.06   22.40
  16   1   1  415.86   22.00
  16   1   1  397.16   15.40
 -17  -1  -1   12.00    8.10
  17  -1   1    9.60    5.10
 -17  -1  -1   13.00    9.90
 -17  -1  -1   -7.70    3.90
  17  -1   1    1.60    5.60
 -17   1  -1   -0.60    4.60
 -17   1  -1   -8.10   12.80
 -17   1  -1  -17.00    9.40
  17   1   1    1.20    4.40
 -18  -1  -1   35.20    9.70
  18  -1   1   26.60    6.00
 -18  -1  -1   35.80    5.80
 -18   1  -1   38.80    6.20
  18   1   1   41.30    7.60
 -19  -1  -1   -0.80    3.50
  19  -1   1    3.60    3.70
  19   1   1    0.10    3.40
 -19   1  -1    5.60    4.10
 -19  -2   1   12.00    3.80
  19  -2  -1    9.20    4.30
 -19   2   1   22.80    4.90
  19   2  -1    8.10    3.70
 -18  -2   1  137.19    9.90
 -18  -2   1  107.49   13.40
  18  -2  -1  130.69   11.20
  18   2  -1  136.49   11.20
 -18   2   1  149.49   10.40
 -17  -2   1  160.08   19.00
 -17  -2   1  173.98   12.00
  17  -2  -1  135.59   13.70
  17  -2  -1  177.48   13.60
 -17  -2   1  192.18   15.50
 -17   2   1  167.18   11.70
  17   2  -1  161.38   13.20
 -16  -2   1  365.16   18.10
 -16  -2   1  324.67   19.60
  16  -2  -1  328.17   18.00
 -16  -2   1  350.86   21.80
  16  -2  -1  378.56   20.40
  16   2  -1  360.86   20.50
 -16   2   1  358.46   17.60
 -16   2   1  356.26   22.70
  16   2  -1  367.16   15.80
  15  -2  -1  715.73   29.30
  15  -2  -1  731.33   30.90
 -15  -2   1  764.92   31.60
 -15  -2   1  737.73   28.30
 -15  -2   1  728.23   30.90
 -15   2   1  685.73   26.70
  15   2  -1  771.62   27.40
  15   2  -1  730.53   31.30
 -15   2   1  667.63   30.90
 -15   2   1  727.13   30.40
  14  -2  -1   85.79   10.50
 -14  -2   1   61.39    8.20
 -14  -2   1   73.49   10.70
  14  -2  -1   53.79    8.80
 -14  -2   1   76.69   11.00
  14   2  -1   76.59   11.40
 -14   2   1   87.79   11.00
  14   2  -1   70.59    8.80
 -14   2   1   87.39   11.80
  14   2  -1   80.29    9.90
  14   2  -1   94.59   11.20
 -13  -2   1  120.09   11.80
 -13  -2   1  149.09   13.60
 -13  -2   1  127.59   13.20
  13  -2  -1  127.19   13.60
  13  -2  -1  163.88   14.00
 -13  -2   1  151.58   11.40
  13   2  -1  137.59   14.20
  13   2  -1  143.29   11.50
  13   2  -1  138.69   14.80
 -13   2   1  137.89   13.40
  13   2  -1  144.79   11.70
  12  -2  -1   67.59   10.30
  12  -2  -1   50.19    9.60
 -12  -2   1   62.39    9.50
 -12  -2   1   64.49    9.00
 -12  -2   1   47.10    6.70
 -12  -2   1   68.09   10.00
  12   2  -1   49.40    8.70
  12   2  -1   68.89    8.90
  12   2  -1   50.19    7.50
  12   2  -1   65.19   10.00
 -12   2   1   52.09    8.60
  11  -2  -1   32.30    8.80
 -11  -2   1   26.20    5.60
 -11  -2   1   27.30    5.60
  11  -2  -1   29.80    6.80
 -11  -2   1   37.10    7.30
 -11  -2   1   42.70    8.30
  11   2  -1   29.00    7.40
  11   2  -1   49.50    7.60
  11   2  -1   29.50    6.30
  11   2  -1   37.60    8.50
 -11   2   1   32.30    6.30
 -11   2   1   27.60    6.50
 -11   2   1   28.70    4.60
  10  -2  -1   56.59    7.90
 -10  -2   1   74.79    7.40
 -10  -2   1   65.39    7.30
 -10  -2   1   63.49    8.20
 -10  -2   1   70.19    8.50
  10   2  -1   57.59    7.70
  10   2  -1   80.79    8.70
  10   2  -1   74.29    9.20
 -10   2   1   70.69    6.00
 -10   2   1   72.89    5.50
  -9  -2   1  418.56   18.40
  -9  -2   1  419.76   16.80
  -9  -2   1  421.56   17.50
  -9  -2   1  418.86   19.10
  -9  -2   1  430.26   16.50
   9   2  -1  402.36   17.30
  -9   2   1  417.56   14.30
  -9   2   1  439.26   15.00
   9   2  -1  398.36   15.70
  -8  -2   1  496.05   18.30
  -8  -2   1  512.65   17.90
  -8  -2   1  495.55   19.70
  -8  -2   1  494.55   20.40
  -8  -2   1  508.95   18.80
  -8   2   1  521.15   16.40
   8   2  -1  497.15   19.10
   8   2  -1  503.45   17.30
  -8   2   1  478.65   16.30
  -8   2   1  496.05   15.60
  -7  -2   1  391.66   14.50
  -7  -2   1  416.76   15.60
  -7  -2   1  394.16   16.30
  -7   2   1  418.66   13.20
   7   2  -1  397.26   14.30
  -7   2   1  408.96   12.90
  -7   2   1  411.86   12.50
  -6  -2   1  600.64   19.20
  -6  -2   1  600.54   20.80
   6   2  -1  585.84   18.40
  -6   2   1  608.94   16.70
   6   2  -1  612.34   19.10
  -6   2   1  627.34   16.70
  -6   2   1  606.04   17.50
  -5  -2   1   38.60    4.80
  -5  -2   1   41.90    3.50
  -5  -2   1   43.40    4.00
  -5   2   1   44.80    2.60
   5   2  -1   43.40    3.70
  -5   2   1   43.20    1.80
   5   2  -1   38.80    3.60
  -5   2   1   43.30    1.80
  -5   2   1   37.70    2.70
  -4  -2   1   37.10    3.00
  -4  -2   1   38.90    3.40
  -4   2   1   35.10    1.80
   4   2  -1   33.00    3.00
   4   2  -1   35.80    3.10
  -4   2   1   29.10    1.70
  -3  -2   1  954.00   27.00
  -3  -2   1  991.90   26.40
   3   2  -1  945.21   26.50
   3   2  -1  944.11   26.20
  -2  -2   1  132.89    5.60
  -2  -2   1  142.39    5.30
   2   2  -1  133.29    5.40
  -1  -2   1  118.49    4.40
  -1  -2   1  118.89    4.80
  -1   2   1  121.39    3.80
   1   2  -1  114.29    4.50
  -1   2   1  119.89    3.70
   0  -2   1  549.54   14.90
   0  -2  -1  521.25   14.60
   0   2   1  543.35   14.60
   0   2  -1  540.75   14.60
  -1  -2  -1  918.41   24.60
   1   2   1  935.01   24.30
  -1   2  -1  916.51   23.30
   1   2   1  898.01   24.40
  -1   2  -1  902.71   23.90
  -2  -2  -1  127.09    5.40
  -2   2  -1  129.99    4.40
   2   2   1  121.19    4.90
   2   2   1  125.29    5.10
  -3  -2  -1  550.44   16.50
  -3  -2  -1  541.35   15.90
   3   2   1  547.75   15.90
   3   2   1  532.05   16.10
  -4  -2  -1  365.06   12.00
  -4  -2  -1  402.96   12.90
  -4   2  -1  362.66   10.50
   4   2   1  367.86   11.90
   4   2   1  363.96   12.20
  -5  -2  -1  697.03   21.50
  -5  -2  -1  689.63   20.70
   5   2   1  694.83   20.80
  -5   2  -1  687.03   18.40
   5   2   1  696.83   20.30
  -5   2  -1  698.43   18.40
  -5   2  -1  688.03   19.10
  -6  -2  -1  154.78    9.10
  -6  -2  -1  152.58    7.30
  -6   2  -1  159.18    6.20
  -6   2  -1  155.38    5.60
   6   2   1  157.48    7.10
   6   2   1  151.28    7.30
  -6   2  -1  145.59    5.80
  -7  -2  -1  225.98   10.60
  -7  -2  -1  236.68   12.00
  -7  -2  -1  229.78   10.00
  -7   2  -1  231.58    8.70
   7   2   1  249.28   10.10
  -7   2  -1  227.88    8.10
  -7   2  -1  233.68    8.80
   7   2   1  218.38    9.70
  -8  -2  -1  551.04   27.80
  -8  -2  -1  451.05   17.50
  -8  -2  -1  450.05   17.60
  -8   2  -1  448.76   15.90
  -8   2  -1  478.05   15.50
   8   2   1  470.05   16.50
  -8   2  -1  485.45   14.90
   8   2   1  437.36   17.80
  -9  -2  -1   66.59    6.50
  -9  -2  -1   74.69    8.70
   9   2   1   80.89    8.20
  -9   2  -1   76.69    5.50
   9   2   1   62.99    6.60
  10  -2   1   10.20    5.90
 -10  -2  -1   16.50    4.20
 -10  -2  -1   11.40    4.80
 -10  -2  -1   19.00    6.00
 -10  -2  -1   11.40    4.70
  10   2   1   18.40    5.80
  10   2   1    0.60    4.80
  10   2   1    6.80    5.60
  10   2   1   17.40    5.20
  11  -2   1  117.59   14.20
 -11  -2  -1  171.78   13.40
 -11  -2  -1  165.08   11.20
 -11  -2  -1  166.38   12.80
  11  -2   1  157.28   13.20
 -11  -2  -1  154.08   10.80
 -11   2  -1  132.29   11.30
  11   2   1  147.29   11.60
  11   2   1  166.58   18.10
  11   2   1  143.69   13.60
  12  -2   1    9.50    6.30
 -12  -2  -1    7.60    5.20
 -12  -2  -1    6.40    5.50
 -12  -2  -1    7.80    4.30
  12  -2   1    4.10    5.90
 -12  -2  -1   -2.10    3.90
  12   2   1   -2.60    4.90
  12   2   1   11.80    6.80
  12   2   1   11.90    5.20
 -12   2  -1    4.30    9.30
 -12   2  -1   -0.60    5.40
  12   2   1   -2.70    6.30
 -13  -2  -1   28.70    7.80
  13  -2   1   35.30    8.30
 -13  -2  -1   15.40    7.20
 -13  -2  -1   14.20    5.20
 -13   2  -1   20.20    6.40
 -13   2  -1   13.80    6.90
  13   2   1   25.80    7.70
  13   2   1   15.60    6.10
  13   2   1   10.00    5.20
  14  -2   1   85.09   10.40
 -14  -2  -1  109.89   13.00
 -14  -2  -1  106.99   12.90
  14  -2   1  122.59   13.70
 -14  -2  -1   98.59   10.20
  14   2   1  109.09   13.20
  14   2   1  122.29   11.60
  14   2   1  128.99   14.00
 -14   2  -1  115.49   13.50
  14   2   1  113.79   10.90
 -15  -2  -1  380.86   21.90
 -15  -2  -1  348.47   20.80
  15  -2   1  353.76   19.40
 -15  -2  -1  359.16   18.50
  15  -2   1  371.86   20.90
  15   2   1  342.17   18.00
  15   2   1  350.46   20.70
 -15   2  -1  337.57   21.70
 -15   2  -1  377.46   21.00
 -15   2  -1  386.06   18.30
  15   2   1  372.66   17.80
  15   2   1  342.27   19.10
 -16  -2  -1  148.39   15.70
 -16  -2  -1  143.99   14.30
 -16  -2  -1  140.49   11.60
  16  -2   1  123.29   12.20
  16  -2   1  148.49   13.50
 -16   2  -1  124.79   14.60
 -16   2  -1  141.49   11.80
  16   2   1  146.19   10.20
  16   2   1  131.69   13.60
  17  -2   1  306.07   17.90
 -17  -2  -1  305.17   15.60
  17  -2   1  293.57   16.00
 -17  -2  -1  258.17   20.40
 -17  -2  -1  293.07   18.20
 -17   2  -1  295.37   15.50
 -17   2  -1  284.57   25.00
  17   2   1  270.37   11.70
  17   2   1  316.27   17.90
 -18  -2  -1   16.10    8.40
 -18  -2  -1    9.60    4.30
  18  -2   1    7.90    5.80
  18  -2   1   26.20    6.20
 -18   2  -1   18.60    5.10
  18   2   1    9.70    4.70
  19  -2   1   -0.20    3.40
 -19  -2  -1    5.70    3.80
  19   2   1    1.10    3.10
 -19   2  -1    3.70    4.20
  19  -3  -1   -0.20    3.50
 -19  -3   1    5.20    3.60
 -19   3   1   -2.20    5.40
 -18  -3   1   83.19    7.90
 -18  -3   1   58.29   10.20
  18   3  -1   77.29   10.00
 -18   3   1   69.79    7.60
  17  -3  -1   72.89   12.20
  17  -3  -1   57.19    8.30
 -17  -3   1   83.79    9.00
 -17  -3   1   81.69   10.20
 -17  -3   1   70.39   12.50
  17   3  -1   94.69   10.70
  17   3  -1   77.49    7.10
 -17   3   1   79.79    8.60
  16  -3  -1  110.39   11.80
 -16  -3   1  114.19   10.50
 -16  -3   1  124.09   13.80
 -16  -3   1  130.19   15.30
  16  -3  -1  104.69   12.20
  16   3  -1  120.99    9.80
  16   3  -1  124.39   13.00
  15  -3  -1   37.70   10.40
 -15  -3   1   44.30    9.50
  15  -3  -1   63.49   12.20
 -15  -3   1   41.50    9.20
 -15  -3   1   41.00    7.40
 -15   3   1   45.00    8.10
  15   3  -1   63.29   13.60
  15   3  -1   44.80    7.40
 -15   3   1   60.29   11.70
 -15   3   1   46.10   12.70
  14  -3  -1   72.39   10.40
 -14  -3   1   69.59    8.60
 -14  -3   1   84.49   10.90
 -14  -3   1   77.29   10.70
  14  -3  -1   70.89    9.40
  14   3  -1  107.49   10.70
  14   3  -1   61.19    8.30
 -14   3   1   87.99   11.90
  14   3  -1   95.09   12.40
 -14   3   1   72.69    9.10
 -14   3   1   82.29   11.80
 -13  -3   1    5.60    6.10
 -13  -3   1   19.90    6.80
 -13  -3   1   18.30    6.30
  13  -3  -1   21.20    7.40
  13  -3  -1    2.60    6.60
 -13   3   1   12.90    6.80
 -13   3   1   26.50    7.90
  13   3  -1    7.40    7.20
  13   3  -1   22.60    7.20
  13   3  -1   22.90    5.70
  13   3  -1   23.90    6.00
  12  -3  -1    0.60    5.60
  12  -3  -1   -0.10    6.30
 -12  -3   1   -0.30    4.30
 -12  -3   1   11.30    5.80
 -12  -3   1   12.10    5.50
 -12  -3   1    8.40    4.70
  12   3  -1    6.10    6.70
  12   3  -1    1.90    5.90
  12   3  -1    2.00    4.60
 -12   3   1    5.70    6.30
  12   3  -1    5.20    4.90
 -11  -3   1    2.00    5.40
  11  -3  -1   -0.50    6.50
 -11  -3   1   -4.80    3.80
 -11  -3   1    1.10    3.30
  11  -3  -1    5.00    5.00
  11   3  -1    0.90    6.10
  11   3  -1   -3.00    4.60
  11   3  -1    0.50    4.10
  11   3  -1    6.20    6.80
 -10  -3   1   22.70    5.50
 -10  -3   1   18.40    5.10
 -10  -3   1   28.90    6.50
  10  -3  -1   23.80    6.00
  10   3  -1   31.50    5.80
  10   3  -1   21.40    5.70
  10   3  -1   29.70    8.20
  10   3  -1   19.20    6.90
  -9  -3   1  128.59    9.20
  -9  -3   1  123.29    9.20
  -9  -3   1  129.49   11.00
  -9  -3   1  129.39   10.50
  -9   3   1   97.19    7.90
  -9   3   1  131.59    6.50
  -9   3   1  121.79    6.00
   9   3  -1  132.79    9.70
   9   3  -1  108.89    8.30
  -8  -3   1   31.40    6.50
  -8  -3   1   28.40    4.40
  -8  -3   1   26.70    5.60
  -8  -3   1   38.10    5.50
  -8  -3   1   28.90    5.10
   8   3  -1   26.40    4.90
  -8   3   1   33.20    3.30
  -8   3   1   34.60    4.10
  -8   3   1   26.90    2.70
   8   3  -1   37.20    5.10
   8   3  -1   30.90    5.70
  -7  -3   1  130.99    8.40
  -7  -3   1  128.49    8.50
  -7  -3   1  129.79   10.50
  -7  -3   1  149.69    8.00
  -7  -3   1  144.19    9.70
  -7   3   1  150.18    5.40
  -7   3   1  143.99    5.80
  -7   3   1  135.29    6.70
  -7   3   1  133.19    5.90
   7   3  -1  146.29    8.00
   7   3  -1  126.49    8.00
   7   3  -1  137.59    8.90
  -6  -3   1   15.70    3.20
  -6  -3   1   17.30    4.30
  -6  -3   1   11.20    2.90
  -6   3   1   18.20    1.20
  -6   3   1   17.10    2.00
   6   3  -1   23.10    4.00
  -6   3   1   13.20    1.20
   6   3  -1   11.60    2.60
  -6   3   1   15.30    1.80
  -5  -3   1  166.38    7.60
  -5  -3   1  163.98    8.20
  -5  -3   1  163.98    9.10
   5   3  -1  147.99    7.20
  -5   3   1  161.28    4.90
  -5   3   1  157.38    4.90
   5   3  -1  153.98    7.50
  -4  -3   1  415.66   14.50
  -4  -3   1  404.46   15.10
  -4  -3   1  415.56   13.70
   4   3  -1  410.86   13.80
   4   3  -1  412.36   13.50
  -3  -3   1  189.48    8.10
  -3  -3   1  196.38    7.60
   3   3  -1  201.28    7.60
   3   3  -1  189.18    7.70
  -2  -3   1 2277.17   57.29
  -2  -3   1 2144.59   57.79
   2   3  -1 2165.88   57.39
  -2   3   1 2197.68   55.59
  -1  -3   1  161.78    6.40
   1   3  -1  158.58    6.20
   0  -3  -1   62.79    3.20
   0  -3   1   67.59    3.50
   0   3   1   69.39    3.30
  -1  -3  -1  175.18    6.60
   1  -3   1  171.68    5.50
   1   3   1  168.78    6.40
  -1   3  -1  179.78    5.70
  -2  -3  -1 1600.14   43.00
   2   3   1 1596.14   42.40
   2   3   1 1610.54   42.60
  -2   3  -1 1598.54   41.20
  -3  -3  -1   27.50    3.10
   3   3   1   30.70    3.00
   3   3   1   31.90    2.90
  -3   3  -1   31.30    2.60
  -4  -3  -1   22.60    3.70
  -4  -3  -1   21.90    3.10
  -4   3  -1   22.50    1.80
   4   3   1   21.80    2.90
   4   3   1   22.70    2.70
  -5  -3  -1  788.22   24.10
  -5  -3  -1  748.93   24.70
   5   3   1  749.03   22.80
   5   3   1  779.12   23.30
  -6  -3  -1  458.65   17.70
  -6  -3  -1  432.46   16.40
  -6   3  -1  460.55   12.50
  -6   3  -1  455.85   13.50
   6   3   1  447.36   15.80
   6   3   1  447.36   15.30
  -7  -3  -1    5.80    4.90
  -7  -3  -1    9.40    4.00
  -7  -3  -1    5.40    2.60
  -7  -3  -1   10.00    3.90
  -7   3  -1    8.70    1.90
  -7   3  -1    9.60    1.60
   7   3   1   11.90    3.00
   7   3   1   10.80    3.80
   7   3   1   11.40    3.40
  -8  -3  -1  103.79    9.90
  -8  -3  -1  107.59    9.20
  -8  -3  -1  126.89    8.70
  -8  -3  -1  114.19    8.10
   8   3   1  109.59    7.50
   8   3   1  109.89    8.60
  -8   3  -1  115.69    6.40
   8   3   1   82.79    9.00
  -9  -3  -1   14.70    4.30
  -9  -3  -1    6.70    4.40
  -9  -3  -1   10.50    4.10
  -9  -3  -1   12.80    5.80
   9   3   1   11.50    4.50
 -10  -3  -1   63.99    8.00
  10  -3   1   64.29    8.90
  10  -3   1   55.69    8.50
 -10  -3  -1   85.29   10.00
 -10  -3  -1   48.20    7.60
  10   3   1   54.39    7.10
  10   3   1   68.79    9.20
  10   3   1   81.79    9.00
  10   3   1   75.19    9.80
  10   3   1   55.39    8.60
 -11  -3  -1  156.38   10.80
 -11  -3  -1  149.49   12.30
 -11  -3  -1  148.99   12.80
  11  -3   1  133.79   12.40
 -11  -3  -1  140.19   10.60
  11   3   1  134.49   13.40
  11   3   1  129.49   11.60
  11   3   1  151.18   11.30
  11   3   1  111.09   12.80
 -12  -3  -1   12.50    6.10
  12  -3   1   14.70    6.60
 -12  -3  -1    9.80    4.90
 -12  -3  -1   13.60    5.10
 -12  -3  -1   15.20    5.40
  12  -3   1   14.50    5.70
  12   3   1   19.20    7.40
  12   3   1   10.50    5.00
  12   3   1   22.10    5.70
 -12   3  -1    3.80    8.30
  12   3   1   16.70    7.50
  13  -3   1    2.90    6.60
 -13  -3  -1   10.10    6.10
 -13  -3  -1    9.70    6.20
  13  -3   1   -3.90    5.50
 -13   3  -1   11.00    6.10
 -13   3  -1   12.90    6.40
  13   3   1   -2.00    4.60
  13   3   1    6.50    7.10
  13   3   1    3.00    5.70
  13   3   1    2.40    5.00
 -14  -3  -1    1.40    4.40
  14  -3   1   -1.50    5.80
  14  -3   1   -1.30    4.50
 -14  -3  -1   11.30    7.10
 -14  -3  -1   -1.50    5.60
  14   3   1   -3.10    4.20
 -14   3  -1    2.20    5.80
 -14   3  -1  -18.10    7.40
  14   3   1    3.70    4.90
  14   3   1   -5.00    5.50
  14   3   1   -0.30    5.60
 -15  -3  -1  142.99   14.90
  15  -3   1  203.18   21.80
 -15  -3  -1  175.48   12.80
 -15  -3  -1  182.08   16.10
  15   3   1  164.88   13.20
 -15   3  -1  196.08   16.80
 -15   3  -1  136.89   14.60
  15   3   1  128.19   17.00
 -15   3  -1  161.78   13.30
  16  -3   1   32.80    7.40
 -16  -3  -1   37.20    8.40
  16  -3   1   32.80    7.10
 -16  -3  -1   44.90   10.10
 -16  -3  -1   32.80    6.50
 -16   3  -1   22.90   10.60
  16   3   1   38.40    8.00
  16   3   1   31.70    5.90
 -16   3  -1   46.30   17.80
  17  -3   1   63.39    9.10
 -17  -3  -1   57.79    8.90
 -17  -3  -1   46.30    6.60
 -17  -3  -1   66.09   10.80
  17  -3   1   48.20    7.50
 -17   3  -1   53.69    7.50
  17   3   1   48.80    7.20
  17   3   1   51.29    5.80
 -18  -3  -1   17.00    7.90
  18  -3   1   -7.70    5.30
 -18  -3  -1    3.70    3.80
  18  -3   1    4.80    5.00
 -18   3  -1    3.00    5.00
  18   3   1   -1.40    7.30
 -19  -3  -1   15.70    4.30
  19  -3   1   23.30    4.80
  19   3   1   16.60    4.10
  18  -4  -1   18.00    5.00
 -18  -4   1   13.70    4.30
 -18  -4   1    4.20    8.30
  18   4  -1   15.90    4.60
 -18   4   1   14.90    6.10
  17  -4  -1    5.20    5.10
 -17  -4   1    7.40    6.70
 -17  -4   1   11.60    4.50
 -17  -4   1   16.50    9.60
  17  -4  -1    4.50    6.30
 -17   4   1    6.00    6.20
  17   4  -1    1.80    4.10
  17   4  -1    6.10    3.60
  16  -4  -1   66.89    9.20
 -16  -4   1   78.09   11.30
 -16  -4   1   82.09   10.60
 -16  -4   1   90.39    9.40
  16  -4  -1   53.09    8.10
  16   4  -1   64.19    8.70
  16   4  -1   66.69    8.50
 -16   4   1   87.79    9.80
  16   4  -1   84.29    8.60
 -15  -4   1    5.60    7.30
 -15  -4   1    7.50    4.70
  15  -4  -1   19.40    8.00
 -15  -4   1   21.90    7.30
  15  -4  -1   14.20    6.80
  15   4  -1   20.40    8.00
 -15   4   1   25.10    7.30
 -14  -4   1    7.70    6.90
  14  -4  -1    4.10    6.60
 -14  -4   1   16.80    5.20
 -14  -4   1   11.10    6.80
  14  -4  -1    4.70    5.20
  14   4  -1    5.50    5.50
  14   4  -1   20.30    6.70
 -14   4   1   19.60   10.50
  14   4  -1   21.20    6.20
 -13  -4   1   34.80    8.80
 -13  -4   1   16.30    9.00
  13  -4  -1   15.50    7.70
  13  -4  -1   33.30    7.50
 -13  -4   1   24.50    8.20
  13   4  -1   22.60    6.50
  13   4  -1   23.70    7.50
  13   4  -1   33.70    6.80
 -13   4   1   22.30    8.60
  12  -4  -1   50.49    8.70
 -12  -4   1   72.19    9.70
 -12  -4   1   63.09    8.60
 -12  -4   1   60.49    9.00
  12  -4  -1   61.69    9.00
 -12   4   1  100.09   17.30
  12   4  -1   69.99   10.70
  12   4  -1   56.79   12.10
 -11  -4   1  232.28   14.50
  11  -4  -1  187.28   20.60
  11  -4  -1  224.38   15.40
 -11  -4   1  203.88   15.10
 -11  -4   1  215.08   15.50
  11  -4  -1  183.68   15.30
  11  -4  -1  184.28   18.80
 -11  -4   1  221.98   13.60
  11   4  -1  233.58   16.30
  11   4  -1  233.08   14.00
  11   4  -1  223.18   14.70
 -10  -4   1  482.15   21.90
  10  -4  -1  447.66   21.60
 -10  -4   1  466.15   21.90
 -10  -4   1  485.45   19.60
 -10  -4   1  475.85   25.70
  10  -4  -1  462.05   21.50
  10   4  -1  469.75   20.20
  10   4  -1  484.75   22.80
  10   4  -1  431.36   21.20
  10   4  -1  488.15   19.90
  10   4  -1  434.06   21.80
  -9  -4   1  752.32   27.40
  -9  -4   1  749.82   28.30
  -9  -4   1  747.53   25.80
  -9  -4   1  756.82   28.40
  -9   4   1  737.63   21.20
   9   4  -1  740.73   25.70
   9   4  -1  732.63   28.90
   9   4  -1  665.13   27.50
   9   4  -1  759.22   26.90
  -9   4   1  739.23   21.80
  -8  -4   1  152.68   11.10
  -8  -4   1  141.19    9.60
  -8  -4   1  145.89   11.50
  -8  -4   1  138.09    9.50
   8   4  -1  144.29    9.60
   8   4  -1  138.99   10.30
  -8   4   1  147.29    5.60
  -8   4   1  158.68    6.00
   8   4  -1  165.58    9.50
  -7  -4   1  900.11   28.90
  -7  -4   1  941.81   32.00
  -7  -4   1  910.21   30.30
   7   4  -1  947.71   30.00
  -7   4   1  920.21   23.90
   7   4  -1  885.31   28.30
  -7   4   1  908.41   24.40
   7   4  -1  974.70   29.40
  -6  -4   1   47.90    7.60
  -6  -4   1   48.00    5.70
  -6  -4   1   55.09    5.20
  -6  -4   1   62.99    6.90
  -6  -4   1   65.39    6.00
   6   4  -1   63.09    5.60
   6   4  -1   61.39    7.00
   6   4  -1   64.29    5.70
  -5  -4   1 1704.03   47.60
  -5  -4   1 1716.33   48.80
  -5  -4   1 1729.53   49.50
   5   4  -1 1747.13   48.00
   5   4  -1 1695.13   47.30
  -4  -4   1    0.20    1.60
  -4  -4   1    3.40    2.90
  -4  -4   1    1.60    2.00
   4   4  -1    0.80    1.60
   4   4  -1    1.30    1.70
  -4   4   1    3.60    0.90
  -3  -4   1  957.40   30.50
  -3  -4   1 1014.20   28.20
  -3  -4   1  990.50   29.00
   3   4  -1  989.30   28.10
   3   4  -1  956.70   28.30
  -2  -4   1 1414.66   40.40
  -2  -4   1 1463.75   41.40
  -2   4   1 1484.25   38.10
   2   4  -1 1515.55   40.20
  -1  -4   1 1588.34   42.70
   1   4  -1 1598.34   42.50
  -1   4   1 1569.14   41.40
   0  -4  -1 4421.66  114.19
   0  -4   1 4568.94  114.49
   0   4  -1 4555.54  114.49
   0   4   1 4472.25  114.39
  -1  -4  -1  604.44   18.20
   1  -4   1  597.64   16.80
   1   4   1  619.94   18.20
  -1   4  -1  624.04   17.40
  -2  -4  -1  461.05   16.30
  -2  -4  -1  466.45   15.30
  -2   4  -1  468.75   13.20
   2   4   1  472.05   14.80
   2   4   1  482.65   15.10
  -3  -4  -1  280.37   10.90
  -3  -4  -1  288.17   12.00
   3   4   1  271.27   10.20
  -3   4  -1  281.77    7.80
   3   4   1  288.17   10.60
  -3   4  -1  279.47    9.00
  -4  -4  -1  677.53   21.40
  -4  -4  -1  644.24   22.00
   4   4   1  669.63   20.80
   4   4   1  652.23   20.30
  -4   4  -1  645.24   17.90
  -5  -4  -1    8.50    3.60
  -5  -4  -1    5.30    2.40
   5   4   1   11.60    2.80
  -5   4  -1    4.60    1.50
   5   4   1    7.30    2.50
  -6  -4  -1 2634.24   71.79
  -6  -4  -1 2645.44   72.89
  -6  -4  -1 2582.94   73.09
  -6  -4  -1 2666.93   70.69
  -6   4  -1 2618.14   65.89
  -6   4  -1 2564.64   66.59
   6   4   1 2622.34   71.59
   6   4   1 2567.64   69.99
   6   4   1 2634.34   70.79
  -7  -4  -1  895.61   31.20
  -7  -4  -1  923.91   28.70
  -7  -4  -1  929.91   31.10
  -7  -4  -1  934.91   29.90
  -7   4  -1  921.81   24.40
  -7   4  -1  832.02   24.80
   7   4   1  967.10   29.00
   7   4   1  868.41   28.00
  -8  -4  -1  807.92   28.30
  -8  -4  -1  835.82   30.00
  -8  -4  -1  773.72   26.80
  -8  -4  -1  805.82   29.40
  -8   4  -1  814.62   23.10
   8   4   1  830.72   27.00
   8   4   1  814.52   26.70
   8   4   1  860.01   28.20
  -9  -4  -1  413.76   19.40
  -9  -4  -1  429.86   17.60
  -9  -4  -1  424.96   18.40
  -9  -4  -1  454.55   20.50
   9  -4   1  369.86   19.40
   9   4   1  393.56   17.00
   9   4   1  372.16   18.90
   9   4   1  428.76   18.20
  -9   4  -1  403.46   14.30
   9   4   1  408.66   21.80
  10  -4   1  230.48   15.10
 -10  -4  -1  249.97   17.70
 -10  -4  -1  227.58   15.10
 -10  -4  -1  237.98   15.60
 -10  -4  -1  245.28   13.20
  10   4   1  238.58   13.50
  10   4   1  219.68   16.30
  10   4   1  238.28   16.40
  10   4   1  227.38   15.10
  10   4   1  246.38   14.00
  11  -4   1  259.97   16.30
  11  -4   1  247.18   16.30
 -11  -4  -1  251.87   14.30
 -11  -4  -1  274.67   17.00
 -11  -4  -1  278.97   17.00
 -11  -4  -1  239.68   15.00
  11   4   1  264.77   17.50
  11   4   1  244.78   16.60
  11   4   1  266.97   15.40
  11   4   1  304.67   16.90
  12  -4   1    0.80    8.90
 -12  -4  -1   -2.10    5.10
  12  -4   1    4.00    6.80
 -12  -4  -1   -5.20    4.10
 -12  -4  -1   -5.90    4.60
 -12  -4  -1    4.10    4.10
  12  -4   1    0.00    5.60
  12   4   1   -5.00    4.30
  12   4   1    5.20    6.20
  12   4   1    4.30    7.70
  12   4   1   14.50    7.20
  13  -4   1  396.86   21.70
 -13  -4  -1  403.86   22.70
 -13  -4  -1  431.06   28.50
  13  -4   1  387.86   21.10
  13   4   1  446.26   23.10
 -13   4  -1  407.36   21.40
  13   4   1  393.06   20.40
 -13   4  -1  370.86   18.50
  13   4   1  429.26   20.60
  14  -4   1   -6.50    4.80
 -14  -4  -1    9.40    6.30
 -14  -4  -1   -5.10    5.10
 -14  -4  -1   -1.80    4.00
  14  -4   1    0.70    5.80
  14   4   1    2.60    4.80
  14   4   1    3.90    6.10
  14   4   1    4.00    4.40
 -14   4  -1   -4.40    7.90
 -14   4  -1    8.40    6.60
 -15  -4  -1  142.49   15.00
  15  -4   1  173.28   15.20
 -15  -4  -1  153.58   12.10
 -15  -4  -1  158.38   14.60
 -15   4  -1  151.88   16.80
  15   4   1  138.59   12.00
 -15   4  -1  126.89   14.60
  15   4   1  101.49   15.00
 -15   4  -1  130.19   13.10
 -16  -4  -1   28.80    6.50
 -16  -4  -1    8.30    7.50
 -16  -4  -1   29.10   10.50
  16  -4   1   26.70    6.90
  16  -4   1   30.90    7.10
  16   4   1   20.90    6.20
 -16   4  -1   31.10    7.10
  16   4   1   30.00    5.70
  16   4   1   30.00    7.30
  17  -4   1   10.80    9.00
 -17  -4  -1    9.00    6.30
 -17  -4  -1   10.80    4.70
  17  -4   1    6.80    4.70
 -17  -4  -1    1.60    8.30
  17   4   1   14.60    4.90
 -17   4  -1   28.30    6.60
  17   4   1   11.10    3.90
 -18  -4  -1  114.49   12.00
 -18  -4  -1   97.09    8.30
  18  -4   1   85.79    8.80
 -18   4  -1   92.89   10.40
  18   4   1   97.79    9.20
  18   4   1  101.89    7.80
 -18  -5   1   88.79    7.60
  18  -5  -1   86.99    8.80
  18   5  -1   90.19    6.30
  17  -5  -1   30.10    7.00
 -17  -5   1   28.00    5.40
 -17  -5   1   44.70    7.80
  17  -5  -1   26.90    5.90
 -17  -5   1   35.20    9.90
 -17   5   1   48.80    8.50
  17   5  -1   36.00    5.30
 -16  -5   1   -1.90    4.00
 -16  -5   1   20.90    8.50
  16  -5  -1    7.30    5.80
 -16  -5   1   11.00    6.40
  16  -5  -1    3.30    4.60
 -16   5   1    6.30    7.70
  16   5  -1   -1.20    3.30
  16   5  -1   -8.20    4.20
  16   5  -1    2.30    4.60
  15  -5  -1   69.49    9.80
 -15  -5   1   56.39    7.70
  15  -5  -1   81.09    9.70
 -15  -5   1   81.09   12.10
 -15  -5   1   92.29   11.80
  15   5  -1   59.59    8.10
  15   5  -1   62.29    8.30
  15   5  -1   68.09    9.30
 -14  -5   1   32.60    9.30
  14  -5  -1   40.10    7.80
  14  -5  -1   35.00    7.70
 -14  -5   1   41.30    7.10
 -14  -5   1   47.20    8.70
  14   5  -1   37.20    7.00
  14   5  -1   49.10    9.40
  14   5  -1   34.30    6.30
 -13  -5   1  117.69   13.20
 -13  -5   1  111.59   13.30
 -13  -5   1  128.59   12.90
  13  -5  -1  107.69   13.50
  13  -5  -1  118.89   12.90
 -13  -5   1   99.49   10.30
  13  -5  -1  106.99   12.20
  13   5  -1  104.29   11.60
 -13   5   1  101.89   12.70
  13   5  -1   88.39   11.50
  13   5  -1  113.59   11.10
 -12  -5   1   23.60    5.90
  12  -5  -1   24.10    9.70
  12  -5  -1   16.80   11.80
 -12  -5   1   26.00    7.50
  12  -5  -1   32.40    7.90
 -12  -5   1   18.50    5.90
 -12  -5   1   20.00    7.10
  12   5  -1   21.60    5.40
  12   5  -1   40.00    8.40
  12   5  -1   37.40    8.80
  11  -5  -1  230.08   20.30
 -11  -5   1  305.27   17.70
  11  -5  -1  259.97   17.30
  11  -5  -1  238.08   18.60
 -11  -5   1  271.67   17.30
 -11  -5   1  264.27   16.50
  11  -5  -1  274.67   17.10
 -11  -5   1  305.67   15.40
  11   5  -1  283.07   18.30
  11   5  -1  282.07   16.90
  11   5  -1  285.47   15.90
  10  -5  -1  224.38   18.10
 -10  -5   1  216.18   13.80
 -10  -5   1  178.88   13.60
 -10  -5   1  178.58   11.80
  10  -5  -1  178.38   15.80
  10  -5  -1  171.18   14.20
 -10  -5   1  174.08   14.10
  10  -5  -1  200.18   14.30
  10   5  -1  199.28   12.90
  10   5  -1  199.18   14.40
  10   5  -1  216.68   13.30
  10   5  -1  197.68   15.30
   9  -5  -1  338.37   18.30
  -9  -5   1  349.87   17.80
  -9  -5   1  272.87   20.80
   9  -5  -1  304.17   17.20
  -9  -5   1  346.97   21.60
  -9   5   1  332.47   10.90
   9   5  -1  375.46   29.60
   9   5  -1  320.37   15.50
   9   5  -1  326.57   24.90
  -8  -5   1  651.93   24.90
  -8  -5   1  636.34   25.70
  -8  -5   1  647.94   23.20
  -8  -5   1  667.93   25.70
  -8   5   1  676.63   17.90
   8   5  -1  653.63   23.80
   8   5  -1  645.14   24.00
   8   5  -1  658.63   23.50
  -7  -5   1   51.59    6.20
  -7  -5   1   57.39    7.70
  -7  -5   1   54.99    6.40
  -7  -5   1   55.09    7.40
   7   5  -1   52.39    5.70
   7   5  -1   58.09    6.10
   7   5  -1   42.10    5.70
   7   5  -1   49.50    6.40
  -6  -5   1 1472.45   49.10
  -6  -5   1 1374.46   42.10
  -6  -5   1 1333.87   40.20
  -6  -5   1 1363.56   42.80
   6   5  -1 1412.06   41.20
   6   5  -1 1389.36   42.80
   6   5  -1 1424.96   40.70
   6   5  -1 1360.16   39.00
  -5  -5   1    3.60    2.60
  -5  -5   1    4.70    4.70
  -5  -5   1    3.40    3.60
  -5   5   1    8.90    1.40
   5   5  -1    5.80    3.60
   5   5  -1    5.80    2.50
   5   5  -1    5.70    2.60
  -4  -5   1 1501.95   44.50
  -4  -5   1 1526.65   45.40
  -4   5   1 1581.04   40.00
   4   5  -1 1559.04   43.60
   4   5  -1 1578.54   44.10
  -4   5   1 1560.74   40.60
  -3  -5   1  117.49    8.00
  -3  -5   1  101.89    6.70
  -3   5   1  123.09    4.70
   3   5  -1  109.89    6.30
  -3   5   1  126.69    6.00
  -2  -5   1 3050.99   80.49
  -2  -5   1 3130.49   81.79
   2  -5  -1 2926.21   79.99
  -2   5   1 3086.69   78.09
   2   5  -1 3064.59   80.19
  -1  -5   1  349.57   13.90
   1  -5  -1  326.07   12.40
  -1  -5   1  319.27   11.80
  -1   5   1  336.57   10.90
   1   5  -1  324.97   11.70
  -1   5   1  329.77   11.20
   0  -5   1    4.70    1.90
   0  -5   1   14.10    3.10
   0  -5  -1   10.90    3.30
   0   5  -1    7.40    1.80
   0   5   1    8.10    1.90
  -1  -5  -1 3232.38   85.19
   1  -5   1 3232.68   84.79
  -1  -5  -1 3162.98   83.59
  -1   5  -1 3232.98   82.79
   1   5   1 3221.18   83.79
  -2  -5  -1  316.07   12.90
  -2  -5  -1  307.17   11.60
   2  -5   1  288.17   11.50
  -2   5  -1  291.17    9.90
   2   5   1  320.07   11.30
   2   5   1  302.27   11.40
  -3  -5  -1 2375.36   64.99
  -3  -5  -1 2278.47   63.59
  -3   5  -1 2350.16   60.29
   3   5   1 2412.26   62.99
  -4  -5  -1    0.40    1.90
  -4  -5  -1    3.50    3.30
  -4   5  -1    5.00    1.20
   4   5   1    4.60    2.20
   4   5   1    3.20    1.90
  -4   5  -1    7.40    2.40
  -5  -5  -1 1012.00   34.20
  -5  -5  -1 1079.59   33.10
  -5  -5  -1 1051.39   34.00
   5   5   1 1119.09   32.10
   5   5   1 1086.49   32.50
  -5   5  -1 1043.70   28.60
  -5   5  -1 1120.89   27.60
   5   5   1 1023.30   32.80
  -6  -5  -1   12.00    4.20
  -6  -5  -1   11.70    4.60
  -6  -5  -1   26.70    6.10
  -6  -5  -1   14.10    3.70
   6   5   1   13.80    3.30
   6   5   1   11.90    4.20
   6   5   1   18.30    3.70
  -6   5  -1   13.80    1.50
   6   5   1   13.90    3.40
  -7  -5  -1  768.32   28.40
  -7  -5  -1  773.62   28.70
  -7  -5  -1  797.42   27.60
  -7  -5  -1  793.72   26.20
   7   5   1  792.72   24.50
   7   5   1  802.42   27.30
   7   5   1  820.22   26.80
   7   5   1  783.42   26.00
  -7   5  -1  801.22   21.40
  -7   5  -1  774.72   21.20
  -8  -5  -1  268.87   15.30
  -8  -5  -1  285.17   14.30
  -8  -5  -1  262.07   15.50
  -8  -5  -1  271.57   13.40
   8   5   1  276.97   13.50
  -8   5  -1  286.27    9.30
   8   5   1  271.97   14.00
   8   5   1  258.07   13.80
   9  -5   1   94.89   11.40
   9  -5   1  100.79   11.40
  -9  -5  -1  130.79   17.30
  -9  -5  -1  102.19   10.30
   9   5   1  117.49    9.30
  -9   5  -1   94.49    6.30
   9   5   1  125.19   16.00
   9   5   1   76.69   10.00
   9   5   1  100.79   13.80
 -10  -5  -1  698.33   25.70
 -10  -5  -1  674.53   29.40
 -10  -5  -1  705.33   29.00
  10  -5   1  699.83   28.00
  10  -5   1  656.33   27.40
 -10  -5  -1  717.73   27.60
  10   5   1  665.83   25.90
  10   5   1  661.03   27.90
  10   5   1  670.53   28.60
  10   5   1  694.03   26.50
 -11  -5  -1    7.30    5.50
 -11  -5  -1   -1.30    4.10
 -11  -5  -1   -1.50    5.30
 -11  -5  -1    1.90    4.10
  11  -5   1    0.60    5.50
  11  -5   1    2.40    5.40
  11  -5   1  -10.30    7.10
  11   5   1   -1.50    3.90
  11   5   1   -7.50    5.80
  11   5   1   -0.10    5.10
  11   5   1  -12.20    6.80
 -12  -5  -1  214.08   13.60
  12  -5   1  199.68   15.30
 -12  -5  -1  197.68   15.50
  12  -5   1  223.58   16.00
  12  -5   1  197.48   16.80
 -12  -5  -1  195.48   15.70
 -12  -5  -1  207.48   15.40
  12   5   1  202.08   13.70
  12   5   1  208.58   16.50
  12   5   1  233.38   15.70
 -13  -5  -1   85.49   11.60
  13  -5   1   54.09   10.50
  13  -5   1   83.49   10.50
  13  -5   1   80.79   10.70
 -13  -5  -1   92.19   12.40
 -13  -5  -1   87.79    9.90
 -13   5  -1   68.39   11.10
  13   5   1   91.99   12.00
  13   5   1  102.49   11.60
  13   5   1   78.09   10.60
  14  -5   1  130.29   13.20
 -14  -5  -1  144.49   14.20
 -14  -5  -1  146.39   15.90
 -14  -5  -1  141.39   11.50
  14  -5   1  152.18   13.80
  14   5   1  140.79   12.40
  14   5   1  132.79   13.80
 -14   5  -1  148.49   14.90
 -14   5  -1  132.89   14.90
  14   5   1  132.99   12.40
  15  -5   1   41.80    8.20
 -15  -5  -1   39.30    7.00
 -15  -5  -1   37.40    7.90
  15  -5   1   46.20    8.00
  15   5   1   39.70    7.70
  15   5   1   23.50    5.60
  15   5   1   45.00    7.70
  16  -5   1  136.79   12.50
  16  -5   1  145.39   12.00
 -16  -5  -1  157.78   11.60
 -16  -5  -1  141.59   14.70
 -16  -5  -1  140.49   13.20
  16   5   1  148.39   10.90
 -16   5  -1  138.69   13.60
  16   5   1  135.89   12.80
  16   5   1  143.89   11.40
 -17  -5  -1  104.39    9.10
  17  -5   1  105.99   10.20
 -17  -5  -1  102.19   11.50
  17  -5   1   96.39   10.20
 -17  -5  -1   97.39   11.50
 -17   5  -1  107.99   12.40
  17   5   1  106.19    8.40
  17   5   1  104.49   10.30
 -18  -5  -1    4.20    3.80
 -18  -5  -1    1.00    6.20
  18  -5   1    4.50    3.80
  18  -5   1   11.40    7.00
  18   5   1    4.90    2.90
 -18  -6   1    5.40    4.40
  18  -6  -1   -0.90    3.60
  18   6  -1   -0.50    2.70
 -17  -6   1    7.70    4.20
 -17  -6   1   13.00    7.10
 -17  -6   1   18.20   10.00
  17  -6  -1    6.70    4.20
  17  -6  -1   12.70    6.50
  17   6  -1    6.40    3.20
 -16  -6   1   33.50    7.30
  16  -6  -1   29.50    7.10
 -16  -6   1   36.50    8.30
 -16  -6   1   27.60    5.70
  16  -6  -1   20.00    8.30
  16   6  -1   24.80    5.30
  16   6  -1   34.30    6.30
  15  -6  -1   51.79    8.80
 -15  -6   1   45.50    6.90
 -15  -6   1   44.40    9.00
 -15  -6   1   54.59   10.20
  15  -6  -1   45.90    7.70
  15   6  -1   30.80    6.80
  15   6  -1   51.29    8.00
  15   6  -1   39.00    6.50
 -14  -6   1    7.20    4.80
 -14  -6   1    0.90    5.80
  14  -6  -1   11.40    5.50
 -14  -6   1    5.10    6.30
  14   6  -1    3.60    4.60
  14   6  -1    6.50    5.60
  14   6  -1    8.50    5.20
  13  -6  -1  220.38   18.20
  13  -6  -1  272.47   17.70
 -13  -6   1  295.37   19.30
  13  -6  -1  278.47   17.30
 -13  -6   1  285.07   15.80
 -13  -6   1  277.27   18.60
  13   6  -1  281.07   17.60
  13   6  -1  296.07   18.80
  13   6  -1  286.27   16.90
  12  -6  -1  270.07   17.40
 -12  -6   1  279.57   18.40
  12  -6  -1  265.27   17.50
  12  -6  -1  274.57   18.70
 -12  -6   1  270.77   20.00
  12  -6  -1  207.58   19.60
  12   6  -1  276.57   17.50
  12   6  -1  274.47   18.10
 -11  -6   1    3.50    4.00
  11  -6  -1    7.20    8.70
 -11  -6   1    5.20    6.00
  11  -6  -1   -1.50    5.60
  11  -6  -1    5.70    7.20
  11  -6  -1   -2.20    6.90
 -11  -6   1   -4.10    4.90
 -11  -6   1    4.60    5.80
  11   6  -1    7.40    7.10
  11   6  -1    8.50    4.60
  10  -6  -1  118.59   12.60
 -10  -6   1  126.29   12.20
 -10  -6   1  140.19   11.60
  10  -6  -1  108.99   13.60
 -10  -6   1  123.69   10.20
 -10  -6   1  141.29   12.90
  10  -6  -1  115.59   12.90
  10   6  -1  133.29   13.80
  10   6  -1  154.68   13.20
  10   6  -1  139.39   11.40
  10   6  -1  120.59   13.10
  -9  -6   1    4.30    9.10
   9  -6  -1    5.60    6.20
  -9  -6   1    5.70    5.10
  -9  -6   1    9.00    4.30
   9  -6  -1   10.10    6.00
  -9  -6   1    8.60    4.30
   9  -6  -1   -3.80    8.00
   9   6  -1    5.30    5.90
   9   6  -1   -5.50    5.80
   9   6  -1    9.00    4.30
   9   6  -1    6.80    4.10
   8  -6  -1   56.39    8.80
  -8  -6   1   54.19    7.60
   8  -6  -1   55.99    8.80
   8  -6  -1   77.59    9.60
  -8  -6   1   68.39    9.50
  -8  -6   1   63.69    7.50
  -8  -6   1   64.99    9.00
   8   6  -1   66.79   11.10
   8   6  -1   66.69    8.00
   8   6  -1   55.29    9.20
   8   6  -1   66.99    7.50
   8   6  -1   68.19    7.60
   8   6  -1   48.80    8.40
  -7  -6   1  148.09   11.10
  -7  -6   1  148.39    9.50
  -7  -6   1  125.79    9.70
  -7  -6   1  136.09   11.70
   7   6  -1  130.29    9.30
   7   6  -1  142.29    9.90
   7   6  -1  150.78   10.30
   7   6  -1  133.69    8.40
  -6  -6   1   88.99    9.60
  -6  -6   1  103.49    7.80
  -6  -6   1   83.89    8.50
  -6  -6   1   86.19    7.60
   6   6  -1   87.69    6.60
   6   6  -1   83.09    7.30
   6   6  -1   76.99    7.00
   6   6  -1   70.39    7.80
  -5  -6   1  765.12   26.90
  -5  -6   1  706.83   23.80
  -5  -6   1  738.63   25.70
  -5  -6   1  781.22   27.50
   5   6  -1  723.23   25.00
  -5   6   1  733.03   20.90
   5   6  -1  770.22   24.80
   5   6  -1  718.23   23.30
  -5   6   1  748.43   20.10
  -5   6   1  777.82   20.10
   5   6  -1  732.23   25.30
  -4  -6   1    5.60    2.70
  -4  -6   1    0.90    3.20
  -4  -6   1    0.10    4.10
  -4   6   1    7.10    1.80
   4   6  -1    2.10    2.30
   4   6  -1    2.40    2.40
   4   6  -1    5.30    3.40
  -4   6   1    2.20    3.50
   4   6  -1    5.10    2.70
  -4   6   1    6.00    1.50
  -3  -6   1  233.08   11.00
  -3  -6   1  241.58   13.70
  -3  -6   1  241.88   12.20
   3   6  -1  264.47   11.60
  -3   6   1  237.78    8.50
   3   6  -1  230.98   10.40
   3   6  -1  233.78   10.70
  -3   6   1  237.18    8.80
   2  -6  -1    2.00    2.80
  -2  -6   1    2.40    3.00
  -2  -6   1    1.50    2.20
  -2   6   1    0.20    1.30
   2   6  -1    1.30    1.80
  -2   6   1    2.30    2.80
   1  -6  -1  811.72   25.50
  -1  -6   1  827.52   24.80
  -1  -6   1  827.82   26.30
  -1   6   1  784.12   23.70
   1   6  -1  810.32   24.80
   0  -6  -1   81.09    6.40
   0  -6   1   85.99    5.30
   0  -6   1   71.39    6.40
  -1  -6  -1   -0.10    2.00
  -1  -6  -1    1.40    2.90
   1  -6   1    5.50    2.80
  -1   6  -1    1.40    1.50
   1   6   1    2.20    1.90
   2  -6   1  284.47   12.20
  -2  -6  -1  288.07   11.80
  -2  -6  -1  311.27   13.50
  -2   6  -1  279.77   11.10
   2   6   1  290.47   11.90
  -2   6  -1  309.57   10.60
   2   6   1  316.67   11.80
  -3  -6  -1   94.29    7.80
  -3  -6  -1   97.89    6.80
   3   6   1   98.79    6.50
   3   6   1  103.99    6.70
  -3   6  -1  104.19    5.70
  -3   6  -1  101.99    5.10
   3   6   1   87.39    7.80
  -4  -6  -1 1293.87   38.70
  -4  -6  -1 1281.57   40.40
  -4  -6  -1 1251.77   39.80
   4   6   1 1383.76   38.10
   4   6   1 1274.57   36.80
  -4   6  -1 1287.67   34.60
   4   6   1 1286.47   38.30
   4   6   1 1242.58   38.50
  -4   6  -1 1318.07   34.70
  -5  -6  -1    8.10    2.90
  -5  -6  -1   13.20    4.80
  -5  -6  -1   11.90    4.30
   5   6   1   17.20    3.60
   5   6   1    7.20    2.80
   5   6   1    8.00    3.80
   5   6   1   13.30    3.50
  -5   6  -1   12.70    2.00
  -5   6  -1    9.70    4.40
  -6  -6  -1  129.19   10.00
  -6  -6  -1  135.19   10.60
  -6  -6  -1  138.79    9.30
  -6  -6  -1  128.79    8.80
   6   6   1  117.79    8.40
  -6   6  -1  136.89    5.40
   6   6   1  117.89    8.30
  -6   6  -1  122.69    5.80
   6   6   1  138.89    8.00
   6   6   1  136.29    9.60
  -7  -6  -1   18.10    4.40
  -7  -6  -1    4.80    3.00
  -7  -6  -1   13.50    5.40
  -7  -6  -1    7.70    4.40
   7   6   1    9.20    4.10
   7   6   1    8.70    3.60
   7   6   1    9.00    3.90
  -7   6  -1   10.30    2.10
   7   6   1   12.50    3.70
  -8  -6  -1  200.38   11.60
   8  -6   1  176.58   14.00
   8  -6   1  187.88   13.50
   8  -6   1  196.78   14.70
  -8  -6  -1  196.38   13.40
  -8  -6  -1  194.88   12.30
  -8  -6  -1  206.58   18.10
   8   6   1  182.68   14.30
   8   6   1  202.28   14.70
   8   6   1  215.88   12.20
   8   6   1  176.58   12.40
   8   6   1  197.68   14.90
  -8   6  -1  197.28    7.40
   8   6   1  203.68   10.60
  -9  -6  -1  109.19   11.80
  -9  -6  -1  128.19   10.50
   9  -6   1  106.89   13.00
  -9  -6  -1  114.99   11.60
   9  -6   1  130.29   12.20
  -9  -6  -1  111.59    9.70
   9  -6   1  131.59   11.90
   9  -6   1  133.69   16.50
  -9   6  -1  122.29    6.50
   9   6   1  116.19    9.90
   9   6   1  129.09   10.20
   9   6   1  111.99   12.70
   9   6   1  104.79   12.40
 -10  -6  -1   -1.50    4.90
  10  -6   1    2.80    5.50
 -10  -6  -1    8.20    4.40
 -10  -6  -1    2.90    3.80
  10  -6   1   14.00    6.80
  10  -6   1    6.30    6.00
  10  -6   1   -6.30    9.90
 -10  -6  -1    9.90    5.80
  10   6   1   -3.20    5.50
  10   6   1   -3.30    5.30
  10   6   1   -1.20    4.00
  10   6   1    2.00    8.00
  11  -6   1  224.38   21.40
  11  -6   1  258.57   17.40
 -11  -6  -1  248.28   17.00
  11  -6   1  235.68   17.30
 -11  -6  -1  248.78   14.10
 -11  -6  -1  238.98   16.80
 -11  -6  -1  222.58   15.80
  11   6   1  272.57   27.10
  11   6   1  230.98   14.60
  11   6   1  241.98   17.10
  12  -6   1  290.17   19.30
  12  -6   1  337.17   19.90
 -12  -6  -1  326.67   20.40
  12  -6   1  321.77   19.10
  12   6   1  347.97   19.50
  12   6   1  357.16   20.40
  13  -6   1   72.39    9.90
 -13  -6  -1   44.90    8.80
 -13  -6  -1   61.09    7.90
 -13  -6  -1   52.99    9.80
  13  -6   1   53.39    9.30
  13  -6   1   47.50    8.80
  13   6   1   43.60    7.80
  13   6   1   75.99    9.20
  13   6   1   63.09    9.70
 -14  -6  -1   10.60    4.90
  14  -6   1   23.50    8.10
  14  -6   1    4.20    5.40
 -14  -6  -1   14.20    6.10
 -14  -6  -1    7.50    6.70
  14   6   1   15.40    5.20
  14   6   1    9.80    5.00
  14   6   1   17.90    6.90
  15  -6   1   41.80    7.80
 -15  -6  -1   41.30    8.30
 -15  -6  -1   40.40    9.10
  15  -6   1   50.29    8.40
 -15  -6  -1   42.10    6.60
  15   6   1   38.30    7.60
  15   6   1   23.00    6.10
  15   6   1   40.10    7.20
 -16  -6  -1   13.00    7.40
 -16  -6  -1   16.10    6.80
  16  -6   1   20.60    6.20
 -16  -6  -1   17.20    5.40
  16  -6   1   19.30    5.70
  16   6   1   24.50    5.80
  16   6   1   12.00    4.60
  17  -6   1   -6.70    5.00
 -17  -6  -1   -1.10    5.50
 -17  -6  -1    0.60    3.90
  17  -6   1    1.40    4.50
 -17  -6  -1  -11.20    9.30
  17   6   1   -1.80    2.80
 -18  -6  -1   71.89    8.10
  18  -6   1   77.39    7.80
 -18  -6  -1   71.19   10.60
  18   6   1   80.49    5.70
 -17  -7   1   40.30    6.80
 -17  -7   1   33.00    5.80
  17  -7  -1   33.50    7.00
  17  -7  -1   41.80    6.30
  17   7  -1   38.80    5.30
 -16  -7   1   87.89    8.60
 -16  -7   1   82.29    9.70
  16  -7  -1   70.69    8.60
  16  -7  -1   66.19    7.80
 -16  -7   1   85.49   11.20
  16   7  -1   80.29    8.30
  16   7  -1   88.59    9.30
 -15  -7   1    6.40    6.30
 -15  -7   1   -3.20    5.50
  15  -7  -1    1.20    5.50
 -15  -7   1    7.80    4.60
  15  -7  -1    5.00    4.30
  15   7  -1    2.60    3.70
  15   7  -1   -0.40    4.40
 -14  -7   1  382.06   21.60
 -14  -7   1  367.06   20.70
  14  -7  -1  348.47   19.50
 -14  -7   1  355.16   17.30
  14  -7  -1  339.47   19.50
  14  -7  -1  344.87   18.90
  14   7  -1  378.86   19.00
  14   7  -1  358.36   19.40
 -13  -7   1   57.59   10.00
  13  -7  -1   47.50    8.90
 -13  -7   1   45.70    7.20
 -13  -7   1   38.30    8.50
  13  -7  -1   39.40    8.00
  13   7  -1   58.39    9.40
  13   7  -1   46.20    8.00
 -12  -7   1  760.12   27.80
  12  -7  -1  690.53   30.30
 -12  -7   1  782.82   32.50
 -12  -7   1  716.53   32.10
  12  -7  -1  706.63   29.70
  12  -7  -1  732.63   30.90
 -12  -7   1  753.92   32.50
  12  -7  -1  717.83   31.30
  12   7  -1  782.62   32.20
  12   7  -1  759.22   31.40
  12   7  -1  747.53   29.60
  11  -7  -1  141.99   13.50
  11  -7  -1  126.39   13.50
 -11  -7   1  150.68   13.70
 -11  -7   1  118.49   13.60
  11  -7  -1  119.09   17.90
 -11  -7   1  155.28   14.50
  11  -7  -1  129.79   14.50
  11   7  -1  108.99   12.80
  11   7  -1  150.18   14.30
  11   7  -1  131.99   14.10
  11   7  -1  143.09   12.00
  10  -7  -1  283.37   18.30
 -10  -7   1  288.57   15.10
 -10  -7   1  290.57   18.30
  10  -7  -1  282.47   17.80
 -10  -7   1  285.67   18.20
 -10  -7   1  287.07   17.90
  10  -7  -1  323.37   20.60
  10  -7  -1  285.47   17.80
  10   7  -1  306.17   19.20
  10   7  -1  268.77   16.90
  10   7  -1  309.27   16.70
  10   7  -1  296.77   18.80
  -9  -7   1  105.89   10.80
  -9  -7   1  108.19   11.20
   9  -7  -1   94.29   10.90
   9  -7  -1  120.89   12.60
  -9  -7   1  100.89   11.50
  -9  -7   1   96.19    9.70
   9  -7  -1   77.09   10.40
   9  -7  -1  106.39   12.70
   9   7  -1   97.79   10.40
   9   7  -1   96.39    9.90
   9   7  -1  122.69   12.90
   9   7  -1  110.39   12.90
  -8  -7   1   96.69   11.30
  -8  -7   1   98.29    9.40
   8  -7  -1  112.39   12.60
  -8  -7   1  108.59   11.30
   8  -7  -1  119.59   11.70
   8  -7  -1  114.79   12.20
   8   7  -1  113.29    9.80
   8   7  -1   85.19   11.10
   8   7  -1  105.89    8.80
   8   7  -1  123.19   10.10
   8   7  -1   86.99    9.50
   7  -7  -1  159.98   13.40
   7  -7  -1  189.48   15.60
   7  -7  -1  167.18   13.40
  -7  -7   1  160.98   11.40
   7  -7  -1  164.68   13.60
  -7  -7   1  178.58   12.60
  -7  -7   1  165.58   10.50
  -7   7   1  172.18    6.30
   7   7  -1  146.89    9.20
   7   7  -1  171.48   14.60
   7   7  -1  182.28   11.50
   7   7  -1  179.18   11.30
  -6  -7   1   11.00    4.50
  -6  -7   1    7.40    4.40
  -6  -7   1   14.90    5.40
  -6  -7   1    9.70    3.80
   6   7  -1    6.80    3.30
   6   7  -1    4.40    3.30
   6   7  -1    9.70    4.10
   6   7  -1    7.20    3.30
  -6   7   1    9.20    2.30
  -5  -7   1    2.80    4.40
  -5  -7   1   12.70    4.30
  -5  -7   1    5.20    3.40
  -5  -7   1    3.70    8.40
   5   7  -1   13.10    4.10
  -5   7   1   14.20    2.80
   5   7  -1    6.80    3.20
  -5   7   1   10.80    2.00
   5   7  -1    7.30    3.30
   5   7  -1   10.00    3.20
  -4  -7   1  348.37   15.50
  -4  -7   1  383.26   17.00
  -4  -7   1  392.66   17.70
   4   7  -1  357.46   15.50
   4   7  -1  380.76   15.10
   4   7  -1  342.97   13.70
  -4   7   1  363.86   12.70
   4   7  -1  369.46   15.40
  -4   7   1  338.17   12.60
  -3  -7   1  142.19    9.80
  -3  -7   1  145.99   10.40
  -3  -7   1  166.88   10.50
   3   7  -1  146.79    8.10
   3   7  -1  125.09   10.20
  -3   7   1  152.08    8.50
   3   7  -1  150.68    8.70
  -3   7   1  153.58    6.80
   3   7  -1  153.88    9.00
  -2  -7   1    8.40    4.50
  -2  -7   1    6.80    2.80
   2  -7  -1   10.40    3.70
  -2   7   1    5.10    4.70
   2   7  -1    0.50    2.20
   2   7  -1   11.30    4.30
  -2   7   1    6.40    2.10
   2   7  -1    7.80    3.00
  -1  -7   1   68.89    7.90
   1  -7  -1   65.79    6.80
  -1  -7   1   68.79    6.00
  -1  -7   1   66.69    6.90
   1   7  -1   66.69    8.90
   1   7  -1   75.39    5.80
  -1   7   1   67.89    5.00
   0  -7  -1   91.09    7.50
   0  -7   1   93.99    8.40
   0  -7   1   95.49    7.50
   0   7  -1  103.99    6.40
   0   7   1   98.99    6.30
   1  -7   1    8.50    4.00
  -1  -7  -1    2.00    4.30
   1  -7   1   10.40    3.30
  -1  -7  -1    6.20    3.50
  -2  -7  -1    6.50    3.60
   2  -7   1   15.80    5.00
  -2  -7  -1    8.90    3.10
   2  -7   1   15.60    4.10
  -2  -7  -1   10.20    4.60
   2   7   1   11.60    3.50
   2   7   1   11.10    3.00
   2   7   1   13.80    4.30
  -2   7  -1   13.00    2.50
   2   7   1   12.50    3.10
  -3  -7  -1   38.30    5.80
  -3  -7  -1   50.29    5.90
  -3  -7  -1   35.80    6.40
   3   7   1   42.50    4.90
  -3   7  -1   34.50    3.70
   3   7   1   44.30    5.20
   3   7   1   51.99    7.00
   3   7   1   39.00    5.20
  -3   7  -1   34.20    4.90
  -4  -7  -1   40.60    6.20
  -4  -7  -1   30.40    4.70
  -4  -7  -1   37.80    6.60
   4   7   1   40.30    4.90
  -4   7  -1   31.10    4.30
   4   7   1   38.20    5.20
  -4   7  -1   40.00    3.60
   4   7   1   43.30    6.00
   4   7   1   33.90    4.80
  -5  -7  -1   13.00    3.80
  -5  -7  -1   10.20    4.40
  -5  -7  -1   14.50    5.30
  -5   7  -1   20.60    2.50
   5   7   1   12.40    3.60
   5   7   1   11.50    3.80
   5   7   1   16.80    4.40
  -5   7  -1    4.40    3.10
   5   7   1   17.80    4.30
  -6  -7  -1    9.90    5.10
  -6  -7  -1   16.60    4.10
  -6  -7  -1   12.10    4.70
  -6  -7  -1   20.00    5.70
   6   7   1   13.20    4.20
   6   7   1   10.40    3.90
  -6   7  -1   14.70    3.10
   6   7   1   14.60    4.20
   6   7   1   19.10    3.80
  -6   7  -1   16.70    2.20
   7  -7   1   32.10    6.70
   7  -7   1   39.00    7.70
   7  -7   1   29.60    7.30
  -7  -7  -1   24.80   10.10
  -7  -7  -1   39.50    6.20
  -7  -7  -1   36.20    5.90
  -7  -7  -1   31.00    6.20
   7   7   1   33.50    5.50
  -7   7  -1   33.50    3.80
   7   7   1   39.50    5.30
   7   7   1   37.00    5.90
   7   7   1   37.20    9.20
  -8  -7  -1    0.40    4.50
  -8  -7  -1    1.70    4.20
   8  -7   1    8.30    5.30
   8  -7   1    7.20    5.70
   8  -7   1   11.10    5.80
   8  -7   1    7.70    8.40
  -8  -7  -1    1.20    4.70
   8   7   1   -0.40    5.60
   8   7   1    3.40    3.70
   8   7   1    2.40    4.00
   8   7   1   -9.40    6.40
   8   7   1    3.30    3.40
  -8   7  -1   -4.30    2.80
   8   7   1   -5.90    6.00
  -9  -7  -1   96.39    9.50
  -9  -7  -1   69.89   10.30
   9  -7   1   84.69   10.30
   9  -7   1   88.19   10.90
   9  -7   1   82.89   11.20
   9  -7   1  115.39   12.50
  -9  -7  -1   98.59   10.20
  -9  -7  -1   87.59   11.00
   9   7   1   99.19   10.10
   9   7   1   86.59    8.90
   9   7   1   95.99   12.00
   9   7   1   93.29    9.30
   9   7   1   81.89   10.40
  -9   7  -1   89.89    5.80
 -10  -7  -1   48.30    8.80
 -10  -7  -1   29.80    6.30
  10  -7   1   33.90    8.00
 -10  -7  -1   24.40    6.70
  10  -7   1   53.99   10.50
 -10  -7  -1   33.00    7.60
  10  -7   1   31.30    7.10
  10  -7   1   42.80    8.90
  10   7   1   37.10    8.10
  10   7   1   34.30    7.50
  10   7   1   26.80    6.20
  10   7   1   44.20    9.20
  11  -7   1  214.98   16.00
 -11  -7  -1  211.38   16.80
  11  -7   1  225.48   16.60
 -11  -7  -1  210.98   16.50
  11  -7   1  224.48   16.10
  11  -7   1  243.68   28.20
  11   7   1  240.58   16.70
  11   7   1  242.08   15.10
  11   7   1  176.38   17.50
  11   7   1  238.08   16.80
  12  -7   1    7.80    5.80
  12  -7   1   20.50    7.30
  12  -7   1   29.30   11.30
  12  -7   1   -1.70    5.50
 -12  -7  -1   12.60    6.60
 -12  -7  -1    2.80    4.60
 -12  -7  -1    4.50    6.20
  12   7   1    0.00    5.60
  12   7   1    5.70    4.30
  12   7   1   11.40    6.20
  13  -7   1  273.77   17.10
 -13  -7  -1  275.17   15.60
 -13  -7  -1  291.37   19.00
 -13  -7  -1  248.38   18.10
  13  -7   1  262.17   17.20
  13   7   1  256.87   15.90
  13   7   1  292.67   17.80
  14  -7   1   10.10    5.00
  14  -7   1    9.70    5.60
 -14  -7  -1   13.90    7.60
 -14  -7  -1   20.30    6.90
 -14  -7  -1   17.30    5.70
  14  -7   1   20.80    7.60
  14   7   1   24.10    6.50
  14   7   1   21.90    6.00
 -15  -7  -1   61.59    9.40
 -15  -7  -1   58.79    9.50
  15  -7   1   75.29    9.20
 -15  -7  -1   69.19    7.90
  15  -7   1   70.59    9.10
  15   7   1   95.79    9.80
  15   7   1   85.79    9.70
 -16  -7  -1   35.20    5.70
 -16  -7  -1   15.60    6.20
  16  -7   1   24.80    5.50
  16  -7   1   26.70    6.10
 -16  -7  -1   30.40    8.10
  16   7   1   25.40    5.00
  16   7   1   26.50    5.80
  17  -7   1    4.30    6.20
 -17  -7  -1   10.20    5.20
  17  -7   1   21.80    5.00
 -17  -7  -1   14.40    5.50
  17   7   1   13.40    3.70
  17   7   1   -0.10    4.60
 -17  -8   1   38.50    6.50
  17  -8  -1   64.99    7.60
  17   8  -1   56.59    5.80
  16  -8  -1    2.80    5.40
 -16  -8   1    1.30    4.60
 -16  -8   1   -2.20    8.60
 -16  -8   1   -2.30   11.10
  16  -8  -1    6.00    4.20
  16   8  -1    5.90    4.10
  16   8  -1   -2.90    4.10
 -15  -8   1  133.89   14.00
  15  -8  -1  157.28   17.10
  15  -8  -1  145.79   12.20
 -15  -8   1  156.98   13.00
 -15  -8   1  138.79   11.00
  15   8  -1  148.89   11.40
  15   8  -1  158.08   11.30
 -14  -8   1    9.60    8.50
  14  -8  -1    0.60    4.80
  14  -8  -1   11.70    5.30
 -14  -8   1   11.20    7.10
  14  -8  -1    4.20    6.70
 -14  -8   1    8.60    5.20
  14   8  -1    8.90    4.80
  14   8  -1    6.70    4.80
  13  -8  -1  293.57   17.40
  13  -8  -1  269.57   17.40
  13  -8  -1  322.57   18.60
  13  -8  -1  289.37   19.20
 -13  -8   1  278.37   18.80
 -13  -8   1  263.77   18.10
 -13  -8   1  294.17   15.20
  13   8  -1  306.87   18.30
  13   8  -1  297.37   17.10
  12  -8  -1   44.90    8.50
 -12  -8   1   44.30   12.00
  12  -8  -1   27.70    7.90
 -12  -8   1   39.40    8.40
 -12  -8   1   34.00    6.40
  12  -8  -1   37.10    7.50
  12  -8  -1   44.50    9.90
  12   8  -1   44.60    7.80
  12   8  -1   44.30    9.10
 -11  -8   1  474.35   25.00
 -11  -8   1  488.75   20.40
 -11  -8   1  491.25   25.70
 -11  -8   1  523.45   25.50
  11  -8  -1  477.85   23.60
  11  -8  -1  504.25   24.30
  11  -8  -1  478.45   24.70
  11  -8  -1  531.35   24.60
  11   8  -1  474.45   24.90
  11   8  -1  509.95   23.10
  11   8  -1  471.45   25.70
  10  -8  -1  192.88   15.30
 -10  -8   1  203.68   15.40
 -10  -8   1  180.78   16.70
  10  -8  -1  205.98   16.00
 -10  -8   1  168.68   12.30
  10  -8  -1  191.88   15.40
 -10  -8   1  200.08   16.40
  10  -8  -1  189.08   17.20
  10   8  -1  191.98   16.50
  10   8  -1  197.88   14.90
  10   8  -1  198.88   16.00
  -9  -8   1  250.97   16.90
   9  -8  -1  226.58   16.90
   9  -8  -1  242.08   17.80
  -9  -8   1  238.88   13.50
   9  -8  -1  218.88   16.10
   9  -8  -1  222.48   16.30
  -9  -8   1  249.08   16.70
  -9  -8   1  240.58   16.50
   9   8  -1  239.58   15.70
   9   8  -1  219.98   13.00
   9   8  -1  251.37   14.80
   9   8  -1  258.57   18.40
  -8  -8   1  146.59   12.80
   8  -8  -1  170.28   14.30
  -8  -8   1  179.38   13.10
  -8  -8   1  141.39   13.20
   8  -8  -1  131.69   15.10
   8  -8  -1  154.48   14.40
  -8  -8   1  139.09   10.90
   8  -8  -1  172.88   13.90
   8   8  -1  168.88   15.50
   8   8  -1  175.28   12.60
   8   8  -1  158.58   13.90
   8   8  -1  163.48   11.60
   8   8  -1  151.88   10.10
  -7  -8   1   97.39   11.40
   7  -8  -1   57.59    8.80
   7  -8  -1   78.79   11.00
   7  -8  -1   64.09    9.30
   7  -8  -1   51.09    8.20
  -7  -8   1   72.69    9.60
  -7  -8   1   62.59   11.80
  -7  -8   1   98.19   16.50
  -7  -8   1   72.69    7.80
   7   8  -1   70.89    8.20
   7   8  -1   50.99    7.20
  -7   8   1   67.19    6.10
   7   8  -1   69.89    7.00
   7   8  -1   62.49    7.60
   7   8  -1   55.09    9.70
  -6  -8   1   15.50    5.80
  -6  -8   1   20.70    5.40
   6  -8  -1    2.30    7.80
   6  -8  -1   25.90    6.80
  -6  -8   1    1.30   10.60
   6  -8  -1   12.90   10.60
  -6  -8   1   15.50    5.40
  -6  -8   1   25.90    8.20
   6  -8  -1   12.00    5.80
   6   8  -1   26.50   10.60
   6   8  -1   26.60    5.40
   6   8  -1   18.20    5.00
  -6   8   1   16.50    4.80
   6   8  -1   20.40    5.60
   6   8  -1   22.70    4.50
  -6   8   1   23.50    3.00
  -5  -8   1    4.00    3.60
   5  -8  -1   -9.50    5.90
  -5  -8   1   -6.60    3.20
   5  -8  -1    2.50    5.60
  -5  -8   1    0.60    4.60
   5  -8  -1    6.40    7.00
   5   8  -1    4.30    3.70
   5   8  -1    3.80    3.00
   5   8  -1    2.40    3.10
   5   8  -1    1.90    3.10
  -5   8   1    5.00    2.20
  -4  -8   1  263.67   14.80
  -4  -8   1  271.47   14.50
  -4  -8   1  241.08   13.20
   4  -8  -1  278.97   20.20
   4   8  -1  268.77   13.50
   4   8  -1  259.97   11.70
  -4   8   1  249.58    9.90
   4   8  -1  256.87   13.20
   4   8  -1  247.68   12.60
  -3  -8   1   25.20    6.10
  -3  -8   1   32.20    5.80
  -3  -8   1   27.10    5.10
   3   8  -1   27.20    4.50
  -3   8   1   26.60    3.60
   3   8  -1   22.80    4.20
   3   8  -1   34.70    7.90
   3   8  -1   26.10    5.20
   2  -8  -1   59.39    7.30
  -2  -8   1   55.09    7.50
   2  -8  -1   49.50    6.50
  -2  -8   1   61.19    6.70
  -2  -8   1   61.29    7.40
   2   8  -1   64.89    7.30
   2   8  -1   52.99    5.70
   2   8  -1   48.00    5.50
  -2   8   1   54.69    4.90
   2   8  -1   54.79    5.80
   1  -8  -1   95.89    9.20
   1  -8  -1  105.09    8.30
  -1  -8   1  117.79    9.00
  -1  -8   1  131.89    9.60
   1   8  -1  111.59    7.50
   1   8  -1   95.09    7.20
  -1   8   1  111.39    6.90
  -1   8   1   86.39    9.40
   0  -8   1    4.30    3.90
   0  -8  -1   14.00    4.80
   0  -8   1    9.70    3.70
   0  -8  -1    1.30    3.60
   0   8  -1    7.80    4.90
   0   8   1    3.40    2.30
   0   8  -1    0.90    2.00
   0   8   1    5.90    3.80
   0   8   1    6.10    2.40
  -1  -8  -1   92.39    8.10
   1  -8   1   98.39    8.60
   1  -8   1   84.69    7.80
  -1  -8  -1   89.19    8.90
   1   8   1   88.29    6.80
   1   8   1   78.09    6.70
  -1   8  -1   88.19    7.40
  -1   8  -1   90.99    6.30
   1   8   1   90.29    8.60
   1   8   1   84.59    6.60
  -2  -8  -1   99.49    9.00
   2  -8   1  116.19    8.70
   2  -8   1  103.99    9.10
  -2  -8  -1  111.89    9.90
  -2   8  -1  110.09    6.70
   2   8   1  116.49    7.70
   2   8   1  129.49    8.20
   2   8   1  116.79    9.10
   2   8   1  105.79    7.20
  -3  -8  -1   13.70    4.60
  -3  -8  -1   15.30    5.30
  -3   8  -1   19.40    3.30
   3   8   1   18.10    4.60
   3   8   1   10.10    3.20
   3   8   1   12.10    5.90
   3   8   1   16.30    3.70
  -4  -8  -1   13.20    4.80
  -4  -8  -1   20.60    4.50
   4  -8   1   18.80    8.00
  -4  -8  -1   30.30    6.30
   4   8   1   13.50    3.90
   4   8   1   12.70    3.70
  -4   8  -1   18.20    2.90
   4   8   1   10.40    4.10
   4   8   1   16.20    3.80
   5  -8   1   32.90    7.50
   5  -8   1   36.10    6.80
  -5  -8  -1   39.40    7.70
  -5  -8  -1   47.70    7.40
   5  -8   1   30.90    8.10
  -5  -8  -1   46.80    6.70
   5  -8   1   20.80    6.50
   5   8   1   26.50    5.10
   5   8   1   32.80    5.90
  -5   8  -1   41.90    4.20
   5   8   1   38.60    5.00
   5   8   1   43.50    5.90
  -6  -8  -1   46.30    7.80
  -6  -8  -1   29.20    5.70
   6  -8   1   42.80    8.10
  -6  -8  -1   30.10   10.60
   6  -8   1   45.00    8.90
  -6  -8  -1   44.20    8.20
   6  -8   1   52.09    9.00
  -6   8  -1   36.50    4.00
   6   8   1   33.90    5.80
   6   8   1   31.70    6.00
   6   8   1   35.50    5.30
   6   8   1   43.80    6.60
   6   8   1   37.60   14.10
  -7  -8  -1   13.00    6.00
   7  -8   1   16.80    8.00
  -7  -8  -1    6.30    8.50
  -7  -8  -1    5.10    4.40
   7  -8   1    2.60    5.50
   7  -8   1    3.60    5.30
  -7  -8  -1    3.50    5.20
  -7  -8  -1   -1.40    5.30
   7  -8   1   16.20    6.60
   7   8   1    1.10    3.30
   7   8   1    7.70    4.00
   7   8   1    3.90    3.80
   7   8   1   29.00    9.30
   7   8   1   -5.80    4.60
  -8  -8  -1   68.19    7.80
   8  -8   1   58.69   10.00
  -8  -8  -1   58.29    9.00
   8  -8   1   62.09    9.70
   8  -8   1   70.09    9.90
   8  -8   1   58.59    9.00
  -8  -8  -1   64.69    8.70
  -8  -8  -1   58.99    9.00
   8   8   1   55.79    7.50
   8   8   1   59.39    6.70
   8   8   1   64.89    9.20
   8   8   1   48.30    9.80
   8   8   1   66.69    8.70
   9  -8   1   33.00    7.80
   9  -8   1   30.70    8.00
  -9  -8  -1   29.90    6.50
  -9  -8  -1   17.20    6.20
   9  -8   1   43.60   10.00
  -9  -8  -1   39.80    8.10
   9  -8   1   37.10    8.00
  -9  -8  -1   28.00    7.00
   9   8   1   27.50    6.40
   9   8   1   30.10    8.60
   9   8   1   35.80    6.10
   9   8   1   29.00    6.30
  10  -8   1  220.68   16.30
  10  -8   1  216.18   16.00
 -10  -8  -1  204.48   15.90
 -10  -8  -1  194.58   13.20
  10  -8   1  231.48   28.80
  10  -8   1  217.18   16.00
 -10  -8  -1  239.08   17.70
  10   8   1  211.78   16.70
  10   8   1  192.38   16.70
  10   8   1  215.98   14.70
 -11  -8  -1   10.90    6.70
 -11  -8  -1   11.80    6.40
  11  -8   1    5.90    9.10
 -11  -8  -1   13.30    5.70
  11  -8   1   22.80    7.40
  11  -8   1   22.90    7.30
  11  -8   1   21.10    6.40
  11   8   1   18.30    5.20
  11   8   1   25.90    7.20
  11   8   1   15.10   10.30
 -12  -8  -1  372.46   29.20
 -12  -8  -1  351.76   21.10
  12  -8   1  329.77   21.50
 -12  -8  -1  334.47   16.80
  12  -8   1  364.46   20.20
  12  -8   1  324.37   19.60
  12  -8   1  340.07   19.30
  12   8   1  355.36   18.60
  12   8   1  356.36   20.80
  13  -8   1   33.30    7.60
  13  -8   1   26.80    6.60
  13  -8   1   36.20    7.90
 -13  -8  -1   31.70    9.10
 -13  -8  -1   25.60    6.30
 -13  -8  -1   36.60    9.10
  13   8   1   24.50    5.90
  13   8   1   33.80    6.90
 -14  -8  -1   53.49    9.40
  14  -8   1   60.09    8.90
 -14  -8  -1   50.09   10.70
  14  -8   1   59.99    8.80
 -14  -8  -1   52.19    7.20
  14  -8   1   51.89    8.40
  14   8   1   50.69    8.10
  14   8   1   52.19    9.60
 -15  -8  -1   16.90    6.30
  15  -8   1   16.40    8.20
 -15  -8  -1    9.60    5.50
  15  -8   1   19.20    5.40
  15  -8   1   16.50    5.80
 -15  -8  -1   20.20    6.70
  15   8   1   25.30    5.90
  15   8   1   22.70    5.50
  16  -8   1   29.00    5.70
 -16  -8  -1   26.90    7.80
 -16  -8  -1   20.40    5.80
  16  -8   1   22.10    5.50
  16   8   1   13.10    4.90
  16   8   1   26.60    5.20
 -17  -8  -1   87.29    9.20
  17  -8   1  101.69    8.30
  17  -8   1   88.89    9.20
  17   8   1   96.09    8.30
  17   8   1   93.09    7.10
  16  -9  -1   40.80    5.90
 -16  -9   1   22.30    5.50
  16  -9  -1   32.70    6.50
  16   9  -1   33.30    4.70
  16   9  -1   34.40    5.30
 -15  -9   1   14.20    5.50
  15  -9  -1   15.20    5.70
 -15  -9   1   14.70    7.20
  15  -9  -1   18.10    5.40
  15   9  -1    7.90    4.10
  15   9  -1   10.90    4.30
  14  -9  -1   27.30    6.40
  14  -9  -1   19.10    5.90
 -14  -9   1   21.00    6.20
  14   9  -1   18.70    5.00
  14   9  -1   16.30    5.10
  13  -9  -1  209.18   14.80
 -13  -9   1  184.58   18.10
  13  -9  -1  190.78   13.50
 -13  -9   1  206.28   15.30
  13  -9  -1  199.28   16.80
 -13  -9   1  180.28   15.60
  13  -9  -1  201.98   14.60
  13   9  -1  186.08   14.40
  13   9  -1  212.58   13.90
 -12  -9   1   56.89    8.90
  12  -9  -1   73.59    9.90
 -12  -9   1   66.49    8.80
  12  -9  -1   65.39    8.80
  12  -9  -1   88.29   11.10
  12  -9  -1   81.39   11.00
 -12  -9   1   64.19    9.50
  12   9  -1   60.09   10.20
  12   9  -1   74.29    9.30
  11  -9  -1  128.39   13.20
  11  -9  -1  145.19   14.00
  11  -9  -1  129.59   13.10
  11  -9  -1  128.09   14.70
 -11  -9   1  132.49   13.40
 -11  -9   1  105.89   12.20
  11   9  -1  140.09   11.80
  11   9  -1  111.59   14.20
  11   9  -1  120.39   13.60
 -10  -9   1   -1.20    5.50
 -10  -9   1   11.30    6.00
  10  -9  -1    6.00    6.20
  10  -9  -1   15.50    7.90
  10  -9  -1    5.20    5.80
  10  -9  -1   -5.70    5.20
  10   9  -1    0.60    8.00
  10   9  -1    9.80    6.50
  -9  -9   1  345.57   21.00
  -9  -9   1  355.36   20.70
   9  -9  -1  357.16   21.40
   9  -9  -1  381.66   20.80
   9  -9  -1  382.96   20.70
  -9  -9   1  360.36   21.50
   9  -9  -1  371.76   21.00
   9   9  -1  407.06   22.90
   9   9  -1  380.56   20.80
   9   9  -1  380.66   19.10
   9   9  -1  362.46   16.20
  -8  -9   1   23.10    6.60
   8  -9  -1   23.60    8.10
   8  -9  -1   21.30    6.80
  -8  -9   1   21.10    6.60
  -8  -9   1   28.10    8.20
   8   9  -1    9.30    7.50
   8   9  -1   10.50    8.40
   8   9  -1   28.60    7.00
   8   9  -1   18.40    5.40
   8   9  -1   14.00    4.50
   7  -9  -1   61.69    9.10
   7  -9  -1   71.49    9.40
  -7  -9   1   85.19   10.40
  -7  -9   1   84.89   12.20
   7  -9  -1   72.49   10.90
   7  -9  -1   85.59   11.60
  -7  -9   1   90.29   10.60
  -7  -9   1   83.19   10.70
   7   9  -1   72.19    7.70
   7   9  -1   96.99   10.10
   7   9  -1   77.29   12.00
   7   9  -1   79.29    9.00
   7   9  -1   62.79    8.50
  -7   9   1   91.59    5.30
  -6  -9   1   91.69   10.00
   6  -9  -1   81.39   10.80
  -6  -9   1   99.09   11.80
   6  -9  -1   86.49   10.40
   6  -9  -1   69.09   11.00
  -6  -9   1   85.39   10.50
  -6  -9   1   88.89   11.40
   6  -9  -1   96.29   11.60
   6   9  -1   98.49    9.50
   6   9  -1   84.29    7.50
   6   9  -1  100.09   13.50
   6   9  -1   74.59    8.80
  -5  -9   1   19.70    6.00
   5  -9  -1   29.60    7.30
   5  -9  -1   32.50    7.60
  -5  -9   1   23.30    6.90
   5  -9  -1   21.60    6.40
  -5  -9   1   17.90    5.20
  -5  -9   1   28.30    8.70
   5  -9  -1   12.60    5.90
   5   9  -1   10.50    4.20
   5   9  -1   11.60    4.80
   5   9  -1   11.70    4.30
  -5   9   1   17.70    3.30
   5   9  -1   18.40    4.50
   4  -9  -1   81.69    9.90
   4  -9  -1   98.49   11.50
   4  -9  -1   76.89    9.60
  -4  -9   1   94.19   10.40
   4  -9  -1   90.59   10.90
  -4  -9   1   90.79    9.80
  -4  -9   1   97.89    9.80
   4   9  -1  117.39   17.00
   4   9  -1   80.19    9.60
  -4   9   1   85.09    6.20
   4   9  -1   92.49    7.40
  -3  -9   1   27.70    8.10
  -3  -9   1   30.70    6.40
   3   9  -1   16.90    5.20
  -3   9   1   22.90    3.80
   3   9  -1   23.60    4.60
   3   9  -1   15.70    4.20
   3   9  -1   14.40    5.60
   2  -9  -1  315.27   18.00
   2  -9  -1  342.37   15.80
  -2  -9   1  316.47   19.60
  -2  -9   1  332.67   16.50
   2  -9  -1  335.57   16.20
   2  -9  -1  333.97   19.60
  -2  -9   1  336.07   16.90
  -2   9   1  343.37   13.60
   2   9  -1  345.87   15.50
   2   9  -1  343.17   14.10
  -2   9   1  319.57   13.80
   2   9  -1  334.47   15.10
   2   9  -1  330.97   15.70
   1  -9  -1  116.19   12.50
   1  -9  -1  124.99   10.20
   1  -9  -1  113.39   12.50
  -1  -9   1  115.49   10.10
  -1  -9   1  108.59   13.40
  -1  -9   1  109.79    9.20
   1  -9  -1  102.59    9.20
   1   9  -1  108.19    9.50
   1   9  -1  101.79    8.00
  -1   9   1  107.49    8.30
   1   9  -1  109.59    8.00
  -1   9   1   97.99    7.20
  -1   9   1  104.09    7.20
   1   9  -1  117.99    7.80
   0  -9   1   73.99    8.50
   0  -9  -1   95.39   10.10
   0  -9  -1   81.59    8.30
   0  -9   1   71.79   10.90
   0  -9  -1   76.29   10.10
   0  -9   1   61.49    7.50
   0   9  -1   65.09    6.50
   0   9  -1   70.89    6.90
   0   9   1   69.19    6.40
   0   9  -1   75.99    8.50
   0   9   1   81.79    6.70
   0   9   1   80.89    8.60
   0   9   1   62.19    6.80
  -1  -9  -1  532.25   21.60
  -1  -9  -1  542.85   22.10
   1  -9   1  540.85   21.30
  -1  -9  -1  533.45   24.60
   1  -9   1  522.55   24.80
   1  -9   1  498.35   23.10
   1  -9   1  542.25   21.60
  -1   9  -1  507.95   20.60
  -1   9  -1  527.35   19.30
   1   9   1  541.25   19.90
  -1   9  -1  537.85   18.60
   1   9   1  532.65   20.20
   1   9   1  528.15   18.80
   1   9   1  523.15   21.00
   2  -9   1   63.39    8.50
  -2  -9  -1   54.89    7.70
  -2  -9  -1   63.99   10.40
   2  -9   1   77.59   10.20
  -2  -9  -1   56.29    7.50
   2   9   1   75.89    6.80
  -2   9  -1   75.79    7.70
  -2   9  -1   58.29    5.70
   2   9   1   67.19    6.60
   2   9   1   67.89    6.90
   2   9   1   80.59    8.30
   3  -9   1  524.15   29.40
  -3  -9  -1  462.45   20.30
  -3  -9  -1  457.05   23.30
  -3  -9  -1  430.06   20.40
  -3   9  -1  433.16   16.20
   3   9   1  450.25   19.20
   3   9   1  432.86   18.50
   3   9   1  440.66   19.10
  -4  -9  -1    6.30    4.30
   4  -9   1    2.80    5.90
   4  -9   1   -5.00    5.20
  -4  -9  -1    2.40    4.60
   4  -9   1   -1.70    6.30
   4   9   1    1.70    3.00
  -4   9  -1    2.10    2.50
   4   9   1   -3.00    3.80
   4   9   1    3.00    5.40
   5  -9   1   -5.00    5.60
   5  -9   1    5.20    6.60
   5  -9   1   11.80    6.60
   5  -9   1    6.70    5.20
  -5  -9  -1    3.40    4.20
  -5  -9  -1    8.00    7.00
  -5  -9  -1    5.40    4.70
   5   9   1    3.30    3.90
   5   9   1    6.10    4.00
   5   9   1    7.20    3.40
  -5   9  -1    3.80    2.60
   5   9   1    6.80    3.50
  -6  -9  -1    6.80    4.50
  -6  -9  -1   13.00    5.80
   6  -9   1    4.90    5.50
  -6  -9  -1    4.50    7.50
   6  -9   1   -0.10    5.10
   6  -9   1    7.80    5.90
  -6   9  -1    5.50    2.90
   6   9   1   17.10    7.60
   6   9   1   -4.40    3.70
   6   9   1    3.20    9.10
   6   9   1    4.10    3.30
   6   9   1    4.00    4.50
   7  -9   1   34.90    8.00
   7  -9   1   37.80    8.00
   7  -9   1   59.19   10.20
  -7  -9  -1   57.89    9.20
   7  -9   1   57.59   10.80
  -7  -9  -1   39.40    9.50
  -7  -9  -1   50.19    9.50
   7   9   1   54.69   11.20
   7   9   1   36.50    7.20
   7   9   1   32.50    6.30
   7   9   1   54.89    7.90
   7   9   1   46.90    6.00
  -8  -9  -1  326.97   21.10
   8  -9   1  336.67   20.50
  -8  -9  -1  303.37   19.00
   8  -9   1  334.37   24.20
  -8  -9  -1  310.07   18.90
   8   9   1  317.37   14.40
   8   9   1  307.37   18.10
   8   9   1  307.77   19.60
   8   9   1  321.17   17.20
   8   9   1  283.97   21.80
   9  -9   1   16.60    7.70
  -9  -9  -1   17.20    6.20
  -9  -9  -1   16.60    6.80
   9  -9   1   22.90    6.90
   9  -9   1   10.60    5.50
   9  -9   1   13.30    7.00
   9   9   1   11.00    5.30
   9   9   1   13.50    6.70
   9   9   1   13.20    5.40
   9   9   1   15.80    8.10
  10  -9   1  179.68   15.30
 -10  -9  -1  157.48   14.60
  10  -9   1  189.58   15.30
  10  -9   1  211.38   15.70
 -10  -9  -1  206.98   16.00
  10  -9   1  180.38   16.70
  10   9   1  173.28   17.10
  10   9   1  206.18   17.00
  10   9   1  190.58   13.70
 -11  -9  -1   34.00    8.10
  11  -9   1   43.40    9.10
 -11  -9  -1   36.10    7.90
  11  -9   1   49.60    8.90
  11  -9   1   56.19    8.80
  11  -9   1   49.10    9.00
  11   9   1   32.40   11.70
  11   9   1   46.50    8.60
  11   9   1   25.20    5.90
  12  -9   1  273.17   19.90
  12  -9   1  306.67   18.90
  12  -9   1  328.17   20.30
 -12  -9  -1  305.77   19.80
 -12  -9  -1  314.87   19.70
  12  -9   1  304.07   18.50
  12   9   1  339.27   21.90
  12   9   1  308.07   17.40
  13  -9   1   50.69    8.10
  13  -9   1   55.19    8.30
 -13  -9  -1   33.60    7.60
  13  -9   1   47.00    7.40
 -13  -9  -1   34.60    7.20
  13   9   1   62.49    8.30
  13   9   1   53.99    8.80
  14  -9   1   56.59    9.10
  14  -9   1   58.19    8.90
 -14  -9  -1   45.00   15.20
 -14  -9  -1   41.40    7.60
  14  -9   1   42.30    7.30
  14   9   1   38.70    7.50
  14   9   1   48.80    6.90
  15  -9   1   59.39    7.50
 -15  -9  -1   68.59    9.10
  15  -9   1   55.39   10.90
  15  -9   1   75.99   10.60
 -15  -9  -1   63.09   10.00
  15   9   1   73.09    8.00
  15   9   1   75.89    8.30
  16  -9   1    2.60    3.80
 -16  -9  -1   -2.10    4.60
  16   9   1   -1.90    2.70
  16   9   1   -3.70    3.90
 -15 -10   1   -4.90    4.30
  15 -10  -1    2.10    4.30
  15 -10  -1    9.30    5.30
 -15 -10   1   -0.50    6.50
  15  10  -1   -6.00    6.80
  15  10  -1    9.30    3.90
  14 -10  -1   97.09   10.00
  14 -10  -1  103.79   10.10
  14 -10  -1   96.69   10.70
 -14 -10   1  103.29   10.40
 -14 -10   1  106.59   12.50
  14  10  -1   91.29    9.30
  14  10  -1  101.39    9.00
  13 -10  -1   -6.90    8.20
 -13 -10   1    4.90    4.60
  13 -10  -1    4.30    4.80
  13 -10  -1    7.10    5.20
 -13 -10   1    2.60    5.70
  13 -10  -1   -6.80    5.30
  13  10  -1    0.10    3.60
  13  10  -1   -1.00    3.60
  12 -10  -1  339.97   18.70
  12 -10  -1  317.47   19.20
 -12 -10   1  333.67   19.10
  12 -10  -1  330.07   18.50
  12 -10  -1  316.07   17.60
 -12 -10   1  320.57   19.40
  12  10  -1  307.17   18.60
 -11 -10   1   47.90    8.40
 -11 -10   1   39.10    7.30
  11 -10  -1   41.20    7.40
  11 -10  -1   61.29    9.30
  11 -10  -1   75.19   10.10
  11 -10  -1   56.69    9.20
  11  10  -1   48.40    9.30
  11  10  -1   44.40   13.50
  11  10  -1   58.99    8.40
 -10 -10   1  350.36   20.50
  10 -10  -1  372.36   20.50
  10 -10  -1  371.86   20.50
  10 -10  -1  349.67   20.80
 -10 -10   1  362.16   21.40
  10 -10  -1  335.37   19.70
  10  10  -1  378.06   21.80
  10  10  -1  368.76   23.40
  10  10  -1  349.87   18.60
  -9 -10   1  175.18   14.60
   9 -10  -1  131.99   14.00
  -9 -10   1  150.38   14.00
   9 -10  -1  156.58   14.10
   9 -10  -1  162.38   14.60
   9 -10  -1  155.38   15.00
   9  10  -1  172.28   16.60
   9  10  -1  166.68   12.50
   9  10  -1  165.18   16.00
   9  10  -1  142.09   11.20
   8 -10  -1  326.97   19.90
   8 -10  -1  316.97   18.80
  -8 -10   1  351.26   20.10
  -8 -10   1  366.66   20.40
   8 -10  -1  343.47   19.70
   8 -10  -1  297.07   20.00
  -8  10   1  335.07   11.10
   8  10  -1  310.47   23.00
   8  10  -1  326.47   15.00
   8  10  -1  331.87   20.70
   8  10  -1  350.76   21.60
   8  10  -1  324.27   18.30
  -7 -10   1  388.06   28.40
   7 -10  -1  373.36   22.00
  -7 -10   1  376.66   22.00
   7 -10  -1  360.76   21.30
  -7 -10   1  355.16   20.20
   7 -10  -1  323.17   19.80
   7 -10  -1  381.96   20.40
   7  10  -1  386.16   19.50
  -7  10   1  391.96   13.40
   7  10  -1  387.86   21.10
   7  10  -1  378.96   20.30
   7  10  -1  361.36   16.00
   7  10  -1  380.46   33.40
  -6 -10   1   -2.30    4.30
   6 -10  -1   -1.20    5.70
  -6 -10   1    4.50    4.70
   6 -10  -1    5.40    6.40
  -6 -10   1   -6.10    6.80
   6 -10  -1    5.20    5.80
  -6  10   1    6.90    3.00
   6  10  -1    7.60    3.50
   6  10  -1    6.10    4.50
   6  10  -1    5.00    4.80
   6  10  -1    2.40    4.80
   6  10  -1   13.70   10.20
   5 -10  -1  283.27   18.50
  -5 -10   1  313.37   17.70
   5 -10  -1  314.87   18.30
  -5 -10   1  294.17   17.30
  -5 -10   1  311.77   19.80
   5 -10  -1  292.47   18.10
   5 -10  -1  284.67   18.90
  -5  10   1  297.57   12.40
   5  10  -1  294.37   16.90
   5  10  -1  286.47   16.10
   5  10  -1  297.77   16.30
   5  10  -1  319.57   14.40
  -4 -10   1   10.30    7.00
  -4 -10   1   10.90    4.70
   4 -10  -1   11.90    6.90
   4 -10  -1    7.00    6.10
   4 -10  -1   14.30    6.90
   4 -10  -1   -0.20    5.50
   4  10  -1   21.30    5.60
   4  10  -1    9.90    4.30
  -4  10   1   -1.50    5.60
  -4  10   1    4.50    3.50
   4  10  -1    4.70    4.60
   4  10  -1   13.90    4.20
  -4  10   1   15.70    3.50
  -3 -10   1  856.71   32.50
   3 -10  -1  892.51   34.00
   3 -10  -1  875.11   34.80
  -3 -10   1  875.31   33.50
  -3 -10   1  851.41   34.50
   3 -10  -1  906.61   33.40
  -3  10   1  900.51   28.00
   3  10  -1  857.31   30.60
  -3  10   1  871.81   27.80
   3  10  -1  862.21   30.60
  -3  10   1  808.32   29.60
   3  10  -1  833.22   28.40
   3  10  -1  903.81   31.50
  -3  10   1  815.72   27.40
   2 -10  -1  353.16   20.60
  -2 -10   1  370.36   21.00
  -2 -10   1  351.96   17.70
   2 -10  -1  320.57   19.00
  -2 -10   1  328.67   17.70
  -2 -10   1  369.66   24.90
  -2  10   1  345.97   14.60
  -2  10   1  327.77   14.50
   2  10  -1  349.17   16.60
   2  10  -1  327.27   16.30
   2  10  -1  352.96   14.90
   2  10  -1  333.77   16.00
  -2  10   1  337.27   16.90
  -2  10   1  331.17   17.00
   1 -10  -1  897.61   34.20
  -1 -10   1  921.31   36.10
  -1 -10   1  886.31   33.50
   1 -10  -1  868.91   32.00
   1 -10  -1  904.41   31.90
   1 -10  -1  922.01   35.80
  -1 -10   1  936.41   33.10
   1  10  -1  910.21   29.40
  -1  10   1  877.91   31.10
  -1  10   1  924.11   29.90
   1  10  -1  884.71   31.70
   1  10  -1  952.90   31.20
   1  10  -1  952.90   31.50
   0 -10  -1 1058.19   38.60
   0 -10   1 1049.20   38.10
   0 -10   1 1114.69   37.30
   0 -10  -1 1108.09   40.50
   0 -10   1 1130.69   40.50
   0 -10  -1 1091.39   36.80
   0 -10  -1 1116.29   37.30
   0 -10   1 1127.09   37.30
   0  10   1 1038.00   33.30
   0  10  -1 1135.19   35.20
   0  10   1 1150.98   35.10
   0  10   1 1071.39   35.50
   0  10  -1 1088.09   33.50
   0  10   1 1038.20   34.90
   0  10  -1 1081.29   35.20
   0  10  -1 1034.40   35.10
  -1 -10  -1   36.80    8.30
  -1 -10  -1   24.70    5.60
   1 -10   1   30.90    8.00
   1 -10   1   38.50    6.50
   1 -10   1   48.20    7.40
   1 -10   1   27.40    7.60
  -1 -10  -1   25.00    6.30
  -1 -10  -1   40.80    8.50
  -1  10  -1   27.30    7.10
   1  10   1   38.90    5.90
   1  10   1   27.00    5.20
   1  10   1   34.80    5.70
  -1  10  -1   34.20    5.10
  -1  10  -1   38.20    7.00
   1  10   1   49.10    7.50
  -2 -10  -1 1022.40   36.40
   2 -10   1 1013.80   37.40
   2 -10   1 1044.00   37.50
  -2 -10  -1 1016.10   37.20
  -2 -10  -1 1111.29   38.70
  -2 -10  -1 1037.40   39.20
   2 -10   1 1044.80   39.20
   2  10   1 1016.20   34.90
  -2  10  -1 1039.80   32.50
   2  10   1 1094.29   34.80
   2  10   1 1016.10   34.90
   2  10   1 1083.59   33.00
  -2  10  -1  981.70   33.80
  -3 -10  -1   17.30    7.70
   3 -10   1   10.50    5.70
  -3 -10  -1   15.90    6.00
   3 -10   1    5.90    6.00
  -3 -10  -1   23.20    7.30
   3 -10   1    7.90    6.50
  -3  10  -1    8.00    4.00
   3  10   1   10.10    3.60
  -3  10  -1   11.20    4.50
   3  10   1    0.60    4.00
   3  10   1    4.30    3.80
   3  10   1   13.40    4.40
   4 -10   1  576.64   25.20
   4 -10   1  543.75   24.80
  -4 -10  -1  523.35   23.80
  -4 -10  -1  531.85   26.10
   4 -10   1  544.75   26.00
   4 -10   1  533.35   24.50
  -4 -10  -1  521.65   24.10
  -4  10  -1  477.15   19.30
   4  10   1  526.75   22.80
   4  10   1  518.25   22.30
   4  10   1  563.44   22.80
  -4  10  -1  545.35   20.30
   4  10   1  547.45   20.30
  -5 -10  -1   -2.10    6.80
  -5 -10  -1    6.20    9.30
   5 -10   1    0.70    6.80
  -5 -10  -1    4.10    4.70
   5 -10   1  -11.50    5.20
   5 -10   1    7.10    5.40
   5 -10   1    4.60    6.90
  -5 -10  -1    2.30    4.60
   5  10   1    7.20    4.30
  -5  10  -1    2.90    3.50
   5  10   1    6.40    3.20
   5  10   1   -0.60    4.30
   5  10   1   20.10   12.50
   5  10   1    4.20    4.10
  -6 -10  -1  298.37   17.60
   6 -10   1  249.97   18.80
   6 -10   1  269.57   17.50
  -6 -10  -1  237.28   16.20
  -6 -10  -1  271.27   19.10
   6  10   1  286.07   13.50
   6  10   1  271.57   16.50
   6  10   1  263.67   22.40
   6  10   1  284.17   16.00
   6  10   1  249.78   15.80
   7 -10   1  288.27   19.40
   7 -10   1  281.67   18.30
  -7 -10  -1  303.57   18.60
   7 -10   1  294.27   18.40
   7 -10   1  284.97   18.30
  -7 -10  -1  265.67   22.60
   7  10   1  269.37   17.10
   7  10   1  293.77   18.40
   7  10   1  285.97   18.50
   7  10   1  283.17   22.20
   7  10   1  293.77   13.90
   8 -10   1  257.47   17.60
  -8 -10  -1  258.27   17.70
  -8 -10  -1  250.57   17.50
   8 -10   1  244.68   16.90
   8 -10   1  247.18   17.30
   8 -10   1  234.68   18.00
   8  10   1  277.87   16.20
   8  10   1  251.47   20.80
   8  10   1  244.88   19.30
  -8  10  -1  260.47   10.30
   8  10   1  254.07   19.60
   8  10   1  267.77   14.00
   9 -10   1  573.74   26.50
  -9 -10  -1  585.44   27.50
   9 -10   1  597.74   27.20
  -9 -10  -1  554.94   27.10
   9 -10   1  557.24   27.10
   9 -10   1  613.74   26.90
   9  10   1  563.54   27.80
   9  10   1  612.44   25.70
   9  10   1  614.14   28.70
   9  10   1  552.24   21.20
  10 -10   1    0.90    5.20
  10 -10   1    8.80    7.10
  10 -10   1  -12.80    5.40
  10 -10   1    1.20    5.40
 -10 -10  -1    6.00    5.20
 -10 -10  -1    8.30    5.40
  10  10   1    3.50    4.50
  10  10   1  -11.50    6.30
  10  10   1   13.90    8.70
  11 -10   1  303.87   18.20
 -11 -10  -1  297.17   18.60
  11 -10   1  292.17   18.80
 -11 -10  -1  299.27   19.30
  11 -10   1  303.47   18.30
  11 -10   1  304.17   18.00
  11  10   1  331.17   25.80
  11  10   1  297.07   16.80
  11  10   1  289.27   19.20
  12 -10   1    7.90    5.20
 -12 -10  -1   -1.80    5.10
  12 -10   1  -13.10    7.70
 -12 -10  -1   -4.60    5.90
  12 -10   1    4.20    5.00
  12 -10   1    4.60    4.50
  12  10   1   -0.60    3.90
  12  10   1   10.50    5.30
 -13 -10  -1  251.87   16.20
  13 -10   1  242.68   15.00
 -13 -10  -1  250.97   17.10
  13 -10   1  250.97   15.90
  13 -10   1  246.88   15.30
  13  10   1  252.27   14.60
  13  10   1  233.08   15.50
  14 -10   1   18.60    5.60
  14 -10   1    8.50    4.90
 -14 -10  -1    0.50    5.60
 -14 -10  -1    1.20    4.60
  14  10   1    2.10    3.70
  14  10   1   10.00    4.50
  15 -10   1  108.79    9.30
  15 -10   1  105.69   10.10
 -15 -10  -1  129.09   12.30
  15 -10   1  101.89    9.30
 -15 -10  -1  102.79   12.30
  15  10   1  111.79   10.80
  15  10   1  115.49    9.00
  14 -11  -1   10.50    4.90
  14 -11  -1    9.80    4.90
 -14 -11   1   12.30    7.50
 -14 -11   1   11.30    6.70
  14  11  -1   11.70    4.10
  14  11  -1    6.30    3.90
  13 -11  -1   88.29   10.20
 -13 -11   1   84.09    9.70
  13 -11  -1  109.39    9.90
  13 -11  -1   96.09   10.60
 -13 -11   1   98.29   11.60
  13 -11  -1  105.49   15.30
  13  11  -1   92.49    8.70
 -12 -11   1   16.50    6.80
 -12 -11   1    7.90    5.30
  12 -11  -1   -0.50    4.60
  12 -11  -1    4.40    4.80
  12 -11  -1   14.80    5.40
  12  11  -1    4.70    5.10
  12  11  -1    5.70    4.00
 -11 -11   1  220.98   16.00
  11 -11  -1  241.18   15.40
  11 -11  -1  248.98   15.70
  11 -11  -1  232.38   16.60
 -11 -11   1  229.88   15.90
  11 -11  -1  233.28   15.30
  11  11  -1  234.68   16.30
  11  11  -1  251.97   14.90
 -10 -11   1  132.09   13.20
  10 -11  -1  119.39   12.20
  10 -11  -1  106.79   11.80
  10 -11  -1  121.69   13.40
  10 -11  -1  115.19   12.20
  10  11  -1  148.99   24.40
  10  11  -1  126.39   14.30
  10  11  -1  114.79   10.90
   9 -11  -1  282.37   23.60
  -9 -11   1  210.48   15.90
  -9 -11   1  235.58   16.80
   9  11  -1  239.08   23.50
   9  11  -1  212.68   14.40
   9  11  -1  202.08   12.70
   9  11  -1  210.98   18.90
   8 -11  -1  330.17   20.50
  -8 -11   1  350.16   20.30
   8 -11  -1  347.67   20.20
   8 -11  -1  351.36   19.60
  -8 -11   1  329.97   19.80
   8 -11  -1  350.96   19.60
   8  11  -1  341.37   21.70
   8  11  -1  325.07   29.30
   8  11  -1  313.27   20.50
   8  11  -1  311.07   14.80
   8  11  -1  308.87   17.70
  -7 -11   1  127.89   13.10
  -7 -11   1  150.18   14.90
  -7 -11   1  127.09   12.80
   7 -11  -1  123.69   13.30
   7 -11  -1  144.89   13.90
   7 -11  -1  136.79   14.10
   7 -11  -1  106.29   13.10
   7  11  -1  125.99   14.00
   7  11  -1  139.09   15.00
  -7  11   1  137.89    8.10
   7  11  -1  137.99    9.90
   7  11  -1  141.59   16.60
   7  11  -1  129.19   11.40
  -6 -11   1  323.57   19.10
  -6 -11   1  348.37   19.50
  -6 -11   1  310.27   20.40
   6 -11  -1  304.27   19.10
   6 -11  -1  324.67   19.70
   6 -11  -1  307.67   20.40
   6 -11  -1  327.07   19.30
   6  11  -1  329.77   18.30
   6  11  -1  304.77   18.50
   6  11  -1  313.77   24.10
   6  11  -1  294.47   19.30
   5 -11  -1   44.30    8.70
   5 -11  -1   47.40    9.20
   5 -11  -1   33.10    7.60
  -5 -11   1   17.60    8.70
   5 -11  -1   27.60    8.40
  -5 -11   1   23.50    6.80
   5  11  -1   43.20    7.90
   5  11  -1   27.80    7.30
   5  11  -1   52.89   10.50
   5  11  -1   36.70    6.70
   5  11  -1   26.50   16.20
  -5  11   1   33.60    5.10
  -5  11   1   38.40    6.70
  -5  11   1   45.00    6.10
  -4 -11   1  337.27   20.70
  -4 -11   1  346.97   19.30
   4 -11  -1  344.17   20.50
  -4 -11   1  340.87   19.00
   4 -11  -1  345.17   19.80
   4 -11  -1  352.56   20.00
   4 -11  -1  395.26   22.00
  -4 -11   1  365.36   21.90
  -4  11   1  352.96   15.00
  -4  11   1  357.26   15.60
   4  11  -1  353.26   18.80
  -4  11   1  347.27   14.90
   4  11  -1  362.56   16.00
   4  11  -1  325.47   17.50
   4  11  -1  333.97   18.20
   3 -11  -1  186.88   15.60
  -3 -11   1  205.78   17.50
  -3 -11   1  206.78   14.50
  -3 -11   1  199.38   14.20
  -3 -11   1  180.88   16.00
   3  11  -1  200.28   11.30
   3  11  -1  191.28   13.20
  -3  11   1  186.78   11.10
  -3  11   1  183.38   11.30
  -3  11   1  180.58   14.10
   3  11  -1  194.68   13.60
  -3  11   1  189.68   10.80
   3  11  -1  185.28   13.10
  -2 -11   1  912.11   34.80
  -2 -11   1  905.71   34.20
   2 -11  -1  912.81   36.80
  -2 -11   1  964.60   37.50
   2 -11  -1  942.51   36.00
   2 -11  -1  935.01   35.50
  -2 -11   1  954.30   34.60
   2  11  -1  901.61   32.30
  -2  11   1  867.01   31.60
   2  11  -1  944.61   30.70
   2  11  -1  899.41   32.50
  -2  11   1  940.21   29.90
   2  11  -1  915.21   33.20
  -2  11   1  953.20   30.90
  -2  11   1  905.81   30.60
   1 -11  -1  336.37   20.80
  -1 -11   1  351.06   17.90
  -1 -11   1  319.17   18.90
  -1 -11   1  335.67   17.80
  -1 -11   1  314.87   20.50
   1 -11  -1  325.97   19.20
   1  11  -1  305.87   16.30
   1  11  -1  324.47   14.80
  -1  11   1  322.17   14.70
  -1  11   1  325.37   16.80
  -1  11   1  343.57   15.70
   1  11  -1  334.37   16.70
   1  11  -1  342.17   16.60
  -1  11   1  323.37   15.70
   0 -11   1  448.26   20.60
   0 -11  -1  402.26   21.70
   0 -11   1  448.66   24.20
   0 -11  -1  456.05   23.80
   0 -11  -1  429.76   20.30
   0 -11  -1  404.06   20.20
   0 -11   1  438.66   22.10
   0 -11   1  453.85   21.10
   0  11  -1  426.76   17.30
   0  11   1  429.36   18.60
   0  11   1  424.66   17.40
   0  11  -1  415.86   18.60
   0  11   1  414.66   18.80
   0  11  -1  426.56   19.10
   0  11  -1  409.76   19.10
   0  11   1  437.16   19.70
  -1 -11  -1  523.65   23.10
  -1 -11  -1  552.64   27.20
   1 -11   1  547.65   26.40
  -1 -11  -1  513.75   24.30
  -1 -11  -1  505.65   23.10
   1 -11   1  521.75   24.70
   1  11   1  496.95   21.70
  -1  11  -1  508.85   21.00
  -1  11  -1  544.65   21.20
   1  11   1  511.45   21.90
   1  11   1  530.05   21.60
   1  11   1  525.95   20.10
  -1  11  -1  452.85   21.20
  -1  11  -1  558.64   20.10
  -2 -11  -1   30.30    8.60
   2 -11   1   26.00    7.90
  -2 -11  -1   31.30    7.30
  -2 -11  -1   18.10    7.40
  -2 -11  -1   26.30    6.80
   2 -11   1   32.30    7.90
   2 -11   1   29.20    7.00
   2  11   1   18.80    5.60
  -2  11  -1   21.40    5.00
  -2  11  -1   39.70    5.40
   2  11   1   23.50    5.00
  -2  11  -1   24.20    7.50
   2  11   1   18.20    5.40
  -2  11  -1   27.90    5.30
   2  11   1   31.90    5.90
  -3 -11  -1  386.96   22.40
  -3 -11  -1  362.86   19.60
  -3 -11  -1  383.86   19.60
  -3 -11  -1  367.36   20.70
   3 -11   1  398.46   27.30
   3 -11   1  380.86   21.00
   3  11   1  379.16   18.60
  -3  11  -1  365.16   15.80
  -3  11  -1  353.56   16.00
   3  11   1  382.56   16.40
   3  11   1  420.86   19.10
   3  11   1  376.76   18.80
  -3  11  -1  348.77   16.20
  -4 -11  -1    1.70    5.10
   4 -11   1    4.50    5.30
  -4 -11  -1   -6.80    4.50
   4 -11   1   10.10    5.90
  -4 -11  -1  -21.40    9.80
   4 -11   1    1.50    6.30
  -4 -11  -1   -4.50    7.40
   4  11   1    2.00    4.30
  -4  11  -1   -4.20    4.10
   4  11   1   -0.30    4.20
   4  11   1    5.60    5.00
  -4  11  -1  -13.10    4.40
  -4  11  -1    0.20    3.20
   4  11   1   -5.20    3.00
   5 -11   1  891.11   34.60
  -5 -11  -1  855.11   34.20
   5 -11   1  866.71   35.70
   5 -11   1  914.91   34.70
  -5 -11  -1  906.81   36.00
  -5 -11  -1  803.42   33.00
   5 -11   1  886.91   34.90
   5  11   1  944.11   39.70
  -5  11  -1  839.82   27.10
  -5  11  -1  843.82   28.20
  -5  11  -1  835.22   27.80
   5  11   1  811.42   32.50
   5  11   1  839.02   43.00
   5  11   1  907.01   33.60
   6 -11   1  300.27   20.70
  -6 -11  -1  346.97   19.80
  -6 -11  -1  365.96   21.40
   6 -11   1  351.66   20.10
  -6 -11  -1  336.67   21.50
   6 -11   1  336.57   19.60
   6 -11   1  320.77   19.70
   6  11   1  313.57   24.70
   6  11   1  328.97   20.40
   6  11   1  354.16   18.30
   6  11   1  367.26   21.00
   6  11   1  345.97   19.40
  -6  11  -1  315.87   19.40
  -7 -11  -1  274.77   18.00
   7 -11   1  261.17   17.20
  -7 -11  -1  281.37   17.90
  -7 -11  -1  293.27   19.10
   7 -11   1  253.07   17.30
   7 -11   1  248.48   18.60
   7 -11   1  246.08   17.40
   7  11   1  263.67   16.10
   7  11   1  264.07   18.00
   7  11   1  239.78   19.60
   7  11   1  275.17   13.50
   7  11   1  245.38   21.30
  -7  11  -1  255.27   11.50
   8 -11   1  374.76   20.40
  -8 -11  -1  379.16   21.30
   8 -11   1  382.86   21.20
   8 -11   1  374.06   20.60
  -8 -11  -1  381.76   21.70
   8 -11   1  368.96   21.80
   8  11   1  355.36   16.00
   8  11   1  366.66   22.90
   8  11   1  360.66   19.00
  -8  11  -1  359.56   13.20
   8  11   1  394.86   27.20
   8  11   1  376.16   21.90
   9 -11   1   77.59   14.50
  -9 -11  -1   42.70    8.30
  -9 -11  -1   51.49    9.00
   9  11   1   68.59    9.30
   9  11   1   64.49   14.50
   9  11   1   61.89    7.30
   9  11   1   71.89   11.80
  10 -11   1  175.28   15.40
  10 -11   1  202.28   14.70
  10 -11   1  170.98   14.40
 -10 -11  -1  180.08   15.40
  10 -11   1  189.08   15.20
  10  11   1  210.38   16.30
  10  11   1  197.28   13.60
  11 -11   1   19.90    6.10
 -11 -11  -1   22.00    6.20
  11 -11   1   20.40    7.30
  11 -11   1   25.10    5.90
 -11 -11  -1   20.40    6.30
  11 -11   1    9.90    5.20
  11  11   1   24.80    7.50
  11  11   1   16.60    5.60
  12 -11   1  277.47   15.70
  12 -11   1  234.28   16.90
  12 -11   1  268.47   16.30
  12 -11   1  269.77   15.80
 -12 -11  -1  284.27   16.90
 -12 -11  -1  254.97   18.10
  12  11   1  242.88   14.30
  12  11   1  251.17   16.30
 -13 -11  -1   -4.70    4.50
  13 -11   1    4.90    6.60
  13 -11   1   -6.50    5.40
 -13 -11  -1   12.70    6.30
  13 -11   1   14.50    5.00
  13  11   1    1.90    3.80
  13  11   1    5.20    4.60
 -14 -11  -1  158.98   16.30
 -14 -11  -1  199.38   13.70
  14 -11   1  164.48   10.90
  14 -11   1  185.38   11.80
  14 -11   1  154.48   10.80
  14  11   1  185.18   12.90
  13 -12  -1    5.80    4.70
 -13 -12   1    5.50    5.50
  13 -12  -1   17.30    5.20
  13 -12  -1   13.50    5.00
 -13 -12   1   13.20    6.50
  13  12  -1   13.90    4.90
  13  12  -1   10.60    4.00
 -12 -12   1   56.49    7.50
  12 -12  -1   68.79    8.10
  12 -12  -1   83.19    9.70
  12 -12  -1   70.79    8.80
  12 -12  -1   83.89    8.80
 -12 -12   1   63.19    8.80
  12  12  -1   81.19    9.80
  12  12  -1   71.79    8.10
 -11 -12   1   11.50    4.80
  11 -12  -1    7.90    5.30
 -11 -12   1    5.50    5.70
  11 -12  -1    2.80    6.90
  11 -12  -1    0.90    4.20
  11 -12  -1    7.90    4.70
  11  12  -1   14.00    4.80
  11  12  -1   -3.50    4.40
  10 -12  -1   22.20    6.30
  10 -12  -1   13.00    5.70
  10 -12  -1   11.80    6.20
  10 -12  -1   15.20    5.60
 -10 -12   1   10.80    6.30
 -10 -12   1   25.10    7.50
  10  12  -1   12.70    7.00
  10  12  -1   19.70    5.70
   9 -12  -1    5.40    5.00
   9 -12  -1    8.70    6.10
   9 -12  -1    1.50    5.60
   9 -12  -1    8.10    5.10
  -9 -12   1    4.50    5.20
  -9 -12   1    5.20    4.40
   9  12  -1    8.50    4.60
   9  12  -1   13.40    7.30
   9  12  -1   21.00    7.80
   8 -12  -1  198.88   14.50
   8 -12  -1  184.78   15.30
  -8 -12   1  176.08   14.30
   8 -12  -1  163.48   14.50
  -8 -12   1  156.78   14.40
   8  12  -1  155.08   10.80
   8  12  -1  157.48   12.50
   8  12  -1  160.98   16.90
   8  12  -1  181.28   18.10
   7 -12  -1   28.00    8.90
   7 -12  -1   24.20   10.60
  -7 -12   1   17.60    6.70
  -7 -12   1   33.50    7.50
   7 -12  -1   29.30    9.30
  -7  12   1   17.40    4.70
   7  12  -1   -6.20   11.20
   7  12  -1   23.50    6.20
   7  12  -1   31.70    8.60
   7  12  -1   32.40    5.80
   7  12  -1   18.50   10.40
   6 -12  -1  244.28   17.00
  -6 -12   1  209.18   15.50
   6 -12  -1  239.38   16.40
   6 -12  -1  224.98   16.20
  -6 -12   1  231.98   17.10
   6 -12  -1  204.08   16.90
  -6 -12   1  218.48   16.90
   6  12  -1  231.98   19.10
   6  12  -1  213.68   12.20
  -6  12   1  219.78   11.40
   6  12  -1  219.28   21.90
   6  12  -1  237.58   14.80
  -6  12   1  196.98   12.90
   6  12  -1  226.58   16.90
  -5 -12   1  382.86   20.90
  -5 -12   1  373.06   20.40
   5 -12  -1  387.76   21.00
   5 -12  -1  380.26   21.00
  -5 -12   1  390.16   22.30
   5 -12  -1  378.36   22.20
   5 -12  -1  352.76   20.10
  -5  12   1  370.46   16.40
   5  12  -1  385.26   21.00
   5  12  -1  379.96   21.50
  -5  12   1  367.86   15.90
   5  12  -1  382.96   16.80
   5  12  -1  346.57   18.60
  -4 -12   1   19.30    7.10
   4 -12  -1   28.60    7.80
  -4 -12   1   25.70    7.20
  -4 -12   1   27.40    8.70
   4 -12  -1   19.70    6.20
  -4 -12   1   28.70    7.00
   4 -12  -1   30.10    8.20
   4 -12  -1   26.20    7.30
  -4  12   1   31.90    5.50
   4  12  -1   31.80    7.80
  -4  12   1   30.60    6.80
   4  12  -1   13.20    5.30
   4  12  -1   22.10    4.50
   4  12  -1   21.50    6.60
  -4  12   1   27.50    8.60
   3 -12  -1  102.79   12.50
   3 -12  -1  100.09   12.70
   3 -12  -1   97.39   12.00
   3 -12  -1  108.39   12.70
  -3 -12   1   93.39   10.60
  -3 -12   1   95.49   11.40
   3  12  -1  106.29   11.50
   3  12  -1  103.39   11.50
  -3  12   1   85.09   10.50
  -3  12   1   82.69   11.20
   3  12  -1  101.79    8.50
  -3  12   1  124.79    9.50
   2 -12  -1   39.40    8.20
   2 -12  -1   58.69   10.60
  -2 -12   1   28.20    8.00
   2 -12  -1   36.90    8.60
  -2 -12   1   43.70   10.20
  -2 -12   1   48.80   10.10
  -2 -12   1   32.80    6.80
   2 -12  -1   29.50    7.80
  -2  12   1   34.00    7.00
  -2  12   1   28.80    7.40
  -2  12   1   33.60    9.10
   2  12  -1   48.30   12.20
  -2  12   1   47.70    7.00
  -1 -12   1   20.40    7.00
  -1 -12   1   17.90    6.40
  -1 -12   1   19.90    7.70
   1 -12  -1   19.30    7.10
  -1 -12   1   23.40    6.50
   1 -12  -1   15.70    7.00
   1 -12  -1   16.90    6.10
  -1  12   1   19.00    5.60
   1  12  -1   11.10    4.00
   1  12  -1   14.90    6.20
  -1  12   1   18.90    5.50
   1  12  -1    7.60    5.60
  -1  12   1   11.50    6.20
   0 -12  -1   16.70    6.90
   0 -12   1   20.70    7.70
   0 -12   1    6.90    6.20
   0 -12  -1    9.80    5.70
   0 -12  -1    9.60    6.70
   0 -12   1   10.10    5.40
   0  12  -1   11.90    6.40
   0  12  -1   14.80    6.60
   0  12   1   10.50    4.40
   0  12  -1   14.30    5.10
   0  12  -1   12.10    4.10
   0  12   1   11.10    5.20
   0  12   1   15.50    7.80
   0  12   1    4.50    5.40
  -1 -12  -1   40.10    8.20
   1 -12   1   38.20    8.10
  -1 -12  -1   36.80   10.20
  -1 -12  -1   71.59   11.40
  -1 -12  -1   52.29    8.40
   1 -12   1   44.10    9.10
   1 -12   1   58.09    8.70
  -1  12  -1   63.09    8.70
   1  12   1   42.50    6.10
  -1  12  -1   59.49    9.00
  -1  12  -1   49.70    7.60
   1  12   1   62.29    9.00
   1  12   1   63.69    9.20
   2 -12   1   45.00    7.90
  -2 -12  -1   58.69    8.60
   2 -12   1   74.59   10.60
  -2 -12  -1   69.39    9.80
   2 -12   1   84.79   10.60
  -2 -12  -1   74.49   11.30
  -2 -12  -1   73.99   10.60
   2  12   1   82.39   12.50
  -2  12  -1   66.39    8.10
  -2  12  -1   57.99    7.90
   2  12   1   91.49   15.00
   2  12   1   72.09   12.60
  -2  12  -1   81.99   11.40
  -3 -12  -1   44.00    7.90
  -3 -12  -1   31.60    7.30
  -3 -12  -1   33.40    9.10
   3 -12   1   43.00    9.10
   3 -12   1   24.70    6.80
  -3 -12  -1   53.59    9.00
   3 -12   1   42.20    9.00
  -3  12  -1   29.20    8.10
   3  12   1   34.20    7.00
   3  12   1   39.80    6.20
   3  12   1   31.00    6.60
  -3  12  -1   42.50    7.70
  -3  12  -1   32.50    5.80
   4 -12   1   70.89   10.40
  -4 -12  -1   80.49   11.00
  -4 -12  -1   71.39   10.60
  -4 -12  -1   81.69   10.70
   4 -12   1   96.99   11.80
   4 -12   1   55.29    9.20
  -4 -12  -1   53.99    9.30
   4 -12   1   83.39   11.90
   4  12   1   60.49    9.30
  -4  12  -1   69.59   10.60
  -4  12  -1   65.09    7.90
   4  12   1   73.89    7.90
   4  12   1   53.99    8.10
  -4  12  -1   72.89    8.40
   4  12   1   66.09    8.50
  -5 -12  -1  120.39   12.90
  -5 -12  -1  122.19   12.10
  -5 -12  -1  104.39   12.00
   5 -12   1  133.19   13.10
  -5 -12  -1  109.19   13.10
   5 -12   1  122.69   12.50
   5 -12   1  128.79   13.80
   5 -12   1  123.79   13.60
  -5  12  -1  112.89   10.10
   5  12   1   93.49   11.20
   5  12   1  114.59    9.00
   5  12   1   95.99   10.40
   5  12   1  121.79   13.00
  -5  12  -1  106.49    9.30
   6 -12   1   98.79   12.10
   6 -12   1   67.19    9.30
  -6 -12  -1   63.89    9.80
  -6 -12  -1   56.59    9.30
   6 -12   1   99.39   12.40
   6 -12   1  100.19   12.00
  -6 -12  -1   73.09    9.60
   6  12   1   79.79   10.40
  -6  12  -1   77.89    8.00
  -6  12  -1   76.49    8.30
   6  12   1   92.99   10.50
   6  12   1  101.49   15.20
   6  12   1   85.79    8.10
   6  12   1   55.39   10.50
   7 -12   1  362.26   26.70
   7 -12   1  324.97   25.90
  -7 -12  -1  306.87   18.60
  -7 -12  -1  289.67   18.60
   7 -12   1  278.67   25.10
   7 -12   1  316.67   20.50
  -7  12  -1  285.07   16.50
   7  12   1  277.67   19.70
  -7  12  -1  275.97   12.90
   7  12   1  282.37   16.50
   7  12   1  270.37   23.60
   7  12   1  268.77   27.40
   7  12   1  303.67   14.60
  -8 -12  -1    8.00    5.70
   8 -12   1    3.10    5.80
  -8 -12  -1    8.30    5.10
   8 -12   1   14.20    6.80
   8 -12   1   12.00    5.70
   8 -12   1    8.90    5.50
   8  12   1    1.00    4.50
   8  12   1    8.80    4.60
   8  12   1   -0.30    8.00
   8  12   1    1.00    8.50
  -9 -12  -1  106.69   12.40
   9 -12   1  109.79   11.70
   9 -12   1  108.99   11.90
  -9 -12  -1   89.69   11.00
   9 -12   1  113.49   12.70
   9 -12   1  118.59   11.60
   9  12   1   93.89   10.90
   9  12   1  109.89   10.50
   9  12   1   90.89   11.30
 -10 -12  -1   20.90    7.10
  10 -12   1   14.30    4.90
  10 -12   1   24.10    5.70
  10 -12   1   27.60    6.40
 -10 -12  -1   26.30    8.60
  10 -12   1   26.60    7.50
  10  12   1   25.10    6.30
  10  12   1   25.60    6.70
  11 -12   1   38.00    7.10
 -11 -12  -1   44.20    9.80
  11 -12   1   31.60    8.60
  11 -12   1   42.70    6.90
 -11 -12  -1   45.70    8.00
  11 -12   1   46.30    7.40
  11  12   1   29.80    6.90
  11  12   1   39.50    6.90
  12 -12   1   27.90    5.80
  12 -12   1   31.00    7.20
 -12 -12  -1   26.00    5.60
  12 -12   1   35.40    6.30
 -12 -12  -1   31.00    7.20
  12  12   1   24.50    6.30
  12  12   1   24.80    5.10
 -13 -12  -1   18.50    7.20
  13 -12   1    8.90    4.80
  13 -12   1    7.30    4.40
  13 -12   1   14.30    4.60
  13  12   1   11.30    7.80
  13  12   1    5.80    3.70
  12 -13  -1   54.19    6.80
  12 -13  -1   74.89    7.70
 -12 -13   1   56.39    7.40
  12 -13  -1   70.69    7.90
 -12 -13   1   61.29    8.80
  12 -13  -1   55.59    9.90
  12  13  -1   52.39    6.10
  12  13  -1   50.59    6.60
  11 -13  -1   17.20    5.60
  11 -13  -1    1.30    4.20
  11 -13  -1    3.40    3.90
 -11 -13   1    2.10    5.60
  11 -13  -1   17.30    6.00
 -11 -13   1   -2.20    3.90
  11  13  -1    0.60    3.50
  11  13  -1   -4.40    4.90
  10 -13  -1   49.70    7.40
 -10 -13   1   35.70    6.60
  10 -13  -1   47.60   11.40
 -10 -13   1   33.40    7.00
  10 -13  -1   40.90    6.40
  10 -13  -1   32.80    6.10
  10  13  -1   48.80    7.00
  10  13  -1   39.50    7.80
   9 -13  -1   35.80    7.20
  -9 -13   1   38.10    7.50
   9 -13  -1   36.50    7.30
  -9 -13   1   34.80    8.50
   9 -13  -1   25.20    6.40
   9 -13  -1   24.00    6.90
   9  13  -1   27.00    9.40
   9  13  -1   26.80    5.80
   8 -13  -1   29.60    7.00
   8 -13  -1   27.50    7.10
   8 -13  -1   35.10    7.10
   8 -13  -1   30.30    7.30
  -8 -13   1   20.60    7.80
  -8 -13   1   25.40    6.90
   8  13  -1   30.80    5.60
   8  13  -1   34.00    6.30
   8  13  -1   36.90    9.90
   7 -13  -1  329.77   18.40
   7 -13  -1  345.57   20.20
   7 -13  -1  340.77   18.70
   7 -13  -1  342.77   19.40
  -7 -13   1  334.87   19.00
   7  13  -1  317.77   17.20
   7  13  -1  308.97   14.50
  -7  13   1  292.77   16.00
   7  13  -1  329.57   23.00
   6 -13  -1   10.20    5.50
   6 -13  -1    0.50    5.70
  -6 -13   1    6.10    6.00
  -6 -13   1    8.90    5.50
  -6 -13   1   -4.30    5.00
   6 -13  -1    9.70    4.70
   6 -13  -1    4.40    5.50
   6  13  -1   11.60    3.90
  -6  13   1    6.50    5.60
   6  13  -1    6.90    8.30
  -6  13   1   13.90    6.60
   6  13  -1   11.90    5.40
  -5 -13   1  106.89   12.10
  -5 -13   1  118.69   18.00
   5 -13  -1  152.48   14.30
   5 -13  -1  149.29   13.40
   5 -13  -1  150.28   14.60
  -5 -13   1  149.49   13.00
   5  13  -1   98.19   15.70
   5  13  -1  149.59   21.90
  -5  13   1  137.19   10.80
   5  13  -1  116.89    9.20
   5  13  -1  119.29   11.70
   4 -13  -1   17.20    6.90
  -4 -13   1   27.50    7.30
  -4 -13   1   16.50    6.90
   4 -13  -1   22.70    7.10
   4 -13  -1   25.40    7.50
  -4 -13   1   37.20    8.10
   4  13  -1   23.30    4.90
  -4  13   1   16.50    5.40
   4  13  -1   34.80    8.80
   4  13  -1   25.20    6.60
  -4  13   1   22.70    5.70
   4  13  -1   36.20    8.70
  -3 -13   1   48.20   12.30
   3 -13  -1   43.50    8.90
   3 -13  -1   41.40    8.80
   3 -13  -1   37.90    9.40
  -3 -13   1   32.00    7.40
   3 -13  -1   44.00    9.10
  -3 -13   1   50.19    8.30
  -3  13   1   37.30    6.70
   3  13  -1   41.10    6.00
  -3  13   1   37.20    5.80
   3  13  -1   26.30    8.60
   3  13  -1   32.90    7.40
  -3  13   1   23.40    8.10
   3  13  -1   45.10    9.10
  -2 -13   1   -4.20    5.60
   2 -13  -1    5.70    5.20
  -2 -13   1    3.50    5.10
   2 -13  -1   17.10    6.60
   2 -13  -1    4.70    5.50
  -2 -13   1    4.30    6.00
  -2 -13   1    4.80    4.60
   2 -13  -1    2.40    5.20
   2  13  -1   -1.50    5.30
   2  13  -1   -3.90    5.60
   2  13  -1   -0.20    3.20
  -2  13   1   -1.20    4.50
  -2  13   1   -7.00    3.50
   2  13  -1   -6.00    5.20
  -2  13   1   -6.80    6.40
   1 -13  -1   94.09   11.50
   1 -13  -1   59.09    8.60
   1 -13  -1   82.99   11.80
  -1 -13   1   55.29    9.30
   1 -13  -1  112.49   12.00
  -1 -13   1   70.29    9.70
  -1  13   1   84.79    8.10
   1  13  -1   81.09    9.80
   1  13  -1   80.99    8.20
   1  13  -1   58.89    8.30
  -1  13   1   80.29   10.10
   1  13  -1   81.39   10.60
  -1  13   1   84.19    9.80
  -1  13   1   83.19   10.00
   0 -13   1   29.90    8.30
   0 -13   1   29.90    7.00
   0 -13  -1   26.80    6.70
   0 -13  -1   25.90    6.10
   0 -13   1   37.50    7.80
   0 -13  -1   19.80    6.80
   0  13  -1   38.10    7.90
   0  13   1   44.10    7.90
   0  13  -1   39.40    7.70
   0  13  -1   34.00    5.90
   0  13  -1   40.50    7.40
   0  13   1   40.80    7.50
   0  13   1   24.10    6.60
   0  13   1   31.60    5.50
   1 -13   1   42.90    8.00
  -1 -13  -1   44.20    8.10
   1 -13   1   46.40    8.70
   1 -13   1   51.69    9.10
  -1 -13  -1   49.00    9.10
  -1 -13  -1   45.70    8.10
  -1 -13  -1   60.79   10.40
   1  13   1   45.50    7.90
   1  13   1   59.09    8.40
  -1  13  -1   43.90    8.10
  -1  13  -1   43.10    7.00
   1  13   1   40.80    6.20
   1  13   1   49.60    8.70
  -1  13  -1   43.30    6.10
   2 -13   1   43.90    8.70
   2 -13   1   32.40    7.20
  -2 -13  -1   34.10    7.80
   2 -13   1   21.10    5.90
   2 -13   1   44.70    8.60
  -2 -13  -1   48.40    9.60
  -2 -13  -1   36.50    7.30
  -2 -13  -1   21.00    7.40
   2  13   1   25.80    6.70
   2  13   1   39.60    7.00
   2  13   1   37.10    8.30
  -2  13  -1   38.20    6.70
   2  13   1   33.20    5.90
  -2  13  -1   38.10    5.80
  -2  13  -1   40.30    8.10
  -3 -13  -1   37.10    8.80
  -3 -13  -1   39.00    7.50
   3 -13   1   42.20    8.70
   3 -13   1   40.80    8.20
  -3 -13  -1   37.00    7.90
   3 -13   1   58.39    9.40
  -3 -13  -1   39.70    8.50
   3 -13   1   35.30    7.90
   3  13   1   41.60    7.00
  -3  13  -1   42.90    6.10
  -3  13  -1   52.69    7.20
   3  13   1   46.10    9.30
   3  13   1   30.30    5.50
  -3  13  -1   18.70    8.20
   3  13   1   36.50    8.40
   4 -13   1   19.00    7.00
   4 -13   1   15.80    6.90
  -4 -13  -1   17.20   10.30
  -4 -13  -1   11.50    6.20
  -4 -13  -1   30.70    7.90
   4 -13   1   44.70    8.80
   4  13   1   26.50    5.30
   4  13   1   20.50    7.60
  -4  13  -1   19.90    5.80
   4  13   1   25.40    6.70
  -4  13  -1   19.80    5.40
   4  13   1   22.40    7.70
  -5 -13  -1    9.00    6.00
  -5 -13  -1    9.40    5.30
   5 -13   1    0.90    5.90
   5 -13   1    5.10    4.70
   5 -13   1   -2.70    4.40
  -5 -13  -1    5.50    8.40
   5  13   1   17.80   10.60
   5  13   1    6.50    3.80
  -5  13  -1   -2.50    4.80
   5  13   1    2.90    4.80
   5  13   1   16.20   12.80
   6 -13   1  149.29   14.60
   6 -13   1  166.18   13.70
   6 -13   1  166.38   13.90
  -6 -13  -1  139.69   13.90
  -6 -13  -1  153.88   14.20
  -6 -13  -1  142.59   13.50
   6 -13   1  171.48   14.10
   6  13   1  141.29   17.10
   6  13   1  165.68   10.60
  -6  13  -1  168.28   14.00
  -6  13  -1  165.78   11.70
   6  13   1  150.18   12.10
  -7 -13  -1   48.60    8.40
   7 -13   1   40.70    8.20
   7 -13   1   46.60    8.30
  -7 -13  -1   52.09    9.10
   7 -13   1   44.80    9.00
   7 -13   1   62.69    8.70
   7  13   1   48.10    6.10
   7  13   1   23.80   11.10
   7  13   1   56.99    8.50
  -7  13  -1   51.89    7.60
   8 -13   1   22.10    5.80
   8 -13   1   26.50    7.00
   8 -13   1   35.20    6.90
   8 -13   1   28.10    7.00
  -8 -13  -1   24.80    7.40
   8  13   1    8.10    8.70
   8  13   1   18.60    5.20
   8  13   1   22.80    7.80
  -9 -13  -1   10.90    6.30
  -9 -13  -1    7.80    4.80
   9 -13   1   14.80    5.30
   9 -13   1    4.10    4.50
   9 -13   1    8.50    4.40
   9 -13   1   11.70    5.80
   9  13   1   13.40    4.90
   9  13   1   15.00    9.10
 -10 -13  -1   -1.40    4.50
  10 -13   1    2.80    4.10
  10 -13   1    5.60    5.70
  10 -13   1    2.70    4.30
 -10 -13  -1    2.30    5.80
  10  13   1    9.10    4.40
  10  13   1    2.60    5.90
  11 -13   1   46.30    7.70
 -11 -13  -1   41.00    6.70
  11 -13   1   44.30    6.20
  11 -13   1   37.90    6.20
 -11 -13  -1   31.20    7.50
  11 -13   1   42.20    6.20
  11  13   1   34.30    6.30
  11  13   1   37.10    5.80
 -12 -13  -1    2.90    6.20
  12 -13   1    7.40    3.90
  12 -13   1    7.10    3.80
 -12 -13  -1    0.80    4.00
  12 -13   1    5.20    4.70
  12  13   1    3.30    3.40
  12  13   1   12.90    4.40
  11 -14  -1   85.89    7.90
  11 -14  -1   98.79    7.90
 -11 -14   1   94.29    8.20
  11 -14  -1   64.39    7.70
 -11 -14   1   84.69    8.40
  11  14  -1   71.49    7.50
  11  14  -1   97.89    9.70
  10 -14  -1   -1.70    4.90
  10 -14  -1    6.40    3.80
 -10 -14   1    1.30    5.40
  10 -14  -1   -2.90    6.30
 -10 -14   1   -1.20    6.90
  10 -14  -1   -1.50    3.40
  10  14  -1   -1.20    3.90
  10  14  -1   13.20    7.80
  -9 -14   1   11.50    4.70
  -9 -14   1    2.20    5.60
   9 -14  -1   10.10    4.70
   9 -14  -1   12.90    5.10
   9 -14  -1    7.10    5.70
   9 -14  -1   10.40    5.80
   9  14  -1   16.30    4.50
   9  14  -1    7.70    7.80
   8 -14  -1   19.10    5.40
  -8 -14   1   21.50    5.40
   8 -14  -1   31.70    6.90
   8 -14  -1   24.40    6.60
   8 -14  -1   21.30    5.60
  -8 -14   1   19.80    6.20
   8  14  -1   21.60    6.40
   8  14  -1   18.00    9.80
   8  14  -1   32.60    5.60
   7 -14  -1   -4.80    4.90
  -7 -14   1   -3.40    7.30
   7 -14  -1    4.00    4.40
   7 -14  -1    4.40    5.90
   7 -14  -1    8.90    4.60
  -7 -14   1    8.60    4.70
   7  14  -1    7.10    5.10
   7  14  -1    4.30    4.10
  -7  14   1   14.20    6.20
   6 -14  -1  124.79   12.10
  -6 -14   1  140.19   12.70
  -6 -14   1  126.79   11.60
   6 -14  -1  123.19   11.90
   6 -14  -1  112.59   12.30
   6 -14  -1  127.49   11.50
  -6 -14   1  141.99   13.00
  -6  14   1  152.68   10.70
   6  14  -1  138.69   11.00
   6  14  -1  136.39    9.20
  -5 -14   1   -0.10    5.40
  -5 -14   1    3.40    5.50
   5 -14  -1   -2.90    4.20
   5 -14  -1    2.90    4.30
  -5 -14   1    0.70    5.10
   5 -14  -1   -4.60    5.50
   5 -14  -1   -1.80    5.10
   5  14  -1    0.50    3.70
  -5  14   1    4.30    4.60
   5  14  -1  -14.40    4.90
  -4 -14   1   62.49    9.20
   4 -14  -1   97.69   10.70
   4 -14  -1   98.39   11.30
  -4 -14   1   93.99   11.40
   4 -14  -1   77.19   11.10
   4 -14  -1   69.29    9.30
  -4 -14   1   78.39   11.90
  -4 -14   1   91.29   10.60
   4  14  -1   92.39    8.10
  -3 -14   1   14.80    6.00
   3 -14  -1    1.60    5.80
   3 -14  -1   12.50    5.80
   3 -14  -1    7.10    5.40
  -3 -14   1    5.30    5.10
  -3 -14   1    8.00    6.80
  -3 -14   1    4.50    5.50
   3 -14  -1   10.30    5.20
   3  14  -1    8.20    3.60
   3  14  -1    2.80    6.80
  -3  14   1   10.50    4.20
   2 -14  -1   35.70    7.40
   2 -14  -1   39.70    8.20
  -2 -14   1   33.40    8.40
   2 -14  -1   39.00    8.20
  -2 -14   1   24.50    7.00
   2 -14  -1   30.30    7.40
  -2 -14   1   25.20    6.20
  -2  14   1   38.70    6.20
   2  14  -1   33.00    9.00
   2  14  -1   43.60    9.00
  -2  14   1   23.40    6.80
   2  14  -1   31.90    5.40
   2  14  -1   17.90    7.50
  -1 -14   1   25.80    6.10
   1 -14  -1   43.60    7.70
  -1 -14   1   29.80    7.70
   1 -14  -1   35.50    8.00
   1 -14  -1   39.40    7.70
   1 -14  -1   46.50    8.20
  -1 -14   1   31.60    6.90
  -1  14   1   40.60    8.10
   1  14  -1   52.49    8.90
  -1  14   1   25.00   12.90
   1  14  -1   22.20    9.20
   1  14  -1   39.40    9.50
   1  14  -1   38.50    6.00
  -1  14   1   46.20    6.00
   0 -14  -1  131.29   12.60
   0 -14  -1  128.59   13.50
   0 -14  -1  123.79   13.10
   0 -14   1  144.19   13.00
   0 -14  -1  144.49   13.00
   0 -14   1  134.39   12.30
   0  14  -1  144.09   10.10
   0  14   1  132.39   15.80
   0  14  -1  128.19   13.40
   0  14  -1  163.68   14.40
   0  14   1  140.49   14.00
   0  14   1  141.79    9.80
   0  14   1  149.99   13.80
   1 -14   1   16.70    6.50
   1 -14   1    5.60    5.50
  -1 -14  -1    8.00    5.30
   1 -14   1   18.50    5.90
  -1 -14  -1   12.50    4.80
  -1 -14  -1   13.00    6.10
   1 -14   1    3.80    5.00
  -1  14  -1    7.00    3.70
  -1  14  -1    8.50    6.10
  -1  14  -1   12.80   14.00
   1  14   1    4.20    3.40
   1  14   1   -2.60    6.60
   1  14   1    2.40    6.60
   1  14   1   27.50    8.70
   2 -14   1    2.10    6.10
   2 -14   1   18.20    6.40
   2 -14   1   13.80    5.90
  -2 -14  -1    4.30    5.70
  -2 -14  -1    8.00    5.70
   2 -14   1   10.30    5.40
  -2  14  -1   10.90    4.10
   2  14   1   12.60    8.10
   2  14   1    9.80    3.90
   2  14   1   18.00    6.70
   2  14   1    5.60    8.20
  -2  14  -1   13.50    6.20
  -3 -14  -1    1.40    5.60
   3 -14   1    2.70    4.90
   3 -14   1   10.60    5.70
   3 -14   1    1.30    5.20
  -3 -14  -1    2.80    5.60
  -3 -14  -1    8.40    6.40
  -3 -14  -1   10.00    6.80
   3 -14   1    2.50    4.30
   3  14   1    8.70    3.50
   3  14   1    5.70    5.40
  -3  14  -1   -3.60    3.70
   4 -14   1   18.40    6.40
  -4 -14  -1   17.10    6.50
   4 -14   1   16.00    6.30
   4 -14   1   18.40    6.20
  -4 -14  -1    3.70    5.50
  -4 -14  -1    3.60    6.50
   4 -14   1   11.00    5.20
  -4 -14  -1    4.80    7.60
   4  14   1   22.00    9.00
   4  14   1   14.30    4.20
  -5 -14  -1   37.70    8.10
   5 -14   1   35.30    7.80
   5 -14   1   34.40    8.00
   5 -14   1   49.70    8.20
  -5 -14  -1   37.70    8.00
   5 -14   1   38.60    7.30
   5  14   1   32.50    5.70
  -5  14  -1   39.20    6.10
   5  14   1   50.59    7.90
   6 -14   1   20.40    6.20
   6 -14   1    9.60    4.50
  -6 -14  -1   17.70    6.20
   6 -14   1   17.20    5.80
  -6 -14  -1   15.30    6.30
   6 -14   1   15.10    5.70
  -6 -14  -1   10.80    5.20
   6  14   1   14.30    5.20
   6  14   1   14.90    4.30
  -6  14  -1   11.50    5.20
   7 -14   1    8.00    5.40
   7 -14   1   19.60    6.30
  -7 -14  -1   12.30    4.70
   7 -14   1    2.00    4.20
  -7 -14  -1   22.50    9.30
   7 -14   1   10.70    4.40
  -7  14  -1   22.60    5.90
   7  14   1   18.80    5.30
   7  14   1   15.90    4.40
   8 -14   1   13.20    4.60
  -8 -14  -1    6.20    6.00
   8 -14   1    9.20    4.50
   8 -14   1   20.30    5.60
  -8 -14  -1   -2.70    4.10
   8 -14   1    9.80    6.30
   8  14   1   -4.70   10.00
   8  14   1   11.10    6.80
   8  14   1    0.50    4.30
  -9 -14  -1  -13.90    5.60
  -9 -14  -1    0.40    4.30
   9 -14   1    3.60    6.00
   9 -14   1    4.20    4.80
   9 -14   1   -3.00    4.60
   9 -14   1    0.10    5.20
   9  14   1   -1.30    7.90
   9  14   1    1.50    3.90
  10 -14   1   39.10    5.90
  10 -14   1   42.80    7.00
 -10 -14  -1   43.60    8.40
  10 -14   1   49.80    6.50
  10 -14   1   40.90    5.90
  10  14   1   31.80    5.80
  10  14   1   43.00    7.60
  11 -14   1    4.90    5.10
  11 -14   1    7.30    3.60
  11 -14   1    1.50    3.20
 -11 -14  -1    2.10    4.20
  11  14   1    5.90    3.90
  11  14   1   13.70    6.00
   9 -15  -1   27.90    4.90
  -9 -15   1   23.10    5.40
   9 -15  -1   21.90    4.40
   9 -15  -1   35.80    6.00
  -9 -15   1   28.60    6.40
   9  15  -1   31.70    5.30
  -8 -15   1   92.19    8.50
   8 -15  -1  108.69    9.20
   8 -15  -1   98.39    9.50
   8 -15  -1  111.19   11.70
  -8 -15   1  104.99   11.50
  -8 -15   1  107.09    9.60
   8 -15  -1   84.69    8.60
   8  15  -1   89.09    8.80
  -7 -15   1   21.70    4.90
   7 -15  -1   10.50    4.50
   7 -15  -1    4.10    6.20
   7 -15  -1   11.10    5.10
  -7 -15   1    8.60    6.10
  -7 -15   1   21.20    5.80
   7 -15  -1   14.80    5.90
   7  15  -1    7.00    4.60
  -7  15   1    9.90    5.80
   7  15  -1   20.20    5.10
  -6 -15   1   37.40    6.20
   6 -15  -1   29.50    6.10
   6 -15  -1   36.20    6.70
  -6 -15   1   29.20    6.90
   6 -15  -1   35.90    6.90
   6 -15  -1   27.40    5.50
  -6 -15   1   31.30    6.70
  -6  15   1   49.40    6.10
   6  15  -1   24.40    7.30
   6  15  -1   30.80    4.90
   5 -15  -1   11.00    5.10
   5 -15  -1   16.30    6.20
  -5 -15   1   12.80    4.60
  -5 -15   1   16.90    5.40
   5 -15  -1   13.90    4.60
   5 -15  -1    8.30    4.70
  -5  15   1   13.10    4.50
   5  15  -1   12.40    6.10
   5  15  -1   21.80    4.30
  -4 -15   1   20.90    5.80
  -4 -15   1   37.20    7.40
   4 -15  -1   47.00    8.40
   4 -15  -1   39.10    8.50
   4 -15  -1   23.20    6.00
   4 -15  -1   35.40    6.90
   4  15  -1   34.60    5.10
   4  15  -1   28.00    7.20
  -4  15   1   34.00    5.40
   3 -15  -1   10.80    5.40
  -3 -15   1   18.50    7.50
  -3 -15   1   11.40    5.10
   3 -15  -1   17.90    6.90
   3 -15  -1   17.80    5.50
   3 -15  -1   13.30    4.80
  -3 -15   1   13.70    5.00
  -3  15   1    6.10    4.20
   3  15  -1   18.70    4.20
   3  15  -1    2.30    7.70
   2 -15  -1   72.99   10.00
   2 -15  -1  111.09   11.00
  -2 -15   1  114.79   11.00
   2 -15  -1   96.39   11.00
   2 -15  -1   87.69   10.90
  -2 -15   1  130.19   12.20
   2  15  -1  109.59    8.50
  -2  15   1   94.49    8.30
   1 -15  -1   10.20    4.80
   1 -15  -1    9.70    5.40
  -1 -15   1    1.50    5.30
   1 -15  -1    1.40    5.80
   1 -15  -1    6.90    4.90
  -1 -15   1   -9.20    4.90
  -1 -15   1    3.60    4.30
  -1 -15   1    8.10    5.40
   1  15  -1    4.00    3.20
  -1  15   1    5.80    3.60
   0 -15   1   -1.00    4.90
   0 -15   1    7.10    5.70
   0 -15  -1    9.70    5.40
   0 -15  -1   13.90    5.40
   0 -15   1    8.40    4.90
   0 -15  -1   13.20    5.70
   0 -15   1   10.50    4.80
   0 -15  -1    1.40    6.00
   0  15   1    9.80    3.70
   0  15  -1   12.40    3.90
  -1 -15  -1   85.09   10.00
  -1 -15  -1   83.69   11.10
   1 -15   1   72.29    9.10
  -1 -15  -1   66.69    8.90
   1 -15   1   60.99    9.10
   1 -15   1   90.59   10.20
  -1 -15  -1   72.39    9.10
   1 -15   1   60.89    8.40
   1  15   1   95.69   15.00
   1  15   1   86.69    7.90
  -1  15  -1   83.99    7.80
  -2 -15  -1   36.70    7.60
   2 -15   1   48.10    8.60
   2 -15   1   44.40    7.50
   2 -15   1   54.59    7.70
  -2 -15  -1   45.80    7.50
  -2 -15  -1   46.70    8.40
   2 -15   1   45.90    7.30
  -2 -15  -1   57.89    7.80
  -2  15  -1   72.49    7.20
   2  15   1   57.79    8.60
   2  15   1   49.40    6.10
   3 -15   1  115.09   11.10
   3 -15   1  126.89   12.40
  -3 -15  -1  115.59   12.20
   3 -15   1  103.89   11.20
  -3 -15  -1  109.19   12.40
  -3 -15  -1  108.19   10.80
   3 -15   1  111.39   10.70
   3  15   1  111.19   12.00
   3  15   1  108.29    8.50
  -3  15  -1  109.19    8.40
  -4 -15  -1   20.30    5.60
   4 -15   1   29.50    6.20
   4 -15   1   28.90    6.60
   4 -15   1   41.00    7.00
   4 -15   1   31.60    6.70
  -4 -15  -1   33.30    6.90
   4  15   1   36.50    6.80
  -4  15  -1   30.40    5.00
   4  15   1   22.60    4.50
   5 -15   1   45.90    7.60
   5 -15   1   37.00    7.10
  -5 -15  -1   44.80    7.70
   5 -15   1   35.70    7.00
   5 -15   1   38.00    7.10
  -5  15  -1   38.30    5.70
   5  15   1   35.80    5.20
   5  15   1   43.20    7.00
   6 -15   1    6.40    5.30
  -6 -15  -1    3.30    6.40
  -6 -15  -1    1.30    4.60
   6 -15   1    3.30    3.50
   6 -15   1   -1.30    4.60
   6 -15   1    1.70    3.60
  -6  15  -1    8.50    4.80
   6  15   1    5.40    4.70
   6  15   1   -0.40    3.70
   7 -15   1   44.70    7.20
  -7 -15  -1   61.89    7.90
   7 -15   1   77.19    9.40
   7 -15   1   54.39    7.50
   7 -15   1   64.79    7.60
  -7 -15  -1   57.49    9.20
   7  15   1   59.19    6.30
   7  15   1   58.29    7.60
  -7  15  -1   53.59    6.50
   8 -15   1   21.30    4.70
   8 -15   1   21.00    5.70
  -8 -15  -1   16.00    5.40
  -8 -15  -1   13.70    7.30
   8 -15   1    9.80    3.90
   8  15   1   13.20    4.70
  -9 -15  -1   27.10    5.40
   9 -15   1   34.50    5.60
   9 -15   1   25.70    5.90
  -9 -15  -1   30.60    4.80
   9 -15   1   26.40    4.90
   9 -15   1   29.80    7.40
   9  15   1   18.40    4.80
  -6 -16   1    1.40    3.40
   6 -16  -1    8.50    3.80
   6 -16  -1    4.60    3.80
   6 -16  -1   15.80    4.70
  -6 -16   1    7.50    4.80
  -6  16   1    9.00    5.00
   6  16  -1    7.20    5.80
  -5 -16   1  126.99    9.20
   5 -16  -1  106.19    9.20
   5 -16  -1  125.19   10.50
   5 -16  -1  126.59    9.40
  -5  16   1  117.99    8.30
   5  16  -1  115.29    7.90
   4 -16  -1   -0.70    3.20
  -4 -16   1   -0.20    3.60
  -4 -16   1   -1.00    4.00
   4 -16  -1   -4.70    3.60
   4 -16  -1    5.70    7.10
  -4 -16   1   -2.20    4.80
   4 -16  -1    2.90    3.80
   4  16  -1    1.10    3.40
  -4  16   1    5.30    3.60
   3 -16  -1  317.47   16.90
   3 -16  -1  265.07   21.70
   3 -16  -1  281.77   15.00
  -3 -16   1  286.87   14.60
   3 -16  -1  314.17   19.70
  -3 -16   1  282.37   15.80
  -3 -16   1  306.07   15.40
  -3  16   1  280.87   13.80
   3  16  -1  274.67   12.50
   2 -16  -1   -3.90    3.90
   2 -16  -1   -1.90    7.00
  -2 -16   1    6.10    5.10
   2 -16  -1    0.30    4.60
   2 -16  -1    0.40    3.90
   2  16  -1    5.20    3.00
  -2  16   1    0.70    3.10
   1 -16  -1  179.18   12.10
  -1 -16   1  179.58   12.30
   1 -16  -1  176.68   13.10
  -1 -16   1  183.88   13.40
  -1 -16   1  176.38   12.50
   1 -16  -1  179.68   13.10
  -1 -16   1  160.58   12.30
   1 -16  -1  194.08   12.50
   1  16  -1  170.48    9.60
  -1  16   1  195.48   10.10
   0 -16  -1  126.99   11.40
   0 -16  -1  132.19   10.40
   0 -16  -1  129.89   11.40
   0 -16   1  120.89   10.70
   0 -16   1  113.99   10.30
   0 -16   1  119.49   11.00
   0 -16   1  122.49   10.40
   0 -16  -1  124.19   10.30
   0  16   1  131.59    8.40
   0  16  -1  132.79    8.40
  -1 -16  -1    3.90    4.00
   1 -16   1   -2.00    5.10
  -1 -16  -1   18.50    7.00
  -1 -16  -1   16.30    6.30
   1 -16   1    6.50    4.20
  -1 -16  -1    3.70    5.10
   1 -16   1   21.10    5.30
   1 -16   1   10.50    4.70
   1  16   1   14.00    3.80
  -1  16  -1    9.20    3.70
   2 -16   1  361.36   20.00
  -2 -16  -1  393.76   20.90
  -2 -16  -1  322.47   15.80
   2 -16   1  371.96   21.30
   2 -16   1  330.07   16.10
   2 -16   1  323.87   16.00
  -2 -16  -1  339.77   16.10
  -2 -16  -1  287.97   20.80
  -2  16  -1  350.26   14.10
   2  16   1  335.47   14.10
  -3 -16  -1   27.10    5.60
   3 -16   1   25.20    5.90
   3 -16   1   33.80    6.30
   3 -16   1   22.30    6.50
   3 -16   1   31.80    6.00
  -3 -16  -1   31.40    6.50
  -3  16  -1   27.00    4.70
   3  16   1   24.50    4.20
  -4 -16  -1  116.29   11.40
   4 -16   1  118.29   10.60
   4 -16   1  125.39   10.70
  -4 -16  -1  142.79   10.80
   4 -16   1  132.69   10.10
   4 -16   1  145.29   10.30
  -4 -16  -1  127.59   10.10
   4  16   1  120.49   12.20
   4  16   1  144.09    9.00
  -4  16  -1  141.09    8.50
   5 -16   1    5.20    3.80
   5 -16   1   11.10    5.50
   5 -16   1    2.00    3.60
  -5 -16  -1    6.90    3.80
   5 -16   1    3.40    4.20
  -5 -16  -1    5.80    6.20
   5  16   1    8.50    3.50
   5  16   1    3.80    7.20
  -5  16  -1   11.50    3.80
   6 -16   1  177.18   11.30
   6 -16   1  178.88   10.80
  -6 -16  -1  177.58   10.70
   6 -16   1  173.48   11.30
   6 -16   1  191.18   10.90
   6  16   1  158.58   11.90
  -6  16  -1  159.48    9.50
   2 -17  -1  206.18   12.00
   1 -17  -1   11.50    3.70
   1 -17  -1   15.00    4.30
   1 -17  -1    9.90    4.30
  -1 -17   1    8.70    3.80
  -1 -17   1    8.30    3.50
   1  17  -1   16.20    3.30
  -1  17   1   16.60    3.50
   0 -17  -1   56.69    6.60
   0 -17  -1   56.89    6.60
   0 -17   1   48.20    7.80
   0 -17   1   72.79    7.80
   0 -17   1   55.49    6.60
   0 -17  -1   63.29    7.50
   0  17  -1   61.79    5.80
   0  17   1   54.29    5.60
   1 -17   1  214.08   11.70
   1 -17   1  238.88   13.00
  -1 -17  -1  227.18   12.70
   1 -17   1  214.98   11.30
  -1 -17  -1  233.48   12.10
  -1  17  -1  233.48   10.20
   1  17   1  237.08   10.30
   2 -17   1    0.10    3.70
 -19   0   2    8.30    3.90
  19   0  -2    4.70    3.70
 -18   0   2   21.60    5.00
  18   0  -2   12.10    5.00
 -17   0   2  358.16   17.20
  17   0  -2  371.56   19.80
 -16   0   2  327.17   20.60
 -16   0   2  335.17   16.80
 -16   0   2  342.57   22.40
  16   0  -2  304.27   17.90
  16   0  -2  333.17   19.90
  15   0  -2   61.69    9.30
 -15   0   2   62.19    9.90
  15   0  -2   59.19   10.40
  15   0  -2   63.29    7.70
 -15   0   2   50.99    7.60
  14   0  -2   30.20    8.10
 -14   0   2   27.60    9.10
  14   0  -2   26.30    6.10
 -14   0   2   19.00    7.30
  14   0  -2   35.00    8.20
 -14   0   2   49.00    9.60
  13   0  -2   -7.70    6.30
 -13   0   2    6.30    4.80
 -13   0   2   10.50    5.20
 -13   0   2   -5.30    6.20
  13   0  -2   -0.30    4.40
 -13   0   2    4.90    6.10
  13   0  -2    0.40    7.10
  12   0  -2  638.24   26.90
  12   0  -2  625.54   27.30
 -12   0   2  638.24   26.80
 -12   0   2  648.24   24.10
 -12   0   2  656.83   25.00
  12   0  -2  656.23   23.90
  12   0  -2  665.93   25.00
 -11   0   2  139.69   11.60
  11   0  -2  156.78   14.10
 -11   0   2  152.18   10.40
  11   0  -2  147.99   13.20
  11   0  -2  149.69   11.30
  11   0  -2  135.69   10.90
 -10   0   2 1036.00   33.60
 -10   0   2 1112.59   34.50
 -10   0   2 1121.29   33.40
 -10   0   2 1083.79   35.90
  10   0  -2 1111.69   35.00
  10   0  -2 1074.99   37.70
  -9   0   2    5.10    4.00
  -9   0   2    2.40    2.50
  -9   0   2    6.90    8.70
  -9   0   2    6.90    2.30
  -8   0   2 2223.48   61.29
  -8   0   2 2201.08   60.19
  -8   0   2 2159.18   59.09
  -7   0   2 1106.09   30.60
   7   0  -2 1056.49   29.20
  -7   0   2 1076.29   32.50
  -6   0   2  455.65   14.10
  -6   0   2  451.95   14.90
   6   0  -2  446.66   13.50
   5   0  -2  358.46   11.00
  -5   0   2  377.86   11.50
  -5   0   2  364.36   12.10
  -4   0   2  593.34   16.60
  -4   0   2  573.74   17.10
  -4   0   2  611.14   16.50
   4   0  -2  574.54   16.30
   3   0  -2  174.38    5.80
  -3   0   2  189.68    6.00
  -2   0   2    4.60    0.90
   2   0  -2    3.60    0.80
   2   0  -2    3.40    0.80
  -2   0   2    4.60    0.80
   0   0   2  425.16   11.40
   0   0   2  431.26   11.30
  -1   0  -2 7882.91  196.78
  -2   0  -2  593.54   15.50
   2   0   2  542.75   14.90
   2   0   2  551.04   15.10
  -2   0  -2  554.94   15.30
  -3   0  -2 1077.19   28.50
  -3   0  -2 1088.19   28.00
   3   0   2 1032.50   28.00
  -4   0  -2   94.49    4.50
   4   0   2   91.69    4.10
  -4   0  -2   98.69    4.20
  -5   0  -2  195.38    7.50
  -5   0  -2  185.28    6.90
   5   0   2  174.68    6.70
   6   0   2 2311.27   61.69
  -6   0  -2 2405.06   63.09
  -6   0  -2 2423.86   62.29
   7   0   2   36.60    3.90
  -7   0  -2   37.50    3.50
  -7   0  -2   40.20    4.00
  -8   0  -2 2449.95   63.89
   8   0   2 2233.18   61.09
   9   0   2 1277.27   39.10
  -9   0  -2 1254.27   37.00
  -9   0  -2 1180.28   36.40
  10   0   2 1784.02   51.89
 -10   0  -2 1841.92   54.49
 -10   0  -2 1783.92   51.09
 -10   0  -2 1776.32   51.79
  10   0   2 1773.02   55.19
 -11   0  -2 1051.59   36.40
  11   0   2 1073.09   37.20
 -11   0  -2 1047.40   33.50
  11   0   2  974.20   33.30
  11   0   2 1040.90   34.60
  12   0   2  272.17   17.40
 -12   0  -2  309.07   15.50
 -12   0  -2  330.67   27.00
  12   0   2  281.17   23.30
  12   0   2  314.27   18.40
  12   0   2  301.57   15.30
  13   0   2  146.29   13.80
  13   0   2  131.19   11.20
  13   0   2  137.39   14.50
 -13   0  -2  141.29   13.40
  13   0   2  133.49   12.00
 -14   0  -2  165.48   15.10
  14   0   2  158.98   11.60
 -14   0  -2  203.28   20.60
  14   0   2  171.08   15.30
 -14   0  -2  166.58   12.60
  14   0   2  168.28   14.70
 -15   0  -2   81.89   11.10
  15   0   2   82.69   10.90
  15   0   2   81.39    8.50
 -15   0  -2   60.29    8.20
 -15   0  -2   82.79   16.20
  15   0   2   85.99   10.50
 -16   0  -2    0.10    8.20
  16   0   2   -5.30    5.30
  16   0   2    1.00    5.40
 -16   0  -2    8.00    7.20
 -16   0  -2    4.80    4.90
  17   0   2  445.86   20.70
 -17   0  -2  493.45   24.20
  17   0   2  475.15   22.80
 -17   0  -2  479.85   25.60
 -17   0  -2  484.95   20.50
  18   0   2   46.80    7.00
 -18   0  -2   55.09   10.60
 -18   0  -2   48.50    6.70
 -19   0  -2   19.10    4.80
  19   0   2    9.80    3.90
 -19  -1   2   13.70    4.00
  19  -1  -2    6.10    3.70
  19   1  -2    9.90    4.10
 -19   1   2   14.00    4.20
  18  -1  -2    6.50    4.90
 -18  -1   2   11.10    4.40
 -18   1   2   15.60    5.00
  18   1  -2   17.30    5.70
  17  -1  -2    2.20    4.90
 -17  -1   2    1.50    4.20
 -17  -1   2    9.70    9.70
  17   1  -2    6.50    4.90
 -17   1   2    6.40    4.80
 -16  -1   2  150.08   11.50
  16  -1  -2  147.99   13.90
  16  -1  -2  157.48   14.00
 -16  -1   2  145.29   15.60
 -16  -1   2  179.38   17.80
  16   1  -2  141.39    8.90
  16   1  -2  184.58   14.80
 -16   1   2  152.48   11.80
 -15  -1   2   31.60   11.90
  15  -1  -2   31.00    7.80
 -15  -1   2   39.80    9.00
 -15  -1   2   38.70    6.60
  15  -1  -2   33.00    7.70
 -15   1   2   -0.40   15.30
 -15   1   2   28.40    9.20
 -15   1   2   32.40    6.70
  15   1  -2   27.70    7.90
  15   1  -2   32.00    5.80
  15   1  -2   37.90    7.90
  14  -1  -2   85.79   11.30
 -14  -1   2   62.89    8.20
 -14  -1   2   60.29    9.90
  14  -1  -2   65.89    9.80
  14   1  -2   75.49   10.30
 -14   1   2   80.79   11.40
 -14   1   2   78.29   11.10
 -14   1   2   79.79   11.90
  14   1  -2   79.09   11.50
  14   1  -2   70.49    8.40
 -13  -1   2   16.20    6.90
 -13  -1   2   17.90    7.60
  13  -1  -2   28.30    6.30
  13  -1  -2   21.30    7.50
 -13  -1   2   19.40    5.30
 -13  -1   2   18.80    5.40
  13  -1  -2   21.10    7.30
  13   1  -2   20.30    6.90
 -13   1   2   24.50    5.80
  13   1  -2   25.00    5.90
  13   1  -2   19.60    6.30
  13   1  -2   23.40    8.30
 -13   1   2   10.30    6.80
 -13   1   2    9.30    7.10
  12  -1  -2   55.19    7.00
  12  -1  -2   38.00    8.20
  12  -1  -2   50.19    8.80
 -12  -1   2   65.69    8.40
 -12  -1   2   48.00    8.40
 -12  -1   2   59.19    9.20
 -12  -1   2   46.40    7.10
 -12   1   2   50.19    6.70
 -12   1   2   64.39    8.80
  12   1  -2   49.40    8.70
  12   1  -2   53.89    9.00
  12   1  -2   55.59    7.40
  12   1  -2   42.70    6.70
 -11  -1   2  719.33   24.70
 -11  -1   2  658.53   25.30
 -11  -1   2  661.53   26.80
  11  -1  -2  618.54   26.70
 -11  -1   2  714.43   27.00
  11  -1  -2  706.03   27.90
  11  -1  -2  642.84   23.40
  11   1  -2  671.33   27.60
 -11   1   2  647.44   23.70
 -11   1   2  705.63   26.40
  11   1  -2  646.34   25.50
  11   1  -2  720.33   26.90
 -11   1   2  702.13   24.40
 -11   1   2  699.73   27.10
  11   1  -2  664.43   27.30
 -10  -1   2  342.37   16.90
 -10  -1   2  352.46   15.80
  10  -1  -2  373.06   19.30
 -10  -1   2  374.26   15.10
 -10  -1   2  350.76   17.60
  10  -1  -2  334.37   15.60
 -10  -1   2  357.66   15.50
  10   1  -2  377.46   16.70
 -10   1   2  347.17   14.50
 -10   1   2  377.86   14.10
 -10   1   2  325.17   16.10
  10   1  -2  347.87   18.30
  -9  -1   2  762.02   25.00
  -9  -1   2  791.72   27.70
  -9  -1   2  801.32   26.40
   9  -1  -2  768.52   26.00
  -9   1   2  764.72   23.90
   9   1  -2  740.13   23.60
  -9   1   2  800.92   24.90
  -9   1   2  772.42   26.40
   9   1  -2  792.32   26.60
  -8  -1   2    2.60    3.30
  -8  -1   2    4.20    2.50
  -8  -1   2    0.70    1.70
   8   1  -2    6.30    4.50
  -8   1   2   -1.00    1.80
  -8   1   2    2.40    1.60
   8   1  -2    5.50    3.90
  -7  -1   2  148.59    8.80
  -7  -1   2  141.99    7.10
  -7  -1   2  148.99    7.90
   7   1  -2  138.29    7.20
  -7   1   2  137.59    6.10
  -7   1   2  142.29    6.90
  -7   1   2  132.59    7.20
  -6  -1   2   67.79    6.10
  -6  -1   2   76.09    4.60
  -6  -1   2   72.09    5.10
  -6   1   2   70.39    3.80
  -6   1   2   72.09    4.30
   6   1  -2   73.59    4.70
  -6   1   2   78.09    4.40
  -5  -1   2  435.66   13.60
  -5  -1   2  421.36   14.30
  -5   1   2  430.16   12.40
  -5   1   2  437.26   12.40
  -5   1   2  417.86   13.00
  -4  -1   2   25.20    2.80
  -4  -1   2   26.40    2.40
  -4   1   2   27.60    1.70
   4   1  -2   28.80    2.60
  -4   1   2   26.50    1.70
  -4   1   2   29.30    2.20
   4   1  -2   25.40    2.50
  -3  -1   2  365.46   11.70
  -3  -1   2  370.46   11.20
   3   1  -2  365.56   11.20
  -3   1   2  372.26    9.60
  -3   1   2  377.86    9.60
  -3   1   2  376.16   10.40
  -3   1   2  362.66   10.20
   3   1  -2  363.26   10.90
  -2  -1   2  665.03   18.50
  -2  -1   2  655.43   18.00
  -2   1   2  665.53   17.00
   2   1  -2  658.23   18.10
  -1  -1   2   98.59    3.60
  -1  -1   2  102.59    3.90
  -1   1   2   98.29    3.00
   1  -1   2   21.00    1.00
   1  -1   2   20.80    1.30
  -1  -1  -2   22.90    1.60
   1   1   2   18.50    1.40
  -1   1  -2   21.30    1.20
   1   1   2   20.50    1.50
  -2  -1  -2  667.23   18.80
   2  -1   2  650.03   17.70
  -2   1  -2  756.52   19.00
  -2   1  -2  636.24   17.50
   2   1   2  689.83   18.60
   2   1   2  669.43   18.30
  -3  -1  -2   61.39    3.60
  -3   1  -2   63.39    2.60
  -3   1  -2   66.79    2.90
  -3   1  -2   63.59    2.50
   3   1   2   60.99    3.40
   3   1   2   68.39    3.30
  -4  -1  -2  862.21   23.70
  -4  -1  -2  815.32   23.00
  -4   1  -2  850.81   22.50
   4   1   2  792.22   22.60
  -4   1  -2  815.52   21.90
  -4   1  -2  803.92   22.00
  -5  -1  -2  613.44   18.00
  -5  -1  -2  614.94   18.70
  -5   1  -2  617.34   17.00
   5   1   2  590.94   17.40
   5   1   2  588.64   17.90
  -5   1  -2  606.04   17.60
  -5   1  -2  594.04   18.50
  -6  -1  -2   58.39    4.60
  -6  -1  -2   56.49    4.00
   6   1   2   57.59    4.20
  -6   1  -2   54.89    3.90
  -6   1  -2   62.89    3.60
   6   1   2   56.99    4.50
  -7  -1  -2  522.55   17.70
  -7   1  -2  506.55   16.40
   7   1   2  487.45   16.30
  -7   1  -2  511.95   15.80
  -8  -1  -2  117.09    8.90
  -8  -1  -2  109.69    7.20
   8   1   2  101.79    6.50
  -8   1  -2  113.19    6.50
  -9  -1  -2 1378.36   42.10
  -9  -1  -2 1446.46   44.20
  -9  -1  -2 1412.36   41.60
   9   1   2 1453.35   42.50
  -9   1  -2 1404.46   40.80
 -10  -1  -2 1224.28   37.70
 -10  -1  -2 1249.18   40.00
  10  -1   2 1194.18   40.20
 -10  -1  -2 1197.08   37.00
  10  -1   2 1191.48   36.90
 -10   1  -2 1090.99   36.50
  10   1   2 1177.28   40.30
  10   1   2 1252.97   37.90
 -11  -1  -2  717.73   28.50
  11  -1   2  693.43   25.40
 -11  -1  -2  808.42   36.20
  11  -1   2  734.53   28.80
  11  -1   2  703.73   25.30
 -11   1  -2  725.73   25.10
  11   1   2  662.23   26.10
  11   1   2  737.23   29.30
  11   1   2  749.82   26.50
 -11   1  -2  724.53   27.90
  12  -1   2  200.68   12.30
 -12  -1  -2  185.88   14.50
  12  -1   2  185.08   15.10
  12  -1   2  217.68   15.60
  12   1   2  210.48   15.70
  12   1   2  212.68   13.70
 -12   1  -2  182.28   12.40
  12   1   2  213.58   15.90
  12   1   2  202.48   13.50
 -13  -1  -2   11.30    5.10
 -13  -1  -2    6.80    5.70
  13  -1   2    2.80    5.20
  13  -1   2    0.40    7.10
 -13  -1  -2    8.00    6.00
  13  -1   2    1.80    5.30
  13   1   2   10.00    5.60
 -13   1  -2    4.90    5.00
  13   1   2    7.20    6.40
  13   1   2    7.30    6.20
 -13   1  -2   10.90    6.30
 -14  -1  -2  163.88   15.10
 -14  -1  -2  193.88   13.30
  14  -1   2  175.98   11.20
 -14  -1  -2  185.28   15.60
  14  -1   2  173.78   15.10
  14  -1   2  184.58   15.30
 -14   1  -2  184.78   15.50
  14   1   2  206.78   15.80
  14   1   2  185.88   12.80
  14   1   2  181.18   16.30
 -14   1  -2  196.38   19.80
  14   1   2  217.68   16.50
  15  -1   2   -2.30    5.20
 -15  -1  -2   -3.00    4.40
 -15  -1  -2   -0.50    6.20
 -15  -1  -2   -6.60   10.30
  15  -1   2   -1.10    5.50
 -15   1  -2   -4.40    4.80
  15   1   2    4.80    6.00
 -15   1  -2    0.60    6.60
  15   1   2   -1.80    5.10
  15   1   2    2.30    4.50
 -15   1  -2   -2.10   12.20
 -16  -1  -2  147.09   14.60
  16  -1   2  149.09   12.40
  16  -1   2  167.58   14.30
 -16  -1  -2  145.99   11.90
 -16  -1  -2  166.88   16.10
  16   1   2  141.29   12.40
 -16   1  -2  130.09   11.50
  16   1   2  146.29   13.90
 -16   1  -2  129.29   14.70
  16   1   2  140.69    9.60
 -16   1  -2  156.68   15.20
  17  -1   2   13.20    5.80
 -17  -1  -2   10.80   10.30
 -17  -1  -2   24.50    8.40
  17  -1   2   19.80    6.00
 -17  -1  -2   27.40    5.70
 -17   1  -2   50.09   13.40
 -17   1  -2   28.80    6.00
 -17   1  -2   27.90    9.20
  17   1   2   16.80    5.70
  18  -1   2    8.90    4.80
 -18  -1  -2   17.40    5.00
 -18  -1  -2    9.70    8.20
 -18   1  -2   18.20    5.00
  18   1   2    8.90    4.50
  19  -1   2   62.59    7.50
 -19  -1  -2   57.99    6.50
  19   1   2   48.90    6.50
 -19   1  -2   56.29    6.30
  19  -2  -2   -0.70    3.60
 -19  -2   2    6.00    3.40
  19   2  -2    1.40    3.60
 -19   2   2    6.30    4.30
  18  -2  -2  109.29   10.20
 -18  -2   2   99.19    8.80
 -18   2   2  124.89    9.70
  18   2  -2   94.19   10.00
  17  -2  -2    5.70    5.00
 -17  -2   2   20.30    8.50
 -17  -2   2    9.00    4.90
 -17  -2   2   21.20   12.40
  17  -2  -2    6.20    8.80
  17   2  -2   10.80    5.70
 -17   2   2   14.60    5.30
  16  -2  -2  259.07   17.20
 -16  -2   2  247.58   19.60
  16  -2  -2  238.38   16.30
 -16  -2   2  274.37   15.40
 -16  -2   2  259.07   18.60
  16   2  -2  251.17   17.50
 -16   2   2  271.17   15.00
  16   2  -2  282.07   13.20
 -15  -2   2  248.78   17.90
 -15  -2   2  265.67   18.80
  15  -2  -2  262.07   17.60
  15  -2  -2  264.97   20.30
 -15  -2   2  253.57   15.10
 -15   2   2  251.17   19.80
  15   2  -2  272.17   18.10
 -15   2   2  249.68   21.00
 -15   2   2  250.37   14.80
  15   2  -2  249.38   14.20
 -14  -2   2   40.80    8.10
 -14  -2   2   36.00    7.00
 -14  -2   2   59.09   10.20
  14  -2  -2   55.59    9.40
  14  -2  -2   48.80    8.90
 -14  -2   2   38.50    8.60
 -14   2   2   49.00   10.40
  14   2  -2   42.20    7.10
 -14   2   2   63.59    8.70
  14   2  -2   46.60    8.80
  14   2  -2   42.60    8.10
  14   2  -2   33.00    6.70
  13  -2  -2   57.79    8.70
 -13  -2   2   58.69    9.10
 -13  -2   2   79.19   10.30
  13  -2  -2   67.69    9.50
 -13  -2   2   71.19    8.80
 -13  -2   2   71.69   10.10
  13   2  -2   57.59    9.10
 -13   2   2   59.09    9.90
  13   2  -2   59.69    7.90
 -13   2   2   78.39   10.90
  13   2  -2   64.79    9.90
 -13   2   2   63.99    8.30
  13   2  -2   83.79    9.90
  12  -2  -2   37.20    8.50
 -12  -2   2   29.40    5.90
 -12  -2   2   26.80    7.10
 -12  -2   2   39.50    7.20
  12  -2  -2   21.80    8.10
 -12  -2   2   38.90    8.20
  12   2  -2   45.40    9.30
  12   2  -2   40.70    7.20
 -12   2   2   29.90    7.50
 -12   2   2   37.90    7.30
  12   2  -2   38.70    9.10
  12   2  -2   35.90    6.60
 -11  -2   2  402.86   19.20
 -11  -2   2  377.56   16.90
  11  -2  -2  358.56   19.90
  11  -2  -2  359.66   19.50
 -11  -2   2  371.46   17.80
  11   2  -2  374.86   17.90
  11   2  -2  375.46   19.90
  11   2  -2  418.26   18.40
 -11   2   2  375.16   17.90
  11   2  -2  363.16   20.00
 -11   2   2  335.47   16.60
 -11   2   2  402.76   16.00
 -11   2   2  367.76   15.10
 -10  -2   2    3.70    3.90
  10  -2  -2    3.00    5.00
 -10  -2   2    3.60    4.80
 -10  -2   2    9.60    5.60
 -10  -2   2    7.40    3.50
 -10  -2   2    6.30    3.00
 -10   2   2    1.10    1.90
  10   2  -2    0.00    4.10
 -10   2   2   11.90    4.90
  10   2  -2   10.40    5.70
 -10   2   2    4.60    2.80
  10   2  -2   -1.80    4.80
  -9  -2   2 1779.22   53.09
  -9  -2   2 1754.42   50.39
  -9  -2   2 1698.53   50.19
  -9  -2   2 1752.42   51.79
  -9  -2   2 1768.62   52.69
   9   2  -2 1677.63   49.10
   9   2  -2 1778.92   51.49
  -9   2   2 1813.02   48.70
  -9   2   2 1793.42   47.90
  -8  -2   2   20.70    5.80
  -8  -2   2   22.40    5.10
  -8  -2   2   23.80    4.90
  -8  -2   2   18.70    3.50
  -8  -2   2   20.30    4.00
  -8   2   2   22.40    3.10
   8   2  -2   18.10    4.60
  -8   2   2   16.70    3.70
   8   2  -2   25.20    4.00
  -8   2   2   19.30    2.60
  -7  -2   2  104.09    7.20
  -7  -2   2   96.39    6.30
  -7  -2   2  110.99    8.30
  -7   2   2  113.49    5.60
  -7   2   2  108.09    4.80
  -7   2   2  111.19    5.40
   7   2  -2  106.19    6.50
  -6  -2   2   32.70    5.00
  -6  -2   2   23.30    3.50
  -6   2   2   27.70    2.10
   6   2  -2   25.00    3.40
  -6   2   2   22.60    2.50
  -6   2   2   25.60    2.30
   6   2  -2   31.10    3.60
  -5  -2   2   38.20    3.90
  -5  -2   2   34.60    3.30
  -5  -2   2   38.00    4.60
  -5   2   2   34.90    2.70
   5   2  -2   34.80    3.50
  -5   2   2   40.20    2.50
   5   2  -2   38.40    3.50
  -5   2   2   37.10    1.70
  -5   2   2   36.50    1.70
  -4  -2   2  124.09    5.60
  -4  -2   2  114.89    6.00
  -4   2   2  114.99    3.80
   4   2  -2  115.29    5.50
  -4   2   2  117.29    4.00
   4   2  -2  113.99    5.40
  -3  -2   2  760.22   22.20
  -3  -2   2  744.63   21.50
   3   2  -2  759.72   21.40
   3   2  -2  784.42   21.70
  -2  -2   2  138.19    5.40
  -2  -2   2  131.19    5.70
   2   2  -2  134.49    5.50
  -2   2   2  136.39    3.70
  -1  -2   2    3.30    1.10
  -1  -2   2    3.70    1.10
  -1   2   2    4.30    0.70
   0  -2   2  968.90   26.00
   0  -2   2  986.70   25.60
   0   2   2  981.90   25.70
  -1  -2  -2  143.29    5.30
   1  -2   2  139.49    4.60
   1   2   2  130.99    5.40
   1   2   2  143.49    5.00
  -2  -2  -2  738.23   20.60
  -2   2  -2  715.53   18.60
  -2   2  -2  710.53   19.30
   2   2   2  724.43   20.10
   2   2   2  743.43   20.40
  -3  -2  -2 2228.48   59.19
  -3   2  -2 2269.77   57.39
  -3   2  -2 2273.37   56.59
   3   2   2 2274.87   58.49
   3   2   2 2237.78   58.79
  -4  -2  -2 1087.79   30.40
  -4   2  -2 1037.30   27.50
   4   2   2 1034.90   29.70
  -4   2  -2 1170.48   28.90
   4   2   2 1054.49   29.40
  -4   2  -2 1036.80   27.60
  -5  -2  -2   14.90    2.50
   5   2   2   12.10    2.30
  -5   2  -2   12.50    1.50
   5   2   2   16.20    2.40
  -5   2  -2   18.30    1.80
  -6  -2  -2   26.70    4.60
  -6  -2  -2   40.00    5.40
  -6   2  -2   42.90    2.70
   6   2   2   47.50    4.30
   6   2   2   37.10    3.80
  -6   2  -2   37.70    3.20
  -6   2  -2   38.70    3.00
  -7  -2  -2   10.90    4.10
  -7  -2  -2   12.00    3.00
   7   2   2    5.50    2.20
   7   2   2    7.10    3.20
  -7   2  -2    8.50    2.80
  -8  -2  -2  151.88    8.90
  -8  -2  -2  158.48    9.70
  -8  -2  -2  146.89   11.50
   8   2   2  150.08    9.90
   8   2   2  156.28    8.30
  -8   2  -2  166.38   11.10
  -9  -2  -2  362.26   17.00
  -9  -2  -2  331.97   15.00
  -9  -2  -2  363.76   15.40
   9   2   2  352.06   15.70
   9   2   2  345.47   14.10
  10  -2   2   11.30    5.30
 -10  -2  -2   18.00    5.40
 -10  -2  -2   18.40    4.20
  10   2   2   18.40    5.10
  10   2   2   16.00    6.10
  10   2   2   14.10    5.30
  10   2   2   19.00    5.70
 -10   2  -2    9.80    6.20
 -11  -2  -2  305.67   15.40
 -11  -2  -2  319.67   15.80
  11  -2   2  312.37   17.80
  11  -2   2  283.77   17.10
 -11  -2  -2  311.77   17.30
 -11  -2  -2  304.97   17.70
  11   2   2  310.57   18.00
  11   2   2  309.17   16.20
 -11   2  -2  273.37   14.80
  11   2   2  291.67   17.70
  11   2   2  358.16   20.10
  12  -2   2   19.10    7.00
 -12  -2  -2   10.50    4.80
 -12  -2  -2   15.30    5.90
  12  -2   2   15.30    6.20
 -12  -2  -2   12.60    6.60
 -12   2  -2   12.70    5.60
  12   2   2    9.90    5.10
  12   2   2   20.20    5.60
  12   2   2   11.70    6.50
 -12   2  -2   23.70    7.10
  12   2   2   12.50    7.30
 -13  -2  -2  128.09   11.10
  13  -2   2  148.99   18.50
 -13  -2  -2  115.49   13.00
  13  -2   2  133.49   13.30
 -13  -2  -2  151.28   13.80
  13   2   2  158.08   18.80
  13   2   2  122.69   11.30
 -13   2  -2  109.39   11.40
  13   2   2  129.39   14.00
 -13   2  -2  128.49   12.50
  13   2   2  113.99   11.20
 -14  -2  -2   97.59   13.00
  14  -2   2   80.29   10.50
 -14  -2  -2   60.49    8.50
  14  -2   2   73.99   10.60
 -14  -2  -2   69.09   11.10
  14   2   2   93.29   12.00
  14   2   2   94.99   11.60
  14   2   2   71.29    9.00
 -14   2  -2   64.59   10.40
 -14   2  -2   70.29    8.60
  14   2   2   68.89    8.70
 -15  -2  -2    4.00    6.50
  15  -2   2    2.70    5.40
 -15  -2  -2   -3.30    4.40
  15  -2   2   -4.50    5.20
 -15  -2  -2    9.60    7.20
  15   2   2   12.70    4.80
 -15   2  -2    4.40    7.30
 -15   2  -2    2.00    7.70
  15   2   2   -2.30    5.60
  15   2   2    9.40    5.80
 -15   2  -2    8.20    5.40
  15   2   2   10.70    5.80
 -16  -2  -2  156.48   14.90
  16  -2   2  145.39   13.40
 -16  -2  -2  140.39   11.80
 -16  -2  -2  148.59   15.80
  16  -2   2  159.08   12.90
 -16   2  -2  150.48   11.60
  16   2   2  140.39   10.30
 -16   2  -2  133.69   14.80
  16   2   2  150.48   13.80
 -16   2  -2  179.28   19.80
  17  -2   2   -4.10    4.20
  17  -2   2    4.10    5.40
 -17  -2  -2    0.60    3.90
 -17  -2  -2   -4.30    8.70
 -17  -2  -2   -2.00    6.20
  17   2   2    5.80    3.60
  17   2   2    0.70    4.40
 -17   2  -2   -2.10    9.80
 -17   2  -2    6.10    5.10
 -18  -2  -2   25.10    5.10
 -18  -2  -2    9.70   14.40
  18  -2   2   17.10    5.40
 -18  -2  -2   10.90    8.20
  18  -2   2   25.40    5.80
 -18   2  -2   29.20    5.50
  18   2   2   28.30    6.50
  19  -2   2   11.00    4.60
 -19  -2  -2   17.30    4.30
 -19   2  -2   19.00    5.00
  19   2   2   16.40    4.30
  19  -3  -2  292.67   14.10
 -19  -3   2  309.27   13.00
 -19   3   2  295.47   13.30
  18  -3  -2   23.00    7.30
 -18   3   2   20.00    5.50
 -17  -3   2  330.27   19.00
  17  -3  -2  328.37   18.00
 -17  -3   2  294.17   21.50
  17  -3  -2  296.17   16.60
 -17  -3   2  302.07   15.60
  17   3  -2  316.37   13.30
 -17   3   2  309.97   15.50
  17   3  -2  345.27   18.40
 -16  -3   2   53.49   10.40
  16  -3  -2   40.70    7.90
  16  -3  -2   53.49    9.20
 -16  -3   2   39.40    6.70
 -16   3   2   60.99   11.10
  16   3  -2   61.79    9.80
  16   3  -2   56.19    7.10
 -15  -3   2  239.78   17.60
 -15  -3   2  273.77   15.60
 -15  -3   2  268.27   18.80
  15  -3  -2  266.47   19.80
  15  -3  -2  283.07   25.40
  15   3  -2  284.27   16.20
  15   3  -2  260.27   25.40
 -15   3   2  295.97   16.30
 -14  -3   2  473.45   24.30
 -14  -3   2  497.95   21.70
 -14  -3   2  475.45   23.80
 -14  -3   2  491.95   24.40
  14  -3  -2  438.16   22.30
  14  -3  -2  489.55   24.10
 -14   3   2  474.75   20.90
 -14   3   2  497.75   25.10
  14   3  -2  503.75   22.40
  14   3  -2  494.85   22.00
 -14   3   2  468.95   24.10
  14   3  -2  504.65   25.10
  13  -3  -2  157.18   15.40
 -13  -3   2  156.28   14.20
 -13  -3   2  167.48   14.70
 -13  -3   2  149.09   13.30
  13  -3  -2  142.89   13.90
 -13   3   2  165.48   14.90
  13   3  -2  185.08   13.10
  13   3  -2  170.88   13.00
  13   3  -2  159.88   15.10
 -12  -3   2  336.57   19.20
 -12  -3   2  339.47   19.00
  12  -3  -2  318.57   19.30
 -12  -3   2  335.67   18.30
 -12  -3   2  347.67   17.00
  12  -3  -2  349.17   19.50
  12   3  -2  333.97   17.90
  12   3  -2  357.06   20.20
  12   3  -2  355.46   17.80
  12   3  -2  334.67   19.20
 -11  -3   2   74.49   15.00
 -11  -3   2   38.00    7.80
 -11  -3   2   48.80    6.80
  11  -3  -2   32.30    6.80
  11  -3  -2   60.09   10.30
 -11  -3   2   46.20    6.90
  11   3  -2   70.99    9.00
 -11   3   2   49.80    7.90
  11   3  -2   47.50    8.80
  11   3  -2   53.79    8.30
 -10  -3   2  932.61   31.50
  10  -3  -2  861.21   31.90
 -10  -3   2  866.71   32.00
 -10  -3   2  861.11   32.20
 -10   3   2  844.92   26.30
 -10   3   2  865.91   26.30
  10   3  -2  888.71   30.50
  10   3  -2  952.10   31.20
  10   3  -2  819.42   32.30
  10   3  -2 1033.60   46.70
  -9  -3   2  388.76   16.00
  -9  -3   2  375.96   17.80
  -9  -3   2  399.26   16.30
  -9  -3   2  401.06   18.50
  -9  -3   2  379.96   17.00
  -9   3   2  366.26   12.70
   9   3  -2  366.36   15.60
   9   3  -2  403.26   17.30
  -9   3   2  385.06   13.20
  -8  -3   2  549.15   21.40
  -8  -3   2  586.54   19.90
  -8  -3   2  516.45   19.50
  -8  -3   2  540.55   20.70
  -8  -3   2  526.25   21.80
   8   3  -2  548.95   20.50
  -8   3   2  547.45   16.20
  -8   3   2  569.44   16.80
   8   3  -2  561.64   19.40
   8   3  -2  516.35   19.50
  -7  -3   2  185.68    9.70
  -7  -3   2  166.68   11.80
  -7  -3   2  192.58    9.10
  -7  -3   2  169.68    9.60
  -7  -3   2  174.28   10.50
   7   3  -2  169.68    8.80
   7   3  -2  160.88    8.70
  -7   3   2  176.48    6.10
   7   3  -2  145.79    9.50
  -7   3   2  165.88    6.50
  -7   3   2  171.88    6.60
  -6  -3   2  193.38    9.80
  -6  -3   2  192.58   10.50
  -6  -3   2  190.48    9.00
  -6   3   2  206.68    6.60
   6   3  -2  197.18    9.10
  -6   3   2  189.88    6.60
  -5  -3   2 1159.38   33.70
  -5  -3   2 1200.68   35.50
  -5  -3   2 1208.48   34.90
   5   3  -2 1193.08   33.50
   5   3  -2 1181.58   33.90
  -5   3   2 1208.48   30.50
  -5   3   2 1168.58   30.30
  -4  -3   2  180.98    8.90
  -4  -3   2  187.48    7.70
  -4  -3   2  173.98    8.20
   4   3  -2  173.88    7.70
   4   3  -2  175.08    7.50
  -3  -3   2  334.97   12.00
  -3  -3   2  338.87   11.40
   3   3  -2  338.87   11.60
  -2  -3   2 2386.96   63.39
  -2  -3   2 2387.66   62.69
  -2   3   2 2404.76   60.79
   2   3  -2 2478.05   62.99
  -1  -3   2   81.29    3.90
  -1   3   2   78.49    3.60
   1   3  -2   83.09    4.10
   0  -3   2  185.88    6.70
   0   3   2  180.88    6.40
  -1  -3  -2 2245.58   56.09
   1  -3   2 2164.18   54.99
   1   3   2 2105.29   55.49
   1   3   2 2118.09   55.79
  -1   3  -2 2125.39   54.99
  -2  -3  -2   49.40    3.60
  -2   3  -2   45.90    2.20
   2   3   2   47.00    3.20
   2   3   2   46.10    3.20
  -3  -3  -2  399.56   13.00
   3   3   2  364.96   12.40
  -3   3  -2  370.86    9.90
   3   3   2  370.06   12.10
  -3   3  -2  362.26   10.90
  -4  -3  -2  184.38    8.30
  -4  -3  -2  186.68    9.30
   4   3   2  199.98    8.10
   4   3   2  175.98    7.60
  -4   3  -2  190.48    6.30
  -4   3  -2  185.78    5.30
  -5  -3  -2  576.74   20.20
  -5  -3  -2  563.74   19.10
   5   3   2  592.94   18.20
  -5   3  -2  581.44   15.60
  -5   3  -2  581.14   16.40
   5   3   2  583.94   18.60
  -6  -3  -2   97.79    7.80
  -6  -3  -2   97.29    6.50
  -6   3  -2   86.39    4.00
   6   3   2   95.39    6.00
   6   3   2   84.49    5.90
  -7  -3  -2   16.40    4.20
  -7  -3  -2   13.40    5.40
  -7  -3  -2   12.50    3.30
  -7  -3  -2   18.60    4.50
  -7   3  -2   15.50    2.50
   7   3   2   10.60    3.00
   7   3   2   17.40    4.30
   7   3   2    7.80    3.50
  -8  -3  -2   15.10    5.20
  -8  -3  -2    6.00    2.80
  -8  -3  -2   12.30    4.30
  -8  -3  -2   10.20    4.30
   8   3   2    1.40    4.70
   8   3   2   10.40    3.10
   8   3   2    8.80    4.00
  -8   3  -2    7.30    3.30
  -9  -3  -2  209.28   11.50
  -9  -3  -2  198.68   11.30
  -9  -3  -2  170.18   12.20
  -9  -3  -2  192.48   13.10
   9   3   2  202.18   11.40
   9   3   2  191.88   11.70
  10  -3   2   96.79   11.20
 -10  -3  -2  100.79   11.30
  10  -3   2  120.99   19.00
 -10  -3  -2   96.69   12.90
 -10  -3  -2  113.59   11.60
 -10  -3  -2  109.39   10.60
  10   3   2  121.59   12.40
  10   3   2  109.59    9.50
  10   3   2  108.79   13.50
  10   3   2  101.99   12.30
  10   3   2  110.09    9.80
 -11  -3  -2   54.09    7.30
  11  -3   2   60.29    9.20
 -11  -3  -2   29.70    5.60
  11  -3   2   46.10    8.50
  11  -3   2   48.80   11.30
 -11  -3  -2   33.30    7.00
 -11  -3  -2   36.50    7.40
  11   3   2   39.00    8.00
  11   3   2   33.60    6.90
 -11   3  -2   43.10    7.80
  11   3   2   41.80    7.60
  11   3   2   25.40    5.70
  12  -3   2    6.20    5.20
 -12  -3  -2   10.20    4.70
 -12  -3  -2    8.80    6.20
  12  -3   2    1.70   10.60
  12  -3   2   10.40    6.20
 -12  -3  -2   12.80    6.80
  12   3   2    6.00    5.40
  12   3   2   -0.80    6.70
 -12   3  -2    5.00    6.40
  12   3   2   11.90    6.50
  12   3   2   17.10    6.50
 -13  -3  -2  581.24   29.90
 -13  -3  -2  496.45   24.90
  13  -3   2  468.05   23.30
  13  -3   2  489.35   24.30
  13   3   2  497.35   24.60
 -13   3  -2  479.75   20.30
  13   3   2  454.85   23.20
  13   3   2  481.05   21.70
 -13   3  -2  501.35   23.60
  13   3   2  467.95   22.30
  14  -3   2   37.10    7.70
  14  -3   2   23.10    8.10
 -14  -3  -2   32.70    6.60
 -14  -3  -2   17.90    8.00
 -14  -3  -2   34.20    8.50
  14   3   2   27.60    6.40
  14   3   2   40.40    8.00
  14   3   2   22.10    7.10
 -14   3  -2   19.10    6.70
 -14   3  -2   39.90    9.10
  14   3   2   26.20    6.60
  15  -3   2  242.08   22.20
 -15  -3  -2  205.78   17.50
 -15  -3  -2  207.58   16.70
 -15  -3  -2  210.38   14.10
 -15   3  -2  248.48   14.50
  15   3   2  229.08   14.90
 -15   3  -2  213.48   18.10
 -15   3  -2  205.38   17.60
  16  -3   2    5.60    5.50
 -16  -3  -2    6.00    4.80
 -16  -3  -2   14.30    6.60
 -16  -3  -2   17.30    7.50
  16  -3   2   19.90    6.50
  16   3   2   11.80    5.60
 -16   3  -2   13.70   11.50
 -16   3  -2    6.00    9.40
  16   3   2    6.90    4.30
 -17  -3  -2   29.60    5.60
 -17  -3  -2   22.70    8.80
  17  -3   2   33.70    7.30
 -17  -3  -2   35.50    8.20
  17  -3   2   31.40    6.50
 -17   3  -2   21.10    6.10
  17   3   2   27.90    6.80
  17   3   2   20.90    4.50
 -18  -3  -2   31.50    8.10
 -18  -3  -2   42.60    6.00
  18  -3   2   38.30    6.40
 -18   3  -2   50.39    6.50
 -19  -3  -2   32.80    5.00
  19  -3   2   26.20    5.00
  19   3   2   27.30    5.00
 -18  -4   2   37.60    5.70
  18  -4  -2   34.90    6.30
 -18  -4   2   42.10   11.90
 -18   4   2   31.30    6.70
 -17  -4   2   25.40   10.50
  17  -4  -2   20.20    5.80
 -17  -4   2   27.30    5.60
  17  -4  -2    6.20    7.40
 -17  -4   2   22.80    7.50
 -17   4   2   15.40    6.50
  17   4  -2   13.50    5.20
  17   4  -2   19.40    4.40
  16  -4  -2  139.19   12.90
  16  -4  -2  164.88   13.20
 -16  -4   2  121.19   10.70
 -16  -4   2  146.09   13.30
 -16  -4   2  145.99   15.30
  16   4  -2  155.98   12.60
 -16   4   2  144.19   12.90
  16   4  -2  143.69   10.70
  16   4  -2  143.39   13.00
 -15  -4   2  363.46   21.20
 -15  -4   2  339.77   17.60
  15  -4  -2  320.17   18.60
 -15  -4   2  353.36   20.20
  15   4  -2  343.37   18.30
  15   4  -2  346.47   28.40
 -15   4   2  405.66   18.40
  14  -4  -2  400.56   21.20
 -14  -4   2  386.06   21.90
 -14  -4   2  388.86   19.00
 -14  -4   2  408.26   22.60
  14  -4  -2  371.76   20.20
 -14  -4   2  376.16   21.30
  14   4  -2  417.36   22.60
  14   4  -2  408.46   19.90
 -14   4   2  390.96   19.00
  14   4  -2  381.16   19.60
 -13  -4   2   24.00    7.30
  13  -4  -2   25.70    7.50
  13  -4  -2   21.30    7.50
 -13  -4   2   22.60    7.60
 -13  -4   2   42.20   11.10
  13   4  -2   37.00    9.70
  13   4  -2   26.20    7.00
  13   4  -2   22.40    7.20
 -13   4   2   39.30    9.50
  12  -4  -2    2.20   11.10
 -12  -4   2   23.00    5.30
 -12  -4   2   25.70    6.90
  12  -4  -2   29.20    7.60
  12  -4  -2   13.50    6.30
 -12  -4   2   31.90    7.30
 -12  -4   2   22.80    6.50
  12   4  -2   23.80    6.30
 -12   4   2   16.60    7.50
  12   4  -2   27.00   10.70
 -11  -4   2   41.00    6.80
  11  -4  -2   42.00    8.80
  11  -4  -2   39.20   12.30
 -11  -4   2   39.10    6.50
  11  -4  -2   42.30    7.60
 -11  -4   2   33.90    7.20
 -11  -4   2   30.80    7.60
  11  -4  -2   37.40   19.00
  11   4  -2   43.50    8.90
  11   4  -2   43.90    7.50
  11   4  -2   45.50    6.90
 -10  -4   2  145.39   13.60
 -10  -4   2  154.48   12.20
  10  -4  -2  147.59   13.10
 -10  -4   2  128.29   10.30
 -10  -4   2  166.68   12.50
  10  -4  -2  114.69   13.60
  10   4  -2  140.99   11.10
  10   4  -2  167.68   14.00
 -10   4   2  147.09    6.90
  10   4  -2  121.39   11.70
  10   4  -2  149.19   11.20
  -9  -4   2  329.97   16.20
  -9  -4   2  342.47   17.50
  -9  -4   2  345.57   15.40
  -9  -4   2  353.26   17.30
   9   4  -2  325.07   17.30
   9   4  -2  316.97   15.90
  -9   4   2  320.87   10.90
  -9   4   2  323.27   11.80
   9   4  -2  347.77   15.40
   9   4  -2  314.17   18.60
  -8  -4   2   15.80    4.70
  -8  -4   2   12.30    3.60
  -8  -4   2    4.30    3.70
  -8  -4   2   14.60    5.00
  -8  -4   2   13.70    4.00
  -8   4   2    8.30    1.60
  -8   4   2    3.20    1.90
   8   4  -2    5.30    3.10
   8   4  -2   11.80    4.10
   8   4  -2    9.90    6.20
  -7  -4   2  186.98    9.70
  -7  -4   2  174.28   12.10
  -7  -4   2  175.38   10.30
  -7  -4   2  169.88    9.90
   7   4  -2  165.48    9.60
   7   4  -2  196.78    9.90
   7   4  -2  191.08   10.40
  -6  -4   2  953.60   30.70
  -6  -4   2  876.31   28.50
  -6  -4   2  910.61   29.80
  -6  -4   2  965.70   28.90
   6   4  -2  915.61   29.50
   6   4  -2  948.51   28.40
   6   4  -2  964.80   29.00
  -5  -4   2   86.59    7.30
  -5  -4   2   97.99    6.10
  -5  -4   2   84.99    6.40
   5   4  -2   90.69    6.10
   5   4  -2   96.49    6.20
  -4  -4   2  579.74   18.90
  -4  -4   2  601.54   20.60
  -4  -4   2  596.04   20.00
   4   4  -2  601.44   19.00
   4   4  -2  617.04   19.50
  -3  -4   2   68.99    9.50
  -3  -4   2   50.79    4.40
  -3  -4   2   43.90    3.80
  -3   4   2   44.10    2.20
   3   4  -2   51.19    4.10
  -2  -4   2   26.60    4.00
  -2  -4   2   20.30    3.00
  -2  -4   2   22.70    2.80
  -2   4   2   20.30    1.80
   2   4  -2   18.50    2.60
  -1  -4   2  376.76   12.60
  -1   4   2  377.66   11.40
   1   4  -2  367.16   12.30
   0  -4   2  160.28    6.60
   0   4   2  169.98    6.50
  -1  -4  -2  575.24   17.40
   1  -4   2  571.44   16.30
   1   4   2  597.74   17.40
   1   4   2  587.54   17.10
  -1   4  -2  559.74   16.70
  -2  -4  -2   13.20    3.30
  -2  -4  -2   12.40    2.30
   2   4   2   12.00    2.10
  -2   4  -2   10.90    1.70
   2   4   2   19.30    2.60
  -3  -4  -2  172.18    7.90
  -3  -4  -2  172.68    9.00
  -3   4  -2  165.88    5.50
   3   4   2  166.28    7.50
   3   4   2  173.38    7.40
  -4  -4  -2 1831.92   51.19
  -4  -4  -2 1827.92   52.29
  -4   4  -2 1835.72   48.20
  -4   4  -2 1873.61   47.20
   4   4   2 1880.81   50.29
   4   4   2 1879.71   50.79
  -5  -4  -2    3.80    2.20
  -5  -4  -2    3.20    3.40
   5   4   2    7.20    2.30
   5   4   2    8.50    2.50
  -5   4  -2    9.50    2.20
  -5   4  -2    6.90    1.20
  -6  -4  -2  921.21   29.80
  -6  -4  -2  901.61   27.70
  -6  -4  -2  855.71   29.80
  -6  -4  -2  883.91   28.40
  -6   4  -2  892.91   23.60
   6   4   2  885.11   27.60
  -6   4  -2  864.21   24.80
   6   4   2  871.71   27.00
   6   4   2  901.31   28.60
  -7  -4  -2   72.19    6.80
  -7  -4  -2   70.19    6.40
  -7  -4  -2   67.49    7.80
  -7  -4  -2   62.59    8.20
   7   4   2   58.29    5.80
  -7   4  -2   53.59    5.60
  -7   4  -2   60.49    3.90
   7   4   2   53.09    6.00
  -8  -4  -2   79.99    9.20
  -8  -4  -2   76.59    7.60
  -8  -4  -2   77.69    9.10
  -8  -4  -2   76.29    7.20
   8   4   2   75.19    7.90
   8   4   2   68.39    7.20
   8   4   2   80.29    7.00
  -8   4  -2   67.59    5.20
  -9  -4  -2  116.89    9.10
  -9  -4  -2  100.29    9.80
   9  -4   2   85.09   10.40
  -9  -4  -2  111.79    9.00
  -9  -4  -2  102.39   10.50
   9   4   2  100.89    9.40
   9   4   2   92.19   10.20
   9   4   2  103.39    8.50
   9   4   2  124.89   15.30
 -10  -4  -2    5.30    3.90
  10  -4   2   19.10    6.80
  10  -4   2   -5.20    9.00
 -10  -4  -2    9.70    5.70
 -10  -4  -2   17.00    5.10
 -10  -4  -2    7.60    4.60
  10  -4   2    8.00    5.90
  10   4   2    4.70    6.70
  10   4   2    4.70    4.60
  10   4   2    6.70    4.60
  10   4   2    9.90    5.40
 -11  -4  -2   62.69    9.90
 -11  -4  -2   50.29    7.70
  11  -4   2   79.09    9.90
 -11  -4  -2   72.19   10.40
 -11  -4  -2   58.59    7.40
  11  -4   2   59.59    9.60
  11  -4   2   42.60    9.70
  11   4   2   44.30    8.20
  11   4   2   49.60    7.80
  11   4   2   64.09    8.40
  11   4   2   50.99    9.10
 -12  -4  -2   24.80    7.90
 -12  -4  -2   39.10    8.20
  12  -4   2   30.80    9.50
 -12  -4  -2   24.00    5.70
  12  -4   2   33.30    7.20
  12   4   2   29.60    6.50
  12   4   2   36.50    8.50
  12   4   2   36.90   11.80
  13  -4   2  167.58   19.40
 -13  -4  -2  171.28   16.50
  13  -4   2  175.78   14.70
  13  -4   2  170.78   14.30
 -13  -4  -2  185.88   15.60
  13   4   2  153.58   13.00
  13   4   2  172.98   15.20
 -13   4  -2  165.78   13.60
  13   4   2  158.38   13.40
 -13   4  -2  146.99   14.30
  14  -4   2  122.39   13.00
  14  -4   2  141.99   13.50
 -14  -4  -2  135.59   13.80
 -14  -4  -2  117.09   13.60
 -14  -4  -2  125.79   11.50
 -14   4  -2  120.19   13.30
 -14   4  -2  131.69   12.30
  14   4   2  108.69   11.50
  14   4   2  149.49   14.40
  14   4   2  118.89   11.30
 -15  -4  -2   32.50    6.70
 -15  -4  -2   30.60    8.30
  15  -4   2   38.30    8.70
 -15  -4  -2   34.50    8.30
 -15   4  -2   51.49   11.30
  15   4   2   27.00    6.50
 -16  -4  -2  172.38   16.00
 -16  -4  -2  190.28   13.00
  16  -4   2  189.08   13.70
  16  -4   2  191.48   14.40
 -16  -4  -2  205.48   22.40
  16   4   2  188.28   14.50
 -16   4  -2  181.28   19.50
  16   4   2  204.18   12.60
  16   4   2  204.38   13.30
 -16   4  -2  199.58   14.10
 -17  -4  -2   -8.20    7.80
  17  -4   2   -1.30    4.10
 -17  -4  -2    1.60    6.30
 -17  -4  -2    2.30    4.10
  17  -4   2    8.10    6.70
 -17   4  -2   -4.40    5.90
  17   4   2    4.30    4.50
  17   4   2    0.40    3.50
  18  -4   2   16.90    5.00
  18  -4   2   30.90    5.80
 -18  -4  -2   23.10    6.80
 -18  -4  -2   16.40    4.60
  18   4   2   16.90    4.10
 -18   4  -2   20.60    6.20
  18   4   2   18.20    4.80
  18  -5  -2   -0.40    4.00
 -18  -5   2    3.40    9.20
 -18  -5   2   10.40    4.00
  18   5  -2    5.70    3.10
 -17  -5   2   -1.70    3.80
  17  -5  -2   -2.90    7.20
 -17  -5   2    2.20    6.40
 -17  -5   2   14.60   11.10
  17  -5  -2   -5.20    4.00
  17   5  -2    2.30    3.20
 -17   5   2   23.70    7.50
 -16  -5   2   53.39    8.70
 -16  -5   2   51.59    7.10
  16  -5  -2   60.09    9.10
  16  -5  -2   52.59    8.20
  16   5  -2   55.59    8.30
 -16   5   2   56.29    9.20
  16   5  -2   45.00    6.40
  16   5  -2   50.19    7.80
  15  -5  -2   12.50    5.40
  15  -5  -2   17.50    6.50
 -15  -5   2   26.40    5.90
 -15  -5   2   39.90    9.10
  15   5  -2   21.40    5.30
 -15   5   2   43.30   11.20
  15   5  -2   21.60    6.40
 -14  -5   2   82.39   12.60
 -14  -5   2   90.49    9.70
  14  -5  -2   60.69    8.50
  14  -5  -2   62.69    9.40
 -14  -5   2   70.09   11.10
  14   5  -2   78.79   11.40
  14   5  -2   77.29    9.50
  14   5  -2   66.19    8.90
  13  -5  -2   17.50   10.70
  13  -5  -2    6.00    6.00
 -13  -5   2    7.10    6.10
 -13  -5   2    2.30    6.40
 -13  -5   2   -4.10    3.70
 -13  -5   2    7.10    6.60
  13  -5  -2    0.70    5.50
  13   5  -2    2.30    4.60
  13   5  -2    1.30    4.30
  13   5  -2    4.50    5.50
  12  -5  -2   29.50   10.50
 -12  -5   2   -4.00    4.60
  12  -5  -2    1.50    9.50
  12  -5  -2    6.10    5.70
 -12  -5   2    7.40    6.10
 -12  -5   2    3.00    6.00
 -12  -5   2    7.50    4.50
  12   5  -2    3.50    4.10
  12   5  -2   -3.40    4.50
  12   5  -2   -1.70    6.30
 -12   5   2    3.50    7.80
  11  -5  -2  335.47   21.80
 -11  -5   2  373.56   20.60
  11  -5  -2  356.66   21.30
  11  -5  -2  371.16   19.80
  11  -5  -2  388.76   20.50
 -11  -5   2  368.56   19.80
 -11  -5   2  371.86   20.00
 -11  -5   2  421.26   18.30
  11   5  -2  391.76   18.90
  11   5  -2  398.16   21.60
  11   5  -2  389.36   20.40
  10  -5  -2   37.20    7.80
  10  -5  -2   47.30    9.60
 -10  -5   2   33.90    6.30
 -10  -5   2   46.50    8.10
 -10  -5   2   36.20    7.20
 -10  -5   2   38.70    6.50
  10  -5  -2   39.60    9.00
  10  -5  -2   35.00    7.40
  10   5  -2   36.60    6.90
  10   5  -2   43.60    8.40
  10   5  -2   46.80    7.30
  10   5  -2   35.70    8.70
  -9  -5   2   59.49    8.40
  -9  -5   2   64.19    9.60
  -9  -5   2   65.49    8.50
   9  -5  -2   33.70    7.20
   9  -5  -2   38.60    7.80
  -9  -5   2   60.59    9.10
   9   5  -2   59.69   13.20
   9   5  -2   44.00    6.20
  -8  -5   2   68.49    8.70
  -8  -5   2   57.59    7.50
  -8  -5   2   59.89    7.10
  -8  -5   2   62.89    7.10
  -8   5   2   63.29    3.10
  -8   5   2   62.29    2.80
   8   5  -2   49.30    6.20
   8   5  -2   73.19    7.60
   8   5  -2   73.39    8.70
  -7  -5   2  450.75   17.90
  -7  -5   2  468.15   20.40
  -7  -5   2  484.75   20.10
  -7  -5   2  486.85   19.60
   7   5  -2  490.35   18.30
   7   5  -2  469.85   18.20
   7   5  -2  498.85   19.10
   7   5  -2  496.25   18.80
  -6  -5   2  365.16   15.40
  -6  -5   2  325.07   14.70
  -6  -5   2  350.66   22.80
  -6  -5   2  349.77   15.80
   6   5  -2  337.47   13.00
   6   5  -2  332.87   13.90
   6   5  -2  345.77   15.00
   6   5  -2  333.17   14.20
  -5  -5   2 1043.30   34.90
  -5  -5   2 1072.09   33.90
  -5  -5   2 1155.28   35.00
   5   5  -2 1072.09   33.40
   5   5  -2 1102.89   32.70
   5   5  -2 1121.69   33.40
  -4  -5   2  298.67   13.40
  -4  -5   2  296.27   12.80
  -4   5   2  290.67    8.60
   4   5  -2  293.77   12.20
   4   5  -2  288.97   11.80
  -4   5   2  295.17    9.40
  -3  -5   2  189.58   10.00
  -3  -5   2  191.78    9.30
  -3   5   2  176.78    6.40
  -3   5   2  206.78    7.80
  -2  -5   2  150.48    7.70
  -2  -5   2  150.88    8.40
  -2   5   2  152.08    6.00
   2   5  -2  160.18    7.50
  -1  -5   2  716.93   23.20
   1  -5  -2  752.92   23.30
  -1  -5   2  718.83   22.00
   1   5  -2  727.83   21.90
  -1   5   2  712.53   20.80
   0  -5   2  756.52   22.30
   0  -5  -2  766.42   23.70
   0   5   2  751.02   22.20
   0   5  -2  781.22   22.50
  -1  -5  -2  263.27   11.30
  -1  -5  -2  268.67   10.00
   1  -5   2  257.87    8.90
   1   5   2  269.37   10.00
   1   5   2  268.47    9.80
  -2  -5  -2  582.14   20.10
  -2  -5  -2  621.04   18.90
   2  -5   2  549.25   19.50
   2   5   2  584.14   18.30
   2   5   2  593.64   18.70
  -2   5  -2  582.44   18.20
  -3  -5  -2 1695.23   48.70
  -3  -5  -2 1703.53   47.40
  -3   5  -2 1659.43   44.40
   3   5   2 1717.93   48.80
   3   5   2 1726.33   46.70
  -4  -5  -2   73.59    7.10
  -4  -5  -2   68.89    5.60
  -4   5  -2   73.69    3.60
   4   5   2   79.69    5.90
   4   5   2   67.99    5.30
  -4   5  -2   72.99    6.00
  -5  -5  -2 1859.91   53.29
  -5  -5  -2 1825.52   54.79
  -5  -5  -2 1926.91   54.89
   5   5   2 1943.71   52.89
  -5   5  -2 1872.41   48.30
   5   5   2 1857.41   52.19
  -5   5  -2 1912.41   49.70
   5   5   2 1834.92   53.19
  -6  -5  -2  157.68   11.80
  -6  -5  -2  193.98   11.70
  -6  -5  -2  172.28   10.10
  -6  -5  -2  186.88   10.30
   6   5   2  185.08    9.10
  -6   5  -2  181.48    6.40
  -6   5  -2  175.98    7.30
   6   5   2  173.78    9.60
   6   5   2  184.18    9.50
   6   5   2  193.08   11.10
  -7  -5  -2  626.34   24.30
  -7  -5  -2  622.54   21.90
  -7  -5  -2  604.64   22.70
  -7  -5  -2  611.34   24.40
  -7   5  -2  614.14   17.60
   7   5   2  604.54   22.00
   7   5   2  599.24   22.60
  -7   5  -2  643.54   19.00
   7   5   2  608.54   21.50
   7   5   2  615.94   20.20
  -8  -5  -2   53.99    8.00
  -8  -5  -2   56.69    7.40
  -8  -5  -2   54.69    7.70
  -8  -5  -2   58.79    7.10
   8   5   2   59.79    6.70
   8   5   2   48.50    6.60
  -8   5  -2   58.29    4.70
   8   5   2   57.49    7.40
   9  -5   2   33.50    7.40
  -9  -5  -2   36.40    7.70
  -9  -5  -2   46.00   11.40
   9  -5   2   48.80    8.70
  -9  -5  -2   45.50    7.00
  -9  -5  -2   37.60    7.00
   9   5   2   34.40    5.80
   9   5   2   43.90    8.30
 -10  -5  -2  125.09   10.80
  10  -5   2  111.49   12.30
  10  -5   2  118.09   12.90
 -10  -5  -2  123.29   10.30
 -10  -5  -2  127.39   12.10
  10  -5   2  104.99   12.00
  10   5   2  105.39   11.50
  10   5   2  123.29   10.70
  10   5   2  112.39   13.00
  10   5   2  117.19   10.70
  11  -5   2  231.28   16.00
 -11  -5  -2  225.98   16.10
  11  -5   2  224.88   16.60
 -11  -5  -2  247.48   15.50
  11  -5   2  217.58   15.60
 -11  -5  -2  240.18   16.70
 -11  -5  -2  255.57   14.50
  11   5   2  223.58   15.80
  11   5   2  237.58   14.60
  11   5   2  217.68   15.80
  11   5   2  234.48   17.30
 -12  -5  -2   37.10    6.90
  12  -5   2   38.70    7.90
  12  -5   2   33.90    9.30
 -12  -5  -2   17.30    6.60
 -12  -5  -2   34.90    7.90
  12  -5   2   27.90    6.80
  12   5   2   28.80    8.50
  12   5   2   34.50    7.20
  12   5   2   23.40    6.50
  13  -5   2   16.80    6.10
 -13  -5  -2   30.80    8.10
  13  -5   2   13.90    6.30
  13  -5   2   34.80    9.00
 -13  -5  -2   29.00    6.50
 -13  -5  -2   25.80    8.10
  13   5   2   24.70    6.70
  13   5   2   31.30    6.20
  13   5   2   40.30    8.90
 -14  -5  -2  233.98   17.70
 -14  -5  -2  258.47   18.70
  14  -5   2  281.07   17.80
 -14  -5  -2  262.17   15.40
  14  -5   2  251.07   16.70
  14  -5   2  243.98   22.00
  14   5   2  273.77   16.10
 -14   5  -2  231.18   16.20
  14   5   2  284.87   17.10
  14   5   2  275.47   18.20
 -14   5  -2  287.47   19.70
 -15  -5  -2   18.80    6.70
 -15  -5  -2   22.20    6.00
 -15  -5  -2   19.60    7.90
  15  -5   2   32.70    7.30
  15  -5   2   25.70    6.90
  15   5   2   20.10    6.10
 -15   5  -2   20.60   12.50
  15   5   2   29.30    6.60
  15   5   2   15.90    6.70
 -16  -5  -2  219.88   17.10
  16  -5   2  224.78   14.40
 -16  -5  -2  239.78   13.90
  16  -5   2  230.38   15.40
 -16  -5  -2  213.58   15.70
  16   5   2  223.48   14.00
  16   5   2  232.48   15.40
  16   5   2  234.78   13.90
 -16   5  -2  236.88   15.30
 -17  -5  -2   22.00    7.10
 -17  -5  -2   22.90    5.00
 -17  -5  -2   27.60    8.50
  17  -5   2   28.60    5.90
  17  -5   2   17.70    5.50
 -17   5  -2   38.10    7.60
  17   5   2   25.50    5.50
  17   5   2   28.40    4.90
  18  -5   2   17.90    5.60
  18  -5   2    6.00    4.00
 -18  -5  -2   10.70    4.30
 -18  -5  -2   13.20    6.60
  18   5   2   10.90    3.10
 -18   5  -2    3.60    9.60
 -18  -6   2    3.60    4.40
  18  -6  -2    4.90    4.10
  18   6  -2    5.90    3.10
 -17  -6   2   22.50    9.40
  17  -6  -2    7.60    4.70
  17  -6  -2   13.10   10.60
 -17  -6   2   11.30    6.30
 -17  -6   2   15.50    4.50
  17   6  -2   13.50    3.70
 -16  -6   2   32.20    6.00
 -16  -6   2   32.40    8.60
  16  -6  -2   41.60    7.10
  16  -6  -2   38.80    7.80
 -16  -6   2   41.40    8.00
  16   6  -2   31.20    5.60
  16   6  -2   40.00    6.60
 -15  -6   2   40.30    8.80
  15  -6  -2   44.50    7.70
 -15  -6   2   44.40    8.20
  15  -6  -2   50.79    8.50
 -15  -6   2   48.60    6.80
  15   6  -2   36.70    6.30
  15   6  -2   43.70    6.70
  15   6  -2   46.00    8.40
 -14  -6   2   50.09    7.30
 -14  -6   2   52.39   10.00
 -14  -6   2   70.09   11.30
  14  -6  -2   38.90    7.80
  14   6  -2   59.49    8.50
  14   6  -2   75.09   11.10
  14   6  -2   63.49    9.60
 -13  -6   2   15.00    5.00
  13  -6  -2   19.70    9.30
  13  -6  -2   21.20    6.90
 -13  -6   2   18.70    6.80
 -13  -6   2   12.60    7.70
 -13  -6   2   23.80    6.70
  13  -6  -2    6.40    9.60
  13  -6  -2   15.50    6.40
  13   6  -2   15.70    6.20
  13   6  -2   21.10    6.30
  13   6  -2   18.80    6.00
  12  -6  -2  118.49   13.00
  12  -6  -2  148.19   14.00
 -12  -6   2  140.39   13.70
 -12  -6   2  142.99   15.60
  12  -6  -2  123.39   13.50
  12  -6  -2  128.19   13.80
  12   6  -2  126.79   12.60
  12   6  -2  145.09   14.40
 -11  -6   2    9.90    5.30
 -11  -6   2   -1.30    3.80
 -11  -6   2    6.10    4.70
  11  -6  -2    8.60    6.50
  11  -6  -2   -6.20    8.20
 -11  -6   2    0.10    4.70
  11  -6  -2    2.90    7.30
  11  -6  -2   -7.60    7.40
  11   6  -2   -1.20    4.20
  11   6  -2    8.60    6.20
  11   6  -2    5.60    8.00
 -10  -6   2  684.63   25.20
  10  -6  -2  628.24   27.50
 -10  -6   2  683.03   28.80
 -10  -6   2  681.73   28.20
 -10  -6   2  663.33   28.60
  10  -6  -2  669.03   28.00
  10  -6  -2  674.33   28.90
  10  -6  -2  674.03   27.70
  10   6  -2  682.03   28.50
  10   6  -2  677.53   28.90
  10   6  -2  718.73   27.10
  10   6  -2  665.43   28.40
  -9  -6   2  283.37   16.80
  -9  -6   2  286.57   16.20
   9  -6  -2  247.08   20.30
   9  -6  -2  273.17   16.70
  -9  -6   2  283.77   14.20
  -9  -6   2  319.57   23.40
   9  -6  -2  275.27   16.40
   9   6  -2  280.07   16.80
   9   6  -2  289.87   15.30
   9   6  -2  290.37   15.40
   9   6  -2  274.97   17.70
   8  -6  -2  188.68   14.00
  -8  -6   2  214.88   13.70
  -8  -6   2  189.78   11.40
   8  -6  -2  190.88   14.80
  -8  -6   2  202.08   14.10
   8  -6  -2  188.08   17.00
  -8  -6   2  192.58   12.60
   8   6  -2  198.68   10.90
   8   6  -2  185.28   14.50
   8   6  -2  206.18   12.30
   8   6  -2  200.48   17.40
   8   6  -2  220.78   13.60
   8   6  -2  188.18   14.70
  -7  -6   2  752.42   28.00
  -7  -6   2  711.33   24.70
  -7  -6   2  750.42   28.30
  -7  -6   2  716.93   27.00
   7   6  -2  758.92   26.40
   7   6  -2  740.33   23.50
   7   6  -2  743.23   26.20
   7   6  -2  728.33   25.70
  -6  -6   2  810.62   28.70
  -6  -6   2  818.22   29.10
  -6  -6   2  770.12   25.50
  -6  -6   2  770.72   27.70
   6   6  -2  809.02   26.50
   6   6  -2  780.72   24.70
   6   6  -2  822.42   27.20
   6   6  -2  777.12   26.90
  -5  -6   2  187.38   10.50
  -5  -6   2  182.68   11.20
  -5  -6   2  192.48   12.20
  -5  -6   2  161.68    9.60
   5   6  -2  161.58    8.60
  -5   6   2  171.98    5.80
   5   6  -2  176.58   10.40
   5   6  -2  184.88    9.80
   5   6  -2  174.68    9.80
  -5   6   2  179.48    7.00
  -4  -6   2 1174.18   37.50
  -4  -6   2 1179.28   36.20
  -4  -6   2 1191.08   37.20
   4   6  -2 1148.69   35.60
   4   6  -2 1195.68   35.30
  -4   6   2 1176.18   32.80
  -4   6   2 1202.48   31.50
   4   6  -2 1199.58   35.80
   4   6  -2 1143.79   33.80
  -3  -6   2   29.10    4.90
  -3  -6   2   18.90    3.70
  -3  -6   2   33.70    6.00
  -3   6   2   27.70    2.80
   3   6  -2   26.50    4.00
   3   6  -2   21.80    3.80
   2  -6  -2   86.39    6.40
  -2  -6   2   87.09    7.00
  -2  -6   2   83.89    6.20
  -2   6   2   84.29    5.70
   2   6  -2   91.89    6.20
  -2   6   2   88.29    4.90
   1  -6  -2 2695.43   72.29
  -1  -6   2 2698.03   71.69
  -1  -6   2 2747.93   73.39
   1   6  -2 2627.94   71.59
  -1   6   2 2688.03   70.59
   0  -6   2  272.57   11.80
   0  -6  -2  260.87   11.60
   0  -6   2  266.87   10.30
   0   6  -2  261.87   10.40
  -1  -6  -2  290.27   12.60
   1  -6   2  286.97   12.20
   1   6   2  290.67   11.30
   1   6   2  291.57   11.00
  -1   6  -2  273.67   10.60
  -2  -6  -2  630.74   21.00
  -2  -6  -2  655.43   22.70
   2  -6   2  667.43   21.80
  -2   6  -2  695.23   20.60
   2   6   2  656.03   20.80
   2   6   2  638.24   21.10
  -2   6  -2  641.34   19.60
  -3  -6  -2  522.35   18.60
  -3  -6  -2  561.14   20.40
   3   6   2  541.85   18.20
   3   6   2  503.85   17.60
  -3   6  -2  532.75   16.70
   3   6   2  543.45   18.70
  -4  -6  -2 1011.30   32.50
  -4  -6  -2  986.00   30.80
  -4  -6  -2  973.80   32.80
   4   6   2  990.30   30.60
   4   6   2  945.71   29.00
   4   6   2 1026.40   30.20
  -4   6  -2  957.50   27.30
   4   6   2  965.10   31.00
  -5  -6  -2  232.28   13.50
  -5  -6  -2  227.88   12.80
  -5  -6  -2  201.68   11.00
  -5   6  -2  222.08    8.20
   5   6   2  208.38   10.60
   5   6   2  223.68   11.80
   5   6   2  217.98   11.00
   5   6   2  222.68   10.00
  -6  -6  -2 1111.49   36.40
  -6  -6  -2 1041.10   32.80
  -6  -6  -2 1092.79   36.60
  -6  -6  -2 1082.29   34.80
   6   6   2 1122.89   34.30
   6   6   2 1053.89   33.40
  -6   6  -2 1069.19   29.30
   6   6   2 1037.60   31.80
   6   6   2 1078.59   34.40
  -7  -6  -2   11.20    4.10
  -7  -6  -2   11.30    3.70
  -7  -6  -2    8.60    4.90
   7   6   2    1.80    2.90
   7   6   2    5.90    3.60
   7   6   2    2.90    3.50
  -7   6  -2    7.50    2.40
   7   6   2    8.90    4.40
   8  -6   2 1074.29   36.90
  -8  -6  -2 1108.79   38.10
  -8  -6  -2 1058.79   36.20
  -8  -6  -2 1043.10   34.10
   8  -6   2 1058.09   37.20
   8  -6   2 1070.19   36.90
   8   6   2 1132.19   35.70
   8   6   2 1043.80   38.30
   8   6   2 1070.99   37.90
   8   6   2 1086.69   32.10
   8   6   2 1037.10   34.90
  -8   6  -2 1087.59   29.70
  -9  -6  -2   98.49   10.70
   9  -6   2  109.29   11.90
  -9  -6  -2   98.19    9.30
   9  -6   2  100.99   11.20
  -9  -6  -2  112.69   11.50
  -9  -6  -2  111.99   10.10
   9  -6   2  105.59   11.50
   9   6   2  122.39   10.20
   9   6   2  114.69   12.90
   9   6   2  102.99    9.90
   9   6   2   79.09   10.40
  10  -6   2  233.78   16.20
 -10  -6  -2  226.48   13.70
 -10  -6  -2  230.38   15.00
 -10  -6  -2  259.77   16.70
  10  -6   2  220.88   15.80
  10  -6   2  230.18   16.20
 -10  -6  -2  233.68   16.20
  10   6   2  236.58   14.50
  10   6   2  238.08   16.70
  10   6   2  227.58   16.20
 -11  -6  -2   33.20    7.40
  11  -6   2   34.50    8.30
 -11  -6  -2   39.80    6.40
 -11  -6  -2   39.00    7.90
  11   6   2   41.60    6.90
  11   6   2   66.09   15.90
  11   6   2   27.60    8.10
 -12  -6  -2   46.90    9.70
 -12  -6  -2   47.30   12.50
  12  -6   2   52.59    9.30
  12  -6   2   58.09    9.70
  12  -6   2   56.89    9.00
  12   6   2   53.69    9.70
  12   6   2   50.29    8.50
  13  -6   2   47.80    8.90
  13  -6   2   52.79    9.40
 -13  -6  -2   57.19   10.50
  13  -6   2   55.19    9.50
 -13  -6  -2   40.00    6.70
 -13  -6  -2   54.69   10.00
  13   6   2   46.70    8.00
  13   6   2   45.20    9.20
  13   6   2   48.00    8.80
  14  -6   2   27.90   10.90
 -14  -6  -2   22.00    6.90
 -14  -6  -2   27.80    7.90
 -14  -6  -2   38.50    7.20
  14  -6   2    4.30    7.50
  14  -6   2   22.60    6.40
 -14   6  -2   34.40   11.30
  14   6   2   25.20    7.30
  14   6   2   36.80    7.50
  14   6   2   41.90    7.80
 -15  -6  -2  464.45   20.30
 -15  -6  -2  434.96   23.80
  15  -6   2  441.36   21.50
 -15  -6  -2  447.56   23.50
  15  -6   2  463.05   22.70
  15   6   2  484.45   23.20
  15   6   2  470.05   23.00
  15   6   2  468.75   21.90
 -16  -6  -2  -11.80    5.50
 -16  -6  -2    3.80    4.60
  16  -6   2    4.60    4.90
 -16  -6  -2    5.90    7.40
  16  -6   2    8.70    5.20
  16   6   2    1.50    5.00
  16   6   2    5.50    4.00
 -17  -6  -2  171.68   12.60
 -17  -6  -2  214.48   16.20
  17  -6   2  174.98   11.80
 -17  -6  -2  189.78   11.20
  17  -6   2  203.08   18.00
  17   6   2  185.58   11.10
 -18  -6  -2   -2.10    5.30
  18  -6   2   -1.80    3.50
  18  -6   2    9.00    5.60
 -18  -6  -2   -3.60    6.30
  18   6   2   -0.70    2.60
 -17  -7   2    0.30    5.00
 -17  -7   2    1.40    5.50
  17  -7  -2   -3.80    4.10
  17   7  -2    2.30    2.90
  16  -7  -2    1.10    6.00
 -16  -7   2    1.80    5.30
 -16  -7   2    4.40    4.30
  16  -7  -2   -3.40    4.00
 -16  -7   2    1.80    7.20
  16   7  -2    0.30    3.30
  16   7  -2   -2.70    4.10
  15  -7  -2   17.70    6.00
  15  -7  -2   28.70    6.60
 -15  -7   2   10.40    7.50
 -15  -7   2   33.10    7.70
 -15  -7   2   14.10    4.90
  15   7  -2    9.70    4.40
  15   7  -2   11.40    4.30
 -14  -7   2   -0.30    5.80
  14  -7  -2   -5.30    8.40
 -14  -7   2    8.50    5.80
 -14  -7   2   -2.20    4.40
  14  -7  -2   -4.10    5.90
  14  -7  -2    3.10    5.10
  14   7  -2    6.20    4.50
  14   7  -2    5.50    5.20
 -13  -7   2   13.30    7.30
  13  -7  -2   16.80    6.70
 -13  -7   2   18.60    5.40
  13  -7  -2   28.30    8.80
 -13  -7   2   12.50    6.90
  13   7  -2   16.80    6.10
  13   7  -2   19.40    6.40
 -12  -7   2    6.00    5.80
  12  -7  -2    3.70    7.50
 -12  -7   2    9.90    6.90
 -12  -7   2   -0.30    4.50
  12  -7  -2   11.00    8.40
 -12  -7   2    3.20    5.10
  12  -7  -2    4.40    5.60
  12  -7  -2   -2.90    5.30
  12   7  -2    4.20    5.30
  12   7  -2   -1.90    4.20
  11  -7  -2  404.16   21.50
 -11  -7   2  401.86   22.10
  11  -7  -2  385.26   21.20
  11  -7  -2  376.26   22.50
 -11  -7   2  398.76   22.00
 -11  -7   2  400.56   22.00
  11  -7  -2  390.96   21.00
  11   7  -2  395.36   20.00
  11   7  -2  413.36   23.00
  11   7  -2  425.36   22.20
  11   7  -2  400.06   22.30
 -10  -7   2    1.20    4.50
  10  -7  -2    4.90    5.60
 -10  -7   2   -2.80    4.40
  10  -7  -2    1.90    6.10
  10  -7  -2    6.30    7.30
 -10  -7   2   -6.40    5.20
  10  -7  -2    4.10    6.50
 -10  -7   2    1.70    5.00
  10   7  -2   11.20    6.50
  10   7  -2   -7.60    6.10
  10   7  -2    5.40    4.30
  10   7  -2    2.60    6.60
  -9  -7   2  122.29   12.40
   9  -7  -2  123.79   12.50
  -9  -7   2   96.99   11.10
  -9  -7   2  114.49   10.10
  -9  -7   2  106.39   11.10
   9  -7  -2  113.89   12.90
   9  -7  -2  118.49   14.20
   9  -7  -2  110.89   12.80
   9   7  -2  117.79   13.30
   9   7  -2  126.49   11.40
   9   7  -2  128.69   10.70
  -8  -7   2   98.69    9.30
  -8  -7   2  115.09   10.60
   8  -7  -2  105.79   12.10
   8  -7  -2  101.89   12.40
  -8  -7   2  113.89   11.20
  -8  -7   2  108.59   15.30
   8  -7  -2   96.89   11.40
   8  -7  -2  114.99   12.40
   8   7  -2  107.89    9.80
   8   7  -2  112.09    9.70
   8   7  -2   93.39    8.40
   8   7  -2  115.09   13.20
   8   7  -2  105.19   11.60
  -7  -7   2  141.09    9.70
   7  -7  -2  120.99   12.70
  -7  -7   2  155.98   20.70
  -7  -7   2  133.09   10.60
   7  -7  -2  137.59   12.80
   7  -7  -2  128.89   12.70
  -7  -7   2  156.38   11.50
   7  -7  -2  127.69   14.60
   7   7  -2  134.89   13.40
   7   7  -2  140.29   10.20
   7   7  -2  156.78   11.00
   7   7  -2  143.99    8.80
  -6  -7   2  194.18   11.90
  -6  -7   2  193.18   12.60
  -6  -7   2  186.68   13.20
  -6  -7   2  184.18   10.60
   6   7  -2  185.08   11.20
   6   7  -2  185.08   11.30
   6   7  -2  183.78    9.70
   6   7  -2  195.28   11.20
  -6   7   2  181.88    7.00
  -5  -7   2   70.49    8.30
  -5  -7   2   55.79    7.40
  -5  -7   2   76.79    9.30
  -5  -7   2   69.39    6.70
   5   7  -2   60.49    6.50
   5   7  -2   70.49    7.30
  -5   7   2   68.29    4.80
   5   7  -2   78.89    7.20
  -5   7   2   73.99    3.90
   5   7  -2   65.49    6.10
  -4  -7   2  351.16   15.40
  -4  -7   2  348.17   16.00
  -4  -7   2  329.77   16.20
  -4   7   2  327.47   11.90
   4   7  -2  363.16   15.10
  -4   7   2  324.27   12.00
   4   7  -2  358.26   14.70
   4   7  -2  330.77   13.30
   4   7  -2  342.17   15.00
  -3  -7   2   96.59    9.10
  -3  -7   2  106.99    8.60
   3   7  -2   96.49    6.60
   3   7  -2   87.99    6.90
  -3   7   2   90.39    7.00
  -3   7   2   97.59    5.30
   3   7  -2   89.69    6.80
   3   7  -2   96.69    8.20
  -2  -7   2  528.95   19.00
   2  -7  -2  547.55   19.20
  -2  -7   2  539.65   21.90
  -2   7   2  535.85   17.10
   2   7  -2  482.55   18.90
  -2   7   2  548.05   18.80
   2   7  -2  522.25   17.70
   2   7  -2  525.75   18.90
   1  -7  -2   73.29    7.00
  -1  -7   2   72.69    7.10
  -1  -7   2   76.99    6.30
  -1  -7   2   76.79    8.00
   1   7  -2   74.69    6.20
   1   7  -2   72.69    5.80
  -1   7   2   76.59    5.30
   0  -7   2  736.33   24.40
   0  -7  -2  704.13   23.90
   0  -7   2  687.43   24.40
   0  -7   2  681.63   21.70
   0   7  -2  720.93   22.60
   0   7   2  700.83   22.30
   0   7   2  697.63   21.90
   1  -7   2   38.00    5.40
  -1  -7  -2   29.80    5.20
  -1  -7  -2   32.10    6.00
   1  -7   2   31.10    5.50
   1   7   2   30.20    4.10
   1   7   2   25.50    3.80
  -1   7  -2   35.20    4.00
  -2  -7  -2  116.99    9.50
   2  -7   2  112.69    7.90
   2  -7   2  119.59    8.70
  -2  -7  -2  109.19    8.70
  -2   7  -2  122.09    6.50
   2   7   2  123.29    7.50
   2   7   2  130.69    9.00
   2   7   2  105.29    7.20
   2   7   2  113.09    7.10
  -3  -7  -2  359.26   14.60
  -3  -7  -2  347.07   16.60
  -3  -7  -2  358.26   16.20
   3   7   2  334.07   13.80
  -3   7  -2  340.67   12.20
   3   7   2  322.57   13.20
   3   7   2  367.06   14.60
   3   7   2  340.37   15.20
  -4  -7  -2  107.69    8.10
  -4  -7  -2  125.79    9.30
  -4  -7  -2  108.99   10.10
  -4   7  -2  127.09    7.90
   4   7   2  108.19    7.30
   4   7   2  114.59    7.80
   4   7   2  108.19    9.00
  -4   7  -2  118.49    5.90
   4   7   2  124.89    8.30
  -5  -7  -2  462.15   20.30
  -5  -7  -2  463.85   20.80
  -5  -7  -2  459.95   18.80
   5   7   2  472.05   18.40
   5   7   2  444.66   16.90
   5   7   2  487.75   19.30
  -5   7  -2  477.75   14.70
   5   7   2  487.95   18.80
   6  -7   2   54.99   12.80
  -6  -7  -2   72.89    8.60
  -6  -7  -2   64.09    7.20
  -6  -7  -2   58.89    8.30
  -6  -7  -2   59.29    6.90
  -6   7  -2   67.39    6.00
   6   7   2   71.09    8.00
  -6   7  -2   66.19    4.30
   6   7   2   64.99    7.00
   6   7   2   60.29    7.20
   6   7   2   76.89    6.70
   7  -7   2  609.54   25.30
  -7  -7  -2  630.34   24.40
  -7  -7  -2  609.44   22.00
   7  -7   2  613.34   25.90
   7  -7   2  589.64   26.40
  -7  -7  -2  637.74   25.90
   7   7   2  605.14   21.00
   7   7   2  544.65   26.70
   7   7   2  619.04   29.00
  -7   7  -2  600.04   18.80
   7   7   2  608.14   23.20
   7   7   2  629.34   23.70
   8  -7   2   16.60    8.30
  -8  -7  -2    8.60    5.10
  -8  -7  -2    2.80    4.70
  -8  -7  -2    4.70    4.30
   8  -7   2    9.90    5.30
   8  -7   2   -5.40    5.60
   8  -7   2    9.10    5.30
   8   7   2   -5.90    3.90
   8   7   2    4.60    6.90
   8   7   2  -11.60    6.00
   8   7   2    2.40    3.90
   8   7   2    1.40    5.50
   8   7   2    4.90    4.10
  -9  -7  -2   25.60    6.60
  -9  -7  -2   41.70    8.00
  -9  -7  -2   30.10    7.10
   9  -7   2   34.60    7.80
   9  -7   2   60.39   10.50
   9  -7   2   33.30    8.10
  -9  -7  -2   35.80    6.60
   9  -7   2   37.60    7.50
   9   7   2   33.40    8.60
   9   7   2   47.40    8.00
   9   7   2   29.70    6.10
   9   7   2   45.40    8.50
   9   7   2   38.40    6.70
   9   7   2   15.10   11.20
 -10  -7  -2  139.99   13.20
  10  -7   2  111.69   12.50
  10  -7   2  137.29   17.00
  10  -7   2  108.59   12.80
 -10  -7  -2  104.79   12.20
  10  -7   2  127.59   12.70
 -10  -7  -2  110.69   10.60
  10   7   2  112.79   13.00
  10   7   2  112.59   10.20
  10   7   2  103.09   12.00
  10   7   2  106.19   12.80
  11  -7   2  267.77   17.90
 -11  -7  -2  288.27   19.00
 -11  -7  -2  282.87   18.40
  11  -7   2  268.07   17.60
  11  -7   2  253.77   22.30
  11  -7   2  270.97   17.70
  11   7   2  282.37   16.50
  11   7   2  261.37   18.80
  11   7   2  293.27   18.40
  11   7   2  284.47   18.40
  12  -7   2  103.99   11.70
 -12  -7  -2   86.19   11.80
  12  -7   2  110.69   13.20
  12  -7   2  110.19   13.10
 -12  -7  -2   88.09    9.80
 -12  -7  -2   91.19   12.40
  12   7   2  102.49   10.60
  12   7   2  113.29   13.40
  12   7   2   96.09   12.40
 -13  -7  -2    5.50    6.50
  13  -7   2    9.60    5.30
  13  -7   2   12.80    8.50
 -13  -7  -2   10.20    7.10
 -13  -7  -2    0.30    4.80
  13  -7   2    3.40    4.70
  13   7   2    3.10    5.10
  13   7   2    7.00    5.10
 -14  -7  -2   17.50    7.10
 -14  -7  -2   29.50    6.50
  14  -7   2   27.40    6.70
  14  -7   2   29.20    7.80
  14  -7   2   40.40    7.00
 -14  -7  -2   27.20    7.10
  14   7   2   43.30    7.90
  14   7   2   22.80    5.80
 -15  -7  -2   13.90    7.00
  15  -7   2   14.50    5.90
 -15  -7  -2    9.60    5.20
 -15  -7  -2   16.70    6.50
  15  -7   2   21.30    6.40
  15  -7   2   12.50    9.50
  15   7   2   16.90    5.20
  15   7   2   13.60    4.80
  16  -7   2  116.59   10.70
 -16  -7  -2  101.59   11.40
 -16  -7  -2   94.59   10.70
 -16  -7  -2  103.19    9.30
  16  -7   2   64.49    8.80
  16   7   2   82.19    9.40
  16   7   2   87.69    8.70
 -17  -7  -2   13.30    6.00
 -17  -7  -2   15.60    5.40
  17  -7   2   21.40    5.20
 -17  -7  -2   12.90    9.70
  17  -7   2   12.30    4.40
  17   7   2   15.80    3.80
  17   7   2   11.10    5.00
  17  -8  -2    1.20    4.00
 -17  -8   2   -1.00    8.50
  17   8  -2    2.10    2.70
 -16  -8   2   27.70    9.10
 -16  -8   2   30.50   12.20
  16  -8  -2   41.10    6.50
  16  -8  -2   31.80    7.30
 -16  -8   2   30.20   11.10
  16   8  -2   31.60    5.60
  16   8  -2   32.80    6.30
 -15  -8   2   33.30    6.40
  15  -8  -2   40.90    7.10
 -15  -8   2   29.90    6.60
 -15  -8   2   43.10    8.10
  15   8  -2   44.40    7.00
  15   8  -2   33.80    5.90
  14  -8  -2   49.99    7.80
 -14  -8   2   40.50    6.40
 -14  -8   2   48.20    8.80
  14  -8  -2   50.79    8.60
  14  -8  -2   48.20    7.90
  14   8  -2   38.50    7.00
  14   8  -2   35.70    6.50
  13  -8  -2   10.50    5.60
 -13  -8   2   -0.10    6.50
 -13  -8   2   11.70    6.60
  13  -8  -2   -5.10    8.30
  13  -8  -2    9.20    6.80
 -13  -8   2    5.20    5.10
  13  -8  -2   10.10    5.80
  13   8  -2    8.00    4.60
  13   8  -2    7.30    5.10
 -12  -8   2   -3.00    7.90
 -12  -8   2    3.60    5.40
  12  -8  -2    1.10    5.70
  12  -8  -2   -7.20    5.30
  12  -8  -2    5.10    7.60
 -12  -8   2   -3.00    4.70
  12  -8  -2    3.00    6.40
  12   8  -2    0.90    4.40
  12   8  -2    1.90    5.20
 -11  -8   2  225.48   13.80
  11  -8  -2  241.58   18.50
  11  -8  -2  273.37   17.70
 -11  -8   2  215.58   16.50
 -11  -8   2  231.68   17.00
  11  -8  -2  239.88   16.90
  11  -8  -2  236.98   16.70
 -11  -8   2  221.08   18.40
  11   8  -2  249.08   15.40
  11   8  -2  210.08   20.30
  11   8  -2  237.78   17.50
 -10  -8   2   17.60    7.40
 -10  -8   2   11.90    5.90
  10  -8  -2   15.10    6.70
 -10  -8   2   22.40    6.60
  10  -8  -2    9.50    7.40
  10  -8  -2   11.20    6.10
  10  -8  -2   24.90    8.30
 -10  -8   2    6.80    5.20
  10   8  -2   28.60    8.30
  10   8  -2   18.80    5.40
  10   8  -2   24.80    8.20
   9  -8  -2  213.98   16.20
   9  -8  -2  203.48   15.40
   9  -8  -2  184.88   15.00
  -9  -8   2  187.68   14.60
  -9  -8   2  189.98   12.10
   9  -8  -2  176.08   16.10
  -9  -8   2  190.38   14.90
  -9  -8   2  186.88   14.30
   9   8  -2  174.08   12.10
   9   8  -2  201.08   13.30
   9   8  -2  176.18   14.50
   9   8  -2  191.28   15.90
  -8  -8   2   30.90    7.10
   8  -8  -2   20.10    7.00
  -8  -8   2   21.00    5.90
   8  -8  -2   31.40    6.70
   8  -8  -2   21.80    7.50
  -8  -8   2   11.70    5.40
   8  -8  -2   32.10    8.10
  -8  -8   2   20.70    6.90
   8   8  -2   26.90    7.90
   8   8  -2   25.80    7.50
   8   8  -2   18.20    5.20
   8   8  -2   24.30    4.80
   8   8  -2   20.00    5.60
   7  -8  -2    9.90    6.40
   7  -8  -2   14.20    6.00
  -7  -8   2   21.50    8.10
   7  -8  -2   16.40    7.50
   7  -8  -2   15.00    7.10
  -7  -8   2   13.90    5.70
  -7  -8   2   18.10    5.70
  -7  -8   2   15.40    5.90
   7   8  -2   11.70    4.30
   7   8  -2   14.70    8.10
   7   8  -2   17.90    5.00
   7   8  -2   16.50    5.30
   7   8  -2   12.30    4.00
   6  -8  -2   -7.60    5.20
  -6  -8   2    1.30    4.60
  -6  -8   2   -5.90    6.20
   6  -8  -2   -5.60    5.50
  -6  -8   2   -1.40    7.50
  -6  -8   2    4.00    4.20
  -6  -8   2   -0.70    3.50
  -6   8   2    2.50    3.60
   6   8  -2    3.70    3.60
   6   8  -2   -2.50    3.20
   6   8  -2   13.70    8.80
   6   8  -2   -1.90    2.90
   6   8  -2    6.30    3.80
   5  -8  -2   36.20    8.00
   5  -8  -2   21.10    6.10
  -5  -8   2   17.10    5.20
  -5  -8   2   22.50    5.50
  -5  -8   2   30.60    9.10
  -5  -8   2   13.90    4.50
   5  -8  -2   18.00    6.70
   5   8  -2   20.40    4.10
   5   8  -2   32.10    5.40
   5   8  -2   26.20    5.40
   5   8  -2   18.70    4.40
  -5   8   2   21.80    3.10
   4  -8  -2  268.87   17.30
  -4  -8   2  251.77   14.90
  -4  -8   2  274.87   14.80
  -4  -8   2  261.37   13.80
   4   8  -2  275.17   13.70
   4   8  -2  277.07   13.70
   4   8  -2  262.37   11.90
   4   8  -2  267.57   13.10
  -4   8   2  261.37   10.10
  -3  -8   2    6.30    3.90
  -3  -8   2    2.40    4.30
  -3  -8   2    9.10    4.20
   3   8  -2   10.20    4.00
   3   8  -2    3.50    2.60
  -3   8   2    6.30    2.40
   3   8  -2    6.00    2.90
   3   8  -2    6.00    3.10
  -2  -8   2   42.70    5.70
  -2  -8   2   58.99    7.20
  -2  -8   2   45.40    6.30
  -2   8   2   42.80    4.50
   2   8  -2   50.69    6.30
   2   8  -2   49.10    5.60
   2   8  -2   53.79    5.80
  -1  -8   2   38.90    6.60
  -1  -8   2   41.30    5.80
   1  -8  -2   45.30    6.30
  -1  -8   2   58.69    6.90
  -1   8   2   48.50    4.60
  -1   8   2   39.00    5.60
   1   8  -2   36.60    4.90
   1   8  -2   44.20    5.90
   1   8  -2   49.70    5.60
  -1   8   2   50.29    4.90
   0  -8  -2  249.68   12.70
   0  -8   2  247.58   12.70
   0  -8  -2  227.68   12.90
   0  -8   2  238.78   13.10
   0   8  -2  213.58   14.80
   0   8  -2  234.68   11.10
   0   8  -2  245.38   12.80
   0   8   2  231.88   11.80
   0   8   2  245.98   11.00
   0   8   2  243.38   10.80
   1  -8   2    5.40    3.70
  -1  -8  -2   -4.10    4.20
   1  -8   2    0.10    3.10
  -1  -8  -2   -4.80    3.30
  -1   8  -2    4.30    2.50
   1   8   2    2.00    2.40
  -1   8  -2    2.00    3.60
   1   8   2   -2.50    2.90
   1   8   2    1.20    2.00
   2  -8   2   86.19    8.30
  -2  -8  -2  100.89    9.60
  -2  -8  -2   82.59    8.20
   2  -8   2   89.09    7.80
   2   8   2   88.29    8.30
  -2   8  -2   85.39    6.00
   2   8   2   92.39    6.90
   2   8   2   93.59    6.90
   2   8   2   91.39    7.00
  -3  -8  -2  416.06   18.20
  -3  -8  -2  376.26   18.20
   3   8   2  398.56   17.30
   3   8   2  406.16   16.80
   3   8   2  408.46   15.70
  -3   8  -2  400.56   14.50
   3   8   2  399.96   16.20
  -4  -8  -2   23.60    6.10
   4  -8   2   22.00    7.30
   4  -8   2   12.80    6.20
  -4  -8  -2   22.30    5.30
   4   8   2   13.20    3.70
  -4   8  -2   14.00    2.90
   4   8   2   11.60    3.50
   4   8   2   18.10    3.70
   4   8   2   19.20    5.30
   5  -8   2   27.30    6.70
   5  -8   2   59.09    9.40
   5  -8   2   34.80    7.20
   5  -8   2   43.90    8.60
  -5  -8  -2   38.30    6.90
  -5  -8  -2   52.19    8.60
   5   8   2   32.40    5.30
   5   8   2   38.10    6.10
  -5   8  -2   43.80    4.30
   5   8   2   40.20    5.70
   5   8   2   36.90    4.90
  -6  -8  -2    9.30    5.00
   6  -8   2    0.00   10.00
   6  -8   2    7.30    5.80
  -6  -8  -2    9.20    4.60
   6  -8   2    3.00    5.60
   6  -8   2   20.60    8.10
  -6  -8  -2   11.50    6.20
  -6  -8  -2    2.70   16.10
   6   8   2    8.70    3.70
   6   8   2    6.40    4.30
  -6   8  -2   11.30    2.90
   6   8   2   13.60    5.00
   6   8   2   -0.40    8.80
   6   8   2    9.10    4.00
  -7  -8  -2   20.40    9.70
   7  -8   2   37.50    7.90
   7  -8   2   27.00    8.00
   7  -8   2   27.60    6.20
   7  -8   2   26.20    6.60
  -7  -8  -2   10.20    6.50
  -7  -8  -2    9.20    6.40
  -7  -8  -2   28.60    6.40
   7   8   2   22.60    4.80
   7   8   2   18.80    5.20
   7   8   2   26.90    6.00
   7   8   2   33.90    8.70
   7   8   2   15.30    4.80
  -8  -8  -2   85.29   10.80
  -8  -8  -2  102.29   11.10
  -8  -8  -2   93.39   10.00
   8  -8   2  102.99   12.40
   8  -8   2  110.59   12.20
   8  -8   2  114.29   12.10
   8  -8   2   97.89   11.70
   8   8   2   97.19   10.10
   8   8   2  101.19    8.50
   8   8   2   97.39    9.50
   8   8   2   97.19   12.70
   8   8   2   81.19   10.20
  -9  -8  -2   50.79    7.80
   9  -8   2   91.39   12.20
   9  -8   2   58.89    9.60
  -9  -8  -2   50.99    8.50
   9  -8   2   67.79    9.90
   9  -8   2   74.59   10.60
  -9  -8  -2   60.19    9.20
   9   8   2   68.89    7.20
   9   8   2   42.60    7.80
   9   8   2   68.19    8.70
   9   8   2   59.09   10.40
 -10  -8  -2   -0.30    5.10
  10  -8   2   -1.20    5.50
 -10  -8  -2    5.20    5.70
 -10  -8  -2   -1.30    5.30
  10  -8   2    6.90    5.80
  10  -8   2    0.60    5.90
  10   8   2   -1.20    6.00
  10   8   2   -4.80    3.90
  10   8   2    5.10    6.70
  11  -8   2   91.79   11.30
 -11  -8  -2   94.39   12.90
 -11  -8  -2   78.99    8.90
  11  -8   2   77.39   11.80
  11  -8   2   60.79    8.80
 -11  -8  -2   85.79   11.90
  11  -8   2   78.89   10.80
  11   8   2   85.19   11.80
  11   8   2   56.79    8.00
  11   8   2   68.89   11.60
  12  -8   2   34.00    7.40
  12  -8   2   28.30    6.50
  12  -8   2   33.00    7.60
 -12  -8  -2   15.30    6.40
  12  -8   2   -2.00   12.40
 -12  -8  -2   30.80    8.10
 -12  -8  -2   63.79   12.20
  12   8   2   31.00    6.20
  12   8   2   57.89   10.10
 -13  -8  -2    5.20    6.10
  13  -8   2    7.80    5.30
 -13  -8  -2    0.70    5.50
  13  -8   2   -4.20    5.80
 -13  -8  -2    1.50    5.20
  13  -8   2    8.50    5.50
  13   8   2    7.30    5.60
  13   8   2   -1.60    4.20
 -14  -8  -2  156.38   12.10
 -14  -8  -2  170.58   16.90
  14  -8   2  180.78   13.80
 -14  -8  -2  186.38   16.10
  14  -8   2  170.78   13.30
  14  -8   2  166.98   13.10
  14   8   2  197.58   18.70
  14   8   2  188.58   13.80
 -15  -8  -2    4.90    5.20
  15  -8   2    9.30    5.20
  15  -8   2   14.60    5.40
 -15  -8  -2    6.10    6.30
  15  -8   2    2.80    7.20
 -15  -8  -2   23.50    7.50
  15   8   2   12.60    4.90
  15   8   2    8.00    4.50
  16  -8   2   29.60    5.70
 -16  -8  -2   40.40    8.40
 -16  -8  -2   30.20    6.60
  16  -8   2   38.10    6.60
  16   8   2   26.80    5.90
  16   8   2   29.20    7.40
 -17  -8  -2   -2.50    5.00
  17  -8   2    3.00    4.40
  17  -8   2    6.60    4.00
  17   8   2    2.70    2.70
  17   8   2   16.60    6.00
 -16  -9   2   22.60    5.80
  16  -9  -2   25.50    5.50
  16   9  -2   29.20    4.60
  16   9  -2   32.00    5.40
 -15  -9   2  115.79   12.60
  15  -9  -2  114.39   10.70
 -15  -9   2  126.79   11.00
  15  -9  -2  126.19   11.30
  15   9  -2  128.49    9.90
  15   9  -2  108.79    9.50
  14  -9  -2    4.80    5.30
  14  -9  -2    7.80    6.60
 -14  -9   2   15.30    9.00
  14  -9  -2   -1.30    4.80
 -14  -9   2    6.20    4.80
  14   9  -2    0.30    3.80
  13  -9  -2   24.10    8.70
 -13  -9   2   36.50    8.10
 -13  -9   2   18.70    9.90
  13  -9  -2   25.20    6.40
  13  -9  -2   21.70    6.60
  13  -9  -2   12.40    5.60
 -13  -9   2   18.70    7.40
  13   9  -2   13.50    4.60
  13   9  -2   17.10    6.20
  12  -9  -2   11.90    7.10
 -12  -9   2    2.60    6.90
  12  -9  -2   15.20    5.90
  12  -9  -2   19.20    6.90
 -12  -9   2    5.20    5.20
  12  -9  -2    8.60    6.10
 -12  -9   2    6.40    5.80
  12   9  -2   10.00    4.50
  12   9  -2    5.90    7.20
 -11  -9   2    6.40    6.70
  11  -9  -2    5.60    5.90
 -11  -9   2    9.40    5.90
  11  -9  -2    4.90    7.00
  11  -9  -2   20.70    6.70
  11  -9  -2    8.60    6.00
  11   9  -2   15.00    6.40
  11   9  -2   31.70   12.10
  11   9  -2   15.30    4.70
 -10  -9   2  312.77   19.50
 -10  -9   2  301.57   21.50
  10  -9  -2  363.46   20.70
 -10  -9   2  330.27   19.40
  10  -9  -2  311.37   19.30
  10  -9  -2  322.77   19.10
  10  -9  -2  309.97   19.10
 -10  -9   2  281.87   19.60
  10   9  -2  319.57   17.50
  10   9  -2  303.97   20.80
  10   9  -2  320.07   19.90
   9  -9  -2   47.50    9.20
   9  -9  -2   49.10    8.80
   9  -9  -2   35.10    7.80
  -9  -9   2   45.90    8.80
  -9  -9   2   60.39   10.40
   9  -9  -2   44.90    9.60
  -9  -9   2   38.40    9.40
  -9  -9   2   60.39    9.80
   9   9  -2   55.39    9.70
   9   9  -2   49.90   10.30
   9   9  -2   60.69    8.80
   9   9  -2   36.10    6.40
   8  -9  -2  164.68   17.30
   8  -9  -2  166.88   14.30
  -8  -9   2  162.38   13.50
  -8  -9   2  131.19   14.10
  -8  -9   2  159.08   13.40
   8   9  -2  160.38   14.80
   8   9  -2  149.88   10.00
   8   9  -2  140.49   15.50
   8   9  -2  160.18   13.70
   8   9  -2  167.48   12.20
  -7  -9   2   59.59    9.20
   7  -9  -2   61.89    9.90
  -7  -9   2   73.99   11.30
   7  -9  -2   54.09    9.00
  -7  -9   2   42.40    7.50
   7  -9  -2   55.99    8.70
   7  -9  -2   76.89   11.50
  -7  -9   2   69.59    9.80
   7   9  -2   55.19    7.60
   7   9  -2   60.69    6.70
  -7   9   2   69.59    4.50
   7   9  -2   38.40    9.50
   7   9  -2   53.69    7.90
   7   9  -2   74.49    9.30
  -6  -9   2  291.07   19.10
  -6  -9   2  287.27   17.00
  -6  -9   2  284.27   16.70
   6  -9  -2  263.07   18.40
   6  -9  -2  224.28   16.30
  -6  -9   2  258.77   16.00
   6  -9  -2  269.67   17.10
   6  -9  -2  246.08   16.70
   6   9  -2  285.47   15.20
  -6   9   2  275.47   10.30
   6   9  -2  255.57   20.20
   6   9  -2  292.17   15.90
   6   9  -2  256.17   12.80
   5  -9  -2  110.49   11.80
  -5  -9   2  105.29   10.30
  -5  -9   2  102.09   12.70
   5  -9  -2  100.39   12.30
   5  -9  -2   98.29   11.80
  -5  -9   2  103.59   10.80
  -5  -9   2  105.59   10.50
   5  -9  -2  100.99   11.90
   5   9  -2   92.29    7.70
   5   9  -2   93.59    9.00
   5   9  -2  108.49    9.60
   5   9  -2  105.19   14.50
   5   9  -2   88.89    9.10
  -5   9   2   96.29    6.20
   4  -9  -2  317.47   18.90
  -4  -9   2  327.47   17.40
  -4  -9   2  347.97   16.90
   4  -9  -2  309.47   19.20
   4  -9  -2  311.17   18.10
  -4  -9   2  331.57   20.10
  -4  -9   2  334.07   17.90
   4  -9  -2  314.37   18.30
  -4   9   2  327.87   12.60
   4   9  -2  350.26   14.40
  -4   9   2  333.47   13.30
   4   9  -2  307.27   23.20
   4   9  -2  366.16   17.90
  -3  -9   2   19.10    5.30
  -3  -9   2   27.20   10.00
  -3  -9   2   31.20    8.10
  -3  -9   2   26.50    5.90
   3   9  -2   25.70    4.90
  -3   9   2   23.20    4.70
   3   9  -2   20.70    4.60
   3   9  -2   11.60    4.70
   3   9  -2   13.80    3.80
  -3   9   2   16.40    3.50
   2  -9  -2  147.89   14.40
   2  -9  -2  161.78   13.80
  -2  -9   2  159.58   15.00
   2  -9  -2  151.58   10.40
  -2  -9   2  147.89   11.30
  -2  -9   2  151.98   11.00
   2  -9  -2  120.69   10.60
  -2   9   2  137.19    8.20
   2   9  -2  147.39    9.80
   2   9  -2  152.28    8.80
  -2   9   2  148.89    9.40
  -2   9   2  148.19    8.20
   2   9  -2  144.89    9.50
   2   9  -2  141.39   10.20
   1  -9  -2   71.49    8.30
  -1  -9   2   89.89   10.80
   1  -9  -2   68.99    9.60
  -1  -9   2   77.39    8.00
   1  -9  -2   87.49   10.90
  -1  -9   2   71.79    8.50
   1  -9  -2   65.89    7.90
  -1   9   2   77.99    6.20
  -1   9   2   75.99    7.10
   1   9  -2   68.29    6.60
   1   9  -2   93.79    8.90
   1   9  -2   77.09    7.10
  -1   9   2   67.19    6.20
   0  -9  -2    5.70    5.20
   0  -9   2   12.10    7.10
   0  -9  -2    9.20    6.50
   0  -9   2    8.20    3.90
   0  -9  -2   14.30    5.00
   0  -9   2    4.30    4.30
   0  -9  -2   11.80    7.80
   0   9   2    8.50    3.10
   0   9  -2   15.00    3.70
   0   9   2    9.80    3.80
   0   9  -2   10.20    3.50
   0   9  -2    4.20    4.70
   1  -9   2  313.17   18.20
  -1  -9  -2  356.56   16.70
  -1  -9  -2  327.37   16.70
  -1  -9  -2  334.57   19.90
   1  -9   2  376.46   19.70
   1  -9   2  362.16   16.40
   1  -9   2  319.67   16.20
   1   9   2  364.06   14.90
  -1   9  -2  335.97   13.90
   1   9   2  340.87   16.10
  -1   9  -2  341.37   14.40
   1   9   2  320.57   14.80
   1   9   2  338.47   14.00
  -2  -9  -2   86.59    9.80
   2  -9   2  102.99   11.80
  -2  -9  -2  105.09   12.50
   2  -9   2   70.79    9.40
  -2  -9  -2   92.49    9.00
   2   9   2   76.19    8.50
  -2   9  -2   79.49    6.50
  -2   9  -2   66.09    8.40
   2   9   2   81.19    7.40
  -2   9  -2   62.79    6.60
   2   9   2   85.99    7.20
   2   9   2   83.99    7.10
  -3  -9  -2  332.57   16.90
  -3  -9  -2  348.97   20.80
  -3  -9  -2  324.47   17.40
   3  -9   2  380.36   30.40
   3   9   2  343.27   16.30
   3   9   2  304.97   17.50
  -3   9  -2  349.47   13.70
   3   9   2  336.17   15.80
   3   9   2  304.57   16.70
  -4  -9  -2  489.65   21.50
  -4  -9  -2  422.86   28.70
   4  -9   2  481.35   23.50
  -4  -9  -2  461.95   21.40
   4  -9   2  437.76   23.50
   4  -9   2  460.05   21.90
   4  -9   2  475.15   22.00
   4   9   2  436.36   20.80
   4   9   2  479.75   21.40
   4   9   2  452.65   19.90
   4   9   2  485.65   18.10
  -4   9  -2  455.65   16.50
  -5  -9  -2  172.78   12.80
   5  -9   2  185.38   15.40
   5  -9   2  157.08   13.60
  -5  -9  -2  162.08   16.20
   5  -9   2  160.58   13.70
   5  -9   2  168.68   13.80
  -5  -9  -2  171.98   13.20
   5   9   2  176.68   12.00
   5   9   2  173.28   11.70
  -5   9  -2  151.68    8.20
   5   9   2  155.38    9.70
   5   9   2  155.08   11.30
   6  -9   2   67.59   10.30
  -6  -9  -2   41.80   10.00
   6  -9   2   54.49    8.30
  -6  -9  -2   60.49    8.50
   6  -9   2   53.39    9.80
  -6  -9  -2   51.79    8.10
   6  -9   2   49.70    8.00
   6   9   2   48.00    7.20
   6   9   2   39.00   11.00
   6   9   2   68.89    8.80
  -6   9  -2   58.59    5.50
   6   9   2   50.39    6.30
   6   9   2   52.99    7.30
   7  -9   2  261.67   17.20
  -7  -9  -2  311.17   18.10
   7  -9   2  270.57   18.90
  -7  -9  -2  292.77   17.80
   7  -9   2  255.47   17.30
  -7  -9  -2  261.97   20.00
   7  -9   2  255.37   17.00
   7   9   2  266.67   13.20
   7   9   2  313.97   21.10
   7   9   2  276.57   16.20
   7   9   2  288.47   15.70
   7   9   2  261.97   16.20
  -8  -9  -2   -9.70    4.60
   8  -9   2   -7.30    5.10
   8  -9   2   -7.10    6.70
  -8  -9  -2   -8.20    8.70
  -8  -9  -2    5.90    5.60
   8  -9   2   -2.00    8.00
   8   9   2   21.40    7.80
   8   9   2    0.70    3.70
   8   9   2    0.80    3.70
   8   9   2   -0.60    4.90
   8   9   2  -10.80   10.90
   9  -9   2  167.78   14.40
  -9  -9  -2  201.18   16.80
  -9  -9  -2  153.58   14.20
   9  -9   2  175.28   14.30
   9  -9   2  184.78   16.20
   9  -9   2  175.08   15.10
   9   9   2  164.98   13.80
   9   9   2  196.78   16.80
   9   9   2  160.58   11.20
   9   9   2  161.38   15.10
 -10  -9  -2   17.50    6.60
  10  -9   2   23.40    7.20
  10  -9   2   13.50    7.40
  10  -9   2   30.00    8.40
  10  -9   2   19.50    6.60
 -10  -9  -2   21.70    7.10
  10   9   2   24.50    6.00
  10   9   2   24.20    7.70
  10   9   2   33.10    9.20
  11  -9   2   10.50    8.60
  11  -9   2    9.40    5.20
  11  -9   2    6.50    5.00
  11  -9   2   -4.80    5.30
 -11  -9  -2   19.90    9.90
 -11  -9  -2   -1.50    5.30
  11   9   2    4.20    4.30
  11   9   2    8.40    6.70
  11   9   2   -3.20   10.30
 -12  -9  -2   18.30    6.60
  12  -9   2   16.30   10.40
  12  -9   2   15.30    6.10
  12  -9   2   21.40    5.80
 -12  -9  -2   11.50    5.70
  12  -9   2   21.10    6.80
  12   9   2   26.90    8.20
  12   9   2   16.70    5.20
 -13  -9  -2  163.48   14.30
 -13  -9  -2  156.68   14.70
  13  -9   2  169.08   13.00
  13  -9   2  133.39   12.90
  13  -9   2  140.39   12.80
  13   9   2  145.89   13.20
  13   9   2  138.49   11.50
  14  -9   2  120.89   11.80
  14  -9   2  121.29   11.20
  14  -9   2  136.99   12.20
 -14  -9  -2  140.59   12.70
 -14  -9  -2  145.99   20.40
  14   9   2  112.79   10.20
  14   9   2  122.49   11.40
 -15  -9  -2  124.59   13.20
  15  -9   2   98.69    9.80
 -15  -9  -2  117.19   11.50
  15  -9   2  106.19   11.50
  15   9   2  114.69    9.50
  15   9   2  110.59    9.70
  16  -9   2   40.80    6.20
  16  -9   2   43.10    5.90
 -16  -9  -2   46.10    7.30
  16   9   2   35.30    5.50
  16   9   2   45.90    6.00
  15 -10  -2    8.70    6.00
  15 -10  -2    2.40    4.30
 -15 -10   2   -4.70    4.40
 -15 -10   2    1.20    6.90
  15  10  -2    2.00    2.90
  15  10  -2   -1.50    5.10
 -14 -10   2   79.89   10.20
  14 -10  -2   63.39    8.10
 -14 -10   2   83.29    9.50
  14 -10  -2   73.69    8.70
  14 -10  -2   69.89    8.30
  14  10  -2   81.39    9.00
  14  10  -2   57.49    7.30
 -13 -10   2    7.50    6.20
  13 -10  -2    3.20    5.70
 -13 -10   2    3.10    4.80
  13 -10  -2   -0.60    4.80
  13 -10  -2    6.40    5.30
  13 -10  -2    2.80    8.30
  13  10  -2   -7.80    4.30
  13  10  -2    3.40    3.90
  12 -10  -2    2.90    4.90
 -12 -10   2    6.70    5.60
 -12 -10   2   -1.70    6.10
  12 -10  -2   -1.20    5.30
  12 -10  -2   -1.20    4.90
  12 -10  -2    6.60    6.80
  12  10  -2    1.30    4.60
  12  10  -2   -0.40    3.50
  11 -10  -2   47.20    8.50
  11 -10  -2   44.20    8.30
  11 -10  -2   37.80    7.60
 -11 -10   2   33.50    7.50
  11 -10  -2   38.50    8.10
 -11 -10   2   29.40    6.80
  11  10  -2   29.70    7.20
  11  10  -2   34.60    6.20
  11  10  -2   24.00   13.50
  10 -10  -2   -4.40    5.40
  10 -10  -2   -1.70    5.20
 -10 -10   2    2.70    5.10
  10 -10  -2   -1.50    5.20
 -10 -10   2    2.70    4.50
  10 -10  -2    0.20    6.50
  10  10  -2    9.70    8.90
  10  10  -2   -5.80    3.70
  10  10  -2    2.90    5.60
   9 -10  -2   86.89   11.40
  -9 -10   2   76.29   10.00
   9 -10  -2  105.89   12.30
   9 -10  -2  114.29   12.70
   9 -10  -2  113.59   12.90
  -9 -10   2  136.79   12.90
   9  10  -2  117.59   13.90
   9  10  -2  115.99   11.10
   9  10  -2  120.59   10.60
   9  10  -2   87.59   11.50
  -8 -10   2    7.20    5.70
   8 -10  -2   -1.70    5.80
  -8 -10   2   -0.40    5.30
   8 -10  -2    4.20    5.40
   8 -10  -2   -4.30    6.10
   8 -10  -2    2.30    6.80
   8  10  -2   16.40    8.10
   8  10  -2    3.30    6.00
   8  10  -2   17.30   10.70
   8  10  -2   -1.10    4.30
   8  10  -2    5.00    4.20
  -7 -10   2    4.90    4.70
  -7 -10   2   17.10    7.70
   7 -10  -2   -0.10    6.40
   7 -10  -2   -2.70    5.20
   7 -10  -2    2.40    6.40
   7 -10  -2    3.90    6.80
   7  10  -2    1.90    7.00
   7  10  -2  -10.80    5.10
   7  10  -2    6.80    3.80
   7  10  -2    2.00    4.70
  -7  10   2    0.90    2.60
   6 -10  -2   41.60    8.70
  -6 -10   2   35.30    7.10
   6 -10  -2   43.10   11.60
  -6 -10   2   30.90    9.20
  -6 -10   2   28.60    6.60
   6 -10  -2   24.30    7.50
  -6 -10   2   34.40    9.10
  -6  10   2   39.20    4.50
   6  10  -2   30.30   10.30
   6  10  -2   30.20    4.90
   6  10  -2   39.60    7.30
   6  10  -2   40.20    7.90
   6  10  -2   44.10    7.80
   5 -10  -2  128.49   14.70
   5 -10  -2   85.09   10.40
   5 -10  -2  118.39   12.90
  -5 -10   2  115.59   11.10
   5 -10  -2  108.09   12.30
  -5 -10   2  123.49   11.60
  -5 -10   2  117.19   13.90
   5  10  -2  111.09   10.00
   5  10  -2  120.49   11.20
   5  10  -2  103.29   10.40
   5  10  -2   76.29   14.40
   5  10  -2  121.49    8.60
  -5  10   2  105.09    7.00
  -4 -10   2    7.90    9.80
  -4 -10   2   32.00    7.00
  -4 -10   2   37.30    7.90
   4 -10  -2   40.10    8.70
   4 -10  -2   19.50    6.90
   4 -10  -2   22.80    7.00
  -4 -10   2   29.40    6.70
   4 -10  -2   17.70    6.10
  -4  10   2   20.40    6.20
  -4  10   2   19.00    4.30
   4  10  -2   26.90    5.70
   4  10  -2   29.70    6.10
   4  10  -2   23.40    6.20
   4  10  -2   20.60    4.80
  -4  10   2   28.90    4.30
  -3 -10   2  211.28   16.40
   3 -10  -2  188.38   15.70
   3 -10  -2  180.38   14.90
  -3 -10   2  200.28   13.60
   3 -10  -2  163.28   14.40
   3 -10  -2  177.08   14.80
  -3 -10   2  176.48   13.00
  -3  10   2  186.58   10.10
   3  10  -2  177.88   12.10
  -3  10   2  190.58    9.90
  -3  10   2  180.68   11.20
   3  10  -2  196.08   10.80
   3  10  -2  184.98   12.00
   3  10  -2  187.78   12.50
  -2 -10   2  106.59   10.80
  -2 -10   2   97.19   12.00
   2 -10  -2  133.89   13.80
  -2 -10   2  115.59   10.90
   2 -10  -2  117.29   12.60
  -2  10   2   98.99   10.00
   2  10  -2  101.69    9.70
   2  10  -2  127.69    8.70
  -2  10   2  116.39    8.00
   2  10  -2  109.79    9.20
   2  10  -2  101.09    9.20
  -2  10   2  114.39    8.70
  -1 -10   2   11.30    5.10
  -1 -10   2   37.70    8.40
   1 -10  -2   22.20    5.50
   1 -10  -2   14.00    7.90
   1 -10  -2   26.30    8.10
  -1 -10   2   12.80    5.20
  -1 -10   2   16.50    7.00
   1 -10  -2   24.40    6.70
   1  10  -2   16.90    4.60
  -1  10   2   12.50    5.20
   1  10  -2   11.20    5.10
   1  10  -2   21.90    4.20
   1  10  -2   19.80    4.60
  -1  10   2   23.20    4.30
   0 -10  -2   23.00    5.90
   0 -10   2   23.40    6.60
   0 -10   2   13.10    6.40
   0 -10   2   18.50    5.40
   0 -10  -2   27.00    6.50
   0 -10  -2   16.60    7.00
   0 -10   2   21.80    8.80
   0 -10  -2   23.30    7.20
   0  10   2   21.70    4.60
   0  10   2   21.10    4.60
   0  10  -2   19.50    4.40
   0  10  -2   26.30    4.80
   0  10  -2   24.90    4.50
   0  10   2   20.40    4.60
   0  10  -2   20.50    5.50
   1 -10   2    7.90    5.60
  -1 -10  -2    7.60    6.20
  -1 -10  -2   13.90    4.70
  -1 -10  -2   15.80    7.70
   1 -10   2   12.10    5.20
   1 -10   2    8.70    6.90
  -1 -10  -2   14.50    5.40
   1 -10   2   10.80    4.50
   1  10   2    8.50    3.70
  -1  10  -2   15.80    4.10
   1  10   2    6.00    3.30
   1  10   2    7.30    4.90
  -1  10  -2   11.50    3.90
  -1  10  -2   13.00    6.10
   1  10   2    5.00    3.20
  -2 -10  -2  197.58   13.90
   2 -10   2  213.88   15.10
   2 -10   2  205.88   15.80
  -2 -10  -2  198.48   20.50
  -2 -10  -2  223.68   17.40
  -2 -10  -2  188.78   15.60
   2 -10   2  235.88   15.50
   2  10   2  220.38   11.40
   2  10   2  205.98   13.10
   2  10   2  203.58   12.40
   2  10   2  226.18   12.50
  -3 -10  -2   39.00    7.40
  -3 -10  -2   62.29   10.00
   3 -10   2   49.00    9.70
   3 -10   2   40.90    7.70
   3 -10   2   47.80    8.10
  -3 -10  -2   51.79    9.10
  -3  10  -2   51.89    6.40
   3  10   2   54.39    8.00
   3  10   2   55.49    7.60
   3  10   2   38.90    5.50
   3  10   2   63.39    7.50
  -4 -10  -2  156.88   13.30
   4 -10   2  176.18   14.70
   4 -10   2  161.28   14.00
  -4 -10  -2  163.28   16.30
  -4 -10  -2  178.98   13.30
   4 -10   2  185.98   14.40
   4 -10   2  161.08   15.60
  -4 -10  -2  169.78   16.40
   4  10   2  181.88   10.40
  -4  10  -2  146.89   10.70
   4  10   2  177.68   12.20
   4  10   2  188.28   12.50
   4  10   2  146.69   11.40
  -5 -10  -2  145.19   12.40
  -5 -10  -2  128.09   14.70
   5 -10   2  125.59   13.10
   5 -10   2  119.59   12.80
   5 -10   2  119.49   13.40
  -5 -10  -2   89.59   12.00
  -5 -10  -2  112.39   11.70
   5 -10   2  122.89   14.40
   5  10   2  104.29   10.40
   5  10   2   80.69   15.10
   5  10   2  140.89   11.00
  -5  10  -2  126.49   11.20
   5  10   2  136.19    9.20
   5  10   2  120.59   10.90
  -6 -10  -2  291.37   17.70
  -6 -10  -2  257.57   18.80
   6 -10   2  214.08   16.50
  -6 -10  -2  268.67   17.10
   6 -10   2  241.38   18.50
  -6  10  -2  250.57   12.40
   6  10   2  261.47   13.10
   6  10   2  232.08   15.60
   6  10   2  222.78   22.10
   6  10   2  270.77   16.00
   6  10   2  268.67   15.60
   7 -10   2   -0.70    5.70
  -7 -10  -2    2.40    8.10
   7 -10   2   14.10    6.80
  -7 -10  -2    4.90    5.00
   7 -10   2    6.20    5.40
   7 -10   2    7.60    7.20
   7  10   2   12.80    8.30
   7  10   2    3.90    3.60
   7  10   2    6.70    5.40
   7  10   2    5.00    7.20
   8 -10   2   53.19    9.40
  -8 -10  -2   42.80    8.10
  -8 -10  -2   34.70    7.70
   8 -10   2   39.30    8.10
   8 -10   2   41.20    8.90
   8 -10   2   31.20    9.20
   8  10   2   46.60   11.00
   8  10   2   46.20    7.90
   8  10   2   37.80   10.70
   8  10   2   46.60    7.80
   8  10   2   38.10    8.00
   9 -10   2   57.39   10.90
   9 -10   2   45.20    8.00
   9 -10   2   89.19   11.50
  -9 -10  -2   70.39   10.50
   9 -10   2   76.89   10.50
  -9 -10  -2   64.39   10.30
   9  10   2   81.09   10.40
   9  10   2   73.39   12.20
   9  10   2   64.59    7.50
   9  10   2   54.69    9.70
  10 -10   2   -6.10    5.10
  10 -10   2    3.00    4.80
  10 -10   2    2.60    7.40
 -10 -10  -2    0.80    5.20
  10 -10   2    0.10    5.20
 -10 -10  -2    4.70    5.70
  10  10   2   -1.00    4.00
  10  10   2    6.00    6.50
  10  10   2    1.20    8.70
 -11 -10  -2    3.50    5.20
 -11 -10  -2    3.10    6.20
  11 -10   2    5.60    4.90
  11 -10   2   12.60    7.80
  11 -10   2    5.20    5.20
  11 -10   2    4.20    5.10
  11  10   2   -0.50    5.50
  11  10   2    0.40    3.60
  11  10   2    2.50   12.50
  12 -10   2   42.90    7.60
  12 -10   2   41.10    7.40
 -12 -10  -2   18.20    6.10
 -12 -10  -2   32.10    7.40
  12 -10   2   35.60   10.10
  12 -10   2   27.80    6.70
  12  10   2   36.20    7.00
  12  10   2   37.30    6.90
  13 -10   2   51.79    8.10
  13 -10   2   63.49    8.60
 -13 -10  -2   56.99    9.60
  13 -10   2   57.09    8.10
 -13 -10  -2   55.89    9.00
  13  10   2   57.09    8.70
  13  10   2   38.90    6.30
  14 -10   2   47.00   10.20
 -14 -10  -2   47.00    7.80
  14 -10   2   47.40   10.20
  14 -10   2   30.70    6.30
 -14 -10  -2   50.59    8.80
  14  10   2   44.80    6.60
  14  10   2   43.10    6.90
 -15 -10  -2   16.30    7.20
  15 -10   2   12.30    4.50
  15 -10   2   12.40    6.50
  15 -10   2    9.00    4.70
 -15 -10  -2   12.20    6.80
  15  10   2    7.90    4.30
  15  10   2    8.50    3.50
 -14 -11   2   33.90    7.50
  14 -11  -2   54.89    6.70
 -14 -11   2   66.59   13.00
  14 -11  -2   49.60    6.60
  14 -11  -2   41.90    7.10
  14  11  -2   63.89    7.40
  14  11  -2   61.09    7.50
  13 -11  -2   -0.80    7.90
  13 -11  -2    7.10    5.20
 -13 -11   2   -0.80    5.50
  13 -11  -2   -0.60    4.40
 -13 -11   2    3.60    4.50
  13 -11  -2    7.50    5.20
  13  11  -2    0.70    3.60
  13  11  -2    1.20    3.60
 -12 -11   2   -3.00    4.60
  12 -11  -2   -2.00    4.90
 -12 -11   2   -7.10    6.50
  12 -11  -2   -1.20    4.50
  12 -11  -2   -7.70    6.70
  12 -11  -2    2.40    5.30
  12  11  -2   -1.60    3.50
  12  11  -2    2.80    4.10
  11 -11  -2   50.59    8.60
  11 -11  -2   41.00    7.40
 -11 -11   2   46.70    8.70
 -11 -11   2   73.49   10.30
  11 -11  -2   47.70    7.60
  11 -11  -2   58.49    8.80
  11  11  -2   53.69    9.10
  11  11  -2   50.39    8.00
 -10 -11   2    7.30    5.00
  10 -11  -2    5.30    4.90
  10 -11  -2   10.80    5.80
  10 -11  -2    9.00    6.40
  10 -11  -2    5.40    5.30
 -10 -11   2    7.80    5.70
  10  11  -2    4.80    4.20
  10  11  -2   -6.00    5.00
   9 -11  -2   25.10    9.10
  -9 -11   2   25.60    7.70
  -9 -11   2   19.10    7.50
   9  11  -2   29.30    7.10
   9  11  -2   30.20    6.70
   9  11  -2   23.40    8.30
   9  11  -2   46.00   10.90
  -8 -11   2   49.40    8.10
   8 -11  -2   71.89   10.10
   8 -11  -2   80.69   11.40
   8 -11  -2   74.19   10.00
  -8 -11   2   53.49    9.20
   8 -11  -2   68.39    9.90
   8  11  -2   89.39   10.00
   8  11  -2   62.69    9.80
   8  11  -2   53.89   10.00
   8  11  -2   73.79    8.40
   7 -11  -2    4.20    6.00
   7 -11  -2   -0.90    5.80
  -7 -11   2    0.30    5.00
  -7 -11   2    5.80    5.70
   7 -11  -2    1.40    5.10
   7 -11  -2    2.90    5.50
  -7 -11   2    4.10    6.70
  -7  11   2    1.00    3.20
   7  11  -2    3.00    6.10
   7  11  -2    6.30    4.40
   7  11  -2    4.70    8.80
   7  11  -2    1.30    8.90
   7  11  -2    3.10    3.80
   6 -11  -2   33.80    7.70
  -6 -11   2   39.70    9.20
   6 -11  -2   25.90    6.90
   6 -11  -2   39.90    8.30
  -6 -11   2   18.40    6.90
  -6 -11   2   25.30    6.90
   6 -11  -2   23.50    7.00
   6  11  -2   17.70   11.80
   6  11  -2   16.40    7.30
   6  11  -2   15.40    8.00
   6  11  -2   31.30    6.40
   6  11  -2   37.00   11.50
   5 -11  -2   19.20    7.30
  -5 -11   2    7.40    6.10
  -5 -11   2   10.40    8.60
   5 -11  -2   27.20    7.60
   5 -11  -2   11.10    6.30
   5 -11  -2    9.70    5.60
  -5 -11   2   15.60    6.50
  -5  11   2   16.10    6.20
   5  11  -2   15.00    5.40
   5  11  -2   20.90    6.70
   5  11  -2   15.20    6.80
   5  11  -2   10.80    4.50
  -5  11   2   13.10    3.70
  -5  11   2   15.60    6.50
   5  11  -2   20.10   12.90
  -4 -11   2   27.40    6.80
  -4 -11   2   23.20    9.80
  -4 -11   2   22.50    7.70
   4 -11  -2   45.40    8.90
  -4 -11   2   20.80    6.00
   4 -11  -2   21.90    8.40
   4 -11  -2   20.70    8.00
   4 -11  -2   25.60    7.80
   4  11  -2   24.50    6.30
   4  11  -2   20.60    5.10
  -4  11   2   28.80    4.90
   4  11  -2   32.70    6.70
  -4  11   2   30.10    5.50
  -4  11   2   42.80    8.60
   4  11  -2   29.90    5.30
  -4  11   2   26.20    5.60
  -3 -11   2   55.39   13.00
  -3 -11   2   51.79    9.90
   3 -11  -2   47.60    9.60
  -3 -11   2   38.10    7.20
  -3 -11   2   39.60    7.10
  -3  11   2   53.09    6.30
   3  11  -2   45.50    7.40
  -3  11   2   51.99    6.80
  -3  11   2   44.10    6.30
   3  11  -2   53.49    7.90
   3  11  -2   39.10    6.90
  -3  11   2   52.19    8.60
   3  11  -2   48.50    6.00
  -2 -11   2   41.70    6.80
   2 -11  -2   18.70    8.00
  -2 -11   2   42.60    8.60
   2 -11  -2   68.99   10.70
  -2 -11   2   48.00    7.70
  -2 -11   2   44.80    8.70
   2 -11  -2   40.40    8.10
   2  11  -2   34.80    6.20
   2  11  -2   36.90    5.30
  -2  11   2   45.40    6.30
   2  11  -2   49.40    7.20
   2  11  -2   43.40    7.00
  -2  11   2   47.20    8.00
  -2  11   2   51.59    6.40
  -1 -11   2  112.99   13.60
   1 -11  -2  101.99   10.50
   1 -11  -2  105.89   12.50
   1 -11  -2  135.49   14.40
  -1 -11   2   97.59   16.50
  -1 -11   2  117.89   11.00
   1 -11  -2  105.39   11.10
  -1 -11   2  111.39   10.80
   1  11  -2  100.39    9.90
  -1  11   2  106.39    9.10
  -1  11   2   99.09    8.50
  -1  11   2  111.39    8.50
  -1  11   2  117.99   11.10
   1  11  -2  101.29   10.60
   1  11  -2  124.39    8.80
   1  11  -2  113.39    9.90
   0 -11   2  225.58   14.50
   0 -11   2  211.58   17.10
   0 -11   2  216.58   15.80
   0 -11   2  220.88   14.10
   0 -11  -2  181.08   15.50
   0 -11  -2  206.88   14.10
   0 -11  -2  220.58   14.10
   0 -11  -2  211.98   17.30
   0  11   2  200.38   12.10
   0  11   2  207.58   12.60
   0  11  -2  206.58   13.50
   0  11   2  208.28   13.40
   0  11  -2  196.28   12.40
   0  11  -2  202.18   12.80
   0  11   2  202.28   11.40
   0  11  -2  216.28   11.50
  -1 -11  -2   91.29   11.80
   1 -11   2  118.59   12.90
  -1 -11  -2  128.09   11.40
   1 -11   2  128.19   13.90
  -1 -11  -2  115.59   11.50
  -1 -11  -2  108.19   12.60
  -1  11  -2  116.69    9.30
  -1  11  -2  117.09    9.60
   1  11   2  133.59   11.20
   1  11   2  114.59    9.80
   1  11   2  120.39    8.90
  -1  11  -2  121.79   12.00
   1  11   2  119.19   10.00
  -1  11  -2  129.79    9.00
   2 -11   2   14.30    6.60
  -2 -11  -2   12.50    5.70
  -2 -11  -2   17.10    6.00
   2 -11   2    4.30    4.90
  -2 -11  -2    3.70    6.30
  -2 -11  -2   16.10    7.50
   2 -11   2    9.40    7.20
   2  11   2   16.30    5.60
   2  11   2   12.40    4.50
  -2  11  -2   11.30    4.30
  -2  11  -2    5.50    4.00
   2  11   2   11.50    4.20
   2  11   2    6.00    3.80
  -2  11  -2   13.00    4.00
  -3 -11  -2   31.20    6.50
  -3 -11  -2   12.20    5.50
  -3 -11  -2   18.80    8.00
  -3 -11  -2   31.60    8.60
  -3  11  -2   32.40    5.30
   3  11   2   38.20    7.00
   3  11   2   28.20    5.80
   3  11   2   28.10    5.90
  -3  11  -2   29.50    5.40
  -3  11  -2   35.30    5.60
   3  11   2   21.70    4.60
  -4 -11  -2  154.08   13.40
   4 -11   2  195.18   19.80
  -4 -11  -2  184.88   21.40
   4 -11   2  177.48   15.90
  -4 -11  -2  158.48   13.30
  -4 -11  -2  154.68   15.60
   4 -11   2  169.88   14.50
   4 -11   2  171.78   15.10
   4  11   2  179.38   13.00
   4  11   2  180.68   13.00
  -4  11  -2  170.78   10.80
  -4  11  -2  176.68   11.00
   4  11   2  169.28   12.90
   4  11   2  165.88   10.70
  -5 -11  -2   -4.40    8.10
   5 -11   2   -3.10    6.10
  -5 -11  -2   -4.10    5.00
   5 -11   2    3.80    5.20
   5 -11   2   -3.30    5.90
  -5 -11  -2    3.40    6.70
   5 -11   2    8.40    6.50
   5  11   2    4.30    5.20
   5  11   2    2.10    3.40
  -5  11  -2  -10.60    4.90
   5  11   2   -5.20    5.00
  -5  11  -2   -0.80    5.20
  -6 -11  -2   13.70    6.40
   6 -11   2   17.50    7.20
  -6 -11  -2   15.40    8.50
   6 -11   2   15.20    6.20
  -6 -11  -2   18.30    7.10
   6 -11   2   22.70    8.20
   6 -11   2   10.10    5.80
   6  11   2   23.40    5.90
   6  11   2   -7.70   11.70
   6  11   2   10.60    3.90
   6  11   2   19.90    9.70
  -6  11  -2   -3.50    6.10
   6  11   2   11.60    5.40
  -7 -11  -2   13.80    7.50
   7 -11   2   -3.90    5.30
   7 -11   2   -0.10    6.90
  -7 -11  -2   -2.50    5.50
   7 -11   2    6.90    5.70
  -7 -11  -2   -3.10    5.40
   7 -11   2   -3.20    4.90
   7  11   2    0.20    3.60
  -7  11  -2    5.60    3.90
   7  11   2   14.00    9.10
   7  11   2   -7.10    5.30
   7  11   2  -16.20    9.70
   7  11   2   -1.90    4.50
  -8 -11  -2   -1.40    5.40
   8 -11   2   11.40    6.00
   8 -11   2   -2.80    5.00
  -8 -11  -2    2.20    4.90
   8 -11   2    6.30    5.40
   8 -11   2    3.00    6.40
  -8  11  -2   -1.90    4.00
   8  11   2   13.20    8.80
   8  11   2   -1.40    7.00
   8  11   2    1.30    4.10
   8  11   2   22.40   13.20
   8  11   2    0.00    4.00
  -9 -11  -2   11.30    6.60
  -9 -11  -2    7.70    6.10
   9 -11   2   12.30    8.80
   9  11   2    6.20    5.20
   9  11   2   -1.70    8.60
   9  11   2   11.30    5.50
   9  11   2   -1.30    7.20
 -10 -11  -2   96.19   11.90
 -10 -11  -2   76.39   11.00
  10 -11   2   69.79    8.90
  10 -11   2   86.39   10.40
  10 -11   2   75.59   10.20
  10 -11   2   95.79   11.40
  10  11   2  103.19   10.60
  10  11   2   93.29   12.10
  10  11   2  102.99   20.90
  11 -11   2   14.00    7.90
  11 -11   2   28.00    6.00
  11 -11   2   32.70    6.90
 -11 -11  -2   26.00    7.60
 -11 -11  -2   19.10    6.90
  11 -11   2   26.90    6.90
  11  11   2   19.70    5.10
  11  11   2   31.90    8.30
  12 -11   2    9.40    4.80
 -12 -11  -2    3.90    6.50
 -12 -11  -2    7.20    5.20
  12 -11   2    7.20    5.00
  12 -11   2   -0.50    4.20
  12 -11   2   18.30    8.70
  12  11   2    3.20    4.90
  12  11   2    7.40    4.30
 -13 -11  -2   17.20    5.60
  13 -11   2   14.40    5.20
 -13 -11  -2   23.40    6.30
  13 -11   2   18.30    8.30
  13  11   2   15.10    4.60
  13  11   2   17.30    6.70
 -14 -11  -2    6.60    5.50
  14 -11   2   -1.50    4.00
  14 -11   2    7.10    4.20
  14 -11   2    8.10    4.50
 -14 -11  -2   -1.70    7.40
  14  11   2   -4.80    3.90
  14  11   2   -0.50    3.20
 -13 -12   2   59.69    8.60
  13 -12  -2   51.99    6.80
  13 -12  -2   50.49    6.40
 -13 -12   2   52.69   12.40
  13  12  -2   46.40    6.60
  13  12  -2   45.60    9.00
  12 -12  -2   56.79    7.20
  12 -12  -2   78.29    9.30
 -12 -12   2   53.19    8.40
  12 -12  -2   65.59    7.90
  12 -12  -2   84.99    9.30
 -12 -12   2   70.69    8.80
  12  12  -2   63.19    8.10
  12  12  -2   77.09    7.90
  11 -12  -2   10.90    5.20
  11 -12  -2   11.40    6.10
  11 -12  -2   20.50    8.40
 -11 -12   2    1.70    5.20
  11 -12  -2   13.40    5.30
 -11 -12   2    9.70    4.80
  11  12  -2   14.50    4.90
  11  12  -2    4.70    5.40
 -10 -12   2   12.80    5.70
  10 -12  -2    5.30    5.70
  10 -12  -2   13.90    5.60
  10 -12  -2   24.00    6.50
  10 -12  -2   13.30    5.00
 -10 -12   2   14.90    6.10
  10  12  -2   11.50    4.50
  10  12  -2    9.80    6.20
  -9 -12   2  117.89   12.80
   9 -12  -2  137.99   12.70
  -9 -12   2  139.09   12.40
   9 -12  -2  118.19   12.90
   9 -12  -2  126.49   12.50
   9 -12  -2  109.19   11.50
   9  12  -2   81.19   11.80
   9  12  -2  126.39   11.30
   8 -12  -2    7.40    5.30
   8 -12  -2    8.10    6.00
   8 -12  -2    9.50    5.60
   8 -12  -2   -1.80    4.60
  -8 -12   2   -2.60    4.70
   8  12  -2    1.20    4.40
   8  12  -2    9.70    8.90
   8  12  -2   12.90    7.40
   8  12  -2    2.40    4.60
  -7 -12   2  263.47   17.10
  -7 -12   2  263.67   17.40
   7 -12  -2  274.67   24.00
   7 -12  -2  249.28   23.60
   7 -12  -2  292.27   23.70
   7  12  -2  264.17   18.80
   7  12  -2  202.38   24.00
   7  12  -2  271.87   15.90
   7  12  -2  240.88   21.50
   7  12  -2  250.97   13.10
   6 -12  -2    7.20    5.40
   6 -12  -2    7.20    6.50
  -6 -12   2    4.90    4.90
   6 -12  -2    2.20    5.60
  -6 -12   2    8.30    6.60
  -6 -12   2    3.40    5.10
   6 -12  -2    5.30    6.30
   6  12  -2    2.90    4.60
   6  12  -2    5.50    3.60
   6  12  -2    0.50    6.40
   6  12  -2    7.40   10.60
   6  12  -2    9.90    9.10
  -6  12   2    4.30    4.00
  -5 -12   2   87.89   11.50
  -5 -12   2  110.39   13.70
   5 -12  -2  109.09   12.60
   5 -12  -2   61.59    9.60
   5 -12  -2   80.09   11.20
   5 -12  -2   73.19   10.60
  -5 -12   2   99.89   11.20
   5  12  -2  109.09   13.10
   5  12  -2   69.79    8.90
   5  12  -2   97.39    8.40
  -5  12   2   90.09    8.50
  -5  12   2   85.29    8.20
   5  12  -2   90.09   11.70
  -4 -12   2   -0.70    5.20
   4 -12  -2    8.10    5.90
  -4 -12   2    9.00    5.10
  -4 -12   2   10.90    8.60
   4 -12  -2    6.90    6.50
  -4 -12   2   -6.70    3.90
   4 -12  -2    4.20    6.90
   4 -12  -2   -7.40    5.30
   4  12  -2   -0.30    6.20
   4  12  -2    0.60    5.10
  -4  12   2   -4.20    7.70
   4  12  -2    1.50    3.30
  -4  12   2    3.20    3.90
  -4  12   2   -2.50    4.80
   4  12  -2   -2.60    4.90
   3 -12  -2   81.79   11.30
   3 -12  -2   83.49   10.90
  -3 -12   2   42.60    8.70
   3 -12  -2   67.69   11.40
  -3 -12   2   53.59    8.50
   3 -12  -2   43.70    7.90
  -3 -12   2   41.40    8.50
  -3 -12   2   55.59    8.00
   3  12  -2   63.19    9.60
  -3  12   2   54.89   12.50
  -3  12   2   57.29    9.00
  -3  12   2   58.19    9.20
   3  12  -2   42.60    7.90
  -3  12   2   76.49    8.00
   3  12  -2   64.39    7.20
   2 -12  -2  239.18   16.90
   2 -12  -2  257.17   17.70
  -2 -12   2  246.08   18.30
  -2 -12   2  237.98   16.90
   2 -12  -2  256.37   17.20
  -2 -12   2  249.08   16.00
   2 -12  -2  243.38   18.70
  -2  12   2  242.18   14.10
   2  12  -2  228.28   16.60
   2  12  -2  268.57   19.20
  -2  12   2  244.18   15.40
  -2  12   2  246.08   16.10
   2  12  -2  234.08   19.00
  -2  12   2  237.38   14.90
   1 -12  -2  122.09   14.20
  -1 -12   2  118.49   13.90
   1 -12  -2  120.99   13.30
  -1 -12   2  130.09   12.00
  -1 -12   2  110.79   11.60
  -1 -12   2  113.69   12.70
  -1  12   2  136.89   11.00
  -1  12   2  121.29   10.50
  -1  12   2  109.89   12.00
   1  12  -2  100.39   10.50
   1  12  -2  118.59   16.10
   1  12  -2  115.49   11.50
   0 -12   2   13.00    6.40
   0 -12   2    1.30    5.40
   0 -12  -2   -6.50    5.70
   0 -12  -2    1.00    5.40
   0 -12  -2    0.30    6.10
   0  12  -2   -9.10    6.70
   0  12  -2    8.90    5.30
   0  12  -2    4.00    3.40
   0  12   2    9.50    4.20
   0  12   2    6.50    5.40
   0  12  -2   14.30    6.40
   0  12   2    2.50    4.60
  -1 -12  -2  241.68   22.50
   1 -12   2  230.58   15.90
   1 -12   2  200.98   15.70
   1 -12   2  224.18   17.60
  -1 -12  -2  222.58   17.90
  -1 -12  -2  198.18   14.80
  -1 -12  -2  196.28   18.40
  -1  12  -2  197.98   15.00
  -1  12  -2  196.88   13.40
   1  12   2  226.48   19.40
  -1  12  -2  212.68   13.00
   1  12   2  205.98   12.30
   2 -12   2   87.49   11.80
  -2 -12  -2   65.99   10.90
  -2 -12  -2   85.79   10.40
  -2 -12  -2   79.89   10.60
   2 -12   2   92.69   12.10
  -2 -12  -2   63.19   10.20
   2 -12   2   66.29   11.00
  -2  12  -2   79.19    9.30
   2  12   2   92.79   10.50
  -2  12  -2   82.99    9.30
  -2  12  -2   75.49    7.90
   2  12   2  112.49   16.60
   2  12   2   57.59   10.20
   3 -12   2   11.10    6.40
   3 -12   2    6.90    6.40
  -3 -12  -2   10.70    5.40
   3 -12   2   -2.10    4.80
  -3 -12  -2   -1.20    4.90
  -3 -12  -2    3.60    6.10
   3 -12   2    6.30    6.50
  -3 -12  -2    5.90    6.70
   3  12   2   -3.40    4.50
   3  12   2    8.50    5.30
  -3  12  -2    2.70    3.90
   3  12   2    3.80    3.20
   3  12   2    3.70    5.10
  -4 -12  -2   15.50    7.60
   4 -12   2   19.60    6.60
  -4 -12  -2   27.50    7.40
  -4 -12  -2   17.60    7.20
   4 -12   2   22.20    6.30
   4 -12   2   24.30    7.30
  -4 -12  -2   21.40    6.80
   4 -12   2   32.60    7.40
  -4  12  -2   27.50    5.50
   4  12   2   17.40    6.20
   4  12   2   15.50    4.30
   4  12   2   19.70    5.70
  -4  12  -2   27.00    7.00
   4  12   2   15.30    6.70
  -4  12  -2   18.90    5.40
  -5 -12  -2  195.98   15.50
  -5 -12  -2  200.68   17.50
  -5 -12  -2  203.18   15.00
   5 -12   2  218.88   15.70
   5 -12   2  220.68   16.40
   5 -12   2  200.28   15.40
  -5 -12  -2  210.78   17.10
   5 -12   2  193.58   16.60
   5  12   2  212.18   15.90
   5  12   2  199.78   16.50
   5  12   2  189.78   13.80
  -5  12  -2  192.68   11.60
   5  12   2  214.28   12.10
  -5  12  -2  178.78   11.70
   6 -12   2   52.49    9.20
   6 -12   2   48.00    8.70
  -6 -12  -2   33.70    8.10
  -6 -12  -2   33.40    7.00
   6 -12   2   43.20    7.60
   6 -12   2   43.40    8.80
  -6 -12  -2   43.80    8.80
  -6  12  -2   39.00    6.00
   6  12   2   26.60    9.60
   6  12   2   35.00    6.50
   6  12   2   49.10    9.60
  -6  12  -2   49.30    7.00
   6  12   2   51.49   13.70
   6  12   2   43.00    5.80
  -7 -12  -2   58.89    8.70
   7 -12   2   76.19   12.70
   7 -12   2   92.39   14.80
  -7 -12  -2   76.99   10.30
   7  12   2   92.59   10.40
   7  12   2   98.39   17.10
   7  12   2  101.69   13.00
  -7  12  -2   98.59    8.90
  -7  12  -2   88.29    9.20
   7  12   2   78.19    8.50
   7  12   2   93.89   15.20
   8 -12   2   27.70    7.20
   8 -12   2   38.30    8.20
   8 -12   2   27.80    6.50
  -8 -12  -2   36.10    8.10
   8 -12   2   28.90    6.60
  -8 -12  -2   52.09    9.10
   8  12   2   37.30    5.60
   8  12   2   33.50   10.40
   8  12   2   28.10    6.40
   8  12   2   18.80    9.30
   9 -12   2  161.18   14.20
  -9 -12  -2  128.99   12.60
   9 -12   2  152.38   13.20
   9 -12   2  138.59   12.90
   9 -12   2  144.39   12.70
  -9 -12  -2  133.59   13.70
   9  12   2  150.58   11.90
   9  12   2  112.69   11.40
   9  12   2  143.39   15.50
 -10 -12  -2   47.20    9.10
  10 -12   2   43.80    7.80
  10 -12   2   29.30    6.20
  10 -12   2   42.10    7.80
 -10 -12  -2   28.50    7.20
  10 -12   2   46.50    8.50
  10  12   2   47.10    8.10
  10  12   2   52.99    8.40
  11 -12   2   -9.80    6.50
 -11 -12  -2   -2.20    5.90
 -11 -12  -2   -1.90    4.70
  11 -12   2   -1.00    4.50
  11 -12   2    1.00    3.90
  11 -12   2    3.50    4.00
  11  12   2    8.20    5.30
  11  12   2   -2.70    3.60
 -12 -12  -2   73.99   10.10
  12 -12   2   97.89    9.70
  12 -12   2  112.19   11.50
  12 -12   2  114.29   10.10
 -12 -12  -2   91.89    9.70
  12  12   2   91.39    8.80
  12  12   2  106.89   10.70
 -13 -12  -2    3.60    5.10
  13 -12   2   11.80    4.70
  13 -12   2    9.90    4.20
 -13 -12  -2    1.90    6.00
  13 -12   2    9.70    4.40
  13  12   2    1.00    4.20
  13  12   2    7.40    3.90
  12 -13  -2    6.80    4.30
 -12 -13   2    6.50    3.90
 -12 -13   2    7.40    6.50
  12 -13  -2    9.10    6.30
  12 -13  -2    1.00    4.20
  12 -13  -2    5.30    6.50
  12  13  -2   17.90    4.20
  12  13  -2    5.10    4.40
 -11 -13   2   14.80    6.40
  11 -13  -2   19.70    5.50
  11 -13  -2   12.40    5.80
  11 -13  -2   16.90    5.10
 -11 -13   2   27.60    5.90
  11 -13  -2   13.60    6.10
  11  13  -2   11.70    6.00
  11  13  -2   15.50    4.80
 -10 -13   2    9.00    4.70
  10 -13  -2   19.50    5.30
 -10 -13   2   17.20    6.20
  10 -13  -2   15.00    4.80
  10 -13  -2    8.30    6.10
  10  13  -2    9.00    6.10
  10  13  -2    8.60    4.30
   9 -13  -2   65.59    8.40
  -9 -13   2   49.70    7.60
   9 -13  -2   59.49    9.00
   9 -13  -2   53.79    8.90
   9 -13  -2   52.79    8.00
  -9 -13   2   55.79    8.30
   9  13  -2   54.99   12.90
   9  13  -2   55.49    7.90
  -8 -13   2   71.39    9.60
   8 -13  -2   70.09    9.20
   8 -13  -2   60.59    9.00
   8 -13  -2   60.59   10.10
   8 -13  -2   76.59    9.70
   8  13  -2   59.99    6.90
   8  13  -2   49.99    9.30
   8  13  -2   60.19    8.10
   7 -13  -2   62.19    9.00
   7 -13  -2   48.10    8.40
   7 -13  -2   59.19    9.10
  -7 -13   2   55.59    9.20
  -7 -13   2   51.69    8.60
   7 -13  -2   65.59   10.10
   7  13  -2   41.10   10.70
   7  13  -2   60.49    8.50
  -7  13   2   59.69    8.00
   7  13  -2   56.19    6.60
   6 -13  -2   54.89    8.50
  -6 -13   2   42.70    7.30
   6 -13  -2   67.59    9.90
  -6 -13   2   45.60    8.10
   6 -13  -2   54.99    8.90
  -6 -13   2   65.89    9.70
   6 -13  -2   75.59   10.70
   6  13  -2   70.69    7.60
   6  13  -2   64.79    9.00
  -6  13   2   84.29    8.30
   6  13  -2   67.49   10.80
   5 -13  -2   20.10    8.10
   5 -13  -2    4.30    5.50
  -5 -13   2   16.10    8.80
   5 -13  -2    6.10    8.10
  -5 -13   2   16.30    6.60
   5 -13  -2   16.60    8.00
  -5 -13   2    3.00    5.10
   5  13  -2    0.00   11.60
  -5  13   2   14.00    5.20
  -5  13   2    4.60    6.40
   5  13  -2   17.40    5.50
   5  13  -2    9.10    4.00
  -4 -13   2  121.59   17.50
   4 -13  -2  115.69   13.90
   4 -13  -2  116.19   14.20
  -4 -13   2  113.69   12.00
  -4 -13   2  108.19   12.40
   4 -13  -2   85.99   11.90
   4  13  -2  106.89   11.60
  -4  13   2  103.59    9.30
   4  13  -2  133.09   15.00
   4  13  -2  108.29   12.80
   4  13  -2  129.49    9.40
  -4  13   2  113.59   10.10
  -3 -13   2   26.80    8.00
   3 -13  -2   20.60    7.90
  -3 -13   2   21.80    8.30
   3 -13  -2   23.10    6.40
  -3 -13   2   17.00    7.70
  -3 -13   2   32.20    7.60
   3 -13  -2   17.90    6.50
   3 -13  -2   10.20    7.10
   3  13  -2   22.90    7.30
  -3  13   2   19.10    4.80
   3  13  -2   19.70    4.50
   3  13  -2   12.60    7.20
  -3  13   2   17.70    8.00
   3  13  -2   10.00    5.60
  -3  13   2   17.90    5.50
  -2 -13   2   12.80    6.50
  -2 -13   2   -6.30    5.00
   2 -13  -2    6.80    5.10
  -2 -13   2   11.50    6.90
   2 -13  -2    4.30    6.80
   2 -13  -2    1.50    6.00
  -2 -13   2    2.00    4.40
   2 -13  -2    3.50    5.40
   2  13  -2    6.00    5.80
  -2  13   2   14.80    7.00
  -2  13   2    1.20    4.40
  -2  13   2   -1.60    3.70
   2  13  -2    3.30    5.30
   2  13  -2   -1.90    3.00
  -2  13   2   -7.60    6.60
   2  13  -2   -6.30    5.80
  -1 -13   2   -1.10    4.90
  -1 -13   2   -1.90    5.90
   1 -13  -2    5.40    4.30
   1 -13  -2    8.20    5.10
   1 -13  -2   -3.90    6.40
  -1 -13   2    6.90    5.20
   1 -13  -2    4.60    5.80
  -1  13   2   -1.70    5.90
  -1  13   2   -1.10    3.40
   1  13  -2   -5.00    5.90
   1  13  -2   -0.50    3.10
  -1  13   2    1.00    4.70
  -1  13   2    6.40    6.40
   1  13  -2    1.70    4.90
   1  13  -2   -5.90    6.30
   0 -13   2   -9.20    5.70
   0 -13  -2    9.60    6.00
   0 -13   2    6.00    5.50
   0 -13   2    3.90    5.10
   0 -13  -2    0.50    5.50
   0  13  -2    0.00    4.70
   0  13   2    6.10    5.80
   0  13  -2  -13.80    7.00
   0  13   2    4.80    5.00
   0  13   2    0.30    3.40
   0  13   2    4.60    5.70
   0  13  -2    0.30    3.30
   0  13  -2  -10.40    5.60
   1 -13   2    0.80    5.40
  -1 -13  -2   -1.60    5.80
   1 -13   2    5.10    4.70
  -1 -13  -2    2.10    6.10
  -1 -13  -2   -2.20    5.60
  -1 -13  -2   -4.20    4.90
   1 -13   2    3.60    5.90
   1  13   2    2.30    3.40
   1  13   2    7.40    5.90
  -1  13  -2   -7.20    4.50
  -1  13  -2    1.80    3.20
   1  13   2    8.70    5.60
  -1  13  -2   -9.80    6.00
   1  13   2    3.20    4.90
  -2 -13  -2   28.90    8.00
   2 -13   2   25.80    7.50
   2 -13   2   29.30    6.60
  -2 -13  -2   29.20    7.10
  -2 -13  -2   33.20   10.00
   2 -13   2   20.30    7.60
  -2 -13  -2   28.00    7.70
   2 -13   2   30.70    7.60
   2  13   2   23.70    5.30
  -2  13  -2   29.00    6.50
  -2  13  -2   22.40    5.20
   2  13   2   16.10    6.90
   2  13   2   25.40    6.40
  -2  13  -2   32.40    7.60
   2  13   2   29.00    7.70
  -3 -13  -2   31.30    7.20
   3 -13   2   25.60    6.40
   3 -13   2   32.70    7.30
  -3 -13  -2   33.20    7.90
  -3 -13  -2   45.70    8.90
  -3 -13  -2   23.90    8.00
   3 -13   2   31.00    7.90
   3 -13   2   26.00    7.10
   3  13   2   19.60    7.40
  -3  13  -2   41.30    6.10
   3  13   2   23.50    4.80
  -3  13  -2   31.50    6.40
  -3  13  -2   31.10    8.40
   3  13   2   17.00    5.90
   3  13   2   29.60    8.10
   4 -13   2    5.90    7.80
   4 -13   2   -4.00    5.10
   4 -13   2    7.20    5.60
  -4 -13  -2    1.70    4.70
  -4 -13  -2    6.10    5.50
  -4  13  -2   -2.80    4.00
   4  13   2    1.10    3.30
  -4  13  -2    7.90    4.90
   4  13   2    4.60    7.10
   4  13   2   -1.50    6.30
   4  13   2    0.30    4.70
  -5 -13  -2   29.70    7.50
   5 -13   2   24.30    8.30
  -5 -13  -2   13.10    8.60
   5 -13   2   28.00   10.60
   5 -13   2   25.10    7.00
  -5 -13  -2   22.60    7.90
   5  13   2   21.10    5.00
   5  13   2   45.70   15.60
  -5  13  -2   32.60    6.10
   5  13   2   39.30    7.40
   6 -13   2   55.19    9.10
   6 -13   2   53.39    8.80
   6 -13   2   49.50    9.50
   6 -13   2   46.90    8.50
  -6 -13  -2   51.39    8.70
  -6 -13  -2   38.40    8.10
  -6 -13  -2   52.09    8.50
  -6  13  -2   37.60    8.30
   6  13   2   37.60    5.60
  -6  13  -2   44.60    7.00
   6  13   2   33.30    9.50
   6  13   2   35.90    6.70
  -7 -13  -2   21.40    6.50
   7 -13   2   21.40    5.70
  -7 -13  -2   17.60    6.10
   7 -13   2   14.30    5.70
   7 -13   2   14.50    6.10
   7 -13   2   19.70    6.20
   7  13   2    9.70    4.10
   7  13   2   -6.20   10.70
  -7  13  -2    3.20    6.30
   7  13   2   18.40    6.00
   8 -13   2   -2.50    5.90
   8 -13   2    7.70    4.60
  -8 -13  -2   11.10    6.10
   8 -13   2   -1.40    4.60
   8 -13   2   11.70    5.30
  -8 -13  -2   11.60    6.50
   8  13   2    6.80    4.70
   8  13   2   -2.00    4.70
   8  13   2   -3.30    8.10
   9 -13   2   26.60    6.90
  -9 -13  -2   37.00    9.50
   9 -13   2   27.60    5.90
  -9 -13  -2   36.20    7.00
   9 -13   2   29.50    7.00
   9 -13   2   25.30    5.70
   9  13   2   28.90    6.20
  10 -13   2    5.40    5.90
  10 -13   2    0.70    4.10
 -10 -13  -2    2.40    6.00
  10 -13   2    4.00    5.90
  10 -13   2    3.30    3.90
 -10 -13  -2   -0.60    4.40
  10  13   2    2.70    4.30
  10  13   2    0.00    6.00
 -11 -13  -2   58.09    7.90
  11 -13   2   66.69    7.70
  11 -13   2   66.99    8.20
 -11 -13  -2   58.59    8.20
  11 -13   2   59.49    7.40
  11  13   2   68.49    7.70
  11  13   2   62.39    7.90
  12 -13   2    0.80    3.70
  12 -13   2   -2.40    4.30
 -12 -13  -2   -5.30    6.50
  12 -13   2    0.30    3.70
 -12 -13  -2    6.90    4.30
  12  13   2    0.10    3.30
 -11 -14   2   15.70    4.40
  11 -14  -2    7.90    3.80
  11 -14  -2    8.90    7.10
 -11 -14   2    8.30    5.30
  11 -14  -2    2.10    5.40
  11  14  -2   13.90    5.50
  11  14  -2   -2.10    3.80
  10 -14  -2  150.58   11.00
 -10 -14   2  186.98   16.20
  10 -14  -2  187.98   13.20
  10 -14  -2  154.98   10.60
  10 -14  -2  147.79   10.60
 -10 -14   2  163.38   16.60
  10  14  -2  189.88   14.40
  10  14  -2  153.18   10.30
   9 -14  -2    9.80    6.40
  -9 -14   2    4.30    5.30
   9 -14  -2   -2.50    3.90
   9 -14  -2    3.00    5.00
  -9 -14   2    8.00    4.10
   9  14  -2   11.50    7.60
   9  14  -2    8.80    4.20
  -8 -14   2  168.68   13.40
   8 -14  -2  201.98   14.10
   8 -14  -2  202.98   13.20
   8 -14  -2  194.78   13.40
   8 -14  -2  192.68   13.30
  -8 -14   2  171.38   12.60
   8  14  -2  178.18   11.60
   8  14  -2  187.08   18.80
   8  14  -2  169.38   12.00
  -7 -14   2    0.80    7.70
   7 -14  -2   -0.30    5.10
   7 -14  -2    3.60    4.40
   7 -14  -2    0.80    4.20
  -7 -14   2    6.20    4.30
   7  14  -2    3.50    4.80
   7  14  -2   -2.50    4.10
  -7  14   2    9.00    9.40
   6 -14  -2   13.40    5.90
  -6 -14   2    7.60    6.20
   6 -14  -2    7.80    4.70
   6 -14  -2    4.80    6.10
   6 -14  -2   11.80    5.10
  -6 -14   2   16.60    5.70
   6  14  -2   11.60    5.30
   6  14  -2   13.90    4.10
  -6  14   2   18.90    5.60
   5 -14  -2    2.90    4.60
  -5 -14   2    4.10    5.60
   5 -14  -2    5.00    5.50
  -5 -14   2   17.10    6.00
  -5 -14   2    9.00    5.20
   5 -14  -2   10.00    6.20
   5 -14  -2    9.00    5.30
   5  14  -2    2.40    5.10
  -5  14   2    2.30    4.60
   5  14  -2    7.20    4.70
   4 -14  -2   -6.20    6.20
  -4 -14   2    3.10    5.10
   4 -14  -2    1.30    4.10
   4 -14  -2   -5.00    5.20
   4 -14  -2    2.80    4.80
  -4 -14   2    5.40    4.70
  -4 -14   2    4.90    5.40
   4  14  -2    4.80    6.60
   4  14  -2    6.50    3.50
  -3 -14   2  124.99   11.70
   3 -14  -2  131.79   13.50
  -3 -14   2  124.99   12.10
   3 -14  -2  118.29   12.40
   3 -14  -2  101.59   12.30
  -3 -14   2  105.89   12.50
  -3 -14   2  120.19   12.90
  -3 -14   2   96.49   10.90
   3 -14  -2  121.89   12.40
   3  14  -2  113.59    9.00
  -3  14   2  133.79    9.60
  -2 -14   2   17.00    6.10
   2 -14  -2   24.30    7.80
  -2 -14   2   22.40    7.10
   2 -14  -2   15.60    6.60
   2 -14  -2   20.90    6.60
  -2 -14   2   16.30    5.40
   2 -14  -2   12.90    4.90
  -2  14   2   21.70    6.50
  -2  14   2   25.10    5.20
   2  14  -2   20.70    9.60
   2  14  -2   38.40    9.20
   2  14  -2   16.60    4.30
   2  14  -2   20.00    7.90
  -1 -14   2  228.18   16.70
   1 -14  -2  207.88   15.20
   1 -14  -2  202.68   14.90
   1 -14  -2  215.28   16.50
  -1 -14   2  185.78   14.60
   1 -14  -2  210.38   15.20
  -1 -14   2  225.78   15.60
   1  14  -2  219.68   18.30
   1  14  -2  221.28   12.30
  -1  14   2  208.78   12.00
  -1  14   2  185.88   14.60
   1  14  -2  199.28   16.20
   0 -14  -2    9.70    5.30
   0 -14   2    6.30    5.10
   0 -14   2   18.30    6.30
   0 -14  -2    5.90    5.20
   0 -14  -2   16.40    6.30
   0 -14   2   18.00    6.10
   0 -14  -2   22.10    6.90
   0  14   2   10.50    4.20
   0  14   2   21.20    7.30
   0  14  -2   27.60    7.50
   0  14   2   12.50    8.90
   0  14   2   11.30    6.80
   0  14  -2   10.30    8.40
   0  14  -2    8.80    3.90
   1 -14   2  223.48   16.00
   1 -14   2  262.17   18.10
  -1 -14  -2  249.68   17.70
   1 -14   2  247.68   16.30
  -1 -14  -2  227.78   16.10
   1 -14   2  218.88   15.50
  -1 -14  -2  216.08   15.50
  -1  14  -2  255.17   16.00
  -1  14  -2  246.38   13.10
   1  14   2  254.57   15.60
  -1  14  -2  238.78   26.40
   1  14   2  229.68   12.80
   1  14   2  245.98   18.40
   2 -14   2   97.19   11.80
   2 -14   2  100.19   11.20
   2 -14   2   75.49    9.80
  -2 -14  -2  112.69   12.20
  -2  14  -2   93.69    8.60
  -2  14  -2   74.49    9.40
   2  14   2   89.19   12.40
   2  14   2   93.19    8.50
   2  14   2   96.59   11.20
   2  14   2   91.99    9.90
  -3 -14  -2   32.70    7.80
  -3 -14  -2   32.20    8.10
  -3 -14  -2   21.80    6.40
   3 -14   2   31.70    6.80
   3 -14   2   42.60    8.30
   3 -14   2   23.80    6.30
   3 -14   2   23.00    6.20
  -3 -14  -2   25.40    7.40
   3  14   2   31.60    6.80
  -3  14  -2   35.80    5.70
   3  14   2   27.40    5.10
   4 -14   2    7.70    4.70
  -4 -14  -2   13.00    6.50
   4 -14   2   19.40    6.80
  -4 -14  -2    6.30    5.20
  -4 -14  -2   14.90    6.30
   4 -14   2    7.10    4.80
   4 -14   2   11.10    5.60
  -4 -14  -2   11.80    7.90
   4  14   2   18.00    4.40
   4  14   2   23.30    6.90
   5 -14   2   27.40    6.50
   5 -14   2   20.20    5.90
  -5 -14  -2   21.00    7.00
   5 -14   2   21.10    5.90
  -5 -14  -2   16.70    7.00
  -5 -14  -2   23.20    9.40
   5 -14   2    7.80    5.30
  -5  14  -2   11.80    4.80
   5  14   2   15.50    4.50
   5  14   2   20.90    5.80
   6 -14   2   40.30    7.40
   6 -14   2   39.30    7.00
   6 -14   2   62.09    8.50
   6 -14   2   32.60    6.50
  -6 -14  -2   37.00    8.10
  -6 -14  -2   33.40    6.60
  -6 -14  -2   41.60    7.90
  -6  14  -2   35.60    6.30
   6  14   2   53.69    7.70
   6  14   2   42.30    6.10
  -7 -14  -2   -3.80    6.20
  -7 -14  -2    1.50    4.50
   7 -14   2   -9.00    4.70
   7 -14   2    6.90    4.00
   7 -14   2   -1.30    3.50
   7 -14   2    2.40    5.00
  -7  14  -2   -0.30    5.30
   7  14   2    1.00    4.30
   7  14   2   -3.10    3.80
  -8 -14  -2  282.97   16.00
   8 -14   2  304.57   16.00
   8 -14   2  298.77   19.40
   8 -14   2  270.27   15.80
  -8 -14  -2  287.17   17.10
   8  14   2  260.07   14.40
   8  14   2  237.18   20.60
  -8  14  -2  322.97   18.40
   8  14   2  284.47   15.00
  -9 -14  -2   61.79    8.50
  -9 -14  -2   80.59    9.20
   9 -14   2   81.69    9.10
   9 -14   2   54.09    7.60
   9 -14   2   70.59   10.10
   9 -14   2   49.40   11.40
   9  14   2   63.99    7.30
   9  14   2   87.69   12.50
  10 -14   2   41.30    6.00
 -10 -14  -2   23.30    8.00
  10 -14   2   44.70    6.20
 -10 -14  -2   25.90    7.50
  10 -14   2   44.40    6.50
  10  14   2   28.00    5.90
  10  14   2   39.90    7.80
  11 -14   2   62.49    6.70
  11 -14   2   54.39    6.30
  11 -14   2   45.60    5.60
 -11 -14  -2   54.79    7.00
  11  14   2   41.50    5.60
  11  14   2   37.90    7.00
  -9 -15   2  283.17   14.10
   9 -15  -2  283.87   13.30
  -9 -15   2  292.87   14.00
   9 -15  -2  294.47   13.90
   9 -15  -2  258.47   13.70
   9  15  -2  257.27   15.40
  -8 -15   2  102.69   10.50
  -8 -15   2   68.29    8.80
   8 -15  -2   97.69    8.60
   8 -15  -2   73.99    8.70
   8 -15  -2   85.09    8.50
  -8 -15   2   80.19    8.30
   8  15  -2   75.89    7.60
   7 -15  -2   27.50    5.60
  -7 -15   2   32.50    6.20
   7 -15  -2   30.80    6.50
   7 -15  -2   40.40    8.10
  -7 -15   2   20.70    5.10
  -7 -15   2   18.40    6.50
   7 -15  -2   18.20    5.30
  -7  15   2   30.40    7.60
   7  15  -2   27.70    5.50
   7  15  -2   25.10    5.70
   6 -15  -2  103.39    9.80
   6 -15  -2  112.79   10.80
   6 -15  -2  102.09    9.80
  -6 -15   2   76.59   10.10
   6 -15  -2   81.49    9.10
   6  15  -2   98.79    7.90
  -6  15   2  102.39    9.00
   6  15  -2  107.59   12.50
   5 -15  -2    7.40    4.10
   5 -15  -2    1.20    4.10
   5 -15  -2    7.80    4.80
   5 -15  -2    5.60    6.40
  -5 -15   2    0.40    3.90
  -5 -15   2    6.20    4.80
  -5  15   2    7.40    4.30
   5  15  -2    5.20    6.30
   5  15  -2    5.10    3.40
   4 -15  -2  155.28   12.20
  -4 -15   2  171.08   12.40
   4 -15  -2  154.98   12.90
   4 -15  -2  163.98   13.50
  -4 -15   2  152.18   13.10
   4 -15  -2  159.68   12.60
   4  15  -2  176.48   10.00
  -4  15   2  141.69    9.90
   4  15  -2  154.38   13.00
  -3 -15   2   83.79    9.60
   3 -15  -2   85.39   10.30
  -3 -15   2   86.89   10.70
  -3 -15   2   72.59   11.70
   3 -15  -2   82.39   13.60
   3 -15  -2   81.99    9.90
  -3  15   2   84.59    8.00
   3  15  -2   76.69   13.70
   3  15  -2   82.69    7.60
  -2 -15   2  471.75   23.30
   2 -15  -2  465.15   22.00
  -2 -15   2  427.26   26.80
   2 -15  -2  470.95   23.50
  -2 -15   2  464.05   21.80
   2 -15  -2  463.45   22.10
   2 -15  -2  462.25   21.90
  -2  15   2  448.96   18.10
   2  15  -2  502.05   18.90
  -1 -15   2    2.00    4.70
  -1 -15   2    1.80    5.60
  -1 -15   2   -4.80    4.90
   1 -15  -2    2.70    4.00
  -1 -15   2   -0.80    3.90
   1 -15  -2   -0.50    6.10
   1 -15  -2    3.60    4.30
   1 -15  -2   -0.10    4.50
  -1  15   2    8.90    3.50
   1  15  -2   -0.50    3.00
   0 -15  -2  366.46   19.00
   0 -15  -2  349.67   20.40
   0 -15   2  374.06   18.60
   0 -15  -2  347.07   18.50
   0 -15   2  335.17   18.60
   0 -15   2  369.46   20.50
   0 -15  -2  392.06   19.90
   0 -15   2  361.16   19.10
   0  15   2  394.66   16.30
   0  15  -2  396.36   16.30
   1 -15   2  240.68   15.50
  -1 -15  -2  248.98   16.80
   1 -15   2  254.27   16.90
  -1 -15  -2  255.77   15.80
[truncated: 3,151,131 more chars]
