# Supplementary material for: Pd8(PDip)6: Cubic, Unsaturated, Zerovalent
Source: Adv Sci (Weinh). 2024 Apr 18;11(25):2400699. doi: 10.1002/advs.202400699 (PMC11220702; doi:10.1002/advs.202400699)
Supplement: Supplementary file 2 — Supporting Information [file ADVS-11-2400699-s001.zip › advs202400699_sup_0002_SuppMat_v2/Compound4_Pd8_PDip6_XylCN4.cif]

 
data_sh5306_a_tw
 
_audit_creation_method            'SHELXL-2018/3'
_shelx_SHELXL_version_number      '2018/3'
_chemical_name_systematic         ?
_chemical_name_common             ?
_chemical_melting_point           ?
_chemical_formula_moiety          'C108 H138 N4 P6 Pd8, 0.909(C6 H6), 1.091(C5 H12)'
_chemical_formula_sum
 'C118.91 H156.55 N4 P6 Pd8' 
_chemical_formula_weight          2678.94

loop_
 _atom_type_symbol
 _atom_type_description
 _atom_type_scat_dispersion_real
 _atom_type_scat_dispersion_imag
 _atom_type_scat_source
 'C'  'C'   0.0033   0.0016
 'International Tables Vol C Tables 4.2.6.8 and 6.1.1.4'
 'H'  'H'   0.0000   0.0000
 'International Tables Vol C Tables 4.2.6.8 and 6.1.1.4'
 'N'  'N'   0.0061   0.0033
 'International Tables Vol C Tables 4.2.6.8 and 6.1.1.4'
 'P'  'P'   0.1023   0.0942
 'International Tables Vol C Tables 4.2.6.8 and 6.1.1.4'
 'Pd'  'Pd'  -0.9988   1.0072
 'International Tables Vol C Tables 4.2.6.8 and 6.1.1.4'
 
_space_group_crystal_system       triclinic
_space_group_IT_number            2
_space_group_name_H-M_alt         'P -1'
_space_group_name_Hall            '-P 1'
 
_shelx_space_group_comment
;
The symmetry employed for this shelxl refinement is uniquely defined
by the following loop, which should always be used as a source of
symmetry information in preference to the above space-group names.
They are only intended as comments.
;
 
loop_
 _space_group_symop_operation_xyz
 'x, y, z'
 '-x, -y, -z'
 
_cell_length_a                    15.5015(6)
_cell_length_b                    16.3071(6)
_cell_length_c                    24.4515(8)
_cell_angle_alpha                 84.533(2)
_cell_angle_beta                  82.6620(10)
_cell_angle_gamma                 70.8390(10)
_cell_volume                      5781.3(4)
_cell_formula_units_Z             2
_cell_measurement_temperature     143(2)
_cell_measurement_reflns_used     9120
_cell_measurement_theta_min       2.34
_cell_measurement_theta_max       28.28
 
_exptl_crystal_description        block
_exptl_crystal_colour             black
_exptl_crystal_density_meas       'not measured'
_exptl_crystal_density_method     ?
_exptl_crystal_density_diffrn     1.539          
_exptl_crystal_F_000              2712
_exptl_transmission_factor_min    ?
_exptl_transmission_factor_max    ?
_exptl_crystal_size_max           0.260
_exptl_crystal_size_mid           0.200
_exptl_crystal_size_min           0.100
_exptl_absorpt_coefficient_mu     1.345
_shelx_estimated_absorpt_T_min    0.721
_shelx_estimated_absorpt_T_max    0.877
_exptl_absorpt_correction_type    'multi-scan'
_exptl_absorpt_correction_T_min   0.6740
_exptl_absorpt_correction_T_max   0.7457
_exptl_absorpt_process_details    'TWINABS, Version 2012/1'
_exptl_absorpt_special_details    ?
_diffrn_ambient_temperature       143(2)
_diffrn_radiation_wavelength      0.71073
_diffrn_radiation_type            MoK\a
_diffrn_source                    'INCOATEC IµS microfocus sealed tube' 
_diffrn_measurement_device_type   'Bruker AXS D8 Venture, Photon II'
_diffrn_measurement_method        '\f and \w scans'
_diffrn_detector_area_resol_mean  ?
_diffrn_reflns_number             28765
_diffrn_reflns_av_unetI/netI      0.0413
_diffrn_reflns_av_R_equivalents   ?
_diffrn_reflns_limit_h_min        -20
_diffrn_reflns_limit_h_max        20
_diffrn_reflns_limit_k_min        -21
_diffrn_reflns_limit_k_max        21
_diffrn_reflns_limit_l_min        0
_diffrn_reflns_limit_l_max        32
_diffrn_reflns_theta_min          1.897
_diffrn_reflns_theta_max          28.323
_diffrn_reflns_theta_full         25.242
_diffrn_measured_fraction_theta_max   0.998
_diffrn_measured_fraction_theta_full  0.999
_diffrn_reflns_Laue_measured_fraction_max    0.998
_diffrn_reflns_Laue_measured_fraction_full   0.999
_diffrn_reflns_point_group_measured_fraction_max   0.998
_diffrn_reflns_point_group_measured_fraction_full  0.999
_reflns_number_total              28765
_reflns_number_gt                 25891
_reflns_threshold_expression      'I > 2\s(I)'
_reflns_Friedel_coverage          0.000
_reflns_Friedel_fraction_max      .
_reflns_Friedel_fraction_full     .
 
_reflns_special_details
;
 _reflns_Friedel_fraction is defined as the number of unique
 Friedel pairs measured divided by the number that would be
 possible theoretically, ignoring centric projections and
 systematic absences. Completness statistics refer to single and
 composite reflections containing twin component 1 only.
;
 
_computing_data_collection        'APEX 4 (Bruker, 2021)'
_computing_cell_refinement        'SAINT  (Bruker, 2019)'
_computing_data_reduction         'SAINT  (Bruker, 2019)'
_computing_structure_solution     'SHELXT 2018/2 (Sheldrick, 2018)'
_computing_structure_refinement 
;
SHELXL-2018/3 (Sheldrick, 2018),                                              
SHELXLe Rev 1000 (Huebschle et al., 2011)
;
_computing_molecular_graphics     'SHELXL-2018/3 (Sheldrick, 2018)'
_computing_publication_material   'CIFTAB-2014 (Sheldrick, G. M.)'
_refine_special_details
;
  The crystal was found to be non-merohedrally twinned. The orientation matrices for 
the both components were identified using the DOMAINS tool in Apex4. The exact twin matrix
was found to be 1.000 -0.606 -0.124; 0.000 -1.000 0.000; -0.007 0.000 -1.000. The data were
corrected for absorption using twinabs, and the structure was solved using the SHELXT routine
and the hklf 4 file. The structure was then refined to convergence using the hklf5 file.
;
_refine_ls_structure_factor_coef  Fsqd
_refine_ls_matrix_type            full
_refine_ls_weighting_scheme       calc
_refine_ls_weighting_details
'w=1/[\s^2^(Fo^2^)+37.0652P] where P=(Fo^2^+2Fc^2^)/3'
_atom_sites_solution_primary      direct
_atom_sites_solution_secondary    difmap
_atom_sites_solution_hydrogens    geom
_refine_ls_hydrogen_treatment     constr
_refine_ls_extinction_method      none
_refine_ls_extinction_coef        .
_refine_ls_number_reflns          28765
_refine_ls_number_parameters      1434
_refine_ls_number_restraints      884
_refine_ls_R_factor_all           0.0664
_refine_ls_R_factor_gt            0.0441
_refine_ls_wR_factor_ref          0.1040
_refine_ls_wR_factor_gt           0.0917
_refine_ls_goodness_of_fit_ref    1.194
_refine_ls_restrained_S_all       1.182
_refine_ls_shift/su_max           0.001
_refine_ls_shift/su_mean          0.000
 
loop_
 _atom_site_label
 _atom_site_type_symbol
 _atom_site_fract_x
 _atom_site_fract_y
 _atom_site_fract_z
 _atom_site_U_iso_or_equiv
 _atom_site_adp_type
 _atom_site_occupancy
 _atom_site_site_symmetry_order  
 _atom_site_calc_flag
 _atom_site_refinement_flags_posn
 _atom_site_refinement_flags_adp
 _atom_site_refinement_flags_occupancy
 _atom_site_disorder_assembly
 _atom_site_disorder_group
Pd1 Pd 0.28511(3) 0.84705(3) 0.34477(2) 0.01308(8) Uani 1 1 d . . . . .
Pd2 Pd 0.29740(3) 0.75845(3) 0.18767(2) 0.01499(8) Uani 1 1 d . . . . .
Pd3 Pd 0.49740(3) 0.62035(3) 0.29321(2) 0.01672(9) Uani 1 1 d . . . . .
Pd4 Pd 0.49290(3) 0.86774(3) 0.22157(2) 0.01498(8) Uani 1 1 d . . . . .
Pd5 Pd 0.31211(3) 0.69436(3) 0.29510(2) 0.01401(8) Uani 1 1 d . . . . .
Pd6 Pd 0.30596(3) 0.90006(3) 0.23618(2) 0.01309(8) Uani 1 1 d . . . . .
Pd7 Pd 0.47339(3) 0.78503(3) 0.32285(2) 0.01438(8) Uani 1 1 d . . . . .
Pd8 Pd 0.48207(3) 0.71357(3) 0.19278(2) 0.01582(9) Uani 1 1 d . . . . .
P1 P 0.20721(9) 0.82289(10) 0.27082(6) 0.0139(3) Uani 1 1 d . . . . .
P2 P 0.38900(10) 0.70243(9) 0.36714(6) 0.0145(3) Uani 1 1 d . . . . .
P3 P 0.40012(11) 0.62091(10) 0.22110(6) 0.0167(3) Uani 1 1 d . . . . .
P4 P 0.38722(10) 0.92550(9) 0.30147(6) 0.0135(3) Uani 1 1 d . . . . .
P5 P 0.39623(10) 0.84615(10) 0.15712(6) 0.0149(3) Uani 1 1 d . . . . .
P6 P 0.58046(9) 0.71824(10) 0.25367(6) 0.0167(3) Uani 1 1 d . . . . .
N1 N 0.1803(4) 0.9347(4) 0.4562(2) 0.0227(11) Uani 1 1 d . . . . .
N2 N 0.1475(4) 0.7862(4) 0.1057(2) 0.0271(12) Uani 1 1 d . . . . .
N4 N 0.6007(4) 1.0002(4) 0.1788(2) 0.0252(12) Uani 1 1 d . . . . .
C1 C 0.2128(4) 0.9043(4) 0.4142(2) 0.0177(11) Uani 1 1 d . . . . .
C2 C 0.1459(4) 0.9698(4) 0.5077(2) 0.0219(12) Uani 1 1 d . . . . .
C3 C 0.0879(4) 0.9331(4) 0.5426(3) 0.0250(13) Uani 1 1 d . . . . .
C4 C 0.0560(5) 0.9678(5) 0.5935(3) 0.0304(15) Uani 1 1 d . . . . .
H4 H 0.015458 0.945279 0.618018 0.037 Uiso 1 1 calc R U . . .
C5 C 0.0821(5) 1.0352(5) 0.6096(3) 0.0323(16) Uani 1 1 d . . . . .
H5 H 0.060384 1.057454 0.645118 0.039 Uiso 1 1 calc R U . . .
C6 C 0.1399(5) 1.0699(5) 0.5738(3) 0.0325(15) Uani 1 1 d . . . . .
H6 H 0.156807 1.116212 0.584907 0.039 Uiso 1 1 calc R U . . .
C7 C 0.1734(5) 1.0379(4) 0.5219(3) 0.0253(13) Uani 1 1 d . . . . .
C8 C 0.2337(6) 1.0764(5) 0.4824(3) 0.0345(16) Uani 1 1 d . . . . .
H8A H 0.291193 1.030831 0.471525 0.052 Uiso 1 1 calc R U . . .
H8B H 0.247070 1.121596 0.500207 0.052 Uiso 1 1 calc R U . . .
H8C H 0.202237 1.102121 0.449501 0.052 Uiso 1 1 calc R U . . .
C9 C 0.0622(5) 0.8588(5) 0.5255(3) 0.0312(15) Uani 1 1 d . . . . .
H9A H 0.030042 0.877057 0.492145 0.047 Uiso 1 1 calc R U . . .
H9B H 0.021873 0.841668 0.555288 0.047 Uiso 1 1 calc R U . . .
H9C H 0.117820 0.809406 0.517749 0.047 Uiso 1 1 calc R U . . .
C10 C 0.2053(4) 0.7685(4) 0.1344(3) 0.0218(12) Uani 1 1 d . . . . .
C11 C 0.0819(4) 0.8122(5) 0.0682(3) 0.0269(14) Uani 1 1 d . . . . .
C12 C 0.0087(5) 0.7793(5) 0.0771(3) 0.0315(15) Uani 1 1 d . . . . .
C13 C -0.0542(5) 0.8050(6) 0.0372(3) 0.0392(18) Uani 1 1 d . . . . .
H13 H -0.105092 0.783874 0.041257 0.047 Uiso 1 1 calc R U . . .
C14 C -0.0441(6) 0.8599(6) -0.0076(3) 0.045(2) Uani 1 1 d . . . . .
H14 H -0.087158 0.875375 -0.034250 0.054 Uiso 1 1 calc R U . . .
C15 C 0.0283(5) 0.8928(6) -0.0141(3) 0.0411(19) Uani 1 1 d . . . . .
H15 H 0.033592 0.932018 -0.044710 0.049 Uiso 1 1 calc R U . . .
C16 C 0.0936(5) 0.8691(5) 0.0235(3) 0.0325(15) Uani 1 1 d . . . . .
C17 C 0.1735(6) 0.9028(6) 0.0169(4) 0.047(2) Uani 1 1 d . . . . .
H17A H 0.228998 0.857349 0.002964 0.071 Uiso 1 1 calc R U . . .
H17B H 0.182246 0.919560 0.052707 0.071 Uiso 1 1 calc R U . . .
H17C H 0.161532 0.953605 -0.009355 0.071 Uiso 1 1 calc R U . . .
C18 C -0.0011(6) 0.7205(6) 0.1264(3) 0.044(2) Uani 1 1 d . . . . .
H18A H 0.051359 0.666820 0.124847 0.067 Uiso 1 1 calc R U . . .
H18B H -0.058005 0.706429 0.126593 0.067 Uiso 1 1 calc R U . . .
H18C H -0.003247 0.749525 0.160027 0.067 Uiso 1 1 calc R U . . .
C19 C 0.5774(5) 0.4961(4) 0.3088(3) 0.0280(14) Uani 1 1 d . . . . .
N3 N 0.6225(4) 0.4242(4) 0.3093(2) 0.0314(13) Uani 1 1 d . . . . .
C20 C 0.6747(5) 0.3366(4) 0.3077(3) 0.0372(14) Uani 1 1 d D U . . .
C21 C 0.7701(8) 0.3224(8) 0.2960(9) 0.044(2) Uani 0.536(14) 1 d D U P A 1
C22 C 0.8283(10) 0.2370(8) 0.2923(8) 0.050(3) Uani 0.536(14) 1 d D U P A 1
H22 H 0.892483 0.225704 0.283589 0.060 Uiso 0.536(14) 1 calc R U P A 1
C23 C 0.7928(11) 0.1682(8) 0.3014(8) 0.049(3) Uani 0.536(14) 1 d D U P A 1
H23 H 0.833125 0.110306 0.298307 0.059 Uiso 0.536(14) 1 calc R U P A 1
C24 C 0.6996(11) 0.1830(8) 0.3148(8) 0.046(2) Uani 0.536(14) 1 d D U P A 1
H24 H 0.676248 0.135704 0.323297 0.056 Uiso 0.536(14) 1 calc R U P A 1
C25 C 0.6405(9) 0.2685(7) 0.3158(9) 0.040(2) Uani 0.536(14) 1 d D U P A 1
C26 C 0.5390(12) 0.2904(11) 0.3281(8) 0.047(3) Uani 0.536(14) 1 d D U P A 1
H26A H 0.521441 0.238576 0.325124 0.071 Uiso 0.536(14) 1 calc R U P A 1
H26B H 0.508416 0.336429 0.301604 0.071 Uiso 0.536(14) 1 calc R U P A 1
H26C H 0.520493 0.310462 0.365621 0.071 Uiso 0.536(14) 1 calc R U P A 1
C27 C 0.8089(14) 0.3967(12) 0.2832(10) 0.057(4) Uani 0.536(14) 1 d D U P A 1
H27A H 0.875984 0.373482 0.277021 0.085 Uiso 0.536(14) 1 calc R U P A 1
H27B H 0.791100 0.434510 0.314337 0.085 Uiso 0.536(14) 1 calc R U P A 1
H27C H 0.784721 0.430282 0.249912 0.085 Uiso 0.536(14) 1 calc R U P A 1
C21B C 0.7658(13) 0.3040(11) 0.3074(11) 0.047(3) Uani 0.464(14) 1 d D U P A 2
C22B C 0.8041(13) 0.2150(10) 0.3142(9) 0.049(3) Uani 0.464(14) 1 d D U P A 2
H22B H 0.868266 0.189731 0.316373 0.059 Uiso 0.464(14) 1 calc R U P A 2
C23B C 0.7493(13) 0.1626(10) 0.3180(9) 0.048(3) Uani 0.464(14) 1 d D U P A 2
H23B H 0.777245 0.101406 0.321871 0.057 Uiso 0.464(14) 1 calc R U P A 2
C24B C 0.6551(13) 0.1958(10) 0.3163(9) 0.046(3) Uani 0.464(14) 1 d D U P A 2
H24B H 0.619952 0.157554 0.317454 0.055 Uiso 0.464(14) 1 calc R U P A 2
C25B C 0.6126(13) 0.2847(10) 0.3129(11) 0.041(2) Uani 0.464(14) 1 d D U P A 2
C26B C 0.5104(13) 0.3219(13) 0.3092(10) 0.050(4) Uani 0.464(14) 1 d D U P A 2
H26D H 0.483244 0.274898 0.315127 0.075 Uiso 0.464(14) 1 calc R U P A 2
H26E H 0.498995 0.350728 0.272537 0.075 Uiso 0.464(14) 1 calc R U P A 2
H26F H 0.482533 0.364245 0.337474 0.075 Uiso 0.464(14) 1 calc R U P A 2
C27B C 0.8191(15) 0.3669(13) 0.3006(11) 0.052(4) Uani 0.464(14) 1 d D U P A 2
H27D H 0.884194 0.335093 0.303388 0.078 Uiso 0.464(14) 1 calc R U P A 2
H27E H 0.796040 0.408600 0.329554 0.078 Uiso 0.464(14) 1 calc R U P A 2
H27F H 0.811730 0.398094 0.264285 0.078 Uiso 0.464(14) 1 calc R U P A 2
C28 C 0.5629(4) 0.9492(4) 0.1909(2) 0.0222(13) Uani 1 1 d . . . . .
C29 C 0.6364(5) 1.0697(5) 0.1704(3) 0.0292(14) Uani 1 1 d . . . . .
C30 C 0.7242(5) 1.0549(5) 0.1418(3) 0.0270(13) Uani 1 1 d . . . . .
C31 C 0.7549(5) 1.1271(5) 0.1333(3) 0.0371(17) Uani 1 1 d . . . . .
H31 H 0.813766 1.120686 0.113981 0.044 Uiso 1 1 calc R U . . .
C32 C 0.7035(6) 1.2063(5) 0.1518(4) 0.046(2) Uani 1 1 d . . . . .
H32 H 0.726567 1.254003 0.144981 0.055 Uiso 1 1 calc R U . . .
C33 C 0.6174(6) 1.2178(5) 0.1805(4) 0.046(2) Uani 1 1 d . . . . .
H33 H 0.582519 1.273159 0.193762 0.055 Uiso 1 1 calc R U . . .
C34 C 0.5818(5) 1.1493(5) 0.1901(3) 0.0352(16) Uani 1 1 d . . . . .
C35 C 0.4908(6) 1.1597(5) 0.2230(4) 0.0440(19) Uani 1 1 d . . . . .
H35A H 0.457702 1.221627 0.227327 0.066 Uiso 1 1 calc R U . . .
H35B H 0.500455 1.129729 0.259518 0.066 Uiso 1 1 calc R U . . .
H35C H 0.454591 1.134498 0.203764 0.066 Uiso 1 1 calc R U . . .
C36 C 0.7802(5) 0.9676(5) 0.1220(3) 0.0331(15) Uani 1 1 d . . . . .
H36A H 0.752345 0.954251 0.091617 0.050 Uiso 1 1 calc R U . . .
H36B H 0.782578 0.923428 0.152385 0.050 Uiso 1 1 calc R U . . .
H36C H 0.842658 0.967786 0.108967 0.050 Uiso 1 1 calc R U . . .
C37 C 0.0833(4) 0.8370(4) 0.2727(2) 0.0199(12) Uani 1 1 d . . . . .
C38 C 0.0451(4) 0.7775(4) 0.3049(2) 0.0177(11) Uani 1 1 d . . . . .
C39 C -0.0469(5) 0.7858(5) 0.2994(3) 0.0316(15) Uani 1 1 d . . . . .
H39 H -0.073108 0.745487 0.319548 0.038 Uiso 1 1 calc R U . . .
C40 C -0.0999(5) 0.8499(5) 0.2660(3) 0.0339(16) Uani 1 1 d . . . . .
H40 H -0.161665 0.853521 0.263471 0.041 Uiso 1 1 calc R U . . .
C41 C -0.0636(5) 0.9092(5) 0.2361(3) 0.0320(15) Uani 1 1 d . . . . .
H41 H -0.100993 0.953976 0.213491 0.038 Uiso 1 1 calc R U . . .
C42 C 0.0277(4) 0.9040(4) 0.2387(2) 0.0207(12) Uani 1 1 d . . . . .
C43 C 0.0621(4) 0.9739(4) 0.2069(3) 0.0257(13) Uani 1 1 d . . . . .
H43 H 0.128997 0.945996 0.195677 0.031 Uiso 1 1 calc R U . . .
C44 C 0.0177(6) 1.0104(6) 0.1547(3) 0.044(2) Uani 1 1 d . . . . .
H44A H 0.052485 1.044645 0.132599 0.066 Uiso 1 1 calc R U . . .
H44B H -0.045481 1.047704 0.164110 0.066 Uiso 1 1 calc R U . . .
H44C H 0.017232 0.962603 0.133405 0.066 Uiso 1 1 calc R U . . .
C45 C 0.0544(7) 1.0427(5) 0.2444(4) 0.048(2) Uani 1 1 d . . . . .
H45A H 0.088797 1.080644 0.226783 0.071 Uiso 1 1 calc R U . . .
H45B H 0.079741 1.015810 0.278981 0.071 Uiso 1 1 calc R U . . .
H45C H -0.010291 1.077065 0.252394 0.071 Uiso 1 1 calc R U . . .
C46 C 0.0939(4) 0.7108(4) 0.3465(3) 0.0252(13) Uani 1 1 d . . . . .
H46 H 0.158679 0.684151 0.330229 0.030 Uiso 1 1 calc R U . . .
C47 C 0.0969(5) 0.7528(5) 0.3990(3) 0.0288(14) Uani 1 1 d . . . . .
H47A H 0.122069 0.800763 0.389515 0.043 Uiso 1 1 calc R U . . .
H47B H 0.135910 0.709430 0.423680 0.043 Uiso 1 1 calc R U . . .
H47C H 0.034635 0.775244 0.417655 0.043 Uiso 1 1 calc R U . . .
C48 C 0.0530(5) 0.6361(5) 0.3631(3) 0.0355(17) Uani 1 1 d . . . . .
H48A H -0.006960 0.658834 0.384474 0.053 Uiso 1 1 calc R U . . .
H48B H 0.094422 0.590843 0.385556 0.053 Uiso 1 1 calc R U . . .
H48C H 0.045496 0.611216 0.329737 0.053 Uiso 1 1 calc R U . . .
C49 C 0.3651(4) 0.6709(4) 0.4405(2) 0.0189(11) Uani 1 1 d . . . . .
C50 C 0.3352(5) 0.5970(4) 0.4544(3) 0.0272(14) Uani 1 1 d . . . . .
C51 C 0.2912(6) 0.5889(5) 0.5069(3) 0.0358(16) Uani 1 1 d . . . . .
H51 H 0.269001 0.540976 0.516150 0.043 Uiso 1 1 calc R U . . .
C52 C 0.2791(6) 0.6481(5) 0.5458(3) 0.0411(18) Uani 1 1 d . . . . .
H52 H 0.244055 0.644249 0.580260 0.049 Uiso 1 1 calc R U . . .
C53 C 0.3183(5) 0.7134(5) 0.5344(3) 0.0312(15) Uani 1 1 d . . . . .
H53 H 0.314937 0.750737 0.562698 0.037 Uiso 1 1 calc R U . . .
C54 C 0.3625(5) 0.7260(4) 0.4828(3) 0.0248(13) Uani 1 1 d . . . . .
C55 C 0.4137(5) 0.7913(4) 0.4747(3) 0.0261(13) Uani 1 1 d . . . . .
H55 H 0.399501 0.824936 0.438780 0.031 Uiso 1 1 calc R U . . .
C56 C 0.3883(6) 0.8558(5) 0.5199(3) 0.0362(17) Uani 1 1 d . . . . .
H56A H 0.419029 0.899736 0.509916 0.054 Uiso 1 1 calc R U . . .
H56B H 0.408002 0.824892 0.554886 0.054 Uiso 1 1 calc R U . . .
H56C H 0.321698 0.884213 0.524103 0.054 Uiso 1 1 calc R U . . .
C57 C 0.5151(5) 0.7431(5) 0.4707(3) 0.0355(16) Uani 1 1 d . . . . .
H57A H 0.549166 0.784515 0.461510 0.053 Uiso 1 1 calc R U . . .
H57B H 0.531059 0.701285 0.441843 0.053 Uiso 1 1 calc R U . . .
H57C H 0.531268 0.712003 0.506201 0.053 Uiso 1 1 calc R U . . .
C58 C 0.3695(7) 0.5183(5) 0.4179(3) 0.044(2) Uani 1 1 d . . . . .
H58 H 0.374450 0.540179 0.378386 0.053 Uiso 1 1 calc R U . . .
C59 C 0.3073(9) 0.4632(7) 0.4246(4) 0.066(3) Uani 1 1 d . . . . .
H59A H 0.324701 0.422654 0.394899 0.099 Uiso 1 1 calc R U . . .
H59B H 0.243585 0.500638 0.422827 0.099 Uiso 1 1 calc R U . . .
H59C H 0.313109 0.430290 0.460379 0.099 Uiso 1 1 calc R U . . .
C60 C 0.4663(7) 0.4652(5) 0.4331(4) 0.047(2) Uani 1 1 d . . . . .
H60A H 0.491519 0.414905 0.410122 0.070 Uiso 1 1 calc R U . . .
H60B H 0.462942 0.445043 0.472089 0.070 Uiso 1 1 calc R U . . .
H60C H 0.506184 0.501713 0.426595 0.070 Uiso 1 1 calc R U . . .
C61 C 0.4030(5) 0.5198(4) 0.1908(3) 0.0218(12) Uani 1 1 d . . . . .
C62 C 0.3327(4) 0.4831(4) 0.2081(3) 0.0260(13) Uani 1 1 d . . . . .
C63 C 0.3331(6) 0.4095(5) 0.1824(4) 0.044(2) Uani 1 1 d . . . . .
H63 H 0.285535 0.384840 0.193640 0.053 Uiso 1 1 calc R U . . .
C64 C 0.4004(7) 0.3719(6) 0.1415(4) 0.055(3) Uani 1 1 d . . . . .
H64 H 0.399589 0.321790 0.125050 0.066 Uiso 1 1 calc R U . . .
C65 C 0.4690(6) 0.4080(5) 0.1248(4) 0.044(2) Uani 1 1 d . . . . .
H65 H 0.514871 0.382170 0.096235 0.053 Uiso 1 1 calc R U . . .
C66 C 0.4735(5) 0.4815(4) 0.1484(3) 0.0279(14) Uani 1 1 d . . . . .
C67 C 0.5569(5) 0.5110(4) 0.1300(3) 0.0272(14) Uani 1 1 d . . . . .
H67 H 0.536826 0.575772 0.130990 0.033 Uiso 1 1 calc R U . . .
C68 C 0.5985(6) 0.4870(6) 0.0711(3) 0.047(2) Uani 1 1 d . . . . .
H68A H 0.549846 0.505131 0.046278 0.070 Uiso 1 1 calc R U . . .
H68B H 0.628310 0.423888 0.070466 0.070 Uiso 1 1 calc R U . . .
H68C H 0.644033 0.516453 0.058783 0.070 Uiso 1 1 calc R U . . .
C69 C 0.6282(5) 0.4732(5) 0.1697(3) 0.0371(17) Uani 1 1 d . . . . .
H69A H 0.647095 0.409553 0.170626 0.056 Uiso 1 1 calc R U . . .
H69B H 0.602463 0.492921 0.206721 0.056 Uiso 1 1 calc R U . . .
H69C H 0.681656 0.492372 0.157734 0.056 Uiso 1 1 calc R U . . .
C70 C 0.2513(5) 0.5217(4) 0.2501(3) 0.0281(14) Uani 1 1 d . . . . .
H70 H 0.268254 0.560411 0.273134 0.034 Uiso 1 1 calc R U . . .
C71 C 0.2276(6) 0.4505(5) 0.2886(4) 0.044(2) Uani 1 1 d . . . . .
H71A H 0.201450 0.417407 0.267823 0.066 Uiso 1 1 calc R U . . .
H71B H 0.182873 0.477163 0.319104 0.066 Uiso 1 1 calc R U . . .
H71C H 0.283478 0.411279 0.303298 0.066 Uiso 1 1 calc R U . . .
C72 C 0.1708(5) 0.5765(5) 0.2199(3) 0.0376(17) Uani 1 1 d . . . . .
H72A H 0.188251 0.621611 0.196168 0.056 Uiso 1 1 calc R U . . .
H72B H 0.119036 0.603990 0.246787 0.056 Uiso 1 1 calc R U . . .
H72C H 0.152780 0.539654 0.197257 0.056 Uiso 1 1 calc R U . . .
C73 C 0.3872(4) 1.0244(4) 0.3331(2) 0.0185(11) Uani 1 1 d . . . . .
C74 C 0.4602(4) 1.0227(4) 0.3643(3) 0.0230(12) Uani 1 1 d . . . . .
C75 C 0.4542(5) 1.0973(5) 0.3895(3) 0.0316(15) Uani 1 1 d . . . . .
H75 H 0.502177 1.096209 0.410411 0.038 Uiso 1 1 calc R U . . .
C76 C 0.3814(6) 1.1731(5) 0.3853(3) 0.0368(17) Uani 1 1 d . . . . .
H76 H 0.379400 1.222913 0.403216 0.044 Uiso 1 1 calc R U . . .
C77 C 0.3121(5) 1.1758(4) 0.3550(3) 0.0296(14) Uani 1 1 d . . . . .
H77 H 0.262465 1.228424 0.351894 0.036 Uiso 1 1 calc R U . . .
C78 C 0.3121(4) 1.1031(4) 0.3284(3) 0.0220(12) Uani 1 1 d . . . . .
C79 C 0.2300(5) 1.1157(4) 0.2974(3) 0.0251(13) Uani 1 1 d . . . . .
H79 H 0.241272 1.063187 0.276064 0.030 Uiso 1 1 calc R U . . .
C80 C 0.2127(6) 1.1957(5) 0.2572(3) 0.0358(17) Uani 1 1 d . . . . .
H80A H 0.164099 1.197482 0.234682 0.054 Uiso 1 1 calc R U . . .
H80B H 0.269168 1.192649 0.233146 0.054 Uiso 1 1 calc R U . . .
H80C H 0.193694 1.248294 0.278021 0.054 Uiso 1 1 calc R U . . .
C81 C 0.1436(5) 1.1261(5) 0.3387(3) 0.0368(17) Uani 1 1 d . . . . .
H81A H 0.089257 1.142208 0.318475 0.055 Uiso 1 1 calc R U . . .
H81B H 0.137479 1.171568 0.363753 0.055 Uiso 1 1 calc R U . . .
H81C H 0.149299 1.070926 0.360127 0.055 Uiso 1 1 calc R U . . .
C82 C 0.5449(4) 0.9448(4) 0.3703(3) 0.0228(12) Uani 1 1 d . . . . .
H82 H 0.528208 0.891136 0.367811 0.027 Uiso 1 1 calc R U . . .
C83 C 0.5845(6) 0.9384(5) 0.4255(3) 0.0340(16) Uani 1 1 d . . . . .
H83A H 0.631994 0.881821 0.429993 0.051 Uiso 1 1 calc R U . . .
H83B H 0.535397 0.944412 0.455831 0.051 Uiso 1 1 calc R U . . .
H83C H 0.611517 0.984880 0.425937 0.051 Uiso 1 1 calc R U . . .
C84 C 0.6204(5) 0.9473(5) 0.3231(3) 0.0353(16) Uani 1 1 d . . . . .
H84A H 0.597047 0.948750 0.287521 0.053 Uiso 1 1 calc R U . . .
H84B H 0.674082 0.895352 0.326867 0.053 Uiso 1 1 calc R U . . .
H84C H 0.637995 0.999369 0.325004 0.053 Uiso 1 1 calc R U . . .
C85 C 0.3986(4) 0.8951(4) 0.0858(2) 0.0199(12) Uani 1 1 d . . . . .
C86 C 0.3684(4) 0.9869(4) 0.0759(2) 0.0231(13) Uani 1 1 d . . . . .
C87 C 0.3696(5) 1.0219(5) 0.0216(3) 0.0320(15) Uani 1 1 d . . . . .
H87 H 0.350923 1.083304 0.015168 0.038 Uiso 1 1 calc R U . . .
C88 C 0.3967(5) 0.9707(5) -0.0230(3) 0.0349(17) Uani 1 1 d . . . . .
H88 H 0.395500 0.996222 -0.059560 0.042 Uiso 1 1 calc R U . . .
C89 C 0.4257(5) 0.8816(5) -0.0136(3) 0.0319(15) Uani 1 1 d . . . . .
H89 H 0.443103 0.846013 -0.044274 0.038 Uiso 1 1 calc R U . . .
C90 C 0.4304(5) 0.8417(5) 0.0400(3) 0.0276(14) Uani 1 1 d . . . . .
C91 C 0.4696(5) 0.7437(5) 0.0446(3) 0.0327(16) Uani 1 1 d . . . . .
H91 H 0.480475 0.725466 0.083994 0.039 Uiso 1 1 calc R U . . .
C92 C 0.5623(5) 0.7122(5) 0.0091(3) 0.0375(17) Uani 1 1 d . . . . .
H92A H 0.552618 0.724773 -0.030018 0.056 Uiso 1 1 calc R U . . .
H92B H 0.590206 0.649421 0.016218 0.056 Uiso 1 1 calc R U . . .
H92C H 0.603117 0.742387 0.018635 0.056 Uiso 1 1 calc R U . . .
C93 C 0.4030(6) 0.7006(6) 0.0285(4) 0.045(2) Uani 1 1 d . . . . .
H93A H 0.390467 0.718265 -0.009927 0.067 Uiso 1 1 calc R U . . .
H93B H 0.345428 0.718791 0.052744 0.067 Uiso 1 1 calc R U . . .
H93C H 0.430402 0.637266 0.032309 0.067 Uiso 1 1 calc R U . . .
C94 C 0.3315(4) 1.0511(4) 0.1214(2) 0.0218(12) Uani 1 1 d . . . . .
H94 H 0.354289 1.020040 0.156585 0.026 Uiso 1 1 calc R U . . .
C95 C 0.3640(7) 1.1300(5) 0.1114(4) 0.048(2) Uani 1 1 d . . . . .
H95A H 0.431230 1.110950 0.106199 0.072 Uiso 1 1 calc R U . . .
H95B H 0.342186 1.166162 0.143357 0.072 Uiso 1 1 calc R U . . .
H95C H 0.339519 1.163903 0.078318 0.072 Uiso 1 1 calc R U . . .
C96 C 0.2274(5) 1.0767(7) 0.1285(4) 0.051(2) Uani 1 1 d . . . . .
H96A H 0.202490 1.114142 0.096642 0.076 Uiso 1 1 calc R U . . .
H96B H 0.203480 1.108218 0.162279 0.076 Uiso 1 1 calc R U . . .
H96C H 0.209044 1.024280 0.131232 0.076 Uiso 1 1 calc R U . . .
C97 C 0.7070(4) 0.6704(4) 0.2484(3) 0.0202(11) Uani 1 1 d . . . . .
C98 C 0.7521(4) 0.6491(4) 0.2974(3) 0.0223(12) Uani 1 1 d . . . . .
C99 C 0.8466(5) 0.6028(5) 0.2932(3) 0.0322(15) Uani 1 1 d . . . . .
H99 H 0.877389 0.588362 0.325662 0.039 Uiso 1 1 calc R U . . .
C100 C 0.8950(5) 0.5781(5) 0.2437(3) 0.0354(17) Uani 1 1 d . . . . .
H100 H 0.958773 0.546621 0.242088 0.042 Uiso 1 1 calc R U . . .
C101 C 0.8520(4) 0.5986(5) 0.1962(3) 0.0304(15) Uani 1 1 d . . . . .
H101 H 0.886607 0.580512 0.162014 0.037 Uiso 1 1 calc R U . . .
C102 C 0.7586(4) 0.6454(4) 0.1969(3) 0.0230(13) Uani 1 1 d . . . . .
C103 C 0.7175(5) 0.6716(5) 0.1424(3) 0.0284(14) Uani 1 1 d . . . . .
H103 H 0.653774 0.668063 0.148128 0.034 Uiso 1 1 calc R U . . .
C104 C 0.7108(5) 0.7660(5) 0.1247(3) 0.0380(17) Uani 1 1 d . . . . .
H10A H 0.679357 0.783649 0.091070 0.057 Uiso 1 1 calc R U . . .
H10B H 0.772678 0.770776 0.117325 0.057 Uiso 1 1 calc R U . . .
H10C H 0.676164 0.803805 0.154217 0.057 Uiso 1 1 calc R U . . .
C105 C 0.7706(5) 0.6131(5) 0.0947(3) 0.0358(17) Uani 1 1 d . . . . .
H10D H 0.734274 0.627286 0.063036 0.054 Uiso 1 1 calc R U . . .
H10E H 0.781452 0.551920 0.107021 0.054 Uiso 1 1 calc R U . . .
H10F H 0.829506 0.623155 0.083796 0.054 Uiso 1 1 calc R U . . .
C106 C 0.7066(4) 0.6705(4) 0.3554(3) 0.0238(12) Uani 1 1 d . . . . .
H106 H 0.642802 0.711080 0.352298 0.029 Uiso 1 1 calc R U . . .
C107 C 0.7571(5) 0.7154(5) 0.3861(3) 0.0351(16) Uani 1 1 d . . . . .
H10G H 0.818229 0.674986 0.392171 0.053 Uiso 1 1 calc R U . . .
H10H H 0.722243 0.732869 0.421745 0.053 Uiso 1 1 calc R U . . .
H10I H 0.763321 0.766882 0.363978 0.053 Uiso 1 1 calc R U . . .
C108 C 0.6999(5) 0.5883(5) 0.3892(3) 0.0350(16) Uani 1 1 d . . . . .
H10J H 0.660796 0.563620 0.372134 0.053 Uiso 1 1 calc R U . . .
H10K H 0.673236 0.603171 0.426936 0.053 Uiso 1 1 calc R U . . .
H10L H 0.761363 0.545639 0.390150 0.053 Uiso 1 1 calc R U . . .
C125 C 0.1278(18) 0.5987(18) 0.0079(11) 0.105(5) Uani 0.425(9) 1 d D U P B 1
H125 H 0.101688 0.648852 -0.015174 0.127 Uiso 0.425(9) 1 calc R U P B 1
C126 C 0.0877(15) 0.5349(19) 0.0169(10) 0.108(5) Uani 0.425(9) 1 d D U P B 1
H126 H 0.034309 0.540669 -0.000348 0.129 Uiso 0.425(9) 1 calc R U P B 1
C127 C 0.1239(17) 0.4621(18) 0.0507(11) 0.108(6) Uani 0.425(9) 1 d D U P B 1
H127 H 0.094221 0.419183 0.058593 0.129 Uiso 0.425(9) 1 calc R U P B 1
C128 C 0.2029(18) 0.4532(17) 0.0725(11) 0.106(6) Uani 0.425(9) 1 d D U P B 1
H128 H 0.232680 0.400776 0.092494 0.127 Uiso 0.425(9) 1 calc R U P B 1
C129 C 0.2402(16) 0.5199(18) 0.0658(11) 0.099(5) Uani 0.425(9) 1 d D U P B 1
H129 H 0.290892 0.515863 0.085173 0.119 Uiso 0.425(9) 1 calc R U P B 1
C130 C 0.2061(17) 0.5907(16) 0.0322(11) 0.096(5) Uani 0.425(9) 1 d D U P B 1
H130 H 0.235305 0.634159 0.025416 0.115 Uiso 0.425(9) 1 calc R U P B 1
C131 C 0.1562(19) 0.594(2) -0.0015(11) 0.124(6) Uani 0.575(9) 1 d D U P B 2
H13A H 0.204917 0.597529 0.019219 0.185 Uiso 0.575(9) 1 calc R U P B 2
H13B H 0.097701 0.609912 0.022006 0.185 Uiso 0.575(9) 1 calc R U P B 2
H13C H 0.170874 0.534887 -0.013109 0.185 Uiso 0.575(9) 1 calc R U P B 2
C132 C 0.1486(15) 0.6560(16) -0.0514(9) 0.107(5) Uani 0.575(9) 1 d D U P B 2
H13D H 0.134210 0.716078 -0.039999 0.128 Uiso 0.575(9) 1 calc R U P B 2
H13E H 0.207594 0.640838 -0.075216 0.128 Uiso 0.575(9) 1 calc R U P B 2
C133 C 0.0753(15) 0.6505(16) -0.0822(8) 0.113(5) Uani 0.575(9) 1 d D U P B 2
H13F H 0.014645 0.674262 -0.060797 0.136 Uiso 0.575(9) 1 calc R U P B 2
H13G H 0.084632 0.589215 -0.089153 0.136 Uiso 0.575(9) 1 calc R U P B 2
C134 C 0.0798(17) 0.7037(16) -0.1365(9) 0.113(6) Uani 0.575(9) 1 d D U P B 2
H13H H 0.067710 0.765972 -0.131061 0.136 Uiso 0.575(9) 1 calc R U P B 2
H13I H 0.138783 0.680310 -0.159567 0.136 Uiso 0.575(9) 1 calc R U P B 2
C135 C 0.0013(18) 0.687(2) -0.1593(12) 0.133(8) Uani 0.575(9) 1 d D U P B 2
H13J H -0.007444 0.717605 -0.195829 0.199 Uiso 0.575(9) 1 calc R U P B 2
H13K H 0.015153 0.624925 -0.162519 0.199 Uiso 0.575(9) 1 calc R U P B 2
H13L H -0.054982 0.709456 -0.134389 0.199 Uiso 0.575(9) 1 calc R U P B 2
C136 C 0.1236(17) 0.3771(17) 0.4024(11) 0.141(7) Uani 0.484(13) 1 d D U P C 1
H136 H 0.173192 0.389449 0.380104 0.170 Uiso 0.484(13) 1 calc R U P C 1
C137 C 0.0376(19) 0.4064(15) 0.3837(9) 0.142(6) Uani 0.484(13) 1 d D U P C 1
H137 H 0.028262 0.438542 0.349221 0.170 Uiso 0.484(13) 1 calc R U P C 1
C138 C -0.0343(16) 0.3883(17) 0.4160(11) 0.140(6) Uani 0.484(13) 1 d D U P C 1
H138 H -0.094070 0.407621 0.404049 0.168 Uiso 0.484(13) 1 calc R U P C 1
C139 C -0.0184(17) 0.3417(18) 0.4658(11) 0.138(6) Uani 0.484(13) 1 d D U P C 1
H139 H -0.067777 0.329442 0.488365 0.166 Uiso 0.484(13) 1 calc R U P C 1
C140 C 0.0682(19) 0.3127(18) 0.4834(10) 0.133(6) Uani 0.484(13) 1 d D U P C 1
H140 H 0.078431 0.280047 0.517595 0.160 Uiso 0.484(13) 1 calc R U P C 1
C141 C 0.1398(16) 0.3313(19) 0.4513(12) 0.141(6) Uani 0.484(13) 1 d D U P C 1
H141 H 0.199521 0.312318 0.463197 0.169 Uiso 0.484(13) 1 calc R U P C 1
C142 C 0.000(3) 0.377(2) 0.3705(13) 0.141(8) Uani 0.516(13) 1 d D U P C 2
H14A H -0.010413 0.406962 0.334082 0.212 Uiso 0.516(13) 1 calc R U P C 2
H14B H 0.066195 0.346340 0.371540 0.212 Uiso 0.516(13) 1 calc R U P C 2
H14C H -0.033453 0.335250 0.377458 0.212 Uiso 0.516(13) 1 calc R U P C 2
C143 C -0.032(2) 0.4422(19) 0.4139(11) 0.138(6) Uani 0.516(13) 1 d D U P C 2
H14D H 0.001946 0.484974 0.407297 0.165 Uiso 0.516(13) 1 calc R U P C 2
H14E H -0.098150 0.473834 0.413242 0.165 Uiso 0.516(13) 1 calc R U P C 2
C144 C -0.0137(19) 0.394(2) 0.4676(11) 0.139(6) Uani 0.516(13) 1 d D U P C 2
H14F H 0.004540 0.330116 0.463873 0.167 Uiso 0.516(13) 1 calc R U P C 2
H14G H -0.068214 0.411418 0.495111 0.167 Uiso 0.516(13) 1 calc R U P C 2
C145 C 0.064(2) 0.4193(19) 0.4834(13) 0.142(6) Uani 0.516(13) 1 d D U P C 2
H14H H 0.074936 0.467577 0.458772 0.170 Uiso 0.516(13) 1 calc R U P C 2
H14I H 0.053701 0.435812 0.522255 0.170 Uiso 0.516(13) 1 calc R U P C 2
C146 C 0.141(2) 0.336(2) 0.4753(17) 0.147(8) Uani 0.516(13) 1 d D U P C 2
H14J H 0.198271 0.343159 0.484315 0.220 Uiso 0.516(13) 1 calc R U P C 2
H14K H 0.127666 0.289609 0.499625 0.220 Uiso 0.516(13) 1 calc R U P C 2
H14L H 0.148683 0.321049 0.436793 0.220 Uiso 0.516(13) 1 calc R U P C 2
 
loop_
 _atom_site_aniso_label
 _atom_site_aniso_U_11
 _atom_site_aniso_U_22
 _atom_site_aniso_U_33
 _atom_site_aniso_U_23
 _atom_site_aniso_U_13
 _atom_site_aniso_U_12
Pd1 0.01405(19) 0.01402(18) 0.01068(18) -0.00202(14) 0.00074(14) -0.00421(15)
Pd2 0.0156(2) 0.0183(2) 0.01234(18) -0.00346(15) 0.00005(15) -0.00684(16)
Pd3 0.0152(2) 0.01377(19) 0.0194(2) -0.00225(16) 0.00090(16) -0.00287(16)
Pd4 0.01465(19) 0.01661(19) 0.01433(18) -0.00215(15) 0.00136(15) -0.00660(16)
Pd5 0.01483(19) 0.01391(19) 0.01320(18) -0.00284(15) 0.00048(15) -0.00463(16)
Pd6 0.01371(19) 0.01497(19) 0.01084(17) -0.00182(14) 0.00018(14) -0.00516(15)
Pd7 0.01360(19) 0.01448(19) 0.01459(19) -0.00109(15) -0.00022(15) -0.00425(15)
Pd8 0.0156(2) 0.01627(19) 0.01545(19) -0.00411(15) 0.00135(15) -0.00511(16)
P1 0.0126(6) 0.0171(7) 0.0122(6) -0.0016(5) 0.0002(5) -0.0055(5)
P2 0.0168(7) 0.0134(6) 0.0130(6) -0.0011(5) -0.0006(5) -0.0048(5)
P3 0.0181(7) 0.0154(7) 0.0164(7) -0.0052(5) 0.0013(5) -0.0050(6)
P4 0.0164(7) 0.0121(6) 0.0129(6) -0.0028(5) -0.0002(5) -0.0057(5)
P5 0.0159(7) 0.0176(7) 0.0118(6) -0.0028(5) 0.0017(5) -0.0067(5)
P6 0.0124(6) 0.0169(7) 0.0189(7) -0.0021(5) 0.0015(6) -0.0029(6)
N1 0.023(3) 0.028(3) 0.017(2) -0.004(2) -0.002(2) -0.006(2)
N2 0.025(3) 0.037(3) 0.022(3) -0.001(2) -0.005(2) -0.012(2)
N4 0.030(3) 0.030(3) 0.020(3) 0.001(2) -0.001(2) -0.018(2)
C1 0.014(3) 0.025(3) 0.014(3) -0.002(2) -0.001(2) -0.005(2)
C2 0.017(3) 0.027(3) 0.017(3) -0.007(2) 0.001(2) 0.001(2)
C3 0.021(3) 0.032(3) 0.021(3) -0.005(3) -0.001(2) -0.005(3)
C4 0.024(3) 0.039(4) 0.022(3) -0.007(3) 0.006(3) -0.003(3)
C5 0.030(4) 0.039(4) 0.018(3) -0.008(3) 0.003(3) 0.001(3)
C6 0.039(4) 0.034(4) 0.022(3) -0.010(3) -0.006(3) -0.004(3)
C7 0.029(3) 0.025(3) 0.019(3) -0.002(2) -0.005(2) -0.004(3)
C8 0.047(4) 0.035(4) 0.024(3) -0.008(3) 0.001(3) -0.016(3)
C9 0.028(4) 0.037(4) 0.030(4) -0.006(3) 0.003(3) -0.013(3)
C10 0.021(3) 0.026(3) 0.020(3) -0.001(2) -0.002(2) -0.010(2)
C11 0.022(3) 0.042(4) 0.021(3) 0.000(3) -0.008(2) -0.014(3)
C12 0.023(3) 0.044(4) 0.028(3) -0.006(3) -0.002(3) -0.011(3)
C13 0.027(4) 0.058(5) 0.038(4) -0.008(4) -0.005(3) -0.019(4)
C14 0.037(4) 0.062(5) 0.031(4) 0.004(4) -0.015(3) -0.005(4)
C15 0.034(4) 0.058(5) 0.029(4) 0.011(3) -0.010(3) -0.012(4)
C16 0.029(4) 0.043(4) 0.027(3) 0.000(3) -0.007(3) -0.012(3)
C17 0.043(5) 0.061(6) 0.041(5) 0.015(4) -0.010(4) -0.025(4)
C18 0.035(4) 0.063(6) 0.041(4) 0.009(4) -0.002(3) -0.028(4)
C19 0.023(3) 0.028(3) 0.030(3) -0.004(3) 0.003(3) -0.005(3)
N3 0.037(3) 0.022(3) 0.030(3) -0.002(2) -0.002(3) -0.002(3)
C20 0.049(3) 0.017(3) 0.037(3) -0.006(2) -0.006(3) 0.003(2)
C21 0.046(4) 0.026(4) 0.053(6) -0.010(4) -0.008(4) 0.003(4)
C22 0.050(5) 0.028(4) 0.058(5) -0.007(4) -0.004(5) 0.007(4)
C23 0.053(5) 0.026(4) 0.053(5) -0.006(4) -0.002(5) 0.008(4)
C24 0.053(5) 0.021(4) 0.051(4) -0.005(4) -0.002(5) 0.007(4)
C25 0.051(5) 0.016(4) 0.044(4) -0.009(4) -0.004(5) 0.005(4)
C26 0.055(6) 0.023(6) 0.058(8) -0.012(6) 0.003(6) -0.006(5)
C27 0.045(7) 0.041(7) 0.076(10) -0.010(8) 0.007(8) -0.004(6)
C21B 0.050(4) 0.028(4) 0.049(6) -0.006(5) -0.004(4) 0.007(4)
C22B 0.053(5) 0.027(4) 0.052(5) -0.005(4) -0.004(4) 0.008(4)
C23B 0.054(5) 0.023(4) 0.052(5) -0.005(4) -0.004(5) 0.008(4)
C24B 0.054(5) 0.020(4) 0.051(5) -0.007(4) -0.004(5) 0.005(4)
C25B 0.054(5) 0.017(4) 0.043(5) -0.008(4) -0.003(5) 0.003(4)
C26B 0.057(7) 0.025(7) 0.060(9) -0.010(7) -0.005(7) 0.000(6)
C27B 0.044(7) 0.037(8) 0.059(10) -0.001(8) 0.006(8) 0.005(6)
C28 0.024(3) 0.029(3) 0.017(3) 0.001(2) -0.001(2) -0.014(3)
C29 0.034(4) 0.037(4) 0.024(3) 0.007(3) -0.007(3) -0.022(3)
C30 0.024(3) 0.034(3) 0.028(3) 0.000(3) 0.000(3) -0.018(3)
C31 0.030(4) 0.036(4) 0.049(4) 0.003(3) 0.004(3) -0.019(3)
C32 0.041(5) 0.034(4) 0.068(6) 0.006(4) -0.002(4) -0.023(4)
C33 0.050(5) 0.033(4) 0.061(5) -0.005(4) 0.006(4) -0.024(4)
C34 0.034(4) 0.038(4) 0.035(4) 0.001(3) 0.000(3) -0.016(3)
C35 0.045(5) 0.042(4) 0.047(5) -0.010(4) 0.013(4) -0.021(4)
C36 0.030(4) 0.035(4) 0.034(4) 0.002(3) -0.008(3) -0.010(3)
C37 0.016(3) 0.027(3) 0.018(3) -0.008(2) 0.002(2) -0.009(2)
C38 0.016(3) 0.026(3) 0.016(3) -0.009(2) 0.001(2) -0.012(2)
C39 0.021(3) 0.050(4) 0.028(3) -0.004(3) 0.006(3) -0.019(3)
C40 0.016(3) 0.052(5) 0.033(4) -0.003(3) 0.000(3) -0.011(3)
C41 0.019(3) 0.048(4) 0.025(3) 0.000(3) -0.002(3) -0.007(3)
C42 0.016(3) 0.029(3) 0.018(3) -0.001(2) -0.001(2) -0.008(2)
C43 0.017(3) 0.033(3) 0.024(3) 0.006(3) -0.004(2) -0.004(3)
C44 0.059(5) 0.053(5) 0.028(4) 0.012(3) -0.012(4) -0.029(4)
C45 0.070(6) 0.037(4) 0.039(5) -0.006(4) -0.003(4) -0.021(4)
C46 0.019(3) 0.028(3) 0.029(3) 0.000(3) 0.002(2) -0.010(3)
C47 0.033(4) 0.035(4) 0.022(3) -0.001(3) 0.000(3) -0.017(3)
C48 0.034(4) 0.028(3) 0.046(4) -0.004(3) 0.009(3) -0.016(3)
C49 0.022(3) 0.019(3) 0.017(3) -0.001(2) -0.003(2) -0.007(2)
C50 0.039(4) 0.027(3) 0.021(3) 0.007(2) -0.009(3) -0.018(3)
C51 0.046(4) 0.038(4) 0.023(3) 0.011(3) -0.002(3) -0.016(3)
C52 0.045(4) 0.046(4) 0.025(3) 0.007(3) 0.007(3) -0.012(4)
C53 0.042(4) 0.034(4) 0.016(3) -0.006(3) 0.001(3) -0.011(3)
C54 0.029(3) 0.023(3) 0.021(3) -0.001(2) -0.004(2) -0.005(3)
C55 0.032(3) 0.027(3) 0.020(3) 0.001(2) -0.008(3) -0.009(3)
C56 0.040(4) 0.044(4) 0.032(4) -0.013(3) -0.008(3) -0.019(3)
C57 0.027(4) 0.038(4) 0.042(4) -0.004(3) -0.004(3) -0.011(3)
C58 0.070(6) 0.041(4) 0.032(4) 0.006(3) -0.005(4) -0.034(4)
C59 0.096(9) 0.057(6) 0.064(6) 0.004(5) -0.023(6) -0.047(6)
C60 0.063(6) 0.032(4) 0.045(5) -0.009(3) -0.006(4) -0.013(4)
C61 0.028(3) 0.014(3) 0.025(3) -0.008(2) -0.002(2) -0.007(2)
C62 0.025(3) 0.019(3) 0.034(3) -0.009(3) -0.002(3) -0.007(2)
C63 0.043(5) 0.041(4) 0.060(5) -0.027(4) 0.006(4) -0.028(4)
C64 0.060(6) 0.053(5) 0.065(6) -0.041(5) 0.018(5) -0.033(5)
C65 0.042(4) 0.034(4) 0.056(5) -0.026(4) 0.015(4) -0.013(3)
C66 0.028(3) 0.023(3) 0.030(3) -0.013(3) 0.005(3) -0.004(3)
C67 0.031(3) 0.024(3) 0.027(3) -0.011(3) 0.009(3) -0.011(3)
C68 0.052(5) 0.049(5) 0.038(4) -0.023(4) 0.026(4) -0.021(4)
C69 0.035(4) 0.031(4) 0.041(4) -0.010(3) 0.010(3) -0.008(3)
C70 0.029(3) 0.026(3) 0.034(4) -0.008(3) 0.005(3) -0.016(3)
C71 0.054(5) 0.035(4) 0.045(5) -0.002(4) 0.004(4) -0.021(4)
C72 0.029(4) 0.037(4) 0.046(4) -0.008(3) 0.000(3) -0.010(3)
C73 0.023(3) 0.017(3) 0.017(3) -0.003(2) 0.002(2) -0.008(2)
C74 0.025(3) 0.024(3) 0.024(3) -0.007(2) -0.004(2) -0.012(3)
C75 0.031(4) 0.037(4) 0.037(4) -0.016(3) -0.009(3) -0.018(3)
C76 0.040(4) 0.022(3) 0.050(5) -0.020(3) -0.005(3) -0.008(3)
C77 0.031(4) 0.016(3) 0.041(4) -0.009(3) -0.005(3) -0.005(3)
C78 0.023(3) 0.018(3) 0.025(3) -0.002(2) 0.000(2) -0.007(2)
C79 0.029(3) 0.018(3) 0.025(3) -0.005(2) -0.005(3) -0.002(2)
C80 0.043(4) 0.030(4) 0.031(4) 0.006(3) -0.007(3) -0.007(3)
C81 0.029(4) 0.039(4) 0.042(4) 0.006(3) -0.003(3) -0.013(3)
C82 0.024(3) 0.024(3) 0.026(3) -0.007(2) -0.005(2) -0.012(3)
C83 0.043(4) 0.029(4) 0.035(4) -0.003(3) -0.014(3) -0.014(3)
C84 0.023(3) 0.045(4) 0.033(4) 0.000(3) -0.001(3) -0.005(3)
C85 0.020(3) 0.029(3) 0.013(3) 0.001(2) 0.002(2) -0.013(2)
C86 0.025(3) 0.028(3) 0.017(3) 0.001(2) 0.001(2) -0.010(3)
C87 0.034(4) 0.039(4) 0.022(3) 0.008(3) -0.003(3) -0.014(3)
C88 0.031(4) 0.061(5) 0.017(3) 0.004(3) 0.000(3) -0.023(4)
C89 0.039(4) 0.044(4) 0.017(3) -0.003(3) 0.002(3) -0.020(3)
C90 0.030(3) 0.040(4) 0.019(3) -0.005(3) 0.005(2) -0.020(3)
C91 0.048(4) 0.031(4) 0.018(3) -0.008(3) 0.006(3) -0.014(3)
C92 0.039(4) 0.038(4) 0.036(4) -0.011(3) 0.006(3) -0.013(3)
C93 0.045(5) 0.046(5) 0.052(5) -0.027(4) 0.013(4) -0.027(4)
C94 0.025(3) 0.021(3) 0.019(3) 0.001(2) -0.001(2) -0.008(2)
C95 0.068(6) 0.039(4) 0.044(5) -0.007(4) 0.011(4) -0.033(4)
C96 0.027(4) 0.078(7) 0.044(5) -0.016(5) 0.006(3) -0.013(4)
C97 0.015(3) 0.020(3) 0.025(3) -0.003(2) 0.005(2) -0.007(2)
C98 0.019(3) 0.020(3) 0.030(3) -0.002(2) -0.002(2) -0.009(2)
C99 0.020(3) 0.032(4) 0.042(4) 0.000(3) -0.001(3) -0.006(3)
C100 0.013(3) 0.044(4) 0.043(4) -0.003(3) 0.001(3) -0.003(3)
C101 0.017(3) 0.033(4) 0.038(4) -0.007(3) 0.013(3) -0.008(3)
C102 0.021(3) 0.019(3) 0.028(3) -0.006(2) 0.006(2) -0.008(2)
C103 0.028(3) 0.034(4) 0.023(3) -0.009(3) 0.013(3) -0.013(3)
C104 0.038(4) 0.036(4) 0.030(4) 0.004(3) 0.008(3) -0.003(3)
C105 0.028(4) 0.041(4) 0.035(4) -0.019(3) 0.010(3) -0.008(3)
C106 0.013(3) 0.026(3) 0.030(3) 0.003(2) -0.004(2) -0.004(2)
C107 0.030(4) 0.041(4) 0.031(4) -0.002(3) -0.005(3) -0.006(3)
C108 0.031(4) 0.032(4) 0.037(4) 0.009(3) -0.001(3) -0.007(3)
C125 0.081(9) 0.127(10) 0.092(9) -0.058(8) 0.001(7) 0.001(8)
C126 0.083(10) 0.135(11) 0.096(10) -0.058(9) -0.011(8) -0.007(8)
C127 0.086(11) 0.139(12) 0.097(11) -0.055(9) -0.019(9) -0.016(9)
C128 0.087(11) 0.139(12) 0.089(11) -0.057(10) -0.018(9) -0.015(9)
C129 0.080(10) 0.133(12) 0.079(10) -0.065(9) -0.012(8) -0.010(9)
C130 0.073(10) 0.122(11) 0.077(10) -0.070(8) 0.006(8) 0.002(8)
C131 0.102(12) 0.135(12) 0.099(10) -0.051(9) 0.018(9) 0.011(10)
C132 0.086(9) 0.115(10) 0.100(9) -0.054(8) 0.004(8) 0.003(8)
C133 0.096(10) 0.110(11) 0.112(10) -0.053(9) -0.004(8) 0.008(9)
C134 0.097(11) 0.108(12) 0.115(11) -0.049(9) -0.017(9) 0.010(10)
C135 0.097(15) 0.139(18) 0.138(16) -0.043(15) -0.036(12) 0.013(13)
C136 0.112(10) 0.121(12) 0.153(13) 0.032(11) 0.033(10) -0.013(10)
C137 0.111(10) 0.122(11) 0.157(12) 0.034(10) 0.032(9) -0.018(9)
C138 0.110(9) 0.122(11) 0.151(12) 0.036(10) 0.030(9) -0.016(9)
C139 0.110(9) 0.121(11) 0.149(12) 0.033(10) 0.029(9) -0.017(9)
C140 0.107(9) 0.115(11) 0.145(12) 0.032(10) 0.031(9) -0.019(9)
C141 0.114(9) 0.121(11) 0.148(12) 0.031(10) 0.036(10) -0.015(9)
C142 0.112(13) 0.122(14) 0.159(14) 0.024(12) 0.010(13) -0.014(12)
C143 0.109(9) 0.120(11) 0.151(12) 0.032(10) 0.030(9) -0.019(9)
C144 0.111(9) 0.122(11) 0.150(12) 0.032(10) 0.030(9) -0.018(9)
C145 0.115(10) 0.124(11) 0.151(12) 0.030(10) 0.031(10) -0.019(9)
C146 0.123(11) 0.128(12) 0.143(15) 0.026(13) 0.030(12) -0.005(10)
 
_geom_special_details
;
 All esds (except the esd in the dihedral angle between two l.s. planes)
 are estimated using the full covariance matrix.  The cell esds are taken
 into account individually in the estimation of esds in distances, angles
 and torsion angles; correlations between esds in cell parameters are only
 used when they are defined by crystal symmetry.  An approximate (isotropic)
 treatment of cell esds is used for estimating esds involving l.s. planes.
;
 
loop_
 _geom_bond_atom_site_label_1
 _geom_bond_atom_site_label_2
 _geom_bond_distance
 _geom_bond_site_symmetry_2
 _geom_bond_publ_flag
Pd1 C1 2.034(6) . ?
Pd1 P1 2.4268(15) . ?
Pd1 P4 2.4303(15) . ?
Pd1 P2 2.4373(15) . ?
Pd1 Pd6 2.7256(6) . ?
Pd1 Pd7 2.7557(6) . ?
Pd1 Pd5 2.7591(6) . ?
Pd2 C10 2.011(6) . ?
Pd2 P3 2.4233(16) . ?
Pd2 P5 2.4276(15) . ?
Pd2 P1 2.4308(15) . ?
Pd2 Pd8 2.7284(6) . ?
Pd2 Pd5 2.7417(6) . ?
Pd2 Pd6 2.7423(6) . ?
Pd3 C19 2.028(7) . ?
Pd3 P6 2.4244(16) . ?
Pd3 P3 2.4598(16) . ?
Pd3 P2 2.4682(15) . ?
Pd3 Pd5 2.7222(6) . ?
Pd3 Pd7 2.7425(6) . ?
Pd3 Pd8 2.7565(6) . ?
Pd4 C28 2.014(6) . ?
Pd4 P5 2.4306(16) . ?
Pd4 P4 2.4307(15) . ?
Pd4 P6 2.4772(16) . ?
Pd4 Pd7 2.7357(6) . ?
Pd4 Pd8 2.7364(6) . ?
Pd4 Pd6 2.7518(6) . ?
Pd5 P1 2.2719(15) . ?
Pd5 P2 2.2858(15) . ?
Pd5 P3 2.2977(15) . ?
Pd6 P4 2.3001(15) . ?
Pd6 P5 2.3008(15) . ?
Pd6 P1 2.3183(15) . ?
Pd7 P2 2.2837(15) . ?
Pd7 P4 2.2905(15) . ?
Pd7 P6 2.2913(15) . ?
Pd8 P3 2.2831(16) . ?
Pd8 P6 2.2861(16) . ?
Pd8 P5 2.2921(16) . ?
P1 C37 1.852(6) . ?
P2 C49 1.845(6) . ?
P3 C61 1.856(6) . ?
P4 C73 1.855(6) . ?
P5 C85 1.848(6) . ?
P6 C97 1.850(6) . ?
N1 C1 1.165(8) . ?
N1 C2 1.401(7) . ?
N2 C10 1.154(8) . ?
N2 C11 1.390(8) . ?
N4 C28 1.162(8) . ?
N4 C29 1.404(8) . ?
C2 C3 1.398(9) . ?
C2 C7 1.399(9) . ?
C3 C4 1.381(9) . ?
C3 C9 1.502(9) . ?
C4 C5 1.394(10) . ?
C5 C6 1.388(11) . ?
C6 C7 1.390(9) . ?
C7 C8 1.497(10) . ?
C11 C12 1.392(9) . ?
C11 C16 1.398(10) . ?
C12 C13 1.406(10) . ?
C12 C18 1.491(11) . ?
C13 C14 1.374(12) . ?
C14 C15 1.380(12) . ?
C15 C16 1.391(10) . ?
C16 C17 1.497(11) . ?
C19 N3 1.152(9) . ?
N3 C20 1.393(8) . ?
C20 C21B 1.34(2) . ?
C20 C25 1.367(11) . ?
C20 C21 1.414(11) . ?
C20 C25B 1.46(2) . ?
C21 C22 1.393(12) . ?
C21 C27 1.512(18) . ?
C22 C23 1.391(12) . ?
C23 C24 1.386(12) . ?
C24 C25 1.394(12) . ?
C25 C26 1.492(18) . ?
C21B C22B 1.378(13) . ?
C21B C27B 1.50(2) . ?
C22B C23B 1.378(13) . ?
C23B C24B 1.385(13) . ?
C24B C25B 1.382(13) . ?
C25B C26B 1.51(2) . ?
C29 C34 1.389(11) . ?
C29 C30 1.403(9) . ?
C30 C31 1.398(9) . ?
C30 C36 1.492(10) . ?
C31 C32 1.360(11) . ?
C32 C33 1.390(12) . ?
C33 C34 1.389(10) . ?
C34 C35 1.500(10) . ?
C37 C38 1.422(8) . ?
C37 C42 1.422(9) . ?
C38 C39 1.411(8) . ?
C38 C46 1.496(9) . ?
C39 C40 1.370(10) . ?
C40 C41 1.379(10) . ?
C41 C42 1.399(9) . ?
C42 C43 1.519(9) . ?
C43 C45 1.483(10) . ?
C43 C44 1.505(9) . ?
C46 C47 1.525(9) . ?
C46 C48 1.549(9) . ?
C49 C54 1.422(8) . ?
C49 C50 1.424(8) . ?
C50 C51 1.392(9) . ?
C50 C58 1.541(11) . ?
C51 C52 1.372(11) . ?
C52 C53 1.380(11) . ?
C53 C54 1.388(9) . ?
C54 C55 1.509(9) . ?
C55 C57 1.504(10) . ?
C55 C56 1.524(9) . ?
C58 C59 1.506(12) . ?
C58 C60 1.538(13) . ?
C61 C62 1.411(9) . ?
C61 C66 1.429(9) . ?
C62 C63 1.404(9) . ?
C62 C70 1.522(9) . ?
C63 C64 1.377(11) . ?
C64 C65 1.376(12) . ?
C65 C66 1.406(10) . ?
C66 C67 1.525(9) . ?
C67 C69 1.503(11) . ?
C67 C68 1.533(9) . ?
C70 C72 1.509(10) . ?
C70 C71 1.532(10) . ?
C73 C78 1.428(8) . ?
C73 C74 1.433(9) . ?
C74 C75 1.387(9) . ?
C74 C82 1.510(9) . ?
C75 C76 1.379(10) . ?
C76 C77 1.366(10) . ?
C77 C78 1.407(9) . ?
C78 C79 1.510(9) . ?
C79 C80 1.526(9) . ?
C79 C81 1.544(10) . ?
C82 C83 1.533(9) . ?
C82 C84 1.542(9) . ?
C85 C90 1.421(9) . ?
C85 C86 1.421(9) . ?
C86 C87 1.395(8) . ?
C86 C94 1.526(9) . ?
C87 C88 1.373(10) . ?
C88 C89 1.379(11) . ?
C89 C90 1.405(9) . ?
C90 C91 1.511(10) . ?
C91 C93 1.532(10) . ?
C91 C92 1.536(10) . ?
C94 C95 1.517(9) . ?
C94 C96 1.520(10) . ?
C97 C102 1.420(8) . ?
C97 C98 1.421(9) . ?
C98 C99 1.406(9) . ?
C98 C106 1.519(9) . ?
C99 C100 1.359(10) . ?
C100 C101 1.373(11) . ?
C101 C102 1.396(9) . ?
C102 C103 1.515(10) . ?
C103 C104 1.532(10) . ?
C103 C105 1.548(9) . ?
C106 C107 1.531(10) . ?
C106 C108 1.533(9) . ?
C125 C126 1.365(14) . ?
C125 C130 1.383(14) . ?
C126 C127 1.379(14) . ?
C127 C128 1.356(14) . ?
C128 C129 1.377(14) . ?
C129 C130 1.348(14) . ?
C131 C132 1.497(19) . ?
C132 C133 1.470(18) . ?
C133 C134 1.523(19) . ?
C134 C135 1.507(19) . ?
C136 C141 1.354(14) . ?
C136 C137 1.382(8) . ?
C137 C138 1.380(8) . ?
C138 C139 1.378(8) . ?
C139 C140 1.380(8) . ?
C140 C141 1.375(8) . ?
C142 C143 1.494(19) . ?
C143 C144 1.479(19) . ?
C144 C145 1.506(19) . ?
C145 C146 1.50(2) . ?
 
loop_
 _geom_angle_atom_site_label_1
 _geom_angle_atom_site_label_2
 _geom_angle_atom_site_label_3
 _geom_angle
 _geom_angle_site_symmetry_1
 _geom_angle_site_symmetry_3
 _geom_angle_publ_flag
C1 Pd1 P1 120.90(17) . . ?
C1 Pd1 P4 110.80(18) . . ?
P1 Pd1 P4 105.70(5) . . ?
C1 Pd1 P2 111.03(17) . . ?
P1 Pd1 P2 103.18(5) . . ?
P4 Pd1 P2 103.66(5) . . ?
C1 Pd1 Pd6 135.10(17) . . ?
P1 Pd1 Pd6 53.10(4) . . ?
P4 Pd1 Pd6 52.61(4) . . ?
P2 Pd1 Pd6 113.47(4) . . ?
C1 Pd1 Pd7 126.84(16) . . ?
P1 Pd1 Pd7 112.23(4) . . ?
P4 Pd1 Pd7 51.96(4) . . ?
P2 Pd1 Pd7 51.73(4) . . ?
Pd6 Pd1 Pd7 79.159(16) . . ?
C1 Pd1 Pd5 136.29(17) . . ?
P1 Pd1 Pd5 51.48(4) . . ?
P4 Pd1 Pd5 112.39(4) . . ?
P2 Pd1 Pd5 51.74(4) . . ?
Pd6 Pd1 Pd5 79.266(16) . . ?
Pd7 Pd1 Pd5 77.627(16) . . ?
C10 Pd2 P3 123.52(19) . . ?
C10 Pd2 P5 112.59(18) . . ?
P3 Pd2 P5 104.57(5) . . ?
C10 Pd2 P1 105.26(18) . . ?
P3 Pd2 P1 104.03(5) . . ?
P5 Pd2 P1 105.25(5) . . ?
C10 Pd2 Pd8 141.23(18) . . ?
P3 Pd2 Pd8 52.20(4) . . ?
P5 Pd2 Pd8 52.39(4) . . ?
P1 Pd2 Pd8 113.10(4) . . ?
C10 Pd2 Pd5 133.05(18) . . ?
P3 Pd2 Pd5 52.39(4) . . ?
P5 Pd2 Pd5 113.01(4) . . ?
P1 Pd2 Pd5 51.68(4) . . ?
Pd8 Pd2 Pd5 78.612(17) . . ?
C10 Pd2 Pd6 122.21(19) . . ?
P3 Pd2 Pd6 114.05(4) . . ?
P5 Pd2 Pd6 52.42(4) . . ?
P1 Pd2 Pd6 52.83(4) . . ?
Pd8 Pd2 Pd6 79.556(17) . . ?
Pd5 Pd2 Pd6 79.281(17) . . ?
C19 Pd3 P6 114.8(2) . . ?
C19 Pd3 P3 108.3(2) . . ?
P6 Pd3 P3 103.39(5) . . ?
C19 Pd3 P2 120.5(2) . . ?
P6 Pd3 P2 103.86(5) . . ?
P3 Pd3 P2 104.32(5) . . ?
C19 Pd3 Pd5 131.9(2) . . ?
P6 Pd3 Pd5 112.76(4) . . ?
P3 Pd3 Pd5 52.34(4) . . ?
P2 Pd3 Pd5 51.98(4) . . ?
C19 Pd3 Pd7 139.5(2) . . ?
P6 Pd3 Pd7 52.21(4) . . ?
P3 Pd3 Pd7 112.01(4) . . ?
P2 Pd3 Pd7 51.66(4) . . ?
Pd5 Pd3 Pd7 78.476(16) . . ?
C19 Pd3 Pd8 127.56(19) . . ?
P6 Pd3 Pd8 51.89(4) . . ?
P3 Pd3 Pd8 51.53(4) . . ?
P2 Pd3 Pd8 111.80(4) . . ?
Pd5 Pd3 Pd8 78.464(17) . . ?
Pd7 Pd3 Pd8 78.035(17) . . ?
C28 Pd4 P5 113.37(18) . . ?
C28 Pd4 P4 111.11(18) . . ?
P5 Pd4 P4 104.51(5) . . ?
C28 Pd4 P6 118.47(19) . . ?
P5 Pd4 P6 103.98(5) . . ?
P4 Pd4 P6 104.08(5) . . ?
C28 Pd4 Pd7 133.72(18) . . ?
P5 Pd4 Pd7 112.74(4) . . ?
P4 Pd4 Pd7 52.23(4) . . ?
P6 Pd4 Pd7 51.86(4) . . ?
C28 Pd4 Pd8 135.86(18) . . ?
P5 Pd4 Pd8 52.26(4) . . ?
P4 Pd4 Pd8 112.96(4) . . ?
P6 Pd4 Pd8 51.72(4) . . ?
Pd7 Pd4 Pd8 78.493(17) . . ?
C28 Pd4 Pd6 128.57(19) . . ?
P5 Pd4 Pd6 52.27(4) . . ?
P4 Pd4 Pd6 52.25(4) . . ?
P6 Pd4 Pd6 112.93(4) . . ?
Pd7 Pd4 Pd6 79.055(16) . . ?
Pd8 Pd4 Pd6 79.253(17) . . ?
P1 Pd5 P2 113.49(5) . . ?
P1 Pd5 P3 113.70(6) . . ?
P2 Pd5 P3 116.22(6) . . ?
P1 Pd5 Pd3 139.49(4) . . ?
P2 Pd5 Pd3 58.28(4) . . ?
P3 Pd5 Pd3 57.95(4) . . ?
P1 Pd5 Pd2 57.08(4) . . ?
P2 Pd5 Pd2 138.19(4) . . ?
P3 Pd5 Pd2 56.66(4) . . ?
Pd3 Pd5 Pd2 100.688(18) . . ?
P1 Pd5 Pd1 56.69(4) . . ?
P2 Pd5 Pd1 56.85(4) . . ?
P3 Pd5 Pd1 138.27(4) . . ?
Pd3 Pd5 Pd1 101.149(19) . . ?
Pd2 Pd5 Pd1 99.280(18) . . ?
P4 Pd6 P5 113.34(5) . . ?
P4 Pd6 P1 113.91(5) . . ?
P5 Pd6 P1 113.41(5) . . ?
P4 Pd6 Pd1 57.09(4) . . ?
P5 Pd6 Pd1 137.70(4) . . ?
P1 Pd6 Pd1 56.83(4) . . ?
P4 Pd6 Pd2 136.93(4) . . ?
P5 Pd6 Pd2 56.74(4) . . ?
P1 Pd6 Pd2 56.67(4) . . ?
Pd1 Pd6 Pd2 100.098(18) . . ?
P4 Pd6 Pd4 56.68(4) . . ?
P5 Pd6 Pd4 56.67(4) . . ?
P1 Pd6 Pd4 136.45(4) . . ?
Pd1 Pd6 Pd4 100.000(18) . . ?
Pd2 Pd6 Pd4 99.239(18) . . ?
P2 Pd7 P4 113.57(5) . . ?
P2 Pd7 P6 114.69(6) . . ?
P4 Pd7 P6 115.25(5) . . ?
P2 Pd7 Pd4 138.72(4) . . ?
P4 Pd7 Pd4 57.02(4) . . ?
P6 Pd7 Pd4 58.25(4) . . ?
P2 Pd7 Pd3 57.96(4) . . ?
P4 Pd7 Pd3 138.96(4) . . ?
P6 Pd7 Pd3 56.74(4) . . ?
Pd4 Pd7 Pd3 100.920(19) . . ?
P2 Pd7 Pd1 56.92(4) . . ?
P4 Pd7 Pd1 56.68(4) . . ?
P6 Pd7 Pd1 138.55(4) . . ?
Pd4 Pd7 Pd1 99.651(18) . . ?
Pd3 Pd7 Pd1 100.723(19) . . ?
P3 Pd8 P6 114.04(6) . . ?
P3 Pd8 P5 114.02(6) . . ?
P6 Pd8 P5 115.27(6) . . ?
P3 Pd8 Pd2 57.00(4) . . ?
P6 Pd8 Pd2 138.44(4) . . ?
P5 Pd8 Pd2 57.04(4) . . ?
P3 Pd8 Pd4 138.67(4) . . ?
P6 Pd8 Pd4 58.28(4) . . ?
P5 Pd8 Pd4 56.99(4) . . ?
Pd2 Pd8 Pd4 99.962(19) . . ?
P3 Pd8 Pd3 57.51(4) . . ?
P6 Pd8 Pd3 56.55(4) . . ?
P5 Pd8 Pd3 138.38(4) . . ?
Pd2 Pd8 Pd3 100.159(18) . . ?
Pd4 Pd8 Pd3 100.547(19) . . ?
C37 P1 Pd5 122.6(2) . . ?
C37 P1 Pd6 137.4(2) . . ?
Pd5 P1 Pd6 99.31(5) . . ?
C37 P1 Pd1 126.83(19) . . ?
Pd5 P1 Pd1 71.83(4) . . ?
Pd6 P1 Pd1 70.07(4) . . ?
C37 P1 Pd2 113.52(19) . . ?
Pd5 P1 Pd2 71.23(4) . . ?
Pd6 P1 Pd2 70.50(4) . . ?
Pd1 P1 Pd2 119.29(6) . . ?
C49 P2 Pd7 133.0(2) . . ?
C49 P2 Pd5 127.4(2) . . ?
Pd7 P2 Pd5 98.31(6) . . ?
C49 P2 Pd1 109.8(2) . . ?
Pd7 P2 Pd1 71.34(4) . . ?
Pd5 P2 Pd1 71.41(4) . . ?
C49 P2 Pd3 130.7(2) . . ?
Pd7 P2 Pd3 70.38(4) . . ?
Pd5 P2 Pd3 69.74(4) . . ?
Pd1 P2 Pd3 119.34(6) . . ?
C61 P3 Pd8 129.7(2) . . ?
C61 P3 Pd5 131.9(2) . . ?
Pd8 P3 Pd5 98.30(6) . . ?
C61 P3 Pd2 118.6(2) . . ?
Pd8 P3 Pd2 70.79(5) . . ?
Pd5 P3 Pd2 70.95(4) . . ?
C61 P3 Pd3 122.4(2) . . ?
Pd8 P3 Pd3 70.96(5) . . ?
Pd5 P3 Pd3 69.71(4) . . ?
Pd2 P3 Pd3 118.96(6) . . ?
C73 P4 Pd7 126.7(2) . . ?
C73 P4 Pd6 134.2(2) . . ?
Pd7 P4 Pd6 99.07(5) . . ?
C73 P4 Pd1 118.79(19) . . ?
Pd7 P4 Pd1 71.36(4) . . ?
Pd6 P4 Pd1 70.30(4) . . ?
C73 P4 Pd4 121.75(19) . . ?
Pd7 P4 Pd4 70.75(4) . . ?
Pd6 P4 Pd4 71.07(4) . . ?
Pd1 P4 Pd4 119.35(6) . . ?
C85 P5 Pd8 130.3(2) . . ?
C85 P5 Pd6 130.4(2) . . ?
Pd8 P5 Pd6 99.30(6) . . ?
C85 P5 Pd2 120.5(2) . . ?
Pd8 P5 Pd2 70.57(4) . . ?
Pd6 P5 Pd2 70.84(4) . . ?
C85 P5 Pd4 120.5(2) . . ?
Pd8 P5 Pd4 70.75(5) . . ?
Pd6 P5 Pd4 71.07(4) . . ?
Pd2 P5 Pd4 118.96(6) . . ?
C97 P6 Pd8 128.5(2) . . ?
C97 P6 Pd7 132.9(2) . . ?
Pd8 P6 Pd7 98.28(5) . . ?
C97 P6 Pd3 114.94(19) . . ?
Pd8 P6 Pd3 71.56(5) . . ?
Pd7 P6 Pd3 71.06(4) . . ?
C97 P6 Pd4 126.0(2) . . ?
Pd8 P6 Pd4 69.99(4) . . ?
Pd7 P6 Pd4 69.89(4) . . ?
Pd3 P6 Pd4 119.05(6) . . ?
C1 N1 C2 176.9(6) . . ?
C10 N2 C11 174.7(7) . . ?
C28 N4 C29 171.1(7) . . ?
N1 C1 Pd1 172.8(5) . . ?
C3 C2 C7 123.8(6) . . ?
C3 C2 N1 117.9(6) . . ?
C7 C2 N1 118.3(6) . . ?
C4 C3 C2 117.0(6) . . ?
C4 C3 C9 121.7(6) . . ?
C2 C3 C9 121.3(6) . . ?
C3 C4 C5 121.3(7) . . ?
C6 C5 C4 119.9(6) . . ?
C5 C6 C7 121.2(7) . . ?
C6 C7 C2 116.8(6) . . ?
C6 C7 C8 121.5(6) . . ?
C2 C7 C8 121.6(6) . . ?
N2 C10 Pd2 170.4(6) . . ?
N2 C11 C12 118.0(6) . . ?
N2 C11 C16 118.3(6) . . ?
C12 C11 C16 123.7(6) . . ?
C11 C12 C13 116.0(7) . . ?
C11 C12 C18 121.1(6) . . ?
C13 C12 C18 122.9(7) . . ?
C14 C13 C12 121.8(7) . . ?
C13 C14 C15 120.4(7) . . ?
C14 C15 C16 120.8(7) . . ?
C15 C16 C11 117.4(7) . . ?
C15 C16 C17 121.8(7) . . ?
C11 C16 C17 120.8(6) . . ?
N3 C19 Pd3 169.5(6) . . ?
C19 N3 C20 177.1(8) . . ?
C21B C20 N3 126.1(10) . . ?
C25 C20 N3 125.4(8) . . ?
C25 C20 C21 121.1(8) . . ?
N3 C20 C21 113.5(8) . . ?
C21B C20 C25B 124.9(11) . . ?
N3 C20 C25B 108.7(8) . . ?
C22 C21 C20 118.1(9) . . ?
C22 C21 C27 119.7(12) . . ?
C20 C21 C27 122.0(12) . . ?
C23 C22 C21 120.3(10) . . ?
C24 C23 C22 120.9(10) . . ?
C23 C24 C25 118.9(10) . . ?
C20 C25 C24 120.5(10) . . ?
C20 C25 C26 116.9(10) . . ?
C24 C25 C26 122.5(11) . . ?
C20 C21B C22B 117.6(15) . . ?
C20 C21B C27B 117.7(14) . . ?
C22B C21B C27B 124.7(16) . . ?
C21B C22B C23B 120.1(15) . . ?
C22B C23B C24B 122.6(15) . . ?
C25B C24B C23B 119.7(16) . . ?
C24B C25B C20 115.0(14) . . ?
C24B C25B C26B 120.3(16) . . ?
C20 C25B C26B 124.4(13) . . ?
N4 C28 Pd4 172.5(6) . . ?
C34 C29 C30 124.1(6) . . ?
C34 C29 N4 117.7(6) . . ?
C30 C29 N4 118.2(7) . . ?
C31 C30 C29 115.5(7) . . ?
C31 C30 C36 122.7(6) . . ?
C29 C30 C36 121.8(6) . . ?
C32 C31 C30 122.3(7) . . ?
C31 C32 C33 120.3(7) . . ?
C34 C33 C32 120.7(8) . . ?
C29 C34 C33 117.0(7) . . ?
C29 C34 C35 121.5(7) . . ?
C33 C34 C35 121.4(7) . . ?
C38 C37 C42 119.9(5) . . ?
C38 C37 P1 120.4(5) . . ?
C42 C37 P1 119.6(4) . . ?
C39 C38 C37 117.5(6) . . ?
C39 C38 C46 118.0(6) . . ?
C37 C38 C46 124.4(5) . . ?
C40 C39 C38 122.4(6) . . ?
C39 C40 C41 120.1(6) . . ?
C40 C41 C42 120.7(7) . . ?
C41 C42 C37 119.4(6) . . ?
C41 C42 C43 118.1(6) . . ?
C37 C42 C43 122.5(5) . . ?
C45 C43 C44 112.2(7) . . ?
C45 C43 C42 109.3(6) . . ?
C44 C43 C42 114.5(6) . . ?
C38 C46 C47 110.9(5) . . ?
C38 C46 C48 115.0(6) . . ?
C47 C46 C48 108.0(6) . . ?
C54 C49 C50 119.2(5) . . ?
C54 C49 P2 121.0(4) . . ?
C50 C49 P2 119.1(4) . . ?
C51 C50 C49 118.4(6) . . ?
C51 C50 C58 119.5(6) . . ?
C49 C50 C58 120.7(6) . . ?
C52 C51 C50 121.8(7) . . ?
C51 C52 C53 119.3(7) . . ?
C52 C53 C54 121.9(6) . . ?
C53 C54 C49 118.4(6) . . ?
C53 C54 C55 119.4(6) . . ?
C49 C54 C55 121.9(6) . . ?
C57 C55 C54 108.8(6) . . ?
C57 C55 C56 109.7(6) . . ?
C54 C55 C56 114.1(6) . . ?
C59 C58 C60 111.1(8) . . ?
C59 C58 C50 113.4(8) . . ?
C60 C58 C50 106.7(6) . . ?
C62 C61 C66 120.0(6) . . ?
C62 C61 P3 119.4(5) . . ?
C66 C61 P3 120.4(5) . . ?
C63 C62 C61 118.6(6) . . ?
C63 C62 C70 116.8(6) . . ?
C61 C62 C70 124.4(6) . . ?
C64 C63 C62 122.0(7) . . ?
C65 C64 C63 119.2(7) . . ?
C64 C65 C66 122.3(7) . . ?
C65 C66 C61 117.8(6) . . ?
C65 C66 C67 117.6(6) . . ?
C61 C66 C67 124.4(6) . . ?
C69 C67 C66 109.8(6) . . ?
C69 C67 C68 110.1(6) . . ?
C66 C67 C68 112.8(6) . . ?
C72 C70 C62 109.1(6) . . ?
C72 C70 C71 111.9(6) . . ?
C62 C70 C71 111.3(6) . . ?
C78 C73 C74 118.9(5) . . ?
C78 C73 P4 120.0(5) . . ?
C74 C73 P4 121.0(5) . . ?
C75 C74 C73 118.5(6) . . ?
C75 C74 C82 117.5(6) . . ?
C73 C74 C82 123.9(5) . . ?
C76 C75 C74 122.5(7) . . ?
C77 C76 C75 119.4(6) . . ?
C76 C77 C78 121.9(6) . . ?
C77 C78 C73 118.6(6) . . ?
C77 C78 C79 115.7(6) . . ?
C73 C78 C79 125.6(6) . . ?
C78 C79 C80 112.1(6) . . ?
C78 C79 C81 109.6(6) . . ?
C80 C79 C81 108.8(6) . . ?
C74 C82 C83 113.2(6) . . ?
C74 C82 C84 110.4(6) . . ?
C83 C82 C84 108.4(6) . . ?
C90 C85 C86 118.8(5) . . ?
C90 C85 P5 120.7(5) . . ?
C86 C85 P5 120.5(4) . . ?
C87 C86 C85 119.1(6) . . ?
C87 C86 C94 116.9(6) . . ?
C85 C86 C94 123.9(5) . . ?
C88 C87 C86 122.3(7) . . ?
C87 C88 C89 118.7(6) . . ?
C88 C89 C90 122.1(7) . . ?
C89 C90 C85 118.7(6) . . ?
C89 C90 C91 116.9(6) . . ?
C85 C90 C91 124.4(6) . . ?
C90 C91 C93 111.8(7) . . ?
C90 C91 C92 110.7(6) . . ?
C93 C91 C92 110.4(6) . . ?
C95 C94 C96 111.9(7) . . ?
C95 C94 C86 113.5(5) . . ?
C96 C94 C86 108.6(6) . . ?
C102 C97 C98 119.2(5) . . ?
C102 C97 P6 121.0(5) . . ?
C98 C97 P6 119.4(4) . . ?
C99 C98 C97 118.6(6) . . ?
C99 C98 C106 115.9(6) . . ?
C97 C98 C106 125.5(5) . . ?
C100 C99 C98 121.7(7) . . ?
C99 C100 C101 120.1(6) . . ?
C100 C101 C102 121.6(6) . . ?
C101 C102 C97 118.8(6) . . ?
C101 C102 C103 118.6(6) . . ?
C97 C102 C103 122.6(6) . . ?
C102 C103 C104 110.3(6) . . ?
C102 C103 C105 114.4(6) . . ?
C104 C103 C105 108.7(6) . . ?
C98 C106 C107 112.3(5) . . ?
C98 C106 C108 110.9(6) . . ?
C107 C106 C108 109.3(6) . . ?
C126 C125 C130 120.2(13) . . ?
C125 C126 C127 120.8(13) . . ?
C128 C127 C126 118.5(13) . . ?
C127 C128 C129 120.3(13) . . ?
C130 C129 C128 121.3(13) . . ?
C129 C130 C125 118.5(13) . . ?
C133 C132 C131 109(2) . . ?
C132 C133 C134 107(2) . . ?
C135 C134 C133 96.6(17) . . ?
C141 C136 C137 122.4(12) . . ?
C138 C137 C136 118.8(12) . . ?
C139 C138 C137 119.1(11) . . ?
C138 C139 C140 121.0(12) . . ?
C141 C140 C139 119.8(12) . . ?
C136 C141 C140 118.9(12) . . ?
C144 C143 C142 107(2) . . ?
C143 C144 C145 102.4(19) . . ?
C146 C145 C144 100.1(19) . . ?
 
loop_
 _geom_torsion_atom_site_label_1
 _geom_torsion_atom_site_label_2
 _geom_torsion_atom_site_label_3
 _geom_torsion_atom_site_label_4
 _geom_torsion
 _geom_torsion_site_symmetry_1
 _geom_torsion_site_symmetry_2
 _geom_torsion_site_symmetry_3
 _geom_torsion_site_symmetry_4
 _geom_torsion_publ_flag
C7 C2 C3 C4 0.8(10) . . . . ?
N1 C2 C3 C4 179.0(6) . . . . ?
C7 C2 C3 C9 -178.9(6) . . . . ?
N1 C2 C3 C9 -0.6(9) . . . . ?
C2 C3 C4 C5 -1.3(10) . . . . ?
C9 C3 C4 C5 178.4(7) . . . . ?
C3 C4 C5 C6 1.3(11) . . . . ?
C4 C5 C6 C7 -0.7(11) . . . . ?
C5 C6 C7 C2 0.1(10) . . . . ?
C5 C6 C7 C8 178.4(7) . . . . ?
C3 C2 C7 C6 -0.2(10) . . . . ?
N1 C2 C7 C6 -178.5(6) . . . . ?
C3 C2 C7 C8 -178.4(6) . . . . ?
N1 C2 C7 C8 3.3(9) . . . . ?
N2 C11 C12 C13 -177.9(7) . . . . ?
C16 C11 C12 C13 1.5(11) . . . . ?
N2 C11 C12 C18 2.2(11) . . . . ?
C16 C11 C12 C18 -178.5(8) . . . . ?
C11 C12 C13 C14 -0.5(12) . . . . ?
C18 C12 C13 C14 179.4(8) . . . . ?
C12 C13 C14 C15 -1.1(13) . . . . ?
C13 C14 C15 C16 1.8(14) . . . . ?
C14 C15 C16 C11 -0.9(12) . . . . ?
C14 C15 C16 C17 179.1(8) . . . . ?
N2 C11 C16 C15 178.6(7) . . . . ?
C12 C11 C16 C15 -0.8(12) . . . . ?
N2 C11 C16 C17 -1.4(11) . . . . ?
C12 C11 C16 C17 179.2(8) . . . . ?
C25 C20 C21 C22 1(3) . . . . ?
N3 C20 C21 C22 -178.7(15) . . . . ?
C25 C20 C21 C27 175.9(18) . . . . ?
N3 C20 C21 C27 -4(2) . . . . ?
C20 C21 C22 C23 -2(3) . . . . ?
C27 C21 C22 C23 -176.9(19) . . . . ?
C21 C22 C23 C24 -1(3) . . . . ?
C22 C23 C24 C25 4(3) . . . . ?
N3 C20 C25 C24 -178.1(14) . . . . ?
C21 C20 C25 C24 3(3) . . . . ?
N3 C20 C25 C26 -1(2) . . . . ?
C21 C20 C25 C26 179.8(17) . . . . ?
C23 C24 C25 C20 -5(3) . . . . ?
C23 C24 C25 C26 178.1(19) . . . . ?
N3 C20 C21B C22B 170.3(15) . . . . ?
C25B C20 C21B C22B -2(3) . . . . ?
N3 C20 C21B C27B -9(3) . . . . ?
C25B C20 C21B C27B 178.8(19) . . . . ?
C20 C21B C22B C23B 4(3) . . . . ?
C27B C21B C22B C23B -177(2) . . . . ?
C21B C22B C23B C24B -1(3) . . . . ?
C22B C23B C24B C25B -3(3) . . . . ?
C23B C24B C25B C20 4(3) . . . . ?
C23B C24B C25B C26B 178(2) . . . . ?
C21B C20 C25B C24B -2(3) . . . . ?
N3 C20 C25B C24B -175.1(16) . . . . ?
C21B C20 C25B C26B -176(2) . . . . ?
N3 C20 C25B C26B 11(3) . . . . ?
C34 C29 C30 C31 -0.6(11) . . . . ?
N4 C29 C30 C31 178.3(6) . . . . ?
C34 C29 C30 C36 179.3(7) . . . . ?
N4 C29 C30 C36 -1.8(10) . . . . ?
C29 C30 C31 C32 0.3(12) . . . . ?
C36 C30 C31 C32 -179.6(8) . . . . ?
C30 C31 C32 C33 0.5(14) . . . . ?
C31 C32 C33 C34 -1.0(15) . . . . ?
C30 C29 C34 C33 0.0(12) . . . . ?
N4 C29 C34 C33 -178.8(7) . . . . ?
C30 C29 C34 C35 -176.6(7) . . . . ?
N4 C29 C34 C35 4.5(11) . . . . ?
C32 C33 C34 C29 0.8(13) . . . . ?
C32 C33 C34 C35 177.5(9) . . . . ?
Pd5 P1 C37 C38 19.4(6) . . . . ?
Pd6 P1 C37 C38 -172.2(3) . . . . ?
Pd1 P1 C37 C38 -71.5(5) . . . . ?
Pd2 P1 C37 C38 101.5(4) . . . . ?
Pd5 P1 C37 C42 -155.9(4) . . . . ?
Pd6 P1 C37 C42 12.4(6) . . . . ?
Pd1 P1 C37 C42 113.1(4) . . . . ?
Pd2 P1 C37 C42 -73.9(5) . . . . ?
C42 C37 C38 C39 2.7(8) . . . . ?
P1 C37 C38 C39 -172.6(5) . . . . ?
C42 C37 C38 C46 -173.2(6) . . . . ?
P1 C37 C38 C46 11.5(8) . . . . ?
C37 C38 C39 C40 -2.1(10) . . . . ?
C46 C38 C39 C40 174.1(7) . . . . ?
C38 C39 C40 C41 0.2(11) . . . . ?
C39 C40 C41 C42 1.0(11) . . . . ?
C40 C41 C42 C37 -0.2(10) . . . . ?
C40 C41 C42 C43 -177.1(6) . . . . ?
C38 C37 C42 C41 -1.7(9) . . . . ?
P1 C37 C42 C41 173.7(5) . . . . ?
C38 C37 C42 C43 175.1(5) . . . . ?
P1 C37 C42 C43 -9.5(8) . . . . ?
C41 C42 C43 C45 95.4(8) . . . . ?
C37 C42 C43 C45 -81.4(8) . . . . ?
C41 C42 C43 C44 -31.5(9) . . . . ?
C37 C42 C43 C44 151.7(7) . . . . ?
C39 C38 C46 C47 -100.8(7) . . . . ?
C37 C38 C46 C47 75.1(7) . . . . ?
C39 C38 C46 C48 22.1(8) . . . . ?
C37 C38 C46 C48 -162.0(6) . . . . ?
Pd7 P2 C49 C54 29.9(6) . . . . ?
Pd5 P2 C49 C54 -134.1(4) . . . . ?
Pd1 P2 C49 C54 -52.7(5) . . . . ?
Pd3 P2 C49 C54 131.2(4) . . . . ?
Pd7 P2 C49 C50 -159.7(4) . . . . ?
Pd5 P2 C49 C50 36.4(6) . . . . ?
Pd1 P2 C49 C50 117.7(5) . . . . ?
Pd3 P2 C49 C50 -58.4(6) . . . . ?
C54 C49 C50 C51 9.9(10) . . . . ?
P2 C49 C50 C51 -160.7(5) . . . . ?
C54 C49 C50 C58 -156.2(7) . . . . ?
P2 C49 C50 C58 33.2(9) . . . . ?
C49 C50 C51 C52 -2.3(11) . . . . ?
C58 C50 C51 C52 164.0(8) . . . . ?
C50 C51 C52 C53 -5.7(12) . . . . ?
C51 C52 C53 C54 6.2(12) . . . . ?
C52 C53 C54 C49 1.5(11) . . . . ?
C52 C53 C54 C55 -172.8(7) . . . . ?
C50 C49 C54 C53 -9.5(9) . . . . ?
P2 C49 C54 C53 160.9(5) . . . . ?
C50 C49 C54 C55 164.6(6) . . . . ?
P2 C49 C54 C55 -25.0(8) . . . . ?
C53 C54 C55 C57 105.8(7) . . . . ?
C49 C54 C55 C57 -68.2(8) . . . . ?
C53 C54 C55 C56 -17.1(9) . . . . ?
C49 C54 C55 C56 168.9(6) . . . . ?
C51 C50 C58 C59 36.0(11) . . . . ?
C49 C50 C58 C59 -158.0(7) . . . . ?
C51 C50 C58 C60 -86.7(9) . . . . ?
C49 C50 C58 C60 79.3(8) . . . . ?
Pd8 P3 C61 C62 -166.4(4) . . . . ?
Pd5 P3 C61 C62 11.1(7) . . . . ?
Pd2 P3 C61 C62 -78.4(6) . . . . ?
Pd3 P3 C61 C62 102.1(5) . . . . ?
Pd8 P3 C61 C66 10.6(7) . . . . ?
Pd5 P3 C61 C66 -171.9(4) . . . . ?
Pd2 P3 C61 C66 98.7(5) . . . . ?
Pd3 P3 C61 C66 -80.8(6) . . . . ?
C66 C61 C62 C63 -0.7(11) . . . . ?
P3 C61 C62 C63 176.3(6) . . . . ?
C66 C61 C62 C70 -175.9(7) . . . . ?
P3 C61 C62 C70 1.2(10) . . . . ?
C61 C62 C63 C64 0.7(13) . . . . ?
C70 C62 C63 C64 176.2(9) . . . . ?
C62 C63 C64 C65 -0.7(16) . . . . ?
C63 C64 C65 C66 0.7(16) . . . . ?
C64 C65 C66 C61 -0.7(13) . . . . ?
C64 C65 C66 C67 174.9(9) . . . . ?
C62 C61 C66 C65 0.7(11) . . . . ?
P3 C61 C66 C65 -176.3(6) . . . . ?
C62 C61 C66 C67 -174.6(7) . . . . ?
P3 C61 C66 C67 8.4(10) . . . . ?
C65 C66 C67 C69 -95.0(8) . . . . ?
C61 C66 C67 C69 80.3(8) . . . . ?
C65 C66 C67 C68 28.2(10) . . . . ?
C61 C66 C67 C68 -156.5(7) . . . . ?
C63 C62 C70 C72 -79.8(8) . . . . ?
C61 C62 C70 C72 95.4(8) . . . . ?
C63 C62 C70 C71 44.1(10) . . . . ?
C61 C62 C70 C71 -140.7(7) . . . . ?
Pd7 P4 C73 C78 -160.9(4) . . . . ?
Pd6 P4 C73 C78 16.4(6) . . . . ?
Pd1 P4 C73 C78 -73.5(5) . . . . ?
Pd4 P4 C73 C78 110.4(5) . . . . ?
Pd7 P4 C73 C74 16.7(6) . . . . ?
Pd6 P4 C73 C74 -166.0(4) . . . . ?
Pd1 P4 C73 C74 104.2(5) . . . . ?
Pd4 P4 C73 C74 -72.0(5) . . . . ?
C78 C73 C74 C75 1.0(9) . . . . ?
P4 C73 C74 C75 -176.6(5) . . . . ?
C78 C73 C74 C82 -177.5(6) . . . . ?
P4 C73 C74 C82 4.9(9) . . . . ?
C73 C74 C75 C76 -0.6(11) . . . . ?
C82 C74 C75 C76 178.0(7) . . . . ?
C74 C75 C76 C77 -0.3(12) . . . . ?
C75 C76 C77 C78 0.8(12) . . . . ?
C76 C77 C78 C73 -0.4(11) . . . . ?
C76 C77 C78 C79 179.1(7) . . . . ?
C74 C73 C78 C77 -0.5(9) . . . . ?
P4 C73 C78 C77 177.1(5) . . . . ?
C74 C73 C78 C79 -179.9(6) . . . . ?
P4 C73 C78 C79 -2.2(9) . . . . ?
C77 C78 C79 C80 52.0(8) . . . . ?
C73 C78 C79 C80 -128.6(7) . . . . ?
C77 C78 C79 C81 -68.8(7) . . . . ?
C73 C78 C79 C81 110.5(7) . . . . ?
C75 C74 C82 C83 32.3(9) . . . . ?
C73 C74 C82 C83 -149.3(6) . . . . ?
C75 C74 C82 C84 -89.5(8) . . . . ?
C73 C74 C82 C84 89.0(7) . . . . ?
Pd8 P5 C85 C90 25.4(6) . . . . ?
Pd6 P5 C85 C90 -154.3(4) . . . . ?
Pd2 P5 C85 C90 -64.2(6) . . . . ?
Pd4 P5 C85 C90 115.3(5) . . . . ?
Pd8 P5 C85 C86 -154.7(4) . . . . ?
Pd6 P5 C85 C86 25.6(6) . . . . ?
Pd2 P5 C85 C86 115.6(5) . . . . ?
Pd4 P5 C85 C86 -64.8(5) . . . . ?
C90 C85 C86 C87 1.0(9) . . . . ?
P5 C85 C86 C87 -178.9(5) . . . . ?
C90 C85 C86 C94 179.1(6) . . . . ?
P5 C85 C86 C94 -0.8(9) . . . . ?
C85 C86 C87 C88 1.7(11) . . . . ?
C94 C86 C87 C88 -176.5(6) . . . . ?
C86 C87 C88 C89 -1.4(11) . . . . ?
C87 C88 C89 C90 -1.5(11) . . . . ?
C88 C89 C90 C85 4.1(10) . . . . ?
C88 C89 C90 C91 -175.8(7) . . . . ?
C86 C85 C90 C89 -3.7(9) . . . . ?
P5 C85 C90 C89 176.2(5) . . . . ?
C86 C85 C90 C91 176.2(6) . . . . ?
P5 C85 C90 C91 -3.9(9) . . . . ?
C89 C90 C91 C93 -72.7(8) . . . . ?
C85 C90 C91 C93 107.4(8) . . . . ?
C89 C90 C91 C92 50.8(9) . . . . ?
C85 C90 C91 C92 -129.1(7) . . . . ?
C87 C86 C94 C95 -42.0(9) . . . . ?
C85 C86 C94 C95 139.9(7) . . . . ?
C87 C86 C94 C96 83.1(8) . . . . ?
C85 C86 C94 C96 -95.0(8) . . . . ?
Pd8 P6 C97 C102 18.1(6) . . . . ?
Pd7 P6 C97 C102 -169.5(4) . . . . ?
Pd3 P6 C97 C102 103.8(5) . . . . ?
Pd4 P6 C97 C102 -74.0(5) . . . . ?
Pd8 P6 C97 C98 -154.6(4) . . . . ?
Pd7 P6 C97 C98 17.8(6) . . . . ?
Pd3 P6 C97 C98 -69.0(5) . . . . ?
Pd4 P6 C97 C98 113.2(4) . . . . ?
C102 C97 C98 C99 -0.9(9) . . . . ?
P6 C97 C98 C99 172.0(5) . . . . ?
C102 C97 C98 C106 -179.5(6) . . . . ?
P6 C97 C98 C106 -6.6(8) . . . . ?
C97 C98 C99 C100 -0.1(10) . . . . ?
C106 C98 C99 C100 178.6(7) . . . . ?
C98 C99 C100 C101 0.3(12) . . . . ?
C99 C100 C101 C102 0.5(12) . . . . ?
C100 C101 C102 C97 -1.5(10) . . . . ?
C100 C101 C102 C103 175.4(7) . . . . ?
C98 C97 C102 C101 1.7(9) . . . . ?
P6 C97 C102 C101 -171.1(5) . . . . ?
C98 C97 C102 C103 -175.1(6) . . . . ?
P6 C97 C102 C103 12.2(8) . . . . ?
C101 C102 C103 C104 -98.4(7) . . . . ?
C97 C102 C103 C104 78.4(7) . . . . ?
C101 C102 C103 C105 24.5(9) . . . . ?
C97 C102 C103 C105 -158.8(6) . . . . ?
C99 C98 C106 C107 52.0(8) . . . . ?
C97 C98 C106 C107 -129.4(6) . . . . ?
C99 C98 C106 C108 -70.6(7) . . . . ?
C97 C98 C106 C108 108.0(7) . . . . ?
C130 C125 C126 C127 1(2) . . . . ?
C125 C126 C127 C128 -3(2) . . . . ?
C126 C127 C128 C129 7(4) . . . . ?
C127 C128 C129 C130 -8(4) . . . . ?
C128 C129 C130 C125 5(4) . . . . ?
C126 C125 C130 C129 -2(3) . . . . ?
C131 C132 C133 C134 -172(2) . . . . ?
C132 C133 C134 C135 180(2) . . . . ?
C141 C136 C137 C138 -0.1(3) . . . . ?
C136 C137 C138 C139 0.1(3) . . . . ?
C137 C138 C139 C140 -0.5(7) . . . . ?
C138 C139 C140 C141 0.8(9) . . . . ?
C137 C136 C141 C140 0.5(7) . . . . ?
C139 C140 C141 C136 -0.8(9) . . . . ?
C142 C143 C144 C145 109(3) . . . . ?
C143 C144 C145 C146 -108(3) . . . . ?
 
_refine_diff_density_max    1.503
_refine_diff_density_min   -0.865
_refine_diff_density_rms    0.187

_shelx_res_file
;
TITL sh5306_a.res in P-1
    sh5306_a_tw.res
    created by SHELXL-2018/3 at 13:10:59 on 22-Jun-2023
REM Old TITL sh5306 in P-1
REM SHELXT solution in P-1: R1 0.099, Rweak 0.010, Alpha 0.085
REM <I/s>   0.000 for    0 systematic absences,  Orientation as input
REM Formula found by SHELXT:  C101 N12 P6 Pd8
CELL  0.71073  15.5015  16.3071  24.4515   84.533   82.662   70.839
ZERR    2.000   0.0006   0.0006   0.0008    0.002    0.001    0.001
LATT  1
SFAC C H N P PD
UNIT 237.817 313.096 8 12 16
TEMP -130.150
L.S. 10
BOND
size 0.10 0.20 0.26
ACTA
CONF
LIST 4
FMAP 2
PLAN -20
OMIT 1 0 2
WGHT    0.000000   37.065201
BASF   0.39635
FVAR       0.19521   0.42475   0.48392   0.53616
PD1   5    0.285110    0.847049    0.344773    11.00000    0.01405    0.01402 =
         0.01068   -0.00202    0.00074   -0.00421
PD2   5    0.297405    0.758448    0.187671    11.00000    0.01557    0.01825 =
         0.01234   -0.00346    0.00005   -0.00684
PD3   5    0.497404    0.620351    0.293211    11.00000    0.01524    0.01377 =
         0.01935   -0.00225    0.00090   -0.00287
PD4   5    0.492903    0.867736    0.221568    11.00000    0.01465    0.01661 =
         0.01433   -0.00215    0.00136   -0.00660
PD5   5    0.312107    0.694358    0.295095    11.00000    0.01483    0.01391 =
         0.01320   -0.00284    0.00048   -0.00463
PD6   5    0.305958    0.900058    0.236182    11.00000    0.01371    0.01497 =
         0.01084   -0.00182    0.00018   -0.00516
PD7   5    0.473386    0.785031    0.322853    11.00000    0.01360    0.01448 =
         0.01459   -0.00109   -0.00022   -0.00425
PD8   5    0.482070    0.713575    0.192781    11.00000    0.01560    0.01627 =
         0.01545   -0.00411    0.00135   -0.00511
P1    4    0.207212    0.822886    0.270819    11.00000    0.01257    0.01712 =
         0.01220   -0.00163    0.00018   -0.00545
P2    4    0.388997    0.702430    0.367143    11.00000    0.01684    0.01339 =
         0.01299   -0.00109   -0.00065   -0.00485

P3    4    0.400119    0.620911    0.221096    11.00000    0.01808    0.01545 =
         0.01641   -0.00524    0.00133   -0.00505
P4    4    0.387220    0.925503    0.301470    11.00000    0.01645    0.01206 =
         0.01294   -0.00276   -0.00020   -0.00569
P5    4    0.396235    0.846154    0.157119    11.00000    0.01591    0.01758 =
         0.01182   -0.00283    0.00166   -0.00672
P6    4    0.580460    0.718243    0.253669    11.00000    0.01243    0.01686 =
         0.01888   -0.00207    0.00151   -0.00287
N1    3    0.180260    0.934664    0.456224    11.00000    0.02267    0.02758 =
         0.01700   -0.00449   -0.00201   -0.00594
N2    3    0.147460    0.786156    0.105672    11.00000    0.02516    0.03674 =
         0.02178   -0.00135   -0.00514   -0.01233
N4    3    0.600653    1.000237    0.178814    11.00000    0.03047    0.02984 =
         0.02041    0.00079   -0.00054   -0.01811
C1    1    0.212795    0.904286    0.414172    11.00000    0.01361    0.02463 =
         0.01424   -0.00227   -0.00112   -0.00492
C2    1    0.145916    0.969788    0.507722    11.00000    0.01715    0.02678 =
         0.01657   -0.00738    0.00075    0.00091
C3    1    0.087946    0.933052    0.542624    11.00000    0.02063    0.03194 =
         0.02063   -0.00489   -0.00146   -0.00523
C4    1    0.056016    0.967788    0.593508    11.00000    0.02418    0.03894 =
         0.02195   -0.00674    0.00617   -0.00343
AFIX  43
H4    2    0.015458    0.945279    0.618018    11.00000   -1.20000
AFIX   0
C5    1    0.082106    1.035234    0.609637    11.00000    0.03038    0.03945 =
         0.01787   -0.00849    0.00306    0.00101
AFIX  43
H5    2    0.060384    1.057454    0.645118    11.00000   -1.20000
AFIX   0
C6    1    0.139861    1.069853    0.573771    11.00000    0.03886    0.03364 =
         0.02189   -0.01011   -0.00609   -0.00399
AFIX  43
H6    2    0.156807    1.116212    0.584907    11.00000   -1.20000
AFIX   0
C7    1    0.173365    1.037933    0.521852    11.00000    0.02893    0.02542 =
         0.01906   -0.00156   -0.00526   -0.00443
C8    1    0.233670    1.076444    0.482364    11.00000    0.04727    0.03480 =
         0.02367   -0.00802    0.00061   -0.01584
AFIX 137
H8A   2    0.291193    1.030831    0.471525    11.00000   -1.50000
H8B   2    0.247070    1.121596    0.500207    11.00000   -1.50000
H8C   2    0.202237    1.102121    0.449501    11.00000   -1.50000
AFIX   0
C9    1    0.062181    0.858846    0.525460    11.00000    0.02819    0.03658 =
         0.03032   -0.00601    0.00259   -0.01346
AFIX 137
H9A   2    0.030042    0.877057    0.492145    11.00000   -1.50000
H9B   2    0.021873    0.841668    0.555288    11.00000   -1.50000
H9C   2    0.117820    0.809406    0.517749    11.00000   -1.50000
AFIX   0
C10   1    0.205339    0.768468    0.134362    11.00000    0.02057    0.02605 =
         0.02022   -0.00081   -0.00168   -0.00955
C11   1    0.081925    0.812180    0.068205    11.00000    0.02185    0.04241 =
         0.02056    0.00048   -0.00793   -0.01437
C12   1    0.008676    0.779296    0.077087    11.00000    0.02275    0.04440 =
         0.02760   -0.00603   -0.00157   -0.01055
C13   1   -0.054226    0.805024    0.037159    11.00000    0.02749    0.05792 =
         0.03802   -0.00836   -0.00499   -0.01923
AFIX  43
H13   2   -0.105092    0.783874    0.041257    11.00000   -1.20000
AFIX   0
C14   1   -0.044090    0.859931   -0.007622    11.00000    0.03661    0.06156 =
         0.03099    0.00355   -0.01513   -0.00547
AFIX  43
H14   2   -0.087158    0.875375   -0.034250    11.00000   -1.20000
AFIX   0
C15   1    0.028282    0.892776   -0.014147    11.00000    0.03364    0.05772 =
         0.02896    0.01057   -0.01025   -0.01157
AFIX  43
H15   2    0.033592    0.932018   -0.044710    11.00000   -1.20000
AFIX   0
C16   1    0.093581    0.869089    0.023522    11.00000    0.02921    0.04258 =
         0.02725   -0.00035   -0.00716   -0.01224
C17   1    0.173492    0.902814    0.016886    11.00000    0.04337    0.06085 =
         0.04120    0.01492   -0.00979   -0.02523
AFIX 137
H17A  2    0.228998    0.857349    0.002964    11.00000   -1.50000
H17B  2    0.182246    0.919560    0.052707    11.00000   -1.50000
H17C  2    0.161532    0.953605   -0.009355    11.00000   -1.50000
AFIX   0
C18   1   -0.001146    0.720477    0.126361    11.00000    0.03490    0.06350 =
         0.04100    0.00877   -0.00220   -0.02803
AFIX 137
H18A  2    0.051359    0.666820    0.124847    11.00000   -1.50000
H18B  2   -0.058005    0.706429    0.126593    11.00000   -1.50000
H18C  2   -0.003247    0.749525    0.160027    11.00000   -1.50000
AFIX   0
C19   1    0.577413    0.496126    0.308850    11.00000    0.02311    0.02752 =
         0.02977   -0.00390    0.00264   -0.00453
N3    3    0.622464    0.424165    0.309311    11.00000    0.03664    0.02151 =
         0.03047   -0.00235   -0.00211   -0.00210
C20   1    0.674730    0.336566    0.307682    11.00000    0.04865    0.01669 =
         0.03729   -0.00608   -0.00562    0.00326
sadi c20 c21 c21 c22 c22 c23 c23 c24 c24 c25 c25 c20
sadi 0.03 c20 c22 c21 c23 c22 c24 c23 c25 c24 c20 c25 c21
simu 0.01 c20 > c27b
rigu c20 > c27b
PART 1 41
C21   1    0.770057    0.322417    0.295984    41.00000    0.04581    0.02620 =
         0.05251   -0.00969   -0.00755    0.00336
C22   1    0.828290    0.237025    0.292317    41.00000    0.05005    0.02833 =
         0.05779   -0.00657   -0.00420    0.00734
AFIX  43
H22   2    0.892483    0.225704    0.283589    41.00000   -1.20000
AFIX   0
C23   1    0.792836    0.168241    0.301384    41.00000    0.05253    0.02558 =
         0.05333   -0.00589   -0.00206    0.00796
AFIX  43
H23   2    0.833125    0.110306    0.298307    41.00000   -1.20000
AFIX   0
C24   1    0.699564    0.183027    0.314843    41.00000    0.05251    0.02132 =
         0.05116   -0.00474   -0.00200    0.00667
AFIX  43
H24   2    0.676248    0.135704    0.323297    41.00000   -1.20000
AFIX   0
C25   1    0.640548    0.268486    0.315768    41.00000    0.05057    0.01641 =
         0.04371   -0.00889   -0.00423    0.00471
C26   1    0.539014    0.290365    0.328086    41.00000    0.05456    0.02312 =
         0.05835   -0.01153    0.00257   -0.00621
AFIX 137
H26A  2    0.521441    0.238576    0.325124    41.00000   -1.50000
H26B  2    0.508416    0.336429    0.301604    41.00000   -1.50000
H26C  2    0.520493    0.310462    0.365621    41.00000   -1.50000
AFIX   0
C27   1    0.808880    0.396707    0.283188    41.00000    0.04480    0.04074 =
         0.07561   -0.01012    0.00736   -0.00450
AFIX 137
H27A  2    0.875984    0.373482    0.277021    41.00000   -1.50000
H27B  2    0.791100    0.434510    0.314337    41.00000   -1.50000
H27C  2    0.784721    0.430282    0.249912    41.00000   -1.50000
AFIX   0

same c21 > c27
PART 2 -41
C21B  1    0.765836    0.303984    0.307383   -41.00000    0.04960    0.02800 =
         0.04926   -0.00594   -0.00414    0.00661
C22B  1    0.804084    0.215004    0.314231   -41.00000    0.05251    0.02715 =
         0.05209   -0.00520   -0.00435    0.00820
AFIX  43
H22B  2    0.868266    0.189731    0.316373   -41.00000   -1.20000
AFIX   0
C23B  1    0.749302    0.162647    0.317976   -41.00000    0.05354    0.02300 =
         0.05175   -0.00494   -0.00430    0.00827
AFIX  43
H23B  2    0.777245    0.101406    0.321871   -41.00000   -1.20000
AFIX   0
C24B  1    0.655116    0.195792    0.316285   -41.00000    0.05443    0.01955 =
         0.05092   -0.00664   -0.00415    0.00483
AFIX  43
H24B  2    0.619952    0.157554    0.317454   -41.00000   -1.20000
AFIX   0
C25B  1    0.612569    0.284733    0.312891   -41.00000    0.05389    0.01744 =
         0.04314   -0.00823   -0.00258    0.00282
C26B  1    0.510361    0.321916    0.309181   -41.00000    0.05684    0.02454 =
         0.06016   -0.01048   -0.00492    0.00021
AFIX 137
H26D  2    0.483244    0.274898    0.315127   -41.00000   -1.50000
H26E  2    0.498995    0.350728    0.272537   -41.00000   -1.50000
H26F  2    0.482533    0.364245    0.337474   -41.00000   -1.50000
AFIX   0
C27B  1    0.819060    0.366892    0.300562   -41.00000    0.04363    0.03704 =
         0.05923   -0.00081    0.00633    0.00501
AFIX 137
H27D  2    0.884194    0.335093    0.303388   -41.00000   -1.50000
H27E  2    0.796040    0.408600    0.329554   -41.00000   -1.50000
H27F  2    0.811730    0.398094    0.264285   -41.00000   -1.50000
AFIX   0
PART 0
C28   1    0.562934    0.949206    0.190908    11.00000    0.02388    0.02903 =
         0.01687    0.00143   -0.00059   -0.01400
C29   1    0.636442    1.069706    0.170351    11.00000    0.03402    0.03721 =
         0.02369    0.00738   -0.00677   -0.02228
C30   1    0.724153    1.054884    0.141755    11.00000    0.02435    0.03418 =
         0.02818    0.00032   -0.00012   -0.01848
C31   1    0.754925    1.127133    0.133294    11.00000    0.02977    0.03578 =
         0.04880    0.00301    0.00425   -0.01931
AFIX  43
H31   2    0.813766    1.120686    0.113981    11.00000   -1.20000
AFIX   0
C32   1    0.703512    1.206322    0.151764    11.00000    0.04121    0.03443 =
         0.06785    0.00573   -0.00195   -0.02260
AFIX  43
H32   2    0.726567    1.254003    0.144981    11.00000   -1.20000
AFIX   0
C33   1    0.617418    1.217818    0.180512    11.00000    0.05002    0.03349 =
         0.06051   -0.00499    0.00577   -0.02438
AFIX  43
H33   2    0.582519    1.273159    0.193762    11.00000   -1.20000
AFIX   0
C34   1    0.581833    1.149318    0.190085    11.00000    0.03368    0.03844 =
         0.03516    0.00098   -0.00043   -0.01586
C35   1    0.490753    1.159692    0.223028    11.00000    0.04475    0.04161 =
         0.04725   -0.00985    0.01327   -0.02063
AFIX 137
H35A  2    0.457702    1.221627    0.227327    11.00000   -1.50000
H35B  2    0.500455    1.129729    0.259518    11.00000   -1.50000
H35C  2    0.454591    1.134498    0.203764    11.00000   -1.50000
AFIX   0
C36   1    0.780249    0.967595    0.121984    11.00000    0.03044    0.03506 =
         0.03415    0.00150   -0.00779   -0.01038
AFIX 137
H36A  2    0.752345    0.954251    0.091617    11.00000   -1.50000
H36B  2    0.782578    0.923428    0.152385    11.00000   -1.50000
H36C  2    0.842658    0.967786    0.108967    11.00000   -1.50000
AFIX   0
C37   1    0.083350    0.837019    0.272739    11.00000    0.01614    0.02699 =
         0.01830   -0.00760    0.00169   -0.00873
C38   1    0.045147    0.777494    0.304872    11.00000    0.01572    0.02601 =
         0.01609   -0.00943    0.00119   -0.01178
C39   1   -0.046905    0.785794    0.299382    11.00000    0.02059    0.04985 =
         0.02817   -0.00362    0.00574   -0.01918
AFIX  43
H39   2   -0.073108    0.745487    0.319548    11.00000   -1.20000
AFIX   0
C40   1   -0.099863    0.849897    0.266010    11.00000    0.01643    0.05195 =
         0.03288   -0.00260   -0.00011   -0.01109
AFIX  43
H40   2   -0.161665    0.853521    0.263471    11.00000   -1.20000
AFIX   0
C41   1   -0.063577    0.909171    0.236096    11.00000    0.01933    0.04766 =
         0.02547    0.00034   -0.00185   -0.00669
AFIX  43
H41   2   -0.100993    0.953976    0.213491    11.00000   -1.20000
AFIX   0
C42   1    0.027724    0.904048    0.238671    11.00000    0.01578    0.02938 =
         0.01757   -0.00107   -0.00105   -0.00839
C43   1    0.062055    0.973873    0.206884    11.00000    0.01704    0.03255 =
         0.02371    0.00558   -0.00405   -0.00423
AFIX  13
H43   2    0.128997    0.945996    0.195677    11.00000   -1.20000
AFIX   0
C44   1    0.017703    1.010393    0.154696    11.00000    0.05868    0.05278 =
         0.02805    0.01223   -0.01174   -0.02915
AFIX 137
H44A  2    0.052485    1.044645    0.132599    11.00000   -1.50000
H44B  2   -0.045481    1.047704    0.164110    11.00000   -1.50000
H44C  2    0.017232    0.962603    0.133405    11.00000   -1.50000
AFIX   0
C45   1    0.054429    1.042679    0.244444    11.00000    0.06954    0.03724 =
         0.03907   -0.00624   -0.00342   -0.02122
AFIX 137
H45A  2    0.088797    1.080644    0.226783    11.00000   -1.50000
H45B  2    0.079741    1.015810    0.278981    11.00000   -1.50000
H45C  2   -0.010291    1.077065    0.252394    11.00000   -1.50000
AFIX   0
C46   1    0.093900    0.710779    0.346511    11.00000    0.01871    0.02815 =
         0.02886   -0.00029    0.00233   -0.00996
AFIX  13
H46   2    0.158679    0.684151    0.330229    11.00000   -1.20000
AFIX   0
C47   1    0.096896    0.752808    0.399031    11.00000    0.03304    0.03541 =
         0.02174   -0.00127    0.00002   -0.01732
AFIX 137
H47A  2    0.122069    0.800763    0.389515    11.00000   -1.50000
H47B  2    0.135910    0.709430    0.423680    11.00000   -1.50000
H47C  2    0.034635    0.775244    0.417655    11.00000   -1.50000
AFIX   0
C48   1    0.052954    0.636054    0.363092    11.00000    0.03393    0.02769 =
         0.04582   -0.00401    0.00901   -0.01557
AFIX 137
H48A  2   -0.006960    0.658834    0.384474    11.00000   -1.50000
H48B  2    0.094422    0.590843    0.385556    11.00000   -1.50000
H48C  2    0.045496    0.611216    0.329737    11.00000   -1.50000
AFIX   0
C49   1    0.365052    0.670884    0.440546    11.00000    0.02156    0.01934 =
         0.01650   -0.00120   -0.00279   -0.00732
C50   1    0.335165    0.597048    0.454371    11.00000    0.03934    0.02730 =
         0.02055    0.00732   -0.00912   -0.01834
C51   1    0.291208    0.588875    0.506946    11.00000    0.04583    0.03772 =
         0.02284    0.01080   -0.00225   -0.01583
AFIX  43
H51   2    0.269001    0.540976    0.516150    11.00000   -1.20000
AFIX   0
C52   1    0.279074    0.648114    0.545843    11.00000    0.04512    0.04636 =
         0.02473    0.00665    0.00738   -0.01155
AFIX  43
H52   2    0.244055    0.644249    0.580260    11.00000   -1.20000
AFIX   0
C53   1    0.318302    0.713368    0.534415    11.00000    0.04240    0.03366 =
         0.01646   -0.00620    0.00084   -0.01069
AFIX  43
H53   2    0.314937    0.750737    0.562698    11.00000   -1.20000
AFIX   0
C54   1    0.362529    0.725998    0.482810    11.00000    0.02927    0.02260 =
         0.02080   -0.00129   -0.00415   -0.00544
C55   1    0.413725    0.791264    0.474709    11.00000    0.03193    0.02715 =
         0.02008    0.00088   -0.00832   -0.00923
AFIX  13
H55   2    0.399501    0.824936    0.438780    11.00000   -1.20000
AFIX   0
C56   1    0.388348    0.855787    0.519943    11.00000    0.04030    0.04357 =
         0.03192   -0.01252   -0.00809   -0.01853
AFIX 137
H56A  2    0.419029    0.899736    0.509916    11.00000   -1.50000
H56B  2    0.408002    0.824892    0.554886    11.00000   -1.50000
H56C  2    0.321698    0.884213    0.524103    11.00000   -1.50000
AFIX   0
C57   1    0.515142    0.743067    0.470718    11.00000    0.02703    0.03819 =
         0.04215   -0.00363   -0.00375   -0.01106
AFIX 137
H57A  2    0.549166    0.784515    0.461510    11.00000   -1.50000
H57B  2    0.531059    0.701285    0.441843    11.00000   -1.50000
H57C  2    0.531268    0.712003    0.506201    11.00000   -1.50000
AFIX   0
C58   1    0.369544    0.518339    0.417910    11.00000    0.06963    0.04113 =
         0.03201    0.00559   -0.00499   -0.03409
AFIX  13
H58   2    0.374450    0.540179    0.378386    11.00000   -1.20000
AFIX   0
C59   1    0.307297    0.463160    0.424587    11.00000    0.09639    0.05658 =
         0.06362    0.00440   -0.02306   -0.04724
AFIX 137
H59A  2    0.324701    0.422654    0.394899    11.00000   -1.50000
H59B  2    0.243585    0.500638    0.422827    11.00000   -1.50000
H59C  2    0.313109    0.430290    0.460379    11.00000   -1.50000
AFIX   0
C60   1    0.466330    0.465176    0.433053    11.00000    0.06306    0.03173 =
         0.04540   -0.00858   -0.00560   -0.01303
AFIX 137
H60A  2    0.491519    0.414905    0.410122    11.00000   -1.50000
H60B  2    0.462942    0.445043    0.472089    11.00000   -1.50000
H60C  2    0.506184    0.501713    0.426595    11.00000   -1.50000
AFIX   0
C61   1    0.403046    0.519810    0.190802    11.00000    0.02769    0.01421 =
         0.02493   -0.00837   -0.00160   -0.00709
C62   1    0.332697    0.483078    0.208117    11.00000    0.02534    0.01917 =
         0.03450   -0.00941   -0.00154   -0.00699
C63   1    0.333125    0.409470    0.182438    11.00000    0.04324    0.04131 =
         0.05987   -0.02739    0.00643   -0.02819
AFIX  43
H63   2    0.285535    0.384840    0.193640    11.00000   -1.20000
AFIX   0
C64   1    0.400437    0.371943    0.141524    11.00000    0.05962    0.05266 =
         0.06498   -0.04148    0.01847   -0.03343
AFIX  43
H64   2    0.399589    0.321790    0.125050    11.00000   -1.20000
AFIX   0
C65   1    0.468977    0.407953    0.124772    11.00000    0.04178    0.03399 =
         0.05593   -0.02617    0.01468   -0.01258
AFIX  43
H65   2    0.514871    0.382170    0.096235    11.00000   -1.20000
AFIX   0
C66   1    0.473464    0.481547    0.148403    11.00000    0.02775    0.02310 =
         0.02982   -0.01299    0.00469   -0.00387
C67   1    0.556900    0.511010    0.129983    11.00000    0.03089    0.02449 =
         0.02678   -0.01131    0.00894   -0.01123
AFIX  13
H67   2    0.536826    0.575772    0.130990    11.00000   -1.20000
AFIX   0
C68   1    0.598526    0.486951    0.071065    11.00000    0.05237    0.04897 =
         0.03837   -0.02291    0.02576   -0.02127
AFIX 137
H68A  2    0.549846    0.505131    0.046278    11.00000   -1.50000
H68B  2    0.628310    0.423888    0.070466    11.00000   -1.50000
H68C  2    0.644033    0.516453    0.058783    11.00000   -1.50000
AFIX   0
C69   1    0.628237    0.473171    0.169725    11.00000    0.03479    0.03122 =
         0.04127   -0.00992    0.00968   -0.00798
AFIX 137
H69A  2    0.647095    0.409553    0.170626    11.00000   -1.50000
H69B  2    0.602463    0.492921    0.206721    11.00000   -1.50000
H69C  2    0.681656    0.492372    0.157734    11.00000   -1.50000
AFIX   0
C70   1    0.251253    0.521670    0.250125    11.00000    0.02894    0.02641 =
         0.03374   -0.00829    0.00452   -0.01622
AFIX  13
H70   2    0.268254    0.560411    0.273134    11.00000   -1.20000
AFIX   0
C71   1    0.227635    0.450462    0.288551    11.00000    0.05367    0.03505 =
         0.04516   -0.00203    0.00427   -0.02114
AFIX 137
H71A  2    0.201450    0.417407    0.267823    11.00000   -1.50000
H71B  2    0.182873    0.477163    0.319104    11.00000   -1.50000
H71C  2    0.283478    0.411279    0.303298    11.00000   -1.50000
AFIX   0
C72   1    0.170773    0.576543    0.219937    11.00000    0.02868    0.03710 =
         0.04626   -0.00814    0.00016   -0.00959
AFIX 137
H72A  2    0.188251    0.621611    0.196168    11.00000   -1.50000
H72B  2    0.119036    0.603990    0.246787    11.00000   -1.50000
H72C  2    0.152780    0.539654    0.197257    11.00000   -1.50000
AFIX   0
C73   1    0.387225    1.024434    0.333123    11.00000    0.02298    0.01680 =
         0.01653   -0.00295    0.00193   -0.00819
C74   1    0.460151    1.022701    0.364263    11.00000    0.02529    0.02441 =
         0.02397   -0.00727   -0.00406   -0.01191
C75   1    0.454209    1.097329    0.389453    11.00000    0.03097    0.03665 =
         0.03655   -0.01627   -0.00852   -0.01778
AFIX  43
H75   2    0.502177    1.096209    0.410411    11.00000   -1.20000
AFIX   0
C76   1    0.381380    1.173076    0.385255    11.00000    0.04036    0.02241 =
         0.04988   -0.02033   -0.00503   -0.00802
AFIX  43
H76   2    0.379400    1.222913    0.403216    11.00000   -1.20000
AFIX   0
C77   1    0.312082    1.175832    0.355035    11.00000    0.03118    0.01573 =
         0.04146   -0.00882   -0.00451   -0.00453
AFIX  43
H77   2    0.262465    1.228424    0.351894    11.00000   -1.20000
AFIX   0
C78   1    0.312077    1.103052    0.328438    11.00000    0.02269    0.01833 =
         0.02457   -0.00167   -0.00025   -0.00654
C79   1    0.230040    1.115741    0.297366    11.00000    0.02943    0.01765 =
         0.02531   -0.00477   -0.00471   -0.00196
AFIX  13
H79   2    0.241272    1.063187    0.276064    11.00000   -1.20000
AFIX   0
C80   1    0.212698    1.195696    0.257210    11.00000    0.04279    0.02956 =
         0.03082    0.00559   -0.00663   -0.00682
AFIX 137
H80A  2    0.164099    1.197482    0.234682    11.00000   -1.50000
H80B  2    0.269168    1.192649    0.233146    11.00000   -1.50000
H80C  2    0.193694    1.248294    0.278021    11.00000   -1.50000
AFIX   0
C81   1    0.143631    1.126052    0.338704    11.00000    0.02902    0.03926 =
         0.04219    0.00626   -0.00346   -0.01331
AFIX 137
H81A  2    0.089257    1.142208    0.318475    11.00000   -1.50000
H81B  2    0.137479    1.171568    0.363753    11.00000   -1.50000
H81C  2    0.149299    1.070926    0.360127    11.00000   -1.50000
AFIX   0
C82   1    0.544932    0.944799    0.370323    11.00000    0.02353    0.02356 =
         0.02645   -0.00683   -0.00488   -0.01196
AFIX  13
H82   2    0.528208    0.891136    0.367811    11.00000   -1.20000
AFIX   0
C83   1    0.584532    0.938401    0.425497    11.00000    0.04332    0.02873 =
         0.03492   -0.00303   -0.01418   -0.01406
AFIX 137
H83A  2    0.631994    0.881821    0.429993    11.00000   -1.50000
H83B  2    0.535397    0.944412    0.455831    11.00000   -1.50000
H83C  2    0.611517    0.984880    0.425937    11.00000   -1.50000
AFIX   0
C84   1    0.620393    0.947295    0.323126    11.00000    0.02304    0.04462 =
         0.03289    0.00045   -0.00085   -0.00519
AFIX 137
H84A  2    0.597047    0.948750    0.287521    11.00000   -1.50000
H84B  2    0.674082    0.895352    0.326867    11.00000   -1.50000
H84C  2    0.637995    0.999369    0.325004    11.00000   -1.50000
AFIX   0
C85   1    0.398597    0.895102    0.085806    11.00000    0.01951    0.02937 =
         0.01310    0.00057    0.00193   -0.01270
C86   1    0.368445    0.986899    0.075898    11.00000    0.02501    0.02752 =
         0.01703    0.00080    0.00052   -0.01035
C87   1    0.369578    1.021896    0.021569    11.00000    0.03445    0.03902 =
         0.02217    0.00791   -0.00314   -0.01377
AFIX  43
H87   2    0.350923    1.083304    0.015168    11.00000   -1.20000
AFIX   0
C88   1    0.396700    0.970716   -0.022960    11.00000    0.03108    0.06069 =
         0.01734    0.00392    0.00018   -0.02348
AFIX  43
H88   2    0.395500    0.996222   -0.059560    11.00000   -1.20000
AFIX   0
C89   1    0.425710    0.881607   -0.013552    11.00000    0.03890    0.04356 =
         0.01663   -0.00259    0.00223   -0.01952
AFIX  43
H89   2    0.443103    0.846013   -0.044274    11.00000   -1.20000
AFIX   0
C90   1    0.430381    0.841743    0.039987    11.00000    0.02968    0.03964 =
         0.01854   -0.00452    0.00501   -0.01989
C91   1    0.469597    0.743697    0.044572    11.00000    0.04786    0.03149 =
         0.01829   -0.00793    0.00558   -0.01377
AFIX  13
H91   2    0.480475    0.725466    0.083994    11.00000   -1.20000
AFIX   0
C92   1    0.562275    0.712219    0.009144    11.00000    0.03876    0.03771 =
         0.03561   -0.01109    0.00580   -0.01273
AFIX 137
H92A  2    0.552618    0.724773   -0.030018    11.00000   -1.50000
H92B  2    0.590206    0.649421    0.016218    11.00000   -1.50000
H92C  2    0.603117    0.742387    0.018635    11.00000   -1.50000
AFIX   0
C93   1    0.402970    0.700624    0.028474    11.00000    0.04548    0.04583 =
         0.05160   -0.02661    0.01339   -0.02710
AFIX 137
H93A  2    0.390467    0.718265   -0.009927    11.00000   -1.50000
H93B  2    0.345428    0.718791    0.052744    11.00000   -1.50000
H93C  2    0.430402    0.637266    0.032309    11.00000   -1.50000
AFIX   0
C94   1    0.331508    1.051148    0.121378    11.00000    0.02499    0.02114 =
         0.01871    0.00110   -0.00065   -0.00796
AFIX  13
H94   2    0.354289    1.020040    0.156585    11.00000   -1.20000
AFIX   0
C95   1    0.363984    1.130020    0.111433    11.00000    0.06776    0.03860 =
         0.04441   -0.00702    0.01136   -0.03253
AFIX 137
H95A  2    0.431230    1.110950    0.106199    11.00000   -1.50000
H95B  2    0.342186    1.166162    0.143357    11.00000   -1.50000
H95C  2    0.339519    1.163903    0.078318    11.00000   -1.50000
AFIX   0
C96   1    0.227386    1.076717    0.128517    11.00000    0.02720    0.07812 =
         0.04378   -0.01560    0.00604   -0.01332
AFIX 137
H96A  2    0.202490    1.114142    0.096642    11.00000   -1.50000
H96B  2    0.203480    1.108218    0.162279    11.00000   -1.50000
H96C  2    0.209044    1.024280    0.131232    11.00000   -1.50000
AFIX   0
C97   1    0.706992    0.670377    0.248378    11.00000    0.01479    0.02037 =
         0.02470   -0.00265    0.00539   -0.00685
C98   1    0.752129    0.649139    0.297363    11.00000    0.01897    0.01968 =
         0.03011   -0.00162   -0.00247   -0.00880
C99   1    0.846605    0.602797    0.293152    11.00000    0.01972    0.03220 =
         0.04211    0.00044   -0.00148   -0.00635
AFIX  43
H99   2    0.877389    0.588362    0.325662    11.00000   -1.20000
AFIX   0
C100  1    0.895026    0.578118    0.243737    11.00000    0.01340    0.04423 =
         0.04331   -0.00296    0.00099   -0.00338
AFIX  43
H100  2    0.958773    0.546621    0.242088    11.00000   -1.20000
AFIX   0
C101  1    0.852000    0.598615    0.196208    11.00000    0.01694    0.03343 =
         0.03763   -0.00743    0.01273   -0.00785
AFIX  43
H101  2    0.886607    0.580512    0.162014    11.00000   -1.20000
AFIX   0
C102  1    0.758614    0.645420    0.196910    11.00000    0.02104    0.01926 =
         0.02812   -0.00606    0.00625   -0.00761
C103  1    0.717541    0.671553    0.142399    11.00000    0.02758    0.03403 =
         0.02302   -0.00904    0.01273   -0.01264
AFIX  13
H103  2    0.653774    0.668063    0.148128    11.00000   -1.20000
AFIX   0
C104  1    0.710830    0.765952    0.124654    11.00000    0.03769    0.03597 =
         0.02969    0.00398    0.00850   -0.00349
AFIX 137
H10A  2    0.679357    0.783649    0.091070    11.00000   -1.50000
H10B  2    0.772678    0.770776    0.117325    11.00000   -1.50000
H10C  2    0.676164    0.803805    0.154217    11.00000   -1.50000
AFIX   0
C105  1    0.770559    0.613116    0.094684    11.00000    0.02841    0.04116 =
         0.03529   -0.01946    0.01022   -0.00784
AFIX 137
H10D  2    0.734274    0.627286    0.063036    11.00000   -1.50000
H10E  2    0.781452    0.551920    0.107021    11.00000   -1.50000
H10F  2    0.829506    0.623155    0.083796    11.00000   -1.50000
AFIX   0
C106  1    0.706558    0.670531    0.355352    11.00000    0.01260    0.02618 =
         0.03036    0.00284   -0.00427   -0.00362
AFIX  13
H106  2    0.642802    0.711080    0.352298    11.00000   -1.20000
AFIX   0
C107  1    0.757140    0.715351    0.386077    11.00000    0.03007    0.04143 =
         0.03064   -0.00220   -0.00535   -0.00637
AFIX 137
H10G  2    0.818229    0.674986    0.392171    11.00000   -1.50000
H10H  2    0.722243    0.732869    0.421745    11.00000   -1.50000
H10I  2    0.763321    0.766882    0.363978    11.00000   -1.50000
AFIX   0
C108  1    0.699887    0.588327    0.389195    11.00000    0.03137    0.03166 =
         0.03727    0.00921   -0.00149   -0.00742
AFIX 137
H10J  2    0.660796    0.563620    0.372134    11.00000   -1.50000
H10K  2    0.673236    0.603171    0.426936    11.00000   -1.50000
H10L  2    0.761363    0.545639    0.390150    11.00000   -1.50000
AFIX   0
REM SOLVENT
REM PART 1: Benzene; PART 2: n-Pentane
flat c125 > c130
sadi c125 c126 c126 c127 c127 c128 c128 c129 c129 c130 c130 c125
sadi 0.03 c125 c127 c126 c128 c127 c129 c128 c130 c129 c125 c130 c126
simu 0.01 c125 > c135
rigu c125 > c135
PART 1 21
C125  1    0.127751    0.598741    0.007882    21.00000    0.08068    0.12672 =
         0.09160   -0.05768    0.00085    0.00070
AFIX  43
H125  2    0.101688    0.648852   -0.015174    21.00000   -1.20000
AFIX   0
C126  1    0.087724    0.534906    0.016887    21.00000    0.08278    0.13461 =
         0.09621   -0.05789   -0.01130   -0.00720
AFIX  43
H126  2    0.034309    0.540669   -0.000348    21.00000   -1.20000
AFIX   0
C127  1    0.123932    0.462110    0.050725    21.00000    0.08583    0.13859 =
         0.09672   -0.05490   -0.01912   -0.01589
AFIX  43
H127  2    0.094221    0.419183    0.058593    21.00000   -1.20000
AFIX   0
C128  1    0.202917    0.453235    0.072501    21.00000    0.08684    0.13925 =
         0.08885   -0.05714   -0.01831   -0.01485
AFIX  43
H128  2    0.232680    0.400776    0.092494    21.00000   -1.20000
AFIX   0
C129  1    0.240187    0.519889    0.065775    21.00000    0.07995    0.13299 =
         0.07867   -0.06514   -0.01203   -0.00989
AFIX  43
H129  2    0.290892    0.515863    0.085173    21.00000   -1.20000
AFIX   0
C130  1    0.206133    0.590721    0.032211    21.00000    0.07321    0.12209 =
         0.07694   -0.07040    0.00570    0.00207
AFIX  43
H130  2    0.235305    0.634159    0.025416    21.00000   -1.20000
AFIX   0
dfix -1.39 0.01 c131 c132 c132 c133 c133 c134 c134 c135
sadi c131 c132 c132 c133 c133 c134 c134 c135
sadi 0.03 c131 c133 c132 c134 c133 c135
PART 2 -21
C131  1    0.156171    0.594251   -0.001516   -21.00000    0.10174    0.13517 =
         0.09894   -0.05067    0.01758    0.01113
AFIX  33
H13A  2    0.204917    0.597529    0.019219   -21.00000   -1.50000
H13B  2    0.097701    0.609912    0.022006   -21.00000   -1.50000
H13C  2    0.170874    0.534887   -0.013109   -21.00000   -1.50000
AFIX   0
C132  1    0.148565    0.656006   -0.051410   -21.00000    0.08593    0.11500 =
         0.10024   -0.05408    0.00398    0.00302
AFIX  23
H13D  2    0.134210    0.716078   -0.039999   -21.00000   -1.20000
H13E  2    0.207594    0.640838   -0.075216   -21.00000   -1.20000
AFIX   0
C133  1    0.075267    0.650499   -0.082153   -21.00000    0.09590    0.10992 =
         0.11203   -0.05283   -0.00441    0.00762
AFIX  23
H13F  2    0.014645    0.674262   -0.060797   -21.00000   -1.20000
H13G  2    0.084632    0.589215   -0.089153   -21.00000   -1.20000
AFIX   0
C134  1    0.079756    0.703663   -0.136527   -21.00000    0.09650    0.10772 =
         0.11477   -0.04926   -0.01728    0.01028
AFIX  23
H13H  2    0.067710    0.765972   -0.131061   -21.00000   -1.20000
H13I  2    0.138783    0.680310   -0.159567   -21.00000   -1.20000
AFIX   0
C135  1    0.001254    0.687498   -0.159309   -21.00000    0.09670    0.13887 =
         0.13798   -0.04255   -0.03560    0.01337
AFIX  33
H13J  2   -0.007444    0.717605   -0.195829   -21.00000   -1.50000
H13K  2    0.015153    0.624925   -0.162519   -21.00000   -1.50000
H13L  2   -0.054982    0.709456   -0.134389   -21.00000   -1.50000
AFIX   0
PART 0
flat 0.01 c136 > c141
dfix -1.39 0.01 c136 c137 c137 c138 c138 c139 c139 c140 c140 c141
sadi c136 c137 c137 c138 c138 c139 c139 c140 c140 c141
sadi 0.03 c136 c138 c137 c139 c138 c140 c139 c141 c140 c136 c141 c137
simu 0.01 c136 > c146
rigu c136 > c146
same c125 > c130
PART 1 31
C136  1    0.123595    0.377070    0.402380    31.00000    0.11157    0.12123 =
         0.15255    0.03203    0.03290   -0.01321
AFIX  43
H136  2    0.173192    0.389449    0.380104    31.00000   -1.20000
AFIX   0
C137  1    0.037640    0.406442    0.383683    31.00000    0.11062    0.12225 =
         0.15660    0.03445    0.03216   -0.01795
AFIX  43
H137  2    0.028262    0.438542    0.349221    31.00000   -1.20000
AFIX   0
C138  1   -0.034316    0.388284    0.415992    31.00000    0.10997    0.12245 =
         0.15058    0.03559    0.03020   -0.01616
AFIX  43
H138  2   -0.094070    0.407621    0.404049    31.00000   -1.20000
AFIX   0
C139  1   -0.018396    0.341747    0.465799    31.00000    0.11025    0.12103 =
         0.14852    0.03314    0.02949   -0.01712
AFIX  43
H139  2   -0.067777    0.329442    0.488365    31.00000   -1.20000
AFIX   0
C140  1    0.068239    0.312748    0.483385    31.00000    0.10741    0.11534 =
         0.14463    0.03194    0.03068   -0.01885
AFIX  43
H140  2    0.078431    0.280047    0.517595    31.00000   -1.20000
AFIX   0
C141  1    0.139759    0.331296    0.451278    31.00000    0.11425    0.12134 =
         0.14830    0.03069    0.03626   -0.01457
AFIX  43
H141  2    0.199521    0.312318    0.463197    31.00000   -1.20000
AFIX   0
sadi c142 c143 c143 c144 c144 c145 c145 c146
sadi 0.03 c142 c144 c143 c145 c144 c146
same c131 > c135
PART 2 -31
C142  1    0.000415    0.377093    0.370504   -31.00000    0.11200    0.12160 =
         0.15943    0.02360    0.01001   -0.01375
AFIX  33
H14A  2   -0.010413    0.406962    0.334082   -31.00000   -1.50000
H14B  2    0.066195    0.346340    0.371540   -31.00000   -1.50000
H14C  2   -0.033453    0.335250    0.377458   -31.00000   -1.50000
AFIX   0
C143  1   -0.031727    0.442233    0.413851   -31.00000    0.10885    0.11997 =
         0.15139    0.03243    0.03020   -0.01935
AFIX  23
H14D  2    0.001946    0.484974    0.407297   -31.00000   -1.20000
H14E  2   -0.098150    0.473834    0.413242   -31.00000   -1.20000
AFIX   0
C144  1   -0.013722    0.393619    0.467644   -31.00000    0.11078    0.12240 =
         0.14957    0.03215    0.03031   -0.01818
AFIX  23
H14F  2    0.004540    0.330116    0.463873   -31.00000   -1.20000
H14G  2   -0.068214    0.411418    0.495111   -31.00000   -1.20000
AFIX   0
C145  1    0.064236    0.419323    0.483436   -31.00000    0.11522    0.12416 =
         0.15120    0.03036    0.03138   -0.01914
AFIX  23
H14H  2    0.074936    0.467577    0.458772   -31.00000   -1.20000
H14I  2    0.053701    0.435812    0.522255   -31.00000   -1.20000
AFIX   0
C146  1    0.141356    0.336119    0.475345   -31.00000    0.12347    0.12819 =
         0.14346    0.02631    0.03047   -0.00521
AFIX  33
H14J  2    0.198271    0.343159    0.484315   -31.00000   -1.50000
H14K  2    0.127666    0.289609    0.499625   -31.00000   -1.50000
H14L  2    0.148683    0.321049    0.436793   -31.00000   -1.50000
PART 0
AFIX   0
HKLF 5


REM  sh5306_a.res in P-1
REM wR2 = 0.104028, GooF = S = 1.19429, Restrained GooF = 1.18242 for all data
REM R1 = 0.044146 for 25891 Fo > 4sig(Fo) and 0.066382 for all 28765 data
REM 1434 parameters refined using 884 restraints

END

WGHT      0.0000     37.0645

REM Highest difference peak  1.503,  deepest hole -0.865,  1-sigma level  0.187
Q1    1   0.0854  0.7266 -0.1582  11.00000  0.05    1.32
Q2    1   0.1215  0.3688  0.1285  11.00000  0.05    1.29
Q3    1   0.0956  0.4076  0.1139  11.00000  0.05    1.22
Q4    1   0.1636  0.3612  0.0700  11.00000  0.05    1.10
Q5    1   0.3041  0.5460  0.4182  11.00000  0.05    1.10
Q6    1   0.0333  0.6498 -0.1568  11.00000  0.05    1.01
Q7    1  -0.0357  0.6630 -0.1180  11.00000  0.05    0.97
Q8    1   0.1987  0.3779  0.0809  11.00000  0.05    0.92
Q9    1   0.1551  0.3959  0.0876  11.00000  0.05    0.87
Q10   1  -0.0377  0.6507  0.2936  11.00000  0.05    0.86
Q11   1   0.3970  0.7704  0.2619  11.00000  0.05    0.86
Q12   1   0.3983  0.9696  0.3185  11.00000  0.05    0.85
Q13   1   0.2357  0.4925  0.4389  11.00000  0.05    0.84
Q14   1   0.5791  0.8693  0.2922  11.00000  0.05    0.83
Q15   1   0.4234  0.7272  0.2374  11.00000  0.05    0.82
Q16   1   0.3811  0.5969  0.0428  11.00000  0.05    0.81
Q17   1  -0.0044  0.4621  0.4858  11.00000  0.05    0.80
Q18   1   0.3563  0.5036  0.3288  11.00000  0.05    0.79
Q19   1   0.4007  0.8709  0.3289  11.00000  0.05    0.78
Q20   1   0.4147  0.4661  0.4040  11.00000  0.05    0.76
;
_shelx_res_checksum   34349

_shelx_hkl_file
;
   2   0   0 385.995 4.68751  -2
   2   0   0 385.995 4.68751   1
   3   0   0 134.388 2.06648  -2
   3   0   0 134.388 2.06648   1
   4   0   0 2075.93 20.8782  -2
   4   0   0 2075.93 20.8782   1
   5   0   0 4284.99 41.5608  -2
   5   0   0 4284.99 41.5608   1
   6   0   0 1117.83 12.6714  -2
   6   0   0 1117.83 12.6714   1
   7   0   0 81.4302 2.10931  -2
   7   0   0 81.4302 2.10931   1
   8   0   0 6.38862 0.90179  -2
   8   0   0 6.38862 0.90179   1
   9   0   0 2532.78 25.6269  -2
   9   0   0 2532.78 25.6269   1
  10   0   0 4197.50 40.7080  -2
  10   0   0 4197.50 40.7080   1
  11   0   0 1269.78 14.8313  -2
  11   0   0 1269.78 14.8313   1
  12   0   0 98.8220 2.95057  -2
  12   0   0 98.8220 2.95057   1
  13   0   0 391.378 6.87040  -2
  13   0   0 391.378 6.87040   1
  14   0   0 63.5667 2.83301  -2
  14   0   0 63.5667 2.83301   1
  15   0   0 322.147 7.87612  -2
  15   0   0 322.147 7.87612   1
  16   0   0 16.1718 2.44311  -2
  16   0   0 16.1718 2.44311   1
  17   0   0 12.5902 2.63941  -2
  17   0   0 12.5902 2.63941   1
  18   0   0 21.6870 4.27648  -2
  18   0   0 21.6870 4.27648   1
  19   0   0 -19.045 3.79947  -2
  19   0   0 -19.045 3.79947   1
 -19   1   0 -17.928 3.14796   1
  19   1   0 -23.262 4.93024  -2
 -18   1   0 -23.262 4.93024   1
  18   1   0 31.5231 5.51951  -2
 -17   1   0 31.5231 5.51951   1
  17   1   0 131.642 6.85979  -2
 -16   1   0 131.642 6.85979   1
  16   1   0 153.724 6.46121  -2
 -15   1   0 153.724 6.46121   1
  15   1   0 37.2971 11.5236  -2
 -14   1   0 37.2971 11.5236   1
  14   1   0 14.2842 3.39671  -2
 -13   1   0 14.2842 3.39671   1
  13   1   0 403.259 12.3036  -2
 -12   1   0 403.259 12.3036   1
  12   1   0 2339.78 45.1448  -2
 -11   1   0 2339.78 45.1448   1
  11   1   0 2114.93 52.5732  -2
 -10   1   0 2114.93 52.5732   1
  10   1   0 227.694 34.7199  -2
  -9   1   0 227.694 34.7199   1
  -8   1   0 85.4711 2.47786   1
  -7   1   0 580.650 7.51685   1
  -6   1   0 405.587 5.49091   1
  -5   1   0 33.6434 1.19852   1
  -4   1   0 394.066 4.54229   1
  -3   1   0 10.8606 0.55341   1
  -2   1   0 1427.35 13.4209   1
  -1   1   0 3261.28 65.2076   1
   2   1   0 1826.45 17.6507   1
   3   1   0 395.034 4.70659   1
   4   1   0 235.938 3.38831   1
   5   1   0 105.558 2.21554   1
   6   1   0 1333.51 13.7738   1
   7   1   0 895.252 10.0535   1
   8   1   0 90.0359 2.25535   1
   9   1   0 302.083 5.20518   1
  10   1   0 292.812 4.94572   1
 -10   1   0 2363.78 103.859  -2
  11   1   0 2363.78 103.859   1
 -11   1   0 2156.88 102.103  -2
  12   1   0 2156.88 102.103   1
 -12   1   0 389.115 52.4216  -2
  13   1   0 389.115 52.4216   1
 -13   1   0 -0.0508 3.82310  -2
  14   1   0 -0.0508 3.82310   1
 -14   1   0 90.3419 4.24071  -2
  15   1   0 90.3419 4.24071   1
 -15   1   0 190.921 7.54955  -2
  16   1   0 190.921 7.54955   1
 -16   1   0 162.412 5.96096  -2
  17   1   0 162.412 5.96096   1
 -17   1   0 39.9788 7.05747  -2
  18   1   0 39.9788 7.05747   1
 -18   1   0 -0.1292 6.75036  -2
  19   1   0 -0.1292 6.75036   1
  19   2   0 46.4789 7.12673  -2
 -18   2   0 46.4789 7.12673   1
  18   2   0 221.588 9.07678  -2
 -17   2   0 221.588 9.07678   1
  17   2   0 134.684 7.58575  -2
 -16   2   0 134.684 7.58575   1
  16   2   0 55.7968 7.49698  -2
 -15   2   0 55.7968 7.49698   1
  15   2   0 93.3924 6.33555  -2
 -14   2   0 93.3924 6.33555   1
  14   2   0 15.0382 3.83242  -2
 -13   2   0 15.0382 3.83242   1
  13   2   0 114.163 3.61946  -2
 -12   2   0 114.163 3.61946   1
  12   2   0 82.7276 3.25099  -2
 -11   2   0 82.7276 3.25099   1
  11   2   0 364.524 6.29252  -2
 -10   2   0 364.524 6.29252   1
  10   2   0 782.909 10.1482  -2
  -9   2   0 782.909 10.1482   1
   9   2   0 53.7630 2.65086  -2
  -8   2   0 53.7630 2.65086   1
   8   2   0 302.972 5.74071  -2
  -7   2   0 302.972 5.74071   1
   7   2   0 36.5617 1.57926  -2
  -6   2   0 36.5617 1.57926   1
   6   2   0 1372.79 13.8462  -2
  -5   2   0 1372.79 13.8462   1
   5   2   0 3293.80 33.1878  -2
  -4   2   0 3293.80 33.1878   1
   4   2   0 763.789 12.4720  -2
  -3   2   0 763.789 12.4720   1
   3   2   0 80.9779 2.81223  -2
  -2   2   0 80.9779 2.81223   1
  -1   2   0 0.23542 0.19984   1
   0   2   0 1581.68 15.2225   1
   1   2   0 2405.86 39.1701   1
   2   2   0 116.846 1.77985   1
   3   2   0 114.686 2.05160   1
  -3   2   0 1044.20 30.0050  -2
   4   2   0 1044.20 30.0050   1
  -4   2   0 4056.10 54.1827  -2
   5   2   0 4056.10 54.1827   1
  -5   2   0 1611.76 18.0502  -2
   6   2   0 1611.76 18.0502   1
  -6   2   0 50.4097 2.08074  -2
   7   2   0 50.4097 2.08074   1
  -7   2   0 467.410 6.35615  -2
   8   2   0 467.410 6.35615   1
  -8   2   0 30.3610 1.99522  -2
   9   2   0 30.3610 1.99522   1
  -9   2   0 996.363 12.9558  -2
  10   2   0 996.363 12.9558   1
 -10   2   0 431.957 6.77571  -2
  11   2   0 431.957 6.77571   1
 -11   2   0 97.5051 3.15845  -2
  12   2   0 97.5051 3.15845   1
 -12   2   0 137.386 3.63447  -2
  13   2   0 137.386 3.63447   1
 -13   2   0 17.8626 3.67829  -2
  14   2   0 17.8626 3.67829   1
 -14   2   0 137.622 4.07282  -2
  15   2   0 137.622 4.07282   1
 -15   2   0 42.1220 3.21857  -2
  16   2   0 42.1220 3.21857   1
 -16   2   0 134.248 6.79959  -2
  17   2   0 134.248 6.79959   1
 -17   2   0 195.848 9.69199  -2
  18   2   0 195.848 9.69199   1
 -18   2   0 44.7640 7.32709  -2
  19   2   0 44.7640 7.32709   1
  20   3   0 234.802 70.6303  -2
 -18   3   0 234.802 70.6303   1
  19   3   0 17.0808 4.62402  -2
 -17   3   0 17.0808 4.62402   1
  18   3   0 33.9496 4.96348  -2
 -16   3   0 33.9496 4.96348   1
  17   3   0 32.7959 4.06756  -2
 -15   3   0 32.7959 4.06756   1
  16   3   0 145.937 5.74780  -2
 -14   3   0 145.937 5.74780   1
  15   3   0 54.0135 3.29420  -2
 -13   3   0 54.0135 3.29420   1
  14   3   0 45.3473 3.64041  -2
 -12   3   0 45.3473 3.64041   1
  13   3   0 7.47486 2.35226  -2
 -11   3   0 7.47486 2.35226   1
  12   3   0 383.057 6.63050  -2
 -10   3   0 383.057 6.63050   1
  11   3   0 365.676 6.17513  -2
  -9   3   0 365.676 6.17513   1
  10   3   0 272.233 5.01295  -2
  -8   3   0 272.233 5.01295   1
   9   3   0 168.366 4.56093  -2
  -7   3   0 168.366 4.56093   1
   8   3   0 695.042 8.72825  -2
  -6   3   0 695.042 8.72825   1
   7   3   0 396.476 5.28125  -2
  -5   3   0 396.476 5.28125   1
   6   3   0 936.961 11.1021  -2
  -4   3   0 936.961 11.1021   1
   5   3   0 85.2577 2.14808  -2
  -3   3   0 85.2577 2.14808   1
   4   3   0 105.318 3.11616  -2
  -2   3   0 105.318 3.11616   1
   3   3   0 455.475 15.3647  -2
  -1   3   0 455.475 15.3647   1
   0   3   0 7.01178 0.42339   1
   1   3   0 95.5066 1.54763   1
   2   3   0 71.9580 1.22716   1
   3   3   0 14.0659 0.75080   1
  -2   3   0 101.733 4.48968  -2
   4   3   0 101.733 4.48968   1
  -3   3   0 52.8779 1.65707  -2
   5   3   0 52.8779 1.65707   1
  -4   3   0 1258.82 15.7892  -2
   6   3   0 1258.82 15.7892   1
  -5   3   0 526.210 7.03735  -2
   7   3   0 526.210 7.03735   1
  -6   3   0 917.428 12.2797  -2
   8   3   0 917.428 12.2797   1
  -7   3   0 169.578 4.54709  -2
   9   3   0 169.578 4.54709   1
  -8   3   0 179.205 3.80225  -2
  10   3   0 179.205 3.80225   1
  -9   3   0 386.128 6.63568  -2
  11   3   0 386.128 6.63568   1
 -10   3   0 506.201 7.67894  -2
  12   3   0 506.201 7.67894   1
 -11   3   0 18.2295 2.38036  -2
  13   3   0 18.2295 2.38036   1
 -12   3   0 78.1666 2.54392  -2
  14   3   0 78.1666 2.54392   1
 -13   3   0 58.7803 2.65145  -2
  15   3   0 58.7803 2.65145   1
 -14   3   0 206.494 8.68601  -2
  16   3   0 206.494 8.68601   1
 -15   3   0 61.1352 5.34871  -2
  17   3   0 61.1352 5.34871   1
 -16   3   0 28.5687 6.59374  -2
  18   3   0 28.5687 6.59374   1
 -17   3   0 19.8247 5.99556  -2
  19   3   0 19.8247 5.99556   1
 -18   3   0 -7.3400 6.01128  -2
  20   3   0 -7.3400 6.01128   1
  19   4   0 117.445 7.72277  -2
 -17   4   0 117.445 7.72277   1
  18   4   0 372.531 11.9407  -2
 -16   4   0 372.531 11.9407   1
  17   4   0 661.356 16.6183  -2
 -15   4   0 661.356 16.6183   1
  16   4   0 299.059 12.2525  -2
 -14   4   0 299.059 12.2525   1
  15   4   0 15.0959 6.46940  -2
 -13   4   0 15.0959 6.46940   1
 -12   4   0 1.74604 1.07351   1
 -11   4   0 97.6322 3.34341   1
 -10   4   0 437.367 7.19191   1
  -9   4   0 328.135 5.69725   1
  -8   4   0 51.3329 1.93977   1
  -7   4   0 11.5480 0.97206   1
  -6   4   0 67.0971 2.04326   1
  -5   4   0 922.983 10.0111   1
  -4   4   0 1106.96 11.4355   1
  -3   4   0 67.6485 1.52316   1
  -2   4   0 127.658 2.04711   1
  -1   4   0 2.39848 0.34834   1
   0   4   0 496.251 4.97270   1
   1   4   0 54.1967 1.12784   1
   2   4   0 7.84365 0.53178   1
   3   4   0 127.454 2.05786   1
   4   4   0 90.6094 1.73589   1
   5   4   0 40.9973 1.26498   1
   6   4   0 94.8946 2.19068   1
   7   4   0 421.926 5.92536   1
   8   4   0 280.721 4.59161   1
  -7   4   0 195.624 7.95686  -2
   9   4   0 195.624 7.95686   1
  -8   4   0 32.1694 2.82733  -2
  10   4   0 32.1694 2.82733   1
  -9   4   0 286.202 10.4115  -2
  11   4   0 286.202 10.4115   1
 -10   4   0 958.064 28.9723  -2
  12   4   0 958.064 28.9723   1
 -11   4   0 597.180 19.1627  -2
  13   4   0 597.180 19.1627   1
  14   4   0 16.8664 1.87652   1
 -13   4   0 13.0088 5.03132  -2
  15   4   0 13.0088 5.03132   1
 -14   4   0 231.429 14.3636  -2
  16   4   0 231.429 14.3636   1
 -15   4   0 681.388 30.0864  -2
  17   4   0 681.388 30.0864   1
 -16   4   0 551.058 15.5067  -2
  18   4   0 551.058 15.5067   1
 -17   4   0 180.257 9.83374  -2
  19   4   0 180.257 9.83374   1
  20   4   0 16.5600 3.99794   1
  20   5   0 -3.9941 3.55226  -2
 -17   5   0 -3.9941 3.55226   1
  19   5   0 109.663 6.16413  -2
 -16   5   0 109.663 6.16413   1
  18   5   0 189.847 7.67813  -2
 -15   5   0 189.847 7.67813   1
  17   5   0 32.8452 3.86009  -2
 -14   5   0 32.8452 3.86009   1
  16   5   0 263.262 7.76541  -2
 -13   5   0 263.262 7.76541   1
  15   5   0 5.85949 2.06043  -2
 -12   5   0 5.85949 2.06043   1
  14   5   0 156.849 4.67879  -2
 -11   5   0 156.849 4.67879   1
  13   5   0 64.7996 2.73882  -2
 -10   5   0 64.7996 2.73882   1
  12   5   0 162.771 4.02431  -2
  -9   5   0 162.771 4.02431   1
  11   5   0 347.007 5.89002  -2
  -8   5   0 347.007 5.89002   1
  10   5   0 327.623 5.17277  -2
  -7   5   0 327.623 5.17277   1
   9   5   0 2.98444 0.94635  -2
  -6   5   0 2.98444 0.94635   1
   8   5   0 441.535 7.15580  -2
  -5   5   0 441.535 7.15580   1
   7   5   0 37.4459 1.39238  -2
  -4   5   0 37.4459 1.39238   1
   6   5   0 286.908 4.64105  -2
  -3   5   0 286.908 4.64105   1
   5   5   0 33.3657 1.12564  -2
  -2   5   0 33.3657 1.12564   1
   4   5   0 643.892 7.00949  -2
  -1   5   0 643.892 7.00949   1
   3   5   0 763.472 7.55596  -2
   0   5   0 763.472 7.55596   1
   2   5   0 440.422 5.29890  -2
   1   5   0 440.422 5.29890   1
   1   5   0 414.712 5.05909  -2
   2   5   0 414.712 5.05909   1
   0   5   0 808.326 8.90235  -2
   3   5   0 808.326 8.90235   1
  -1   5   0 492.680 5.89581  -2
   4   5   0 492.680 5.89581   1
  -2   5   0 27.7359 1.04402  -2
   5   5   0 27.7359 1.04402   1
  -3   5   0 245.687 4.15870  -2
   6   5   0 245.687 4.15870   1
  -4   5   0 38.5661 1.49461  -2
   7   5   0 38.5661 1.49461   1
  -5   5   0 355.065 5.78002  -2
   8   5   0 355.065 5.78002   1
  -6   5   0 7.14705 0.82317  -2
   9   5   0 7.14705 0.82317   1
  -7   5   0 368.902 5.82222  -2
  10   5   0 368.902 5.82222   1
  -8   5   0 376.968 6.14974  -2
  11   5   0 376.968 6.14974   1
  -9   5   0 150.475 3.59151  -2
  12   5   0 150.475 3.59151   1
 -10   5   0 92.7132 2.72269  -2
  13   5   0 92.7132 2.72269   1
 -11   5   0 224.601 5.63915  -2
  14   5   0 224.601 5.63915   1
 -12   5   0 40.3280 2.55204  -2
  15   5   0 40.3280 2.55204   1
 -13   5   0 329.663 10.4695  -2
  16   5   0 329.663 10.4695   1
 -14   5   0 25.9925 4.29108  -2
  17   5   0 25.9925 4.29108   1
 -15   5   0 179.943 7.92988  -2
  18   5   0 179.943 7.92988   1
 -16   5   0 141.982 8.23786  -2
  19   5   0 141.982 8.23786   1
 -17   5   0 46.0428 5.07154  -2
  20   5   0 46.0428 5.07154   1
  20   6   0 11.9718 6.29289  -2
 -16   6   0 11.9718 6.29289   1
  19   6   0 51.6031 6.12368  -2
 -15   6   0 51.6031 6.12368   1
  18   6   0 188.134 9.20469  -2
 -14   6   0 188.134 9.20469   1
  17   6   0 127.761 7.23047  -2
 -13   6   0 127.761 7.23047   1
  16   6   0 -11.137 9.28854  -2
 -12   6   0 -11.137 9.28854   1
  15   6   0 176.706 7.41335  -2
 -11   6   0 176.706 7.41335   1
  14   6   0 10.5081 3.94032  -2
 -10   6   0 10.5081 3.94032   1
  13   6   0 192.803 8.85995  -2
  -9   6   0 192.803 8.85995   1
  12   6   0 169.960 7.52188  -2
  -8   6   0 169.960 7.52188   1
  11   6   0 27.7673 3.57610  -2
  -7   6   0 27.7673 3.57610   1
  10   6   0 333.786 16.1605  -2
  -6   6   0 333.786 16.1605   1
   9   6   0 18.6567 4.69147  -2
  -5   6   0 18.6567 4.69147   1
  -4   6   0 136.885 2.79451   1
  -3   6   0 3.96631 0.59170   1
  -2   6   0 283.283 3.84025   1
  -1   6   0 293.956 3.61006   1
   0   6   0 35.7871 1.09183   1
   1   6   0 506.821 5.73228   1
   2   6   0 325.547 4.11647   1
   3   6   0 128.431 2.19300   1
   4   6   0 376.312 4.89700   1
   5   6   0 164.290 2.85802   1
   6   6   0 117.891 2.42806   1
   7   6   0 15.8100 1.10511   1
  -4   6   0 98.6551 5.67497  -2
   8   6   0 98.6551 5.67497   1
  -5   6   0 11.3574 2.67872  -2
   9   6   0 11.3574 2.67872   1
  -6   6   0 209.930 8.21948  -2
  10   6   0 209.930 8.21948   1
  -7   6   0 40.8814 2.66737  -2
  11   6   0 40.8814 2.66737   1
  -8   6   0 219.550 7.26396  -2
  12   6   0 219.550 7.26396   1
  -9   6   0 253.325 6.91895  -2
  13   6   0 253.325 6.91895   1
 -10   6   0 21.7898 3.68106  -2
  14   6   0 21.7898 3.68106   1
 -11   6   0 200.127 7.59342  -2
  15   6   0 200.127 7.59342   1
 -12   6   0 14.6239 4.32970  -2
  16   6   0 14.6239 4.32970   1
 -13   6   0 165.706 8.46818  -2
  17   6   0 165.706 8.46818   1
 -14   6   0 260.376 10.2082  -2
  18   6   0 260.376 10.2082   1
 -15   6   0 67.4624 6.89097  -2
  19   6   0 67.4624 6.89097   1
 -16   6   0 1.78558 9.25666  -2
  20   6   0 1.78558 9.25666   1
  20   7   0 20.4166 5.95533  -2
 -16   7   0 20.4166 5.95533   1
  19   7   0 -5.0193 4.43649  -2
 -15   7   0 -5.0193 4.43649   1
  18   7   0 58.4281 5.19960  -2
 -14   7   0 58.4281 5.19960   1
  17   7   0 90.4572 4.54424  -2
 -13   7   0 90.4572 4.54424   1
  16   7   0 90.0301 5.88714  -2
 -12   7   0 90.0301 5.88714   1
  15   7   0 49.3902 3.06523  -2
 -11   7   0 49.3902 3.06523   1
  14   7   0 51.7714 3.40089  -2
 -10   7   0 51.7714 3.40089   1
  13   7   0 125.230 3.51885  -2
  -9   7   0 125.230 3.51885   1
  12   7   0 114.480 3.14003  -2
  -8   7   0 114.480 3.14003   1
  11   7   0 239.277 4.68076  -2
  -7   7   0 239.277 4.68076   1
  10   7   0 212.929 3.90383  -2
  -6   7   0 212.929 3.90383   1
   9   7   0 50.4615 2.29510  -2
  -5   7   0 50.4615 2.29510   1
   8   7   0 44.4640 2.60812  -2
  -4   7   0 44.4640 2.60812   1
   7   7   0 148.928 6.02394  -2
  -3   7   0 148.928 6.02394   1
   6   7   0 109.444 3.60042  -2
  -2   7   0 109.444 3.60042   1
   5   7   0 213.835 5.03499  -2
  -1   7   0 213.835 5.03499   1
   4   7   0 149.454 6.24904  -2
   0   7   0 149.454 6.24904   1
   3   7   0 364.829 10.7199  -2
   1   7   0 364.829 10.7199   1
   2   7   0 202.049 7.16232  -2
   2   7   0 202.049 7.16232   1
   1   7   0 228.302 10.1364  -2
   3   7   0 228.302 10.1364   1
   0   7   0 121.264 7.10148  -2
   4   7   0 121.264 7.10148   1
  -1   7   0 312.754 12.9480  -2
   5   7   0 312.754 12.9480   1
  -2   7   0 157.487 4.76921  -2
   6   7   0 157.487 4.76921   1
  -3   7   0 263.868 5.17787  -2
   7   7   0 263.868 5.17787   1
  -4   7   0 40.9984 2.19304  -2
   8   7   0 40.9984 2.19304   1
  -5   7   0 39.4726 2.03618  -2
   9   7   0 39.4726 2.03618   1
  -6   7   0 284.766 5.26095  -2
  10   7   0 284.766 5.26095   1
  -7   7   0 302.178 5.89265  -2
  11   7   0 302.178 5.89265   1
  -8   7   0 137.164 4.01956  -2
  12   7   0 137.164 4.01956   1
  -9   7   0 117.649 3.53200  -2
  13   7   0 117.649 3.53200   1
 -10   7   0 27.3986 2.44280  -2
  14   7   0 27.3986 2.44280   1
 -11   7   0 43.8982 2.54431  -2
  15   7   0 43.8982 2.54431   1
 -12   7   0 121.788 8.19690  -2
  16   7   0 121.788 8.19690   1
 -13   7   0 74.7994 5.24784  -2
  17   7   0 74.7994 5.24784   1
 -14   7   0 36.7318 4.98554  -2
  18   7   0 36.7318 4.98554   1
 -15   7   0 11.5866 5.82674  -2
  19   7   0 11.5866 5.82674   1
 -16   7   0 -22.662 9.53382  -2
  20   7   0 -22.662 9.53382   1
  20   8   0 164.204 8.39949  -2
 -15   8   0 164.204 8.39949   1
  19   8   0 311.638 10.2368  -2
 -14   8   0 311.638 10.2368   1
  18   8   0 89.0595 4.89372  -2
 -13   8   0 89.0595 4.89372   1
  17   8   0 41.8392 3.92276  -2
 -12   8   0 41.8392 3.92276   1
  16   8   0 88.1370 5.60803  -2
 -11   8   0 88.1370 5.60803   1
  15   8   0 297.139 5.62481  -2
 -10   8   0 297.139 5.62481   1
  14   8   0 291.121 6.50509  -2
  -9   8   0 291.121 6.50509   1
  13   8   0 238.335 4.75108  -2
  -8   8   0 238.335 4.75108   1
  12   8   0 93.8162 3.12202  -2
  -7   8   0 93.8162 3.12202   1
  11   8   0 90.3480 2.75906  -2
  -6   8   0 90.3480 2.75906   1
  10   8   0 331.301 5.13627  -2
  -5   8   0 331.301 5.13627   1
   9   8   0 449.468 6.02736  -2
  -4   8   0 449.468 6.02736   1
   8   8   0 228.504 4.32790  -2
  -3   8   0 228.504 4.32790   1
   7   8   0 324.036 6.52677  -2
  -2   8   0 324.036 6.52677   1
   6   8   0 311.022 4.72722  -2
  -1   8   0 311.022 4.72722   1
   5   8   0 250.797 4.42471  -2
   0   8   0 250.797 4.42471   1
   4   8   0 571.339 7.94126  -2
   1   8   0 571.339 7.94126   1
   3   8   0 642.084 8.03485  -2
   2   8   0 642.084 8.03485   1
   2   8   0 649.999 7.60359  -2
   3   8   0 649.999 7.60359   1
   1   8   0 641.065 8.15333  -2
   4   8   0 641.065 8.15333   1
   0   8   0 202.773 3.63026  -2
   5   8   0 202.773 3.63026   1
  -1   8   0 240.816 3.95906  -2
   6   8   0 240.816 3.95906   1
  -2   8   0 297.927 4.57228  -2
   7   8   0 297.927 4.57228   1
  -3   8   0 309.101 5.69943  -2
   8   8   0 309.101 5.69943   1
  -4   8   0 467.859 7.57123  -2
   9   8   0 467.859 7.57123   1
  -5   8   0 227.950 4.39804  -2
  10   8   0 227.950 4.39804   1
  -6   8   0 111.348 3.62328  -2
  11   8   0 111.348 3.62328   1
  -7   8   0 123.607 3.91941  -2
  12   8   0 123.607 3.91941   1
  -8   8   0 283.129 5.53946  -2
  13   8   0 283.129 5.53946   1
  -9   8   0 199.180 4.63215  -2
  14   8   0 199.180 4.63215   1
 -10   8   0 204.367 5.11049  -2
  15   8   0 204.367 5.11049   1
 -11   8   0 74.2647 4.42722  -2
  16   8   0 74.2647 4.42722   1
 -12   8   0 29.1727 4.05733  -2
  17   8   0 29.1727 4.05733   1
 -13   8   0 62.3750 4.91334  -2
  18   8   0 62.3750 4.91334   1
 -14   8   0 200.517 7.78584  -2
  19   8   0 200.517 7.78584   1
 -15   8   0 126.600 8.11600  -2
  20   8   0 126.600 8.11600   1
  19   9   0 74.7696 13.8489  -2
 -14   9   0 74.7696 13.8489   1
  18   9   0 334.416 23.7701  -2
 -13   9   0 334.416 23.7701   1
 -12   9   0 238.485 7.05589   1
 -11   9   0 23.6372 2.73155   1
 -10   9   0 2.82313 1.21329   1
  -9   9   0 84.4592 2.93492   1
  -8   9   0 440.903 6.77086   1
  -7   9   0 212.468 4.20113   1
  11   9   0 85.2581 10.1566  -2
  -6   9   0 85.2581 10.1566   1
  -5   9   0 183.534 3.67047   1
  -4   9   0 -2.6681 0.59805   1
  -3   9   0 177.058 3.41031   1
  -2   9   0 268.179 4.44394   1
  -1   9   0 255.191 3.79865   1
   0   9   0 185.825 3.11440   1
   1   9   0 77.0652 1.91672   1
   2   9   0 61.9200 1.70351   1
   3   9   0 105.147 2.36859   1
   4   9   0 66.6862 1.85317   1
   5   9   0 11.6087 1.05627   1
   6   9   0 23.7124 1.40394   1
   7   9   0 11.8088 1.13870   1
   8   9   0 3.17416 0.78773   1
   9   9   0 78.5574 2.34949   1
  10   9   0 157.577 3.68561   1
  11   9   0 15.2564 1.45475   1
  12   9   0 19.5662 1.54887   1
  -8   9   0 292.014 11.9128  -2
  13   9   0 292.014 11.9128   1
  -9   9   0 289.860 12.6147  -2
  14   9   0 289.860 12.6147   1
  15   9   0 60.4896 2.71936   1
  16   9   0 24.2675 2.28438   1
  17   9   0 6.31005 1.96848   1
 -13   9   0 255.880 21.5125  -2
  18   9   0 255.880 21.5125   1
  19   9   0 71.7268 4.96633   1
  20   9   0 33.9884 4.61721   1
  20  10   0 86.7134 6.52800  -2
 -14  10   0 86.7134 6.52800   1
  19  10   0 180.404 6.23709  -2
 -13  10   0 180.404 6.23709   1
  18  10   0 149.174 6.44435  -2
 -12  10   0 149.174 6.44435   1
  17  10   0 86.4753 4.08151  -2
 -11  10   0 86.4753 4.08151   1
  16  10   0 6.82973 2.25062  -2
 -10  10   0 6.82973 2.25062   1
  15  10   0 47.4355 3.44280  -2
  -9  10   0 47.4355 3.44280   1
  14  10   0 115.081 3.51544  -2
  -8  10   0 115.081 3.51544   1
  13  10   0 355.510 6.26571  -2
  -7  10   0 355.510 6.26571   1
  12  10   0 466.822 7.41142  -2
  -6  10   0 466.822 7.41142   1
  11  10   0 267.116 5.35112  -2
  -5  10   0 267.116 5.35112   1
  10  10   0 66.9575 2.46717  -2
  -4  10   0 66.9575 2.46717   1
   9  10   0 93.6472 3.09930  -2
  -3  10   0 93.6472 3.09930   1
   8  10   0 162.787 3.50057  -2
  -2  10   0 162.787 3.50057   1
   7  10   0 171.461 3.30601  -2
  -1  10   0 171.461 3.30601   1
   6  10   0 203.420 3.57516  -2
   0  10   0 203.420 3.57516   1
   5  10   0 166.199 3.15711  -2
   1  10   0 166.199 3.15711   1
   4  10   0 74.1182 2.13039  -2
   2  10   0 74.1182 2.13039   1
   3  10   0 20.3315 1.30660  -2
   3  10   0 20.3315 1.30660   1
   2  10   0 52.0199 2.18637  -2
   4  10   0 52.0199 2.18637   1
   1  10   0 120.824 3.56706  -2
   5  10   0 120.824 3.56706   1
   0  10   0 158.064 4.23666  -2
   6  10   0 158.064 4.23666   1
  -1  10   0 134.987 3.78334  -2
   7  10   0 134.987 3.78334   1
  -2  10   0 146.421 3.46218  -2
   8  10   0 146.421 3.46218   1
  -3  10   0 131.683 3.15444  -2
   9  10   0 131.683 3.15444   1
  -4  10   0 87.7986 3.19005  -2
  10  10   0 87.7986 3.19005   1
  -5  10   0 373.454 7.26308  -2
  11  10   0 373.454 7.26308   1
  -6  10   0 337.613 6.64224  -2
  12  10   0 337.613 6.64224   1
  -7  10   0 360.806 7.24787  -2
  13  10   0 360.806 7.24787   1
  -8  10   0 183.558 4.30810  -2
  14  10   0 183.558 4.30810   1
  -9  10   0 31.3759 2.49585  -2
  15  10   0 31.3759 2.49585   1
 -10  10   0 -3.5268 2.07507  -2
  16  10   0 -3.5268 2.07507   1
 -11  10   0 62.8441 4.24155  -2
  17  10   0 62.8441 4.24155   1
 -12  10   0 163.971 6.44823  -2
  18  10   0 163.971 6.44823   1
 -13  10   0 162.491 7.39108  -2
  19  10   0 162.491 7.39108   1
 -14  10   0 49.9909 6.71789  -2
  20  10   0 49.9909 6.71789   1
  20  11   0 199.719 13.6694  -2
 -13  11   0 199.719 13.6694   1
  19  11   0 212.521 8.52958  -2
 -12  11   0 212.521 8.52958   1
  18  11   0 159.234 7.07844  -2
 -11  11   0 159.234 7.07844   1
  17  11   0 86.5017 5.93517  -2
 -10  11   0 86.5017 5.93517   1
  16  11   0 9.45205 3.36701  -2
  -9  11   0 9.45205 3.36701   1
  15  11   0 145.354 7.09745  -2
  -8  11   0 145.354 7.09745   1
  14  11   0 260.867 5.98979  -2
  -7  11   0 260.867 5.98979   1
  13  11   0 288.894 8.45723  -2
  -6  11   0 288.894 8.45723   1
  12  11   0 286.714 7.29714  -2
  -5  11   0 286.714 7.29714   1
  11  11   0 11.8744 3.44232  -2
  -4  11   0 11.8744 3.44232   1
  10  11   0 86.9110 4.68192  -2
  -3  11   0 86.9110 4.68192   1
   9  11   0 226.149 9.55763  -2
  -2  11   0 226.149 9.55763   1
   8  11   0 151.707 7.20152  -2
  -1  11   0 151.707 7.20152   1
   7  11   0 189.111 12.4233  -2
   0  11   0 189.111 12.4233   1
   6  11   0 120.838 9.51677  -2
   1  11   0 120.838 9.51677   1
   2  11   0 22.1354 1.39915   1
   3  11   0 87.3000 2.33004   1
   3  11   0 132.649 9.44226  -2
   4  11   0 132.649 9.44226   1
   2  11   0 313.016 15.5192  -2
   5  11   0 313.016 15.5192   1
   1  11   0 162.419 10.7354  -2
   6  11   0 162.419 10.7354   1
   0  11   0 129.180 8.91879  -2
   7  11   0 129.180 8.91879   1
  -1  11   0 203.359 10.7046  -2
   8  11   0 203.359 10.7046   1
  -2  11   0 320.188 14.1017  -2
   9  11   0 320.188 14.1017   1
  -3  11   0 59.8953 4.82948  -2
  10  11   0 59.8953 4.82948   1
  -4  11   0 33.3960 3.64405  -2
  11  11   0 33.3960 3.64405   1
  -5  11   0 371.294 7.84294  -2
  12  11   0 371.294 7.84294   1
  -6  11   0 457.782 10.1477  -2
  13  11   0 457.782 10.1477   1
  -7  11   0 221.037 5.58102  -2
  14  11   0 221.037 5.58102   1
  -8  11   0 113.017 4.35362  -2
  15  11   0 113.017 4.35362   1
  -9  11   0 4.76627 3.15553  -2
  16  11   0 4.76627 3.15553   1
 -10  11   0 128.394 4.95542  -2
  17  11   0 128.394 4.95542   1
 -11  11   0 229.448 7.89674  -2
  18  11   0 229.448 7.89674   1
 -12  11   0 163.383 7.30207  -2
  19  11   0 163.383 7.30207   1
 -13  11   0 129.585 7.25344  -2
  20  11   0 129.585 7.25344   1
  19  12   0 303.976 8.92443  -2
 -12  12   0 303.976 8.92443   1
  18  12   0 291.842 9.03039  -2
 -11  12   0 291.842 9.03039   1
  17  12   0 57.3972 5.28524  -2
 -10  12   0 57.3972 5.28524   1
  16  12   0 -0.7207 4.85183  -2
  -9  12   0 -0.7207 4.85183   1
  15  12   0 91.7852 5.68608  -2
  -8  12   0 91.7852 5.68608   1
  14  12   0 222.556 6.59472  -2
  -7  12   0 222.556 6.59472   1
  13  12   0 302.128 7.06760  -2
  -6  12   0 302.128 7.06760   1
  12  12   0 273.194 7.36077  -2
  -5  12   0 273.194 7.36077   1
  11  12   0 169.073 4.61026  -2
  -4  12   0 169.073 4.61026   1
  10  12   0 570.926 9.02329  -2
  -3  12   0 570.926 9.02329   1
   9  12   0 2013.46 22.9066  -2
  -2  12   0 2013.46 22.9066   1
   8  12   0 1599.55 18.5984  -2
  -1  12   0 1599.55 18.5984   1
   7  12   0 866.911 13.3179  -2
   0  12   0 866.911 13.3179   1
   6  12   0 155.742 4.48259  -2
   1  12   0 155.742 4.48259   1
   5  12   0 551.639 11.0038  -2
   2  12   0 551.639 11.0038   1
   4  12   0 1139.82 18.7315  -2
   3  12   0 1139.82 18.7315   1
   3  12   0 921.899 18.2707  -2
   4  12   0 921.899 18.2707   1
   2  12   0 361.593 9.07941  -2
   5  12   0 361.593 9.07941   1
   1  12   0 164.579 5.96500  -2
   6  12   0 164.579 5.96500   1
   0  12   0 1044.67 17.2865  -2
   7  12   0 1044.67 17.2865   1
  -1  12   0 1439.83 22.3812  -2
   8  12   0 1439.83 22.3812   1
  -2  12   0 1391.61 21.7550  -2
   9  12   0 1391.61 21.7550   1
  -3  12   0 389.262 7.66075  -2
  10  12   0 389.262 7.66075   1
  -4  12   0 130.654 3.86591  -2
  11  12   0 130.654 3.86591   1
  -5  12   0 287.369 6.60477  -2
  12  12   0 287.369 6.60477   1
  -6  12   0 214.151 6.58410  -2
  13  12   0 214.151 6.58410   1
  -7  12   0 132.820 4.83718  -2
  14  12   0 132.820 4.83718   1
  -8  12   0 45.3585 3.53775  -2
  15  12   0 45.3585 3.53775   1
  -9  12   0 23.3294 4.12523  -2
  16  12   0 23.3294 4.12523   1
 -10  12   0 63.2225 3.98064  -2
  17  12   0 63.2225 3.98064   1
 -11  12   0 197.189 7.31907  -2
  18  12   0 197.189 7.31907   1
 -12  12   0 225.248 9.43396  -2
  19  12   0 225.248 9.43396   1
  19  13   0 244.139 9.42912  -2
 -11  13   0 244.139 9.42912   1
  18  13   0 101.120 5.97854  -2
 -10  13   0 101.120 5.97854   1
  17  13   0 24.7004 4.31884  -2
  -9  13   0 24.7004 4.31884   1
  16  13   0 72.5454 4.99281  -2
  -8  13   0 72.5454 4.99281   1
  15  13   0 162.855 7.47705  -2
  -7  13   0 162.855 7.47705   1
  14  13   0 173.423 7.33979  -2
  -6  13   0 173.423 7.33979   1
  13  13   0 96.9569 5.55776  -2
  -5  13   0 96.9569 5.55776   1
  12  13   0 46.7802 2.61812  -2
  -4  13   0 46.7802 2.61812   1
  11  13   0 516.390 9.84956  -2
  -3  13   0 516.390 9.84956   1
  10  13   0 1102.04 13.4296  -2
  -2  13   0 1102.04 13.4296   1
   9  13   0 1310.06 14.6333  -2
  -1  13   0 1310.06 14.6333   1
   8  13   0 625.371 8.35066  -2
   0  13   0 625.371 8.35066   1
   7  13   0 46.3248 2.08031  -2
   1  13   0 46.3248 2.08031   1
   6  13   0 89.8715 2.87000  -2
   2  13   0 89.8715 2.87000   1
   5  13   0 286.505 4.84124  -2
   3  13   0 286.505 4.84124   1
   4  13   0 497.885 8.20844  -2
   4  13   0 497.885 8.20844   1
   3  13   0 399.212 7.96050  -2
   5  13   0 399.212 7.96050   1
   2  13   0 127.299 3.52271  -2
   6  13   0 127.299 3.52271   1
   1  13   0 32.3598 2.29066  -2
   7  13   0 32.3598 2.29066   1
   0  13   0 575.064 9.80136  -2
   8  13   0 575.064 9.80136   1
  -1  13   0 1672.44 18.6867  -2
   9  13   0 1672.44 18.6867   1
  -2  13   0 1596.94 18.1372  -2
  10  13   0 1596.94 18.1372   1
  -3  13   0 466.770 7.75051  -2
  11  13   0 466.770 7.75051   1
  -4  13   0 22.4345 3.21539  -2
  12  13   0 22.4345 3.21539   1
  -5  13   0 149.595 5.28095  -2
  13  13   0 149.595 5.28095   1
  -6  13   0 275.777 6.63145  -2
  14  13   0 275.777 6.63145   1
  -7  13   0 209.500 6.00492  -2
  15  13   0 209.500 6.00492   1
  -8  13   0 45.9397 4.05060  -2
  16  13   0 45.9397 4.05060   1
  -9  13   0 5.83865 3.71833  -2
  17  13   0 5.83865 3.71833   1
 -10  13   0 135.065 4.91556  -2
  18  13   0 135.065 4.91556   1
 -11  13   0 305.710 11.1161  -2
  19  13   0 305.710 11.1161   1
 -10  14   0 10.7420 2.57952   1
  -9  14   0 14.6716 2.80334   1
  -8  14   0 2.80955 2.50304   1
  -7  14   0 103.670 5.12896   1
  -6  14   0 57.6622 3.80419   1
  -5  14   0 -1.9853 1.53736   1
  -4  14   0 33.7815 2.59643   1
  -3  14   0 71.2610 2.91931   1
  -2  14   0 965.587 12.1162   1
  -1  14   0 1052.83 13.8065   1
   0  14   0 97.6766 2.90836   1
   1  14   0 42.2106 2.13888   1
   2  14   0 77.6039 2.43819   1
   3  14   0 368.374 5.61985   1
   4  14   0 304.737 5.46917   1
   5  14   0 7.97356 1.30300   1
   6  14   0 244.186 4.98999   1
   7  14   0 4.61100 1.19955   1
   8  14   0 966.637 12.4600   1
   9  14   0 683.001 9.67704   1
  -2  14   0 635.603 25.7994  -2
  10  14   0 635.603 25.7994   1
  11  14   0 325.598 6.67688   1
  12  14   0 31.0562 2.47148   1
  13  14   0 99.8160 4.24591   1
  14  14   0 18.2363 2.04561   1
  15  14   0 24.6318 3.01415   1
  -8  14   0 105.660 11.4803  -2
  16  14   0 105.660 11.4803   1
  -9  14   0 7.12750 7.41454  -2
  17  14   0 7.12750 7.41454   1
  18  14   0 30.1717 2.89786   1
  19  14   0 7.59942 2.73462   1
  18  15   0 63.6194 6.65130  -2
  -9  15   0 63.6194 6.65130   1
  17  15   0 194.004 7.05768  -2
  -8  15   0 194.004 7.05768   1
  16  15   0 112.159 5.10280  -2
  -7  15   0 112.159 5.10280   1
  15  15   0 116.936 5.03807  -2
  -6  15   0 116.936 5.03807   1
  14  15   0 4.34464 2.69186  -2
  -5  15   0 4.34464 2.69186   1
  13  15   0 95.3008 5.94273  -2
  -4  15   0 95.3008 5.94273   1
  12  15   0 301.521 10.5145  -2
  -3  15   0 301.521 10.5145   1
  11  15   0 395.787 11.7875  -2
  -2  15   0 395.787 11.7875   1
  10  15   0 693.244 10.9206  -2
  -1  15   0 693.244 10.9206   1
   9  15   0 286.766 5.06831  -2
   0  15   0 286.766 5.06831   1
   8  15   0 188.977 4.12720  -2
   1  15   0 188.977 4.12720   1
   7  15   0 151.870 4.05236  -2
   2  15   0 151.870 4.05236   1
   6  15   0 88.0808 3.18008  -2
   3  15   0 88.0808 3.18008   1
   5  15   0 177.737 5.02169  -2
   4  15   0 177.737 5.02169   1
   4  15   0 192.527 4.67188  -2
   5  15   0 192.527 4.67188   1
   3  15   0 62.8348 2.73939  -2
   6  15   0 62.8348 2.73939   1
   2  15   0 137.058 4.05696  -2
   7  15   0 137.058 4.05696   1
   1  15   0 246.080 6.18499  -2
   8  15   0 246.080 6.18499   1
   0  15   0 279.226 6.57230  -2
   9  15   0 279.226 6.57230   1
  -1  15   0 941.174 14.4892  -2
  10  15   0 941.174 14.4892   1
  -2  15   0 408.433 9.26043  -2
  11  15   0 408.433 9.26043   1
  -3  15   0 216.357 5.99077  -2
  12  15   0 216.357 5.99077   1
  -4  15   0 96.2733 4.75256  -2
  13  15   0 96.2733 4.75256   1
  -5  15   0 9.18827 3.30686  -2
  14  15   0 9.18827 3.30686   1
  -6  15   0 132.650 5.80840  -2
  15  15   0 132.650 5.80840   1
  -7  15   0 99.1790 4.76050  -2
  16  15   0 99.1790 4.76050   1
  -8  15   0 146.564 5.74786  -2
  17  15   0 146.564 5.74786   1
  -9  15   0 64.6876 4.75221  -2
  18  15   0 64.6876 4.75221   1
  -8  16   0 47.7179 3.80016   1
  17  16   0 179.244 7.49885  -2
  -7  16   0 179.244 7.49885   1
  16  16   0 153.601 6.92197  -2
  -6  16   0 153.601 6.92197   1
  15  16   0 50.2723 4.48878  -2
  -5  16   0 50.2723 4.48878   1
  14  16   0 10.1369 5.63606  -2
  -4  16   0 10.1369 5.63606   1
  13  16   0 74.5639 7.01902  -2
  -3  16   0 74.5639 7.01902   1
  12  16   0 152.374 7.89753  -2
  -2  16   0 152.374 7.89753   1
  11  16   0 238.824 12.4962  -2
  -1  16   0 238.824 12.4962   1
  10  16   0 43.3449 4.36462  -2
   0  16   0 43.3449 4.36462   1
   9  16   0 107.870 4.66418  -2
   1  16   0 107.870 4.66418   1
   8  16   0 4.42323 3.21117  -2
   2  16   0 4.42323 3.21117   1
   7  16   0 144.273 4.64998  -2
   3  16   0 144.273 4.64998   1
   6  16   0 136.914 4.84498  -2
   4  16   0 136.914 4.84498   1
   5  16   0 3.79118 2.95924  -2
   5  16   0 3.79118 2.95924   1
   4  16   0 133.223 5.40117  -2
   6  16   0 133.223 5.40117   1
   3  16   0 222.190 5.89399  -2
   7  16   0 222.190 5.89399   1
   2  16   0 2.11173 4.30954  -2
   8  16   0 2.11173 4.30954   1
   1  16   0 123.153 5.38110  -2
   9  16   0 123.153 5.38110   1
   0  16   0 44.8675 3.54706  -2
  10  16   0 44.8675 3.54706   1
  -1  16   0 349.545 8.81598  -2
  11  16   0 349.545 8.81598   1
  -2  16   0 221.569 6.76783  -2
  12  16   0 221.569 6.76783   1
  -3  16   0 52.0345 5.27928  -2
  13  16   0 52.0345 5.27928   1
  -4  16   0 19.3002 4.34470  -2
  14  16   0 19.3002 4.34470   1
  -5  16   0 31.2242 4.63419  -2
  15  16   0 31.2242 4.63419   1
  -6  16   0 239.362 8.04923  -2
  16  16   0 239.362 8.04923   1
  -7  16   0 229.805 10.3691  -2
  17  16   0 229.805 10.3691   1
  16  17   0 29.8310 5.46471  -2
  -6  17   0 29.8310 5.46471   1
  15  17   0 89.2317 5.94504  -2
  -5  17   0 89.2317 5.94504   1
  14  17   0 -13.209 8.18058  -2
  -4  17   0 -13.209 8.18058   1
  13  17   0 26.9400 7.06748  -2
  -3  17   0 26.9400 7.06748   1
  12  17   0 18.2925 6.14016  -2
  -2  17   0 18.2925 6.14016   1
  11  17   0 -1.9168 4.55910  -2
  -1  17   0 -1.9168 4.55910   1
  10  17   0 2.98959 4.99145  -2
   0  17   0 2.98959 4.99145   1
   9  17   0 19.7577 4.97920  -2
   1  17   0 19.7577 4.97920   1
   8  17   0 78.1276 6.03771  -2
   2  17   0 78.1276 6.03771   1
   7  17   0 23.8743 3.98264  -2
   3  17   0 23.8743 3.98264   1
   6  17   0 13.3030 3.31380  -2
   4  17   0 13.3030 3.31380   1
   5  17   0 15.5537 3.24178  -2
   5  17   0 15.5537 3.24178   1
   4  17   0 31.6995 3.34829  -2
   6  17   0 31.6995 3.34829   1
   3  17   0 9.91253 3.28155  -2
   7  17   0 9.91253 3.28155   1
   2  17   0 37.3220 3.22450  -2
   8  17   0 37.3220 3.22450   1
   1  17   0 18.2370 3.04493  -2
   9  17   0 18.2370 3.04493   1
   0  17   0 -1.0843 4.36054  -2
  10  17   0 -1.0843 4.36054   1
  -1  17   0 28.1182 3.88450  -2
  11  17   0 28.1182 3.88450   1
  -2  17   0 23.8153 4.87155  -2
  12  17   0 23.8153 4.87155   1
  -3  17   0 18.5354 5.38154  -2
  13  17   0 18.5354 5.38154   1
  -4  17   0 -41.367 9.23082  -2
  14  17   0 -41.367 9.23082   1
  -5  17   0 56.0367 7.04313  -2
  15  17   0 56.0367 7.04313   1
  -6  17   0 22.4251 5.23802  -2
  16  17   0 22.4251 5.23802   1
  17  17   0 5.49103 2.80015   1
  16  18   0 -23.792 11.8111  -2
  -5  18   0 -23.792 11.8111   1
  15  18   0 -9.4773 11.7517  -2
  -4  18   0 -9.4773 11.7517   1
  14  18   0 77.4603 8.99204  -2
  -3  18   0 77.4603 8.99204   1
  13  18   0 15.1321 6.32579  -2
  -2  18   0 15.1321 6.32579   1
  12  18   0 11.2272 4.97324  -2
  -1  18   0 11.2272 4.97324   1
  11  18   0 -13.948 3.56444  -2
   0  18   0 -13.948 3.56444   1
  10  18   0 100.260 4.79368  -2
   1  18   0 100.260 4.79368   1
   9  18   0 157.490 5.63200  -2
   2  18   0 157.490 5.63200   1
   8  18   0 72.9839 3.77931  -2
   3  18   0 72.9839 3.77931   1
   7  18   0 1.89335 2.86097  -2
   4  18   0 1.89335 2.86097   1
   6  18   0 23.5781 3.07015  -2
   5  18   0 23.5781 3.07015   1
   5  18   0 29.0156 3.47812  -2
   6  18   0 29.0156 3.47812   1
   4  18   0 -5.2690 2.99648  -2
   7  18   0 -5.2690 2.99648   1
   3  18   0 48.2123 3.85774  -2
   8  18   0 48.2123 3.85774   1
   2  18   0 133.328 5.21838  -2
   9  18   0 133.328 5.21838   1
   1  18   0 85.8398 4.92703  -2
  10  18   0 85.8398 4.92703   1
   0  18   0 7.73514 3.56601  -2
  11  18   0 7.73514 3.56601   1
  -1  18   0 8.11597 3.66486  -2
  12  18   0 8.11597 3.66486   1
  -2  18   0 24.6860 3.71550  -2
  13  18   0 24.6860 3.71550   1
  -3  18   0 59.3203 6.86817  -2
  14  18   0 59.3203 6.86817   1
  -4  18   0 23.7104 4.32017  -2
  15  18   0 23.7104 4.32017   1
  -5  18   0 39.7449 4.91369  -2
  16  18   0 39.7449 4.91369   1
  -3  19   0 10.2203 3.40081   1
  -2  19   0 108.769 7.12808   1
  -1  19   0 35.6024 4.41500   1
   0  19   0 -11.446 1.80428   1
   1  19   0 52.5424 4.73263   1
   2  19   0 2.78620 1.85879   1
   3  19   0 221.839 6.43754   1
   4  19   0 193.280 6.10209   1
   5  19   0 1.50372 1.79737   1
   6  19   0 53.5542 3.64724   1
   7  19   0 33.8839 3.02639   1
   8  19   0 324.475 7.87347   1
   9  19   0 234.030 6.87193   1
  10  19   0 64.3579 3.71517   1
   0  19   0 0.70777 11.1741  -2
  11  19   0 0.70777 11.1741   1
  12  19   0 7.53510 2.69962   1
  13  19   0 103.429 5.14685   1
  14  19   0 234.581 9.94511   1
  15  19   0 50.4123 4.10361   1
  13  20   0 48.1645 8.33007  -2
  -1  20   0 48.1645 8.33007   1
  12  20   0 18.4610 6.13947  -2
   0  20   0 18.4610 6.13947   1
  11  20   0 22.2813 5.79903  -2
   1  20   0 22.2813 5.79903   1
  10  20   0 259.839 8.62693  -2
   2  20   0 259.839 8.62693   1
   9  20   0 279.270 8.23232  -2
   3  20   0 279.270 8.23232   1
   8  20   0 161.254 6.55444  -2
   4  20   0 161.254 6.55444   1
   7  20   0 278.590 7.37397  -2
   5  20   0 278.590 7.37397   1
   6  20   0 5.75104 3.75643  -2
   6  20   0 5.75104 3.75643   1
   5  20   0 348.904 8.30363  -2
   7  20   0 348.904 8.30363   1
   4  20   0 228.750 7.81438  -2
   8  20   0 228.750 7.81438   1
   3  20   0 181.361 6.10036  -2
   9  20   0 181.361 6.10036   1
   2  20   0 205.239 6.40608  -2
  10  20   0 205.239 6.40608   1
   1  20   0 35.9424 4.83257  -2
  11  20   0 35.9424 4.83257   1
   0  20   0 28.5536 7.22770  -2
  12  20   0 28.5536 7.22770   1
  -1  20   0 48.6059 6.50223  -2
  13  20   0 48.6059 6.50223   1
  11  21   0 36.5297 9.00502  -2
   2  21   0 36.5297 9.00502   1
  10  21   0 74.5974 6.68189  -2
   3  21   0 74.5974 6.68189   1
   9  21   0 442.928 11.4587  -2
   4  21   0 442.928 11.4587   1
   8  21   0 173.335 7.54640  -2
   5  21   0 173.335 7.54640   1
   7  21   0 11.5175 5.02873  -2
   6  21   0 11.5175 5.02873   1
   6  21   0 9.78798 5.03908  -2
   7  21   0 9.78798 5.03908   1
   5  21   0 173.498 7.81409  -2
   8  21   0 173.498 7.81409   1
   4  21   0 491.727 10.6686  -2
   9  21   0 491.727 10.6686   1
   3  21   0 120.576 6.91648  -2
  10  21   0 120.576 6.91648   1
   2  21   0 23.4674 5.61226  -2
  11  21   0 23.4674 5.61226   1
  -3 -21   1 120.847 16.5753  -2
 -10 -21   1 120.847 16.5753   1
  -4 -21   1 25.1987 6.55798  -2
  -9 -21   1 25.1987 6.55798   1
  -5 -21   1 28.6398 6.30963  -2
  -8 -21   1 28.6398 6.30963   1
  -6 -21   1 74.8207 8.09989  -2
  -7 -21   1 74.8207 8.09989   1
  -7 -21   1 46.4308 6.56647  -2
  -6 -21   1 46.4308 6.56647   1
  -8 -21   1 28.4956 7.13597  -2
  -5 -21   1 28.4956 7.13597   1
  -9 -21   1 31.0759 7.00968  -2
  -4 -21   1 31.0759 7.00968   1
 -10 -21   1 201.355 20.3614  -2
  -3 -21   1 201.355 20.3614   1
  -2 -21   1 74.9171 7.70393   1
   1 -20   1 281.838 13.3080  -2
 -13 -20   1 281.838 13.3080   1
   0 -20   1 49.8379 3.15992  -2
 -12 -20   1 49.8379 3.15992   1
  -1 -20   1 26.8139 3.39716  -2
 -11 -20   1 26.8139 3.39716   1
  -2 -20   1 201.471 5.51531  -2
 -10 -20   1 201.471 5.51531   1
  -3 -20   1 453.601 10.6129  -2
  -9 -20   1 453.601 10.6129   1
  -4 -20   1 483.241 9.56829  -2
  -8 -20   1 483.241 9.56829   1
  -5 -20   1 66.4238 3.79053  -2
  -7 -20   1 66.4238 3.79053   1
  -6 -20   1 -7.9702 2.22291  -2
  -6 -20   1 -7.9702 2.22291   1
  -7 -20   1 58.0999 3.96446  -2
  -5 -20   1 58.0999 3.96446   1
  -8 -20   1 495.549 9.77141  -2
  -4 -20   1 495.549 9.77141   1
  -9 -20   1 406.307 8.88512  -2
  -3 -20   1 406.307 8.88512   1
 -10 -20   1 169.615 7.03170  -2
  -2 -20   1 169.615 7.03170   1
 -11 -20   1 28.0238 4.58580  -2
  -1 -20   1 28.0238 4.58580   1
 -12 -20   1 53.1254 5.57031  -2
   0 -20   1 53.1254 5.57031   1
 -13 -20   1 294.263 13.7712  -2
   1 -20   1 294.263 13.7712   1
   3 -19   1 243.201 18.7062  -2
 -14 -19   1 243.201 18.7062   1
   2 -19   1 160.944 7.17339  -2
 -13 -19   1 160.944 7.17339   1
   1 -19   1 13.6956 5.13917  -2
 -12 -19   1 13.6956 5.13917   1
   0 -19   1 32.5657 6.24387  -2
 -11 -19   1 32.5657 6.24387   1
  -1 -19   1 143.116 14.9865  -2
 -10 -19   1 143.116 14.9865   1
  -2 -19   1 227.271 9.75884  -2
  -9 -19   1 227.271 9.75884   1
  -3 -19   1 141.841 7.14521  -2
  -8 -19   1 141.841 7.14521   1
  -4 -19   1 215.945 8.78224  -2
  -7 -19   1 215.945 8.78224   1
  -5 -19   1 65.3798 6.61674  -2
  -6 -19   1 65.3798 6.61674   1
  -6 -19   1 59.1777 6.05613  -2
  -5 -19   1 59.1777 6.05613   1
  -7 -19   1 105.387 10.4895  -2
  -4 -19   1 105.387 10.4895   1
  -8 -19   1 200.837 9.21971  -2
  -3 -19   1 200.837 9.21971   1
  -9 -19   1 342.803 15.7682  -2
  -2 -19   1 342.803 15.7682   1
 -10 -19   1 206.761 13.7973  -2
  -1 -19   1 206.761 13.7973   1
 -11 -19   1 -4.4310 8.34239  -2
   0 -19   1 -4.4310 8.34239   1
 -12 -19   1 -8.5689 11.9215  -2
   1 -19   1 -8.5689 11.9215   1
 -13 -19   1 238.438 16.5939  -2
   2 -19   1 238.438 16.5939   1
 -14 -19   1 370.747 25.9718  -2
   3 -19   1 370.747 25.9718   1
   5 -18   1 90.1436 13.2633  -2
 -16 -18   1 90.1436 13.2633   1
   4 -18   1 121.022 10.4725  -2
 -15 -18   1 121.022 10.4725   1
   3 -18   1 103.386 4.26261  -2
 -14 -18   1 103.386 4.26261   1
   2 -18   1 39.2921 4.47351  -2
 -13 -18   1 39.2921 4.47351   1
   1 -18   1 -4.1052 4.10501  -2
 -12 -18   1 -4.1052 4.10501   1
   0 -18   1 35.0705 4.02134  -2
 -11 -18   1 35.0705 4.02134   1
  -1 -18   1 43.5894 5.21340  -2
 -10 -18   1 43.5894 5.21340   1
  -2 -18   1 108.801 6.85094  -2
  -9 -18   1 108.801 6.85094   1
  -3 -18   1 175.697 7.35101  -2
  -8 -18   1 175.697 7.35101   1
  -4 -18   1 148.490 5.60436  -2
  -7 -18   1 148.490 5.60436   1
  -5 -18   1 52.0978 3.93386  -2
  -6 -18   1 52.0978 3.93386   1
  -6 -18   1 43.3974 3.73567  -2
  -5 -18   1 43.3974 3.73567   1
  -7 -18   1 102.946 4.47666  -2
  -4 -18   1 102.946 4.47666   1
  -8 -18   1 97.8671 6.00185  -2
  -3 -18   1 97.8671 6.00185   1
  -9 -18   1 68.6036 5.17200  -2
  -2 -18   1 68.6036 5.17200   1
 -10 -18   1 36.0140 4.72388  -2
  -1 -18   1 36.0140 4.72388   1
 -11 -18   1 11.1515 5.49944  -2
   0 -18   1 11.1515 5.49944   1
 -12 -18   1 2.96480 5.33197  -2
   1 -18   1 2.96480 5.33197   1
 -13 -18   1 55.4940 4.48050  -2
   2 -18   1 55.4940 4.48050   1
 -14 -18   1 89.3616 6.16306  -2
   3 -18   1 89.3616 6.16306   1
 -15 -18   1 83.3268 5.93757  -2
   4 -18   1 83.3268 5.93757   1
 -16 -18   1 85.0557 15.9595  -2
   5 -18   1 85.0557 15.9595   1
 -17 -17   1 210.810 9.83195   1
   6 -17   1 275.049 10.9608  -2
 -16 -17   1 275.049 10.9608   1
   5 -17   1 69.7326 3.77660  -2
 -15 -17   1 69.7326 3.77660   1
   4 -17   1 -13.630 4.14165  -2
 -14 -17   1 -13.630 4.14165   1
   3 -17   1 -24.940 4.28793  -2
 -13 -17   1 -24.940 4.28793   1
   2 -17   1 52.2339 4.73740  -2
 -12 -17   1 52.2339 4.73740   1
   1 -17   1 122.744 6.08760  -2
 -11 -17   1 122.744 6.08760   1
   0 -17   1 34.8874 3.42978  -2
 -10 -17   1 34.8874 3.42978   1
  -1 -17   1 9.02618 2.62055  -2
  -9 -17   1 9.02618 2.62055   1
  -2 -17   1 44.8501 3.36349  -2
  -8 -17   1 44.8501 3.36349   1
  -3 -17   1 168.202 4.77949  -2
  -7 -17   1 168.202 4.77949   1
  -4 -17   1 84.5179 3.57042  -2
  -6 -17   1 84.5179 3.57042   1
  -5 -17   1 48.3210 3.40174  -2
  -5 -17   1 48.3210 3.40174   1
  -6 -17   1 129.207 4.58235  -2
  -4 -17   1 129.207 4.58235   1
  -7 -17   1 144.710 6.35718  -2
  -3 -17   1 144.710 6.35718   1
  -8 -17   1 41.3483 3.69332  -2
  -2 -17   1 41.3483 3.69332   1
  -9 -17   1 8.96274 3.22573  -2
  -1 -17   1 8.96274 3.22573   1
 -10 -17   1 33.7092 4.35252  -2
   0 -17   1 33.7092 4.35252   1
 -11 -17   1 76.1018 4.56047  -2
   1 -17   1 76.1018 4.56047   1
 -12 -17   1 31.0753 3.68255  -2
   2 -17   1 31.0753 3.68255   1
 -13 -17   1 40.8819 49.3734  -2
   3 -17   1 40.8819 49.3734   1
 -14 -17   1 12.4962 4.38825  -2
   4 -17   1 12.4962 4.38825   1
 -15 -17   1 53.5681 6.86232  -2
   5 -17   1 53.5681 6.86232   1
 -16 -17   1 141.420 9.69868  -2
   6 -17   1 141.420 9.69868   1
   7 -16   1 249.946 21.9264  -2
 -17 -16   1 249.946 21.9264   1
   6 -16   1 56.3135 15.1256  -2
 -16 -16   1 56.3135 15.1256   1
 -15 -16   1 92.3348 4.17332   1
 -14 -16   1 6.70275 1.94347   1
   3 -16   1 140.541 7.59883  -2
 -13 -16   1 140.541 7.59883   1
   2 -16   1 302.100 9.12292  -2
 -12 -16   1 302.100 9.12292   1
 -11 -16   1 21.6555 2.44034   1
   0 -16   1 226.147 12.8046  -2
 -10 -16   1 226.147 12.8046   1
  -9 -16   1 0.89966 1.29330   1
  -8 -16   1 166.558 4.66823   1
  -7 -16   1 14.9339 1.98813   1
  -6 -16   1 19.3388 2.25809   1
  -5 -16   1 171.039 4.34009   1
  -4 -16   1 -1.0396 1.10832   1
  -3 -16   1 146.021 3.87258   1
  -2 -16   1 140.497 3.76498   1
  -1 -16   1 5.57344 0.90320   1
   0 -16   1 43.3127 2.81397   1
 -11 -16   1 202.964 71.1059  -2
   1 -16   1 202.964 71.1059   1
   2 -16   1 271.020 6.81351   1
   3 -16   1 118.165 4.96503   1
 -14 -16   1 -109.61 92.1638  -2
   4 -16   1 -109.61 92.1638   1
   5 -16   1 11.0904 2.74103   1
   6 -16   1 101.392 5.24972   1
   7 -16   1 147.071 6.02274   1
   8 -16   1 141.790 6.22522   1
   9 -15   1 69.0490 5.43631  -2
 -18 -15   1 69.0490 5.43631   1
   8 -15   1 186.718 6.56038  -2
 -17 -15   1 186.718 6.56038   1
   7 -15   1 276.975 7.55356  -2
 -16 -15   1 276.975 7.55356   1
   6 -15   1 70.6701 3.95152  -2
 -15 -15   1 70.6701 3.95152   1
   5 -15   1 33.6688 3.62442  -2
 -14 -15   1 33.6688 3.62442   1
   4 -15   1 160.371 4.82610  -2
 -13 -15   1 160.371 4.82610   1
   3 -15   1 148.371 4.59310  -2
 -12 -15   1 148.371 4.59310   1
   2 -15   1 601.340 10.4138  -2
 -11 -15   1 601.340 10.4138   1
   1 -15   1 406.988 7.47888  -2
 -10 -15   1 406.988 7.47888   1
   0 -15   1 338.654 7.16354  -2
  -9 -15   1 338.654 7.16354   1
  -1 -15   1 455.357 7.67878  -2
  -8 -15   1 455.357 7.67878   1
  -2 -15   1 273.474 5.22667  -2
  -7 -15   1 273.474 5.22667   1
  -3 -15   1 583.334 9.41105  -2
  -6 -15   1 583.334 9.41105   1
  -4 -15   1 328.302 5.99098  -2
  -5 -15   1 328.302 5.99098   1
  -5 -15   1 430.127 7.00871  -2
  -4 -15   1 430.127 7.00871   1
  -6 -15   1 491.347 8.11374  -2
  -3 -15   1 491.347 8.11374   1
  -7 -15   1 252.418 4.44983  -2
  -2 -15   1 252.418 4.44983   1
  -8 -15   1 504.662 7.25576  -2
  -1 -15   1 504.662 7.25576   1
  -9 -15   1 267.446 4.64864  -2
   0 -15   1 267.446 4.64864   1
 -10 -15   1 540.344 8.42685  -2
   1 -15   1 540.344 8.42685   1
 -11 -15   1 516.453 11.7604  -2
   2 -15   1 516.453 11.7604   1
 -12 -15   1 115.397 4.72434  -2
   3 -15   1 115.397 4.72434   1
 -13 -15   1 169.909 5.31523  -2
   4 -15   1 169.909 5.31523   1
 -14 -15   1 -8.0884 7.36144  -2
   5 -15   1 -8.0884 7.36144   1
 -15 -15   1 71.8744 5.76542  -2
   6 -15   1 71.8744 5.76542   1
 -16 -15   1 214.700 6.90057  -2
   7 -15   1 214.700 6.90057   1
 -17 -15   1 153.915 6.31536  -2
   8 -15   1 153.915 6.31536   1
 -18 -15   1 105.732 6.54988  -2
   9 -15   1 105.732 6.54988   1
  10 -14   1 3.56179 6.10534  -2
 -18 -14   1 3.56179 6.10534   1
   9 -14   1 114.698 7.33039  -2
 -17 -14   1 114.698 7.33039   1
   8 -14   1 140.969 7.27532  -2
 -16 -14   1 140.969 7.27532   1
   7 -14   1 197.825 7.60677  -2
 -15 -14   1 197.825 7.60677   1
   6 -14   1 157.442 6.87436  -2
 -14 -14   1 157.442 6.87436   1
   5 -14   1 56.8866 4.64281  -2
 -13 -14   1 56.8866 4.64281   1
   4 -14   1 135.658 7.31768  -2
 -12 -14   1 135.658 7.31768   1
   3 -14   1 485.060 9.28284  -2
 -11 -14   1 485.060 9.28284   1
   2 -14   1 1247.00 19.9575  -2
 -10 -14   1 1247.00 19.9575   1
   1 -14   1 1135.99 21.6926  -2
  -9 -14   1 1135.99 21.6926   1
   0 -14   1 379.443 11.4196  -2
  -8 -14   1 379.443 11.4196   1
  -1 -14   1 25.9305 6.69950  -2
  -7 -14   1 25.9305 6.69950   1
  -2 -14   1 187.136 7.74926  -2
  -6 -14   1 187.136 7.74926   1
  -3 -14   1 461.068 15.6204  -2
  -5 -14   1 461.068 15.6204   1
  -4 -14   1 390.310 19.6181  -2
  -4 -14   1 390.310 19.6181   1
  -5 -14   1 349.386 9.74080  -2
  -3 -14   1 349.386 9.74080   1
  -6 -14   1 306.566 9.94802  -2
  -2 -14   1 306.566 9.94802   1
  -7 -14   1 37.9389 4.41904  -2
  -1 -14   1 37.9389 4.41904   1
  -8 -14   1 593.962 18.5444  -2
   0 -14   1 593.962 18.5444   1
  -9 -14   1 888.106 19.0526  -2
   1 -14   1 888.106 19.0526   1
 -10 -14   1 920.832 19.2754  -2
   2 -14   1 920.832 19.2754   1
 -11 -14   1 708.048 13.7567  -2
   3 -14   1 708.048 13.7567   1
 -12 -14   1 98.0335 66.9287  -2
   4 -14   1 98.0335 66.9287   1
 -13 -14   1 64.1667 8.37055  -2
   5 -14   1 64.1667 8.37055   1
 -14 -14   1 86.6825 8.07452  -2
   6 -14   1 86.6825 8.07452   1
 -15 -14   1 150.463 7.05429  -2
   7 -14   1 150.463 7.05429   1
 -16 -14   1 224.254 8.41467  -2
   8 -14   1 224.254 8.41467   1
 -17 -14   1 121.024 6.68772  -2
   9 -14   1 121.024 6.68772   1
 -18 -14   1 1.97071 13.0865  -2
  10 -14   1 1.97071 13.0865   1
  11 -13   1 119.186 7.11288  -2
 -19 -13   1 119.186 7.11288   1
  10 -13   1 99.7207 6.74043  -2
 -18 -13   1 99.7207 6.74043   1
   9 -13   1 12.6356 3.71032  -2
 -17 -13   1 12.6356 3.71032   1
   8 -13   1 22.9633 3.97078  -2
 -16 -13   1 22.9633 3.97078   1
   7 -13   1 165.985 5.40584  -2
 -15 -13   1 165.985 5.40584   1
   6 -13   1 157.859 5.09942  -2
 -14 -13   1 157.859 5.09942   1
   5 -13   1 99.3356 4.88364  -2
 -13 -13   1 99.3356 4.88364   1
   4 -13   1 19.7837 3.45190  -2
 -12 -13   1 19.7837 3.45190   1
   3 -13   1 432.408 7.51068  -2
 -11 -13   1 432.408 7.51068   1
   2 -13   1 1438.04 17.6588  -2
 -10 -13   1 1438.04 17.6588   1
   1 -13   1 1292.57 14.9059  -2
  -9 -13   1 1292.57 14.9059   1
   0 -13   1 1248.74 16.3849  -2
  -8 -13   1 1248.74 16.3849   1
  -1 -13   1 230.356 5.88525  -2
  -7 -13   1 230.356 5.88525   1
  -2 -13   1 84.3462 3.52485  -2
  -6 -13   1 84.3462 3.52485   1
  -3 -13   1 400.352 7.59211  -2
  -5 -13   1 400.352 7.59211   1
  -4 -13   1 632.970 9.94757  -2
  -4 -13   1 632.970 9.94757   1
  -5 -13   1 548.638 10.2436  -2
  -3 -13   1 548.638 10.2436   1
  -6 -13   1 108.356 3.37860  -2
  -2 -13   1 108.356 3.37860   1
  -7 -13   1 155.487 3.72739  -2
  -1 -13   1 155.487 3.72739   1
  -8 -13   1 829.252 10.1819  -2
   0 -13   1 829.252 10.1819   1
  -9 -13   1 1660.92 19.5348  -2
   1 -13   1 1660.92 19.5348   1
 -10 -13   1 2190.13 25.1427  -2
   2 -13   1 2190.13 25.1427   1
 -11 -13   1 544.166 10.2752  -2
   3 -13   1 544.166 10.2752   1
 -12 -13   1 26.0791 2.59938  -2
   4 -13   1 26.0791 2.59938   1
 -13 -13   1 67.3942 4.16710  -2
   5 -13   1 67.3942 4.16710   1
 -14 -13   1 244.355 9.64487  -2
   6 -13   1 244.355 9.64487   1
 -15 -13   1 240.088 8.90826  -2
   7 -13   1 240.088 8.90826   1
 -16 -13   1 24.5730 4.35244  -2
   8 -13   1 24.5730 4.35244   1
 -17 -13   1 24.1246 4.76767  -2
   9 -13   1 24.1246 4.76767   1
 -18 -13   1 79.5167 5.86494  -2
  10 -13   1 79.5167 5.86494   1
 -19 -13   1 185.107 9.43953  -2
  11 -13   1 185.107 9.43953   1
  12 -12   1 176.569 6.64043  -2
 -19 -12   1 176.569 6.64043   1
  11 -12   1 182.564 6.48875  -2
 -18 -12   1 182.564 6.48875   1
  10 -12   1 99.0011 4.05588  -2
 -17 -12   1 99.0011 4.05588   1
   9 -12   1 18.5879 3.41647  -2
 -16 -12   1 18.5879 3.41647   1
   8 -12   1 126.164 4.11783  -2
 -15 -12   1 126.164 4.11783   1
   7 -12   1 155.831 4.50836  -2
 -14 -12   1 155.831 4.50836   1
   6 -12   1 98.6720 4.64833  -2
 -13 -12   1 98.6720 4.64833   1
   5 -12   1 85.3515 4.22977  -2
 -12 -12   1 85.3515 4.22977   1
   4 -12   1 77.0946 3.38952  -2
 -11 -12   1 77.0946 3.38952   1
   3 -12   1 261.723 4.93817  -2
 -10 -12   1 261.723 4.93817   1
   2 -12   1 853.385 10.9805  -2
  -9 -12   1 853.385 10.9805   1
   1 -12   1 529.687 7.56971  -2
  -8 -12   1 529.687 7.56971   1
   0 -12   1 220.685 4.23770  -2
  -7 -12   1 220.685 4.23770   1
  -1 -12   1 65.2017 2.77193  -2
  -6 -12   1 65.2017 2.77193   1
  -2 -12   1 225.841 4.47459  -2
  -5 -12   1 225.841 4.47459   1
  -3 -12   1 412.113 6.97075  -2
  -4 -12   1 412.113 6.97075   1
  -4 -12   1 357.076 6.22420  -2
  -3 -12   1 357.076 6.22420   1
  -5 -12   1 146.361 3.43251  -2
  -2 -12   1 146.361 3.43251   1
  -6 -12   1 49.8575 2.05591  -2
  -1 -12   1 49.8575 2.05591   1
  -7 -12   1 338.266 5.30616  -2
   0 -12   1 338.266 5.30616   1
  -8 -12   1 586.796 7.80695  -2
   1 -12   1 586.796 7.80695   1
  -9 -12   1 570.499 7.95076  -2
   2 -12   1 570.499 7.95076   1
 -10 -12   1 237.623 4.91777  -2
   3 -12   1 237.623 4.91777   1
 -11 -12   1 101.071 3.43740  -2
   4 -12   1 101.071 3.43740   1
 -12 -12   1 87.1646 3.64250  -2
   5 -12   1 87.1646 3.64250   1
 -13 -12   1 72.1179 3.96034  -2
   6 -12   1 72.1179 3.96034   1
 -14 -12   1 114.786 4.46259  -2
   7 -12   1 114.786 4.46259   1
 -15 -12   1 140.242 6.89698  -2
   8 -12   1 140.242 6.89698   1
 -16 -12   1 14.8367 3.55916  -2
   9 -12   1 14.8367 3.55916   1
 -17 -12   1 59.3104 5.04456  -2
  10 -12   1 59.3104 5.04456   1
 -18 -12   1 110.676 5.84566  -2
  11 -12   1 110.676 5.84566   1
 -19 -12   1 207.385 7.36128  -2
  12 -12   1 207.385 7.36128   1
  12 -11   1 241.316 22.1219  -2
 -19 -11   1 241.316 22.1219   1
  11 -11   1 180.409 17.7099  -2
 -18 -11   1 180.409 17.7099   1
 -17 -11   1 14.4811 2.65996   1
   9 -11   1 -36.274 66.5800  -2
 -16 -11   1 -36.274 66.5800   1
 -15 -11   1 12.3251 1.96509   1
 -14 -11   1 34.3399 2.10409   1
 -13 -11   1 -1.3298 1.01097   1
 -12 -11   1 95.3123 3.31707   1
 -11 -11   1 486.103 7.36066   1
 -10 -11   1 55.1778 2.26214   1
  -9 -11   1 20.8261 1.49633   1
  -8 -11   1 54.3494 2.32667   1
  -7 -11   1 147.782 3.28162   1
  -6 -11   1 142.257 3.18114   1
  -5 -11   1 116.212 2.98742   1
  -4 -11   1 201.505 3.84638   1
  -3 -11   1 214.242 3.75202   1
  -2 -11   1 202.847 3.46685   1
  -1 -11   1 380.884 5.15704   1
   0 -11   1 177.148 3.23816   1
   1 -11   1 318.637 4.92478   1
   2 -11   1 687.125 8.80132   1
   3 -11   1 262.941 4.80033   1
   4 -11   1 64.7819 2.57340   1
 -12 -11   1 149.934 9.30310  -2
   5 -11   1 149.934 9.30310   1
   6 -11   1 428.742 6.69939   1
   7 -11   1 383.034 6.95791   1
   8 -11   1 72.5578 3.40703   1
   9 -11   1 2.59919 1.81829   1
  10 -11   1 23.8222 2.96576   1
  11 -11   1 200.268 6.57156   1
  12 -11   1 229.929 7.20124   1
  13 -11   1 13.0127 3.03897   1
  14 -10   1 31.4712 4.70843  -2
 -20 -10   1 31.4712 4.70843   1
  13 -10   1 187.728 6.89202  -2
 -19 -10   1 187.728 6.89202   1
  12 -10   1 110.901 5.08883  -2
 -18 -10   1 110.901 5.08883   1
  11 -10   1 28.9040 3.49411  -2
 -17 -10   1 28.9040 3.49411   1
  10 -10   1 5.96834 2.75509  -2
 -16 -10   1 5.96834 2.75509   1
   9 -10   1 53.0462 2.64395  -2
 -15 -10   1 53.0462 2.64395   1
   8 -10   1 360.400 7.02047  -2
 -14 -10   1 360.400 7.02047   1
   7 -10   1 91.1490 3.19437  -2
 -13 -10   1 91.1490 3.19437   1
   6 -10   1 31.2931 2.19199  -2
 -12 -10   1 31.2931 2.19199   1
   5 -10   1 179.744 3.88475  -2
 -11 -10   1 179.744 3.88475   1
   4 -10   1 58.3566 2.36407  -2
 -10 -10   1 58.3566 2.36407   1
   3 -10   1 174.879 3.53602  -2
  -9 -10   1 174.879 3.53602   1
   2 -10   1 74.4679 2.18084  -2
  -8 -10   1 74.4679 2.18084   1
   1 -10   1 81.0863 3.27545  -2
  -7 -10   1 81.0863 3.27545   1
   0 -10   1 201.900 4.26123  -2
  -6 -10   1 201.900 4.26123   1
  -1 -10   1 226.836 4.64689  -2
  -5 -10   1 226.836 4.64689   1
  -2 -10   1 5.98709 1.28096  -2
  -4 -10   1 5.98709 1.28096   1
  -3 -10   1 100.335 2.66587  -2
  -3 -10   1 100.335 2.66587   1
  -4 -10   1 2.44872 1.03963  -2
  -2 -10   1 2.44872 1.03963   1
  -5 -10   1 212.942 3.76605  -2
  -1 -10   1 212.942 3.76605   1
  -6 -10   1 148.056 2.95649  -2
   0 -10   1 148.056 2.95649   1
  -7 -10   1 86.2054 2.21315  -2
   1 -10   1 86.2054 2.21315   1
  -8 -10   1 91.5050 2.61180  -2
   2 -10   1 91.5050 2.61180   1
  -9 -10   1 155.587 3.69829  -2
   3 -10   1 155.587 3.69829   1
 -10 -10   1 55.1371 2.31203  -2
   4 -10   1 55.1371 2.31203   1
 -11 -10   1 234.119 4.66536  -2
   5 -10   1 234.119 4.66536   1
 -12 -10   1 41.2685 2.23826  -2
   6 -10   1 41.2685 2.23826   1
 -13 -10   1 127.233 4.29479  -2
   7 -10   1 127.233 4.29479   1
 -14 -10   1 364.518 6.27398  -2
   8 -10   1 364.518 6.27398   1
 -15 -10   1 42.8863 3.18136  -2
   9 -10   1 42.8863 3.18136   1
 -16 -10   1 14.3087 2.59159  -2
  10 -10   1 14.3087 2.59159   1
 -17 -10   1 34.7204 3.55532  -2
  11 -10   1 34.7204 3.55532   1
 -18 -10   1 156.378 6.85115  -2
  12 -10   1 156.378 6.85115   1
 -19 -10   1 218.439 7.34342  -2
  13 -10   1 218.439 7.34342   1
 -20 -10   1 10.5399 5.05668  -2
  14 -10   1 10.5399 5.05668   1
 -20  -9   1 27.1467 3.79253   1
  14  -9   1 156.325 7.33088  -2
 -19  -9   1 156.325 7.33088   1
  13  -9   1 133.148 6.43184  -2
 -18  -9   1 133.148 6.43184   1
  12  -9   1 42.0794 4.82848  -2
 -17  -9   1 42.0794 4.82848   1
  11  -9   1 -2.6621 4.00459  -2
 -16  -9   1 -2.6621 4.00459   1
  10  -9   1 43.3308 2.78443  -2
 -15  -9   1 43.3308 2.78443   1
   9  -9   1 83.2664 3.47514  -2
 -14  -9   1 83.2664 3.47514   1
   8  -9   1 282.941 6.46523  -2
 -13  -9   1 282.941 6.46523   1
   7  -9   1 163.026 5.40819  -2
 -12  -9   1 163.026 5.40819   1
   6  -9   1 83.6650 4.14481  -2
 -11  -9   1 83.6650 4.14481   1
   5  -9   1 104.710 5.09855  -2
 -10  -9   1 104.710 5.09855   1
   4  -9   1 96.4371 3.87936  -2
  -9  -9   1 96.4371 3.87936   1
   3  -9   1 401.750 11.0376  -2
  -8  -9   1 401.750 11.0376   1
   2  -9   1 528.805 19.9218  -2
  -7  -9   1 528.805 19.9218   1
   1  -9   1 89.8073 6.82906  -2
  -6  -9   1 89.8073 6.82906   1
   0  -9   1 71.8480 6.37335  -2
  -5  -9   1 71.8480 6.37335   1
  -1  -9   1 688.832 24.7048  -2
  -4  -9   1 688.832 24.7048   1
  -3  -9   1 433.739 5.52899   1
  -2  -9   1 396.220 5.17700   1
  -1  -9   1 237.786 3.53881   1
   0  -9   1 36.2358 1.44637   1
   1  -9   1 20.7780 1.16929   1
  -7  -9   1 356.052 11.0102  -2
   2  -9   1 356.052 11.0102   1
  -8  -9   1 339.617 11.0559  -2
   3  -9   1 339.617 11.0559   1
  -9  -9   1 148.856 7.63211  -2
   4  -9   1 148.856 7.63211   1
 -10  -9   1 83.7768 4.97126  -2
   5  -9   1 83.7768 4.97126   1
 -11  -9   1 124.053 6.06133  -2
   6  -9   1 124.053 6.06133   1
 -12  -9   1 134.726 4.15364  -2
   7  -9   1 134.726 4.15364   1
 -13  -9   1 220.493 4.97937  -2
   8  -9   1 220.493 4.97937   1
 -14  -9   1 107.038 4.70563  -2
   9  -9   1 107.038 4.70563   1
 -15  -9   1 68.6445 4.84246  -2
  10  -9   1 68.6445 4.84246   1
 -16  -9   1 -7.9357 3.68479  -2
  11  -9   1 -7.9357 3.68479   1
 -17  -9   1 44.4266 4.49294  -2
  12  -9   1 44.4266 4.49294   1
 -18  -9   1 75.6784 5.93251  -2
  13  -9   1 75.6784 5.93251   1
 -19  -9   1 192.404 9.44608  -2
  14  -9   1 192.404 9.44608   1
  15  -8   1 207.568 93.0965  -2
 -20  -8   1 207.568 93.0965   1
  14  -8   1 58.4508 5.58514  -2
 -19  -8   1 58.4508 5.58514   1
  13  -8   1 187.443 7.16784  -2
 -18  -8   1 187.443 7.16784   1
  12  -8   1 120.181 7.25892  -2
 -17  -8   1 120.181 7.25892   1
  11  -8   1 55.2195 4.37079  -2
 -16  -8   1 55.2195 4.37079   1
  10  -8   1 85.0690 4.70606  -2
 -15  -8   1 85.0690 4.70606   1
   9  -8   1 510.042 9.13210  -2
 -14  -8   1 510.042 9.13210   1
   8  -8   1 575.798 9.72351  -2
 -13  -8   1 575.798 9.72351   1
   7  -8   1 317.766 7.39789  -2
 -12  -8   1 317.766 7.39789   1
   6  -8   1 90.9134 3.23992  -2
 -11  -8   1 90.9134 3.23992   1
   5  -8   1 227.043 4.86435  -2
 -10  -8   1 227.043 4.86435   1
   4  -8   1 202.535 5.43843  -2
  -9  -8   1 202.535 5.43843   1
   3  -8   1 375.757 7.24968  -2
  -8  -8   1 375.757 7.24968   1
   2  -8   1 106.654 4.67332  -2
  -7  -8   1 106.654 4.67332   1
   1  -8   1 95.4422 4.42858  -2
  -6  -8   1 95.4422 4.42858   1
   0  -8   1 337.341 14.0905  -2
  -5  -8   1 337.341 14.0905   1
  -1  -8   1 114.661 7.79533  -2
  -4  -8   1 114.661 7.79533   1
  -2  -8   1 1022.30 33.4746  -2
  -3  -8   1 1022.30 33.4746   1
  -3  -8   1 731.250 24.9391  -2
  -2  -8   1 731.250 24.9391   1
  -4  -8   1 100.671 4.07237  -2
  -1  -8   1 100.671 4.07237   1
  -5  -8   1 237.345 11.5000  -2
   0  -8   1 237.345 11.5000   1
  -6  -8   1 84.7239 6.33040  -2
   1  -8   1 84.7239 6.33040   1
  -7  -8   1 88.2144 4.10556  -2
   2  -8   1 88.2144 4.10556   1
  -8  -8   1 283.261 7.96187  -2
   3  -8   1 283.261 7.96187   1
  -9  -8   1 149.642 3.88762  -2
   4  -8   1 149.642 3.88762   1
 -10  -8   1 157.998 3.77732  -2
   5  -8   1 157.998 3.77732   1
 -11  -8   1 77.9385 2.85558  -2
   6  -8   1 77.9385 2.85558   1
 -12  -8   1 223.194 5.57581  -2
   7  -8   1 223.194 5.57581   1
 -13  -8   1 403.744 6.43750  -2
   8  -8   1 403.744 6.43750   1
 -14  -8   1 343.978 7.28492  -2
   9  -8   1 343.978 7.28492   1
 -15  -8   1 82.9825 3.32182  -2
  10  -8   1 82.9825 3.32182   1
 -16  -8   1 -42.296 42.7775  -2
  11  -8   1 -42.296 42.7775   1
 -17  -8   1 157.141 5.92771  -2
  12  -8   1 157.141 5.92771   1
 -18  -8   1 191.316 6.76314  -2
  13  -8   1 191.316 6.76314   1
 -19  -8   1 53.4417 5.78985  -2
  14  -8   1 53.4417 5.78985   1
 -20  -8   1 54.8768 6.26825  -2
  15  -8   1 54.8768 6.26825   1
  16  -7   1 -83.830 73.2489  -2
 -20  -7   1 -83.830 73.2489   1
  15  -7   1 134.167 6.36685  -2
 -19  -7   1 134.167 6.36685   1
  14  -7   1 62.9447 5.15017  -2
 -18  -7   1 62.9447 5.15017   1
  13  -7   1 20.2374 3.91216  -2
 -17  -7   1 20.2374 3.91216   1
  12  -7   1 56.0596 4.29657  -2
 -16  -7   1 56.0596 4.29657   1
  11  -7   1 125.844 5.13356  -2
 -15  -7   1 125.844 5.13356   1
  10  -7   1 181.070 5.14808  -2
 -14  -7   1 181.070 5.14808   1
   9  -7   1 105.390 3.29462  -2
 -13  -7   1 105.390 3.29462   1
   8  -7   1 216.320 4.41402  -2
 -12  -7   1 216.320 4.41402   1
   7  -7   1 380.775 6.75572  -2
 -11  -7   1 380.775 6.75572   1
   6  -7   1 217.557 4.21404  -2
 -10  -7   1 217.557 4.21404   1
   5  -7   1 214.048 4.28966  -2
  -9  -7   1 214.048 4.28966   1
   4  -7   1 194.767 3.93212  -2
  -8  -7   1 194.767 3.93212   1
   3  -7   1 487.905 6.58797  -2
  -7  -7   1 487.905 6.58797   1
   2  -7   1 976.906 10.6163  -2
  -6  -7   1 976.906 10.6163   1
   1  -7   1 557.244 6.70764  -2
  -5  -7   1 557.244 6.70764   1
   0  -7   1 1003.27 11.0984  -2
  -4  -7   1 1003.27 11.0984   1
  -1  -7   1 1037.68 12.2464  -2
  -3  -7   1 1037.68 12.2464   1
  -2  -7   1 1850.32 17.7286  -2
  -2  -7   1 1850.32 17.7286   1
  -3  -7   1 1035.25 10.3885  -2
  -1  -7   1 1035.25 10.3885   1
  -4  -7   1 1017.51 9.82721  -2
   0  -7   1 1017.51 9.82721   1
  -5  -7   1 638.185 6.84970  -2
   1  -7   1 638.185 6.84970   1
  -6  -7   1 1175.01 12.1897  -2
   2  -7   1 1175.01 12.1897   1
  -7  -7   1 533.017 8.16323  -2
   3  -7   1 533.017 8.16323   1
  -8  -7   1 223.243 4.37652  -2
   4  -7   1 223.243 4.37652   1
  -9  -7   1 262.911 4.19159  -2
   5  -7   1 262.911 4.19159   1
 -10  -7   1 331.835 4.97004  -2
   6  -7   1 331.835 4.97004   1
 -11  -7   1 318.073 5.04513  -2
   7  -7   1 318.073 5.04513   1
 -12  -7   1 225.265 4.41826  -2
   8  -7   1 225.265 4.41826   1
 -13  -7   1 141.209 3.65711  -2
   9  -7   1 141.209 3.65711   1
 -14  -7   1 280.237 5.90521  -2
  10  -7   1 280.237 5.90521   1
 -15  -7   1 162.258 4.31904  -2
  11  -7   1 162.258 4.31904   1
 -16  -7   1 60.0297 4.45952  -2
  12  -7   1 60.0297 4.45952   1
 -17  -7   1 31.4240 3.68063  -2
  13  -7   1 31.4240 3.68063   1
 -18  -7   1 53.3610 4.34471  -2
  14  -7   1 53.3610 4.34471   1
 -19  -7   1 143.753 7.00577  -2
  15  -7   1 143.753 7.00577   1
 -20  -7   1 -11.276 4.38821  -2
  16  -7   1 -11.276 4.38821   1
  16  -6   1 -64.508 13.2142  -2
 -20  -6   1 -64.508 13.2142   1
  15  -6   1 165.226 85.5332  -2
 -19  -6   1 165.226 85.5332   1
 -18  -6   1 4.00020 2.37056   1
 -17  -6   1 132.937 5.64447   1
 -16  -6   1 367.929 8.25095   1
 -15  -6   1 25.4332 2.43985   1
 -14  -6   1 18.3396 2.10859   1
 -13  -6   1 185.223 4.82660   1
 -12  -6   1 496.727 7.54046   1
 -11  -6   1 242.585 5.38471   1
 -10  -6   1 109.018 2.84185   1
  -9  -6   1 19.9650 1.39549   1
  -8  -6   1 40.7537 1.62534   1
  -7  -6   1 194.950 3.48168   1
  -6  -6   1 302.278 4.27063   1
  -5  -6   1 456.485 5.66120   1
  -4  -6   1 0.92014 0.45273   1
  -3  -6   1 272.889 3.80665   1
  -2  -6   1 45.9519 1.29337   1
  -1  -6   1 178.696 2.64432   1
   0  -6   1 82.7593 1.64546   1
   1  -6   1 48.5657 1.36170   1
   2  -6   1 1.15409 0.44787   1
   3  -6   1 43.9536 1.40571   1
   4  -6   1 93.9435 2.12409   1
   5  -6   1 25.5669 1.46269   1
   6  -6   1 48.0651 1.69615   1
   7  -6   1 132.752 2.89068   1
   8  -6   1 125.554 2.90223   1
   9  -6   1 18.9377 1.63332   1
  10  -6   1 75.5796 3.05731   1
  11  -6   1 -0.6709 1.13296   1
  12  -6   1 12.5100 1.86989   1
  13  -6   1 72.0736 4.63822   1
  14  -6   1 5.74275 2.17227   1
 -19  -6   1 -81.461 98.9180  -2
  15  -6   1 -81.461 98.9180   1
  16  -6   1 -2.8838 2.46027   1
  17  -5   1 28.2319 7.64458  -2
 -20  -5   1 28.2319 7.64458   1
  16  -5   1 71.7466 5.77426  -2
 -19  -5   1 71.7466 5.77426   1
  15  -5   1 746.159 22.7257  -2
 -18  -5   1 746.159 22.7257   1
  14  -5   1 590.630 14.1744  -2
 -17  -5   1 590.630 14.1744   1
  13  -5   1 54.8204 4.55672  -2
 -16  -5   1 54.8204 4.55672   1
  12  -5   1 155.387 5.49994  -2
 -15  -5   1 155.387 5.49994   1
  11  -5   1 3.02370 2.14450  -2
 -14  -5   1 3.02370 2.14450   1
  10  -5   1 459.096 8.77181  -2
 -13  -5   1 459.096 8.77181   1
   9  -5   1 523.288 10.2749  -2
 -12  -5   1 523.288 10.2749   1
   8  -5   1 78.6857 2.59299  -2
 -11  -5   1 78.6857 2.59299   1
   7  -5   1 20.1088 1.27095  -2
 -10  -5   1 20.1088 1.27095   1
   6  -5   1 15.9676 1.12762  -2
  -9  -5   1 15.9676 1.12762   1
   5  -5   1 514.084 7.39218  -2
  -8  -5   1 514.084 7.39218   1
   4  -5   1 346.314 5.15933  -2
  -7  -5   1 346.314 5.15933   1
   3  -5   1 39.8103 1.39569  -2
  -6  -5   1 39.8103 1.39569   1
   2  -5   1 653.215 7.86853  -2
  -5  -5   1 653.215 7.86853   1
   1  -5   1 221.356 3.48814  -2
  -4  -5   1 221.356 3.48814   1
   0  -5   1 74.4293 1.62813  -2
  -3  -5   1 74.4293 1.62813   1
  -1  -5   1 303.892 4.38692  -2
  -2  -5   1 303.892 4.38692   1
  -2  -5   1 211.832 2.79497  -2
  -1  -5   1 211.832 2.79497   1
  -3  -5   1 52.1552 1.20811  -2
   0  -5   1 52.1552 1.20811   1
  -4  -5   1 167.208 2.41811  -2
   1  -5   1 167.208 2.41811   1
  -5  -5   1 679.642 7.17180  -2
   2  -5   1 679.642 7.17180   1
  -6  -5   1 55.7989 1.59751  -2
   3  -5   1 55.7989 1.59751   1
  -7  -5   1 265.469 3.85183  -2
   4  -5   1 265.469 3.85183   1
  -8  -5   1 521.309 6.92103  -2
   5  -5   1 521.309 6.92103   1
  -9  -5   1 24.0010 1.50633  -2
   6  -5   1 24.0010 1.50633   1
 -10  -5   1 9.83302 1.44077  -2
   7  -5   1 9.83302 1.44077   1
 -11  -5   1 52.3075 2.48197  -2
   8  -5   1 52.3075 2.48197   1
 -12  -5   1 431.284 7.23453  -2
   9  -5   1 431.284 7.23453   1
 -13  -5   1 439.025 7.55713  -2
  10  -5   1 439.025 7.55713   1
 -14  -5   1 2.52058 1.91203  -2
  11  -5   1 2.52058 1.91203   1
 -15  -5   1 124.592 4.54661  -2
  12  -5   1 124.592 4.54661   1
 -16  -5   1 53.8563 4.12680  -2
  13  -5   1 53.8563 4.12680   1
 -17  -5   1 515.941 12.0465  -2
  14  -5   1 515.941 12.0465   1
 -18  -5   1 503.155 12.1774  -2
  15  -5   1 503.155 12.1774   1
 -19  -5   1 35.5262 4.98769  -2
  16  -5   1 35.5262 4.98769   1
 -20  -5   1 -28.681 6.06932  -2
  17  -5   1 -28.681 6.06932   1
 -20  -4   1 3.15193 3.45349   1
  17  -4   1 145.086 8.81600  -2
 -19  -4   1 145.086 8.81600   1
  16  -4   1 231.659 9.57260  -2
 -18  -4   1 231.659 9.57260   1
  15  -4   1 51.0776 5.28245  -2
 -17  -4   1 51.0776 5.28245   1
  14  -4   1 581.367 15.6196  -2
 -16  -4   1 581.367 15.6196   1
  13  -4   1 145.641 5.36817  -2
 -15  -4   1 145.641 5.36817   1
  12  -4   1 155.767 5.10552  -2
 -14  -4   1 155.767 5.10552   1
  11  -4   1 120.238 4.47028  -2
 -13  -4   1 120.238 4.47028   1
  10  -4   1 145.539 3.46105  -2
 -12  -4   1 145.539 3.46105   1
   9  -4   1 623.164 11.5142  -2
 -11  -4   1 623.164 11.5142   1
   8  -4   1 440.367 8.64595  -2
 -10  -4   1 440.367 8.64595   1
   7  -4   1 201.360 5.70397  -2
  -9  -4   1 201.360 5.70397   1
   6  -4   1 116.636 3.07372  -2
  -8  -4   1 116.636 3.07372   1
   5  -4   1 560.328 10.2267  -2
  -7  -4   1 560.328 10.2267   1
   4  -4   1 552.131 17.3448  -2
  -6  -4   1 552.131 17.3448   1
  -5  -4   1 68.8106 1.61885   1
  -4  -4   1 183.541 2.87590   1
  -3  -4   1 140.666 2.12977   1
  -2  -4   1 304.292 3.68324   1
  -1  -4   1 143.029 1.98314   1
   0  -4   1 49.0173 0.97945   1
   1  -4   1 567.682 6.30637   1
  -4  -4   1 360.489 13.3858  -2
   2  -4   1 360.489 13.3858   1
  -5  -4   1 53.7984 3.01575  -2
   3  -4   1 53.7984 3.01575   1
  -6  -4   1 576.571 14.0644  -2
   4  -4   1 576.571 14.0644   1
  -7  -4   1 581.061 14.5431  -2
   5  -4   1 581.061 14.5431   1
  -8  -4   1 164.079 6.24909  -2
   6  -4   1 164.079 6.24909   1
  -9  -4   1 167.337 3.92759  -2
   7  -4   1 167.337 3.92759   1
 -10  -4   1 505.234 8.10033  -2
   8  -4   1 505.234 8.10033   1
 -11  -4   1 710.652 10.8229  -2
   9  -4   1 710.652 10.8229   1
 -12  -4   1 133.028 3.97791  -2
  10  -4   1 133.028 3.97791   1
 -13  -4   1 131.321 4.07566  -2
  11  -4   1 131.321 4.07566   1
 -14  -4   1 100.179 4.69957  -2
  12  -4   1 100.179 4.69957   1
 -15  -4   1 175.728 5.29221  -2
  13  -4   1 175.728 5.29221   1
 -16  -4   1 534.734 16.1195  -2
  14  -4   1 534.734 16.1195   1
 -17  -4   1 48.3035 4.72142  -2
  15  -4   1 48.3035 4.72142   1
 -18  -4   1 129.572 6.86542  -2
  16  -4   1 129.572 6.86542   1
 -19  -4   1 87.4911 6.18672  -2
  17  -4   1 87.4911 6.18672   1
  18  -3   1 40.6489 7.45775  -2
 -20  -3   1 40.6489 7.45775   1
  17  -3   1 149.293 12.2446  -2
 -19  -3   1 149.293 12.2446   1
  16  -3   1 468.594 12.1587  -2
 -18  -3   1 468.594 12.1587   1
  15  -3   1 834.242 18.3826  -2
 -17  -3   1 834.242 18.3826   1
  14  -3   1 136.804 8.55401  -2
 -16  -3   1 136.804 8.55401   1
  13  -3   1 21.0237 3.48775  -2
 -15  -3   1 21.0237 3.48775   1
  12  -3   1 81.2557 3.89962  -2
 -14  -3   1 81.2557 3.89962   1
  11  -3   1 533.686 8.03379  -2
 -13  -3   1 533.686 8.03379   1
  10  -3   1 530.401 7.75160  -2
 -12  -3   1 530.401 7.75160   1
   9  -3   1 88.2249 2.66757  -2
 -11  -3   1 88.2249 2.66757   1
   8  -3   1 13.9364 1.02800  -2
 -10  -3   1 13.9364 1.02800   1
   7  -3   1 161.538 4.38009  -2
  -9  -3   1 161.538 4.38009   1
   6  -3   1 145.320 4.59506  -2
  -8  -3   1 145.320 4.59506   1
   5  -3   1 174.763 7.78552  -2
  -7  -3   1 174.763 7.78552   1
   4  -3   1 265.491 9.31347  -2
  -6  -3   1 265.491 9.31347   1
  -5  -3   1 273.197 4.28610   1
  -4  -3   1 231.117 3.57308   1
  -3  -3   1 1677.28 16.7823   1
  -2  -3   1 85.2542 1.48088   1
  -1  -3   1 1119.17 10.5591   1
   0  -3   1 5.14367 0.35471   1
   1  -3   1 310.760 3.35550   1
   2  -3   1 0.41400 0.23115   1
  -5  -3   1 531.725 17.4781  -2
   3  -3   1 531.725 17.4781   1
  -6  -3   1 345.428 9.04502  -2
   4  -3   1 345.428 9.04502   1
  -7  -3   1 201.150 5.55537  -2
   5  -3   1 201.150 5.55537   1
  -8  -3   1 171.458 6.43504  -2
   6  -3   1 171.458 6.43504   1
  -9  -3   1 130.527 4.79096  -2
   7  -3   1 130.527 4.79096   1
 -10  -3   1 11.1766 2.04299  -2
   8  -3   1 11.1766 2.04299   1
 -11  -3   1 114.299 3.68536  -2
   9  -3   1 114.299 3.68536   1
 -12  -3   1 491.368 8.54556  -2
  10  -3   1 491.368 8.54556   1
 -13  -3   1 573.433 9.68953  -2
  11  -3   1 573.433 9.68953   1
 -14  -3   1 113.167 4.38427  -2
  12  -3   1 113.167 4.38427   1
 -15  -3   1 38.7036 3.38398  -2
  13  -3   1 38.7036 3.38398   1
 -16  -3   1 116.062 6.45717  -2
  14  -3   1 116.062 6.45717   1
 -17  -3   1 792.856 15.9868  -2
  15  -3   1 792.856 15.9868   1
 -18  -3   1 461.338 12.2710  -2
  16  -3   1 461.338 12.2710   1
 -19  -3   1 177.129 7.67975  -2
  17  -3   1 177.129 7.67975   1
 -20  -3   1 82.6232 6.90279  -2
  18  -3   1 82.6232 6.90279   1
  18  -2   1 -9.4447 5.25414  -2
 -19  -2   1 -9.4447 5.25414   1
  17  -2   1 10.7735 5.06687  -2
 -18  -2   1 10.7735 5.06687   1
  16  -2   1 42.1239 4.70276  -2
 -17  -2   1 42.1239 4.70276   1
  15  -2   1 214.103 7.31578  -2
 -16  -2   1 214.103 7.31578   1
  14  -2   1 198.679 5.64855  -2
 -15  -2   1 198.679 5.64855   1
  13  -2   1 17.3690 2.91377  -2
 -14  -2   1 17.3690 2.91377   1
  12  -2   1 5.07395 1.94513  -2
 -13  -2   1 5.07395 1.94513   1
  11  -2   1 819.630 10.5798  -2
 -12  -2   1 819.630 10.5798   1
  10  -2   1 1568.22 19.0060  -2
 -11  -2   1 1568.22 19.0060   1
   9  -2   1 118.407 2.94080  -2
 -10  -2   1 118.407 2.94080   1
   8  -2   1 37.2068 1.89565  -2
  -9  -2   1 37.2068 1.89565   1
   7  -2   1 504.177 7.10600  -2
  -8  -2   1 504.177 7.10600   1
   6  -2   1 1438.80 15.5067  -2
  -7  -2   1 1438.80 15.5067   1
   5  -2   1 837.093 10.2340  -2
  -6  -2   1 837.093 10.2340   1
   4  -2   1 19.3058 0.87031  -2
  -5  -2   1 19.3058 0.87031   1
   3  -2   1 272.908 4.05892  -2
  -4  -2   1 272.908 4.05892   1
   2  -2   1 41.4141 1.09747  -2
  -3  -2   1 41.4141 1.09747   1
   1  -2   1 126.657 2.77488  -2
  -2  -2   1 126.657 2.77488   1
   0  -2   1 472.534 15.2305  -2
  -1  -2   1 472.534 15.2305   1
  -1  -2   1 330.399 5.30256  -2
   0  -2   1 330.399 5.30256   1
  -2  -2   1 124.199 2.53253  -2
   1  -2   1 124.199 2.53253   1
  -3  -2   1 46.1808 1.09856  -2
   2  -2   1 46.1808 1.09856   1
  -4  -2   1 211.203 2.88609  -2
   3  -2   1 211.203 2.88609   1
  -5  -2   1 28.6675 1.05414  -2
   4  -2   1 28.6675 1.05414   1
  -6  -2   1 763.731 8.44491  -2
   5  -2   1 763.731 8.44491   1
  -7  -2   1 1306.93 14.4224  -2
   6  -2   1 1306.93 14.4224   1
  -8  -2   1 362.283 6.55816  -2
   7  -2   1 362.283 6.55816   1
  -9  -2   1 45.4915 2.19677  -2
   8  -2   1 45.4915 2.19677   1
 -10  -2   1 101.883 2.94047  -2
   9  -2   1 101.883 2.94047   1
 -11  -2   1 1443.15 16.5261  -2
  10  -2   1 1443.15 16.5261   1
 -12  -2   1 707.926 9.84028  -2
  11  -2   1 707.926 9.84028   1
 -13  -2   1 5.22753 1.95125  -2
  12  -2   1 5.22753 1.95125   1
 -14  -2   1 26.4763 2.81391  -2
  13  -2   1 26.4763 2.81391   1
 -15  -2   1 209.635 6.04177  -2
  14  -2   1 209.635 6.04177   1
 -16  -2   1 211.415 7.42544  -2
  15  -2   1 211.415 7.42544   1
 -17  -2   1 38.3586 3.78882  -2
  16  -2   1 38.3586 3.78882   1
 -18  -2   1 -7.7622 3.27797  -2
  17  -2   1 -7.7622 3.27797   1
 -19  -2   1 -3.3212 3.71483  -2
  18  -2   1 -3.3212 3.71483   1
  19  -1   1 4.80781 14.0919  -2
 -19  -1   1 4.80781 14.0919   1
  18  -1   1 30.3671 13.1092  -2
 -18  -1   1 30.3671 13.1092   1
  17  -1   1 -56.014 55.5807  -2
 -17  -1   1 -56.014 55.5807   1
  16  -1   1 -24.947 12.1400  -2
 -16  -1   1 -24.947 12.1400   1
  15  -1   1 59.6410 64.1963  -2
 -15  -1   1 59.6410 64.1963   1
 -14  -1   1 7.50774 1.15370   1
 -13  -1   1 146.071 3.57135   1
 -12  -1   1 8.98447 1.20056   1
 -11  -1   1 566.570 8.00264   1
 -10  -1   1 1169.52 13.6527   1
  -9  -1   1 460.569 6.80468   1
  -8  -1   1 150.852 2.97803   1
  -7  -1   1 25.8871 1.18471   1
  -6  -1   1 795.942 8.78931   1
  -5  -1   1 3034.73 28.1705   1
  -4  -1   1 1319.48 14.7624   1
  -3  -1   1 415.762 4.90138   1
  -2  -1   1 58.7629 1.03390   1
  -1  -1   1 3499.08 96.1751   1
   1  -1   1 885.692 8.39001   1
   2  -1   1 201.523 2.74315   1
   3  -1   1 982.031 9.34624   1
   4  -1   1 882.765 9.30791   1
   5  -1   1 2586.73 26.2990   1
   6  -1   1 26.7920 1.32417   1
   7  -1   1 117.152 2.70202   1
   8  -1   1 0.72293 0.75247   1
   9  -1   1 829.851 10.2309   1
  10  -1   1 1103.72 13.1694   1
  11  -1   1 21.8892 1.75184   1
  12  -1   1 158.045 3.90424   1
  13  -1   1 36.6270 2.34238   1
  14  -1   1 111.593 3.62948   1
  15  -1   1 3.22348 1.50911   1
 -16  -1   1 -143.33 76.4466  -2
  16  -1   1 -143.33 76.4466   1
 -17  -1   1 107.566 15.6575  -2
  17  -1   1 107.566 15.6575   1
 -18  -1   1 41.0592 13.4595  -2
  18  -1   1 41.0592 13.4595   1
  19  -1   1 -34.358 3.90380   1
  19   0   1 -15.084 5.81789  -2
 -19   0   1 -15.084 5.81789   1
  18   0   1 -56.825 72.7434  -2
 -18   0   1 -56.825 72.7434   1
  17   0   1 154.880 11.3063  -2
 -17   0   1 154.880 11.3063   1
  16   0   1 135.674 4.89729  -2
 -16   0   1 135.674 4.89729   1
  15   0   1 85.0388 4.99205  -2
 -15   0   1 85.0388 4.99205   1
  14   0   1 7.73427 1.91942  -2
 -14   0   1 7.73427 1.91942   1
  13   0   1 192.603 4.48582  -2
 -13   0   1 192.603 4.48582   1
  12   0   1 2007.84 21.9491  -2
 -12   0   1 2007.84 21.9491   1
  11   0   1 3299.59 38.3052  -2
 -11   0   1 3299.59 38.3052   1
  10   0   1 537.610 7.58886  -2
 -10   0   1 537.610 7.58886   1
   9   0   1 84.4351 2.60392  -2
  -9   0   1 84.4351 2.60392   1
   8   0   1 58.2578 2.14808  -2
  -8   0   1 58.2578 2.14808   1
   7   0   1 2430.77 24.0487  -2
  -7   0   1 2430.77 24.0487   1
   6   0   1 2178.71 22.2712  -2
  -6   0   1 2178.71 22.2712   1
   5   0   1 761.809 8.91236  -2
  -5   0   1 761.809 8.91236   1
   4   0   1 713.078 8.22466  -2
  -4   0   1 713.078 8.22466   1
   3   0   1 98.6086 1.72683  -2
  -3   0   1 98.6086 1.72683   1
   2   0   1 2005.93 24.0053  -2
  -2   0   1 2005.93 24.0053   1
  -2   0   1 2633.85 33.6276  -2
   2   0   1 2633.85 33.6276   1
  -3   0   1 71.3163 1.58254  -2
   3   0   1 71.3163 1.58254   1
  -4   0   1 830.788 9.12251  -2
   4   0   1 830.788 9.12251   1
  -5   0   1 530.260 6.46983  -2
   5   0   1 530.260 6.46983   1
  -6   0   1 1946.72 20.0830  -2
   6   0   1 1946.72 20.0830   1
  -7   0   1 2425.92 24.8478  -2
   7   0   1 2425.92 24.8478   1
  -8   0   1 70.8565 2.79932  -2
   8   0   1 70.8565 2.79932   1
  -9   0   1 130.228 3.64524  -2
   9   0   1 130.228 3.64524   1
 -10   0   1 558.871 7.88658  -2
  10   0   1 558.871 7.88658   1
 -11   0   1 3547.88 35.4651  -2
  11   0   1 3547.88 35.4651   1
 -12   0   1 2229.12 24.6794  -2
  12   0   1 2229.12 24.6794   1
 -13   0   1 243.266 5.03570  -2
  13   0   1 243.266 5.03570   1
 -14   0   1 8.64981 2.14398  -2
  14   0   1 8.64981 2.14398   1
 -15   0   1 72.8862 4.43071  -2
  15   0   1 72.8862 4.43071   1
 -16   0   1 150.164 5.94007  -2
  16   0   1 150.164 5.94007   1
 -17   0   1 155.116 6.36255  -2
  17   0   1 155.116 6.36255   1
 -18   0   1 20.9750 4.21916  -2
  18   0   1 20.9750 4.21916   1
 -19   0   1 160.596 92.4184  -2
  19   0   1 160.596 92.4184   1
 -19   1   1 -1.5346 3.39259   1
  19   1   1 24.8321 4.44059  -2
 -18   1   1 24.8321 4.44059   1
  18   1   1 -6.8058 4.04840  -2
 -17   1   1 -6.8058 4.04840   1
  17   1   1 34.7670 4.38701  -2
 -16   1   1 34.7670 4.38701   1
  16   1   1 196.167 6.24213  -2
 -15   1   1 196.167 6.24213   1
  15   1   1 239.377 5.58251  -2
 -14   1   1 239.377 5.58251   1
  14   1   1 31.1612 2.97059  -2
 -13   1   1 31.1612 2.97059   1
  13   1   1 98.3735 3.52199  -2
 -12   1   1 98.3735 3.52199   1
  12   1   1 116.035 3.64554  -2
 -11   1   1 116.035 3.64554   1
  11   1   1 2000.00 22.8610  -2
 -10   1   1 2000.00 22.8610   1
  10   1   1 2152.52 24.0543  -2
  -9   1   1 2152.52 24.0543   1
   9   1   1 407.023 7.98730  -2
  -8   1   1 407.023 7.98730   1
   8   1   1 34.8424 1.76668  -2
  -7   1   1 34.8424 1.76668   1
   7   1   1 581.188 7.93707  -2
  -6   1   1 581.188 7.93707   1
   6   1   1 3280.40 37.7460  -2
  -5   1   1 3280.40 37.7460   1
   5   1   1 5715.24 70.2921  -2
  -4   1   1 5715.24 70.2921   1
   4   1   1 274.833 8.58856  -2
  -3   1   1 274.833 8.58856   1
  -2   1   1 2.83566 0.30712   1
  -1   1   1 684.629 6.26950   1
   2   1   1 971.166 10.6564   1
   3   1   1 701.728 7.68334   1
  -3   1   1 427.535 12.4031  -2
   4   1   1 427.535 12.4031   1
  -4   1   1 5694.31 77.6529  -2
   5   1   1 5694.31 77.6529   1
  -5   1   1 2814.71 32.4724  -2
   6   1   1 2814.71 32.4724   1
  -6   1   1 439.701 7.22925  -2
   7   1   1 439.701 7.22925   1
  -7   1   1 29.1823 1.67983  -2
   8   1   1 29.1823 1.67983   1
  -8   1   1 618.537 12.0321  -2
   9   1   1 618.537 12.0321   1
  -9   1   1 2632.68 29.7224  -2
  10   1   1 2632.68 29.7224   1
 -10   1   1 2007.09 22.0348  -2
  11   1   1 2007.09 22.0348   1
 -11   1   1 88.1061 3.05279  -2
  12   1   1 88.1061 3.05279   1
 -12   1   1 169.932 4.36138  -2
  13   1   1 169.932 4.36138   1
 -13   1   1 23.4329 2.66058  -2
  14   1   1 23.4329 2.66058   1
 -14   1   1 288.290 6.01358  -2
  15   1   1 288.290 6.01358   1
 -15   1   1 148.407 5.45366  -2
  16   1   1 148.407 5.45366   1
 -16   1   1 36.9768 4.41870  -2
  17   1   1 36.9768 4.41870   1
 -17   1   1 27.0484 4.40780  -2
  18   1   1 27.0484 4.40780   1
 -18   1   1 -18.467 4.16482  -2
  19   1   1 -18.467 4.16482   1
  19   2   1 244.681 124.513  -2
 -18   2   1 244.681 124.513   1
  18   2   1 57.3563 6.94096  -2
 -17   2   1 57.3563 6.94096   1
  17   2   1 65.3215 9.47734  -2
 -16   2   1 65.3215 9.47734   1
  16   2   1 81.7879 4.75511  -2
 -15   2   1 81.7879 4.75511   1
  15   2   1 36.4835 3.95418  -2
 -14   2   1 36.4835 3.95418   1
  14   2   1 27.9496 2.77736  -2
 -13   2   1 27.9496 2.77736   1
  13   2   1 72.1200 3.11617  -2
 -12   2   1 72.1200 3.11617   1
  12   2   1 742.550 10.3661  -2
 -11   2   1 742.550 10.3661   1
  11   2   1 691.668 12.2694  -2
 -10   2   1 691.668 12.2694   1
  10   2   1 3.76306 2.30057  -2
  -9   2   1 3.76306 2.30057   1
   9   2   1 12.0369 2.06272  -2
  -8   2   1 12.0369 2.06272   1
   8   2   1 331.737 9.13048  -2
  -7   2   1 331.737 9.13048   1
   7   2   1 476.603 9.60089  -2
  -6   2   1 476.603 9.60089   1
   6   2   1 505.849 11.1897  -2
  -5   2   1 505.849 11.1897   1
   5   2   1 -1.3951 1.78103  -2
  -4   2   1 -1.3951 1.78103   1
  -3   2   1 10.1358 0.63363   1
  -2   2   1 286.933 3.60781   1
  -1   2   1 752.453 6.39725   1
   0   2   1 158.033 2.00278   1
   1   2   1 297.305 3.52259   1
   2   2   1 619.983 6.68855   1
   3   2   1 842.519 9.85807   1
   4   2   1 57.9247 1.57212   1
   5   2   1 3.94452 0.51754   1
   6   2   1 694.074 8.77179   1
  -6   2   1 442.113 14.1813  -2
   7   2   1 442.113 14.1813   1
  -7   2   1 265.523 11.2225  -2
   8   2   1 265.523 11.2225   1
  -8   2   1 13.3763 3.19716  -2
   9   2   1 13.3763 3.19716   1
  -9   2   1 2.65239 2.50550  -2
  10   2   1 2.65239 2.50550   1
 -10   2   1 958.351 14.0819  -2
  11   2   1 958.351 14.0819   1
 -11   2   1 1054.63 13.3440  -2
  12   2   1 1054.63 13.3440   1
 -12   2   1 97.5002 3.40079  -2
  13   2   1 97.5002 3.40079   1
 -13   2   1 5.03578 2.30153  -2
  14   2   1 5.03578 2.30153   1
 -14   2   1 56.3151 3.06954  -2
  15   2   1 56.3151 3.06954   1
 -15   2   1 144.366 5.83866  -2
  16   2   1 144.366 5.83866   1
 -16   2   1 150.066 5.36843  -2
  17   2   1 150.066 5.36843   1
 -17   2   1 58.7732 6.86933  -2
  18   2   1 58.7732 6.86933   1
 -18   2   1 -20.522 7.02238  -2
  19   2   1 -20.522 7.02238   1
  20   2   1 1.62634 8.74074   1
  20   3   1 73.3555 4.79375  -2
 -18   3   1 73.3555 4.79375   1
  19   3   1 68.8484 5.01087  -2
 -17   3   1 68.8484 5.01087   1
  18   3   1 149.260 6.29991  -2
 -16   3   1 149.260 6.29991   1
  17   3   1 189.324 7.56363  -2
 -15   3   1 189.324 7.56363   1
  16   3   1 99.0317 4.41777  -2
 -14   3   1 99.0317 4.41777   1
  15   3   1 28.7637 3.05404  -2
 -13   3   1 28.7637 3.05404   1
  14   3   1 28.6174 2.84427  -2
 -12   3   1 28.6174 2.84427   1
  13   3   1 122.590 3.61964  -2
 -11   3   1 122.590 3.61964   1
  12   3   1 154.534 3.84340  -2
 -10   3   1 154.534 3.84340   1
  11   3   1 151.815 3.69173  -2
  -9   3   1 151.815 3.69173   1
  10   3   1 67.4076 2.05614  -2
  -8   3   1 67.4076 2.05614   1
   9   3   1 89.7823 2.88229  -2
  -7   3   1 89.7823 2.88229   1
   8   3   1 245.789 3.98449  -2
  -6   3   1 245.789 3.98449   1
   7   3   1 85.7029 2.02322  -2
  -5   3   1 85.7029 2.02322   1
   6   3   1 261.865 3.73430  -2
  -4   3   1 261.865 3.73430   1
   5   3   1 184.507 2.79289  -2
  -3   3   1 184.507 2.79289   1
   4   3   1 179.709 2.45076  -2
  -2   3   1 179.709 2.45076   1
   3   3   1 1078.69 9.33838  -2
  -1   3   1 1078.69 9.33838   1
   2   3   1 391.131 4.67375  -2
   0   3   1 391.131 4.67375   1
   1   3   1 1071.27 12.4438  -2
   1   3   1 1071.27 12.4438   1
   0   3   1 325.542 3.77070  -2
   2   3   1 325.542 3.77070   1
  -1   3   1 844.357 8.74323  -2
   3   3   1 844.357 8.74323   1
  -2   3   1 254.336 4.00983  -2
   4   3   1 254.336 4.00983   1
  -3   3   1 272.494 4.04575  -2
   5   3   1 272.494 4.04575   1
  -4   3   1 292.410 4.98988  -2
   6   3   1 292.410 4.98988   1
  -5   3   1 70.3874 2.29624  -2
   7   3   1 70.3874 2.29624   1
  -6   3   1 309.345 5.58221  -2
   8   3   1 309.345 5.58221   1
  -7   3   1 135.270 5.34583  -2
   9   3   1 135.270 5.34583   1
  -8   3   1 40.2090 2.13072  -2
  10   3   1 40.2090 2.13072   1
  -9   3   1 97.2690 2.74638  -2
  11   3   1 97.2690 2.74638   1
 -10   3   1 114.076 3.18227  -2
  12   3   1 114.076 3.18227   1
 -11   3   1 139.610 3.79248  -2
  13   3   1 139.610 3.79248   1
 -12   3   1 48.1380 2.36408  -2
  14   3   1 48.1380 2.36408   1
 -13   3   1 30.3865 1.81341  -2
  15   3   1 30.3865 1.81341   1
 -14   3   1 72.0234 2.80798  -2
  16   3   1 72.0234 2.80798   1
 -15   3   1 216.977 7.44792  -2
  17   3   1 216.977 7.44792   1
 -16   3   1 242.383 13.3855  -2
  18   3   1 242.383 13.3855   1
 -17   3   1 140.415 8.83928  -2
  19   3   1 140.415 8.83928   1
 -18   3   1 43.5462 5.95390  -2
  20   3   1 43.5462 5.95390   1
  20   4   1 -63.653 13.2265  -2
 -17   4   1 -63.653 13.2265   1
  19   4   1 128.574 18.7524  -2
 -16   4   1 128.574 18.7524   1
  18   4   1 249.675 61.4828  -2
 -15   4   1 249.675 61.4828   1
  17   4   1 -13.370 67.5478  -2
 -14   4   1 -13.370 67.5478   1
 -13   4   1 66.0694 3.27893   1
 -12   4   1 3.92522 1.51940   1
 -11   4   1 122.270 3.69277   1
 -10   4   1 222.192 4.75765   1
  -9   4   1 3.58586 0.82244   1
  -8   4   1 300.872 4.90581   1
  -7   4   1 123.692 2.84456   1
  -6   4   1 134.799 2.88767   1
  -5   4   1 277.548 4.24324   1
  -4   4   1 19.9973 1.08319   1
  -3   4   1 421.244 4.84967   1
  -2   4   1 32.0559 1.05244   1
  -1   4   1 568.230 5.69102   1
   0   4   1 616.712 6.00040   1
   1   4   1 285.060 3.39116   1
   2   4   1 960.846 9.15097   1
   3   4   1 1945.81 17.3441   1
   4   4   1 21.3357 0.87393   1
   5   4   1 3.69302 0.47335   1
   6   4   1 117.259 2.52419   1
   7   4   1 50.0894 1.74317   1
   8   4   1 11.8454 1.13510   1
   9   4   1 42.9630 1.80006   1
  10   4   1 159.341 3.53297   1
  11   4   1 43.9260 2.08583   1
  12   4   1 7.69671 1.27020   1
  13   4   1 86.5843 2.54449   1
 -11   4   1 148.627 7.57026  -2
  14   4   1 148.627 7.57026   1
 -12   4   1 4.10205 3.74969  -2
  15   4   1 4.10205 3.74969   1
 -13   4   1 158.977 7.73343  -2
  16   4   1 158.977 7.73343   1
 -14   4   1 75.3179 11.1375  -2
  17   4   1 75.3179 11.1375   1
 -15   4   1 120.416 15.4845  -2
  18   4   1 120.416 15.4845   1
 -16   4   1 212.656 13.0499  -2
  19   4   1 212.656 13.0499   1
 -17   4   1 132.413 115.416  -2
  20   4   1 132.413 115.416   1
  20   5   1 16.3471 4.63880  -2
 -17   5   1 16.3471 4.63880   1
  19   5   1 50.9709 5.08404  -2
 -16   5   1 50.9709 5.08404   1
  18   5   1 209.846 7.84079  -2
 -15   5   1 209.846 7.84079   1
  17   5   1 465.624 11.2913  -2
 -14   5   1 465.624 11.2913   1
  16   5   1 226.607 10.0601  -2
 -13   5   1 226.607 10.0601   1
  15   5   1 17.4474 2.81757  -2
 -12   5   1 17.4474 2.81757   1
  14   5   1 76.8667 3.64772  -2
 -11   5   1 76.8667 3.64772   1
  13   5   1 294.091 5.46598  -2
 -10   5   1 294.091 5.46598   1
  12   5   1 1006.19 13.0409  -2
  -9   5   1 1006.19 13.0409   1
  11   5   1 740.583 10.1620  -2
  -8   5   1 740.583 10.1620   1
  10   5   1 72.8802 2.24785  -2
  -7   5   1 72.8802 2.24785   1
   9   5   1 63.9668 2.27142  -2
  -6   5   1 63.9668 2.27142   1
   8   5   1 431.497 6.72315  -2
  -5   5   1 431.497 6.72315   1
   7   5   1 2812.37 25.3392  -2
  -4   5   1 2812.37 25.3392   1
   6   5   1 1546.09 14.7179  -2
  -3   5   1 1546.09 14.7179   1
   5   5   1 31.2707 1.34279  -2
  -2   5   1 31.2707 1.34279   1
   4   5   1 186.952 4.27908  -2
  -1   5   1 186.952 4.27908   1
   3   5   1 131.349 4.77630  -2
   0   5   1 131.349 4.77630   1
   2   5   1 2946.54 58.9402  -2
   1   5   1 2946.54 58.9402   1
   1   5   1 2720.97 54.4904  -2
   2   5   1 2720.97 54.4904   1
   0   5   1 165.480 5.40763  -2
   3   5   1 165.480 5.40763   1
  -1   5   1 165.555 4.25250  -2
   4   5   1 165.555 4.25250   1
  -2   5   1 49.3318 1.66822  -2
   5   5   1 49.3318 1.66822   1
  -3   5   1 1451.77 17.9790  -2
   6   5   1 1451.77 17.9790   1
  -4   5   1 2273.82 23.9624  -2
   7   5   1 2273.82 23.9624   1
  -5   5   1 274.322 4.97112  -2
   8   5   1 274.322 4.97112   1
  -6   5   1 68.4263 2.67706  -2
   9   5   1 68.4263 2.67706   1
  -7   5   1 121.918 3.34506  -2
  10   5   1 121.918 3.34506   1
  -8   5   1 749.279 11.1313  -2
  11   5   1 749.279 11.1313   1
  -9   5   1 1055.84 13.9075  -2
  12   5   1 1055.84 13.9075   1
 -10   5   1 402.187 7.05459  -2
  13   5   1 402.187 7.05459   1
 -11   5   1 50.6611 2.17134  -2
  14   5   1 50.6611 2.17134   1
 -12   5   1 33.3779 1.93731  -2
  15   5   1 33.3779 1.93731   1
 -13   5   1 205.842 8.66847  -2
  16   5   1 205.842 8.66847   1
 -14   5   1 409.002 12.7115  -2
  17   5   1 409.002 12.7115   1
 -15   5   1 312.466 9.32765  -2
  18   5   1 312.466 9.32765   1
 -16   5   1 81.9249 8.89534  -2
  19   5   1 81.9249 8.89534   1
 -17   5   1 12.7910 5.74574  -2
  20   5   1 12.7910 5.74574   1
  20   6   1 21.7714 5.14923  -2
 -16   6   1 21.7714 5.14923   1
  19   6   1 215.433 7.24787  -2
 -15   6   1 215.433 7.24787   1
  18   6   1 234.719 8.38762  -2
 -14   6   1 234.719 8.38762   1
  17   6   1 3.60039 3.36630  -2
 -13   6   1 3.60039 3.36630   1
  16   6   1 50.9738 5.32647  -2
 -12   6   1 50.9738 5.32647   1
  15   6   1 16.0948 3.46351  -2
 -11   6   1 16.0948 3.46351   1
  14   6   1 459.210 7.34548  -2
 -10   6   1 459.210 7.34548   1
  13   6   1 298.752 5.27114  -2
  -9   6   1 298.752 5.27114   1
  12   6   1 17.9826 1.91885  -2
  -8   6   1 17.9826 1.91885   1
  11   6   1 382.562 7.07635  -2
  -7   6   1 382.562 7.07635   1
  10   6   1 185.332 4.03165  -2
  -6   6   1 185.332 4.03165   1
   9   6   1 771.029 9.95011  -2
  -5   6   1 771.029 9.95011   1
   8   6   1 731.977 11.9749  -2
  -4   6   1 731.977 11.9749   1
   7   6   1 296.802 6.30496  -2
  -3   6   1 296.802 6.30496   1
   6   6   1 1377.33 24.3146  -2
  -2   6   1 1377.33 24.3146   1
   5   6   1 236.571 10.6857  -2
  -1   6   1 236.571 10.6857   1
   4   6   1 286.460 12.2929  -2
   0   6   1 286.460 12.2929   1
   1   6   1 164.860 2.60911   1
   2   6   1 181.480 2.73882   1
   3   6   1 1480.90 14.2334   1
   4   6   1 62.4306 1.55681   1
  -1   6   1 356.331 13.7199  -2
   5   6   1 356.331 13.7199   1
  -2   6   1 1188.62 35.8733  -2
   6   6   1 1188.62 35.8733   1
  -3   6   1 312.296 7.34866  -2
   7   6   1 312.296 7.34866   1
  -4   6   1 749.150 11.9636  -2
   8   6   1 749.150 11.9636   1
  -5   6   1 500.730 8.87507  -2
   9   6   1 500.730 8.87507   1
  -6   6   1 269.802 5.57432  -2
  10   6   1 269.802 5.57432   1
  -7   6   1 285.578 5.81388  -2
  11   6   1 285.578 5.81388   1
  -8   6   1 17.2047 1.64400  -2
  12   6   1 17.2047 1.64400   1
  -9   6   1 238.804 5.08404  -2
  13   6   1 238.804 5.08404   1
 -10   6   1 365.991 6.73022  -2
  14   6   1 365.991 6.73022   1
 -11   6   1 2.60622 1.76633  -2
  15   6   1 2.60622 1.76633   1
 -12   6   1 85.6677 3.50778  -2
  16   6   1 85.6677 3.50778   1
 -13   6   1 1.30837 4.59439  -2
  17   6   1 1.30837 4.59439   1
 -14   6   1 201.587 8.91348  -2
  18   6   1 201.587 8.91348   1
 -15   6   1 154.620 9.20815  -2
  19   6   1 154.620 9.20815   1
 -16   6   1 -4.6161 6.95162  -2
  20   6   1 -4.6161 6.95162   1
  20   7   1 43.9744 6.83809  -2
 -16   7   1 43.9744 6.83809   1
  19   7   1 200.469 8.82983  -2
 -15   7   1 200.469 8.82983   1
  18   7   1 59.9491 6.23815  -2
 -14   7   1 59.9491 6.23815   1
  17   7   1 22.1517 5.07184  -2
 -13   7   1 22.1517 5.07184   1
  16   7   1 -30.343 5.35546  -2
 -12   7   1 -30.343 5.35546   1
  15   7   1 264.360 6.74938  -2
 -11   7   1 264.360 6.74938   1
  14   7   1 358.980 9.21711  -2
 -10   7   1 358.980 9.21711   1
  13   7   1 82.7570 5.30386  -2
  -9   7   1 82.7570 5.30386   1
  12   7   1 62.6546 4.61221  -2
  -8   7   1 62.6546 4.61221   1
  11   7   1 10.4548 3.69969  -2
  -7   7   1 10.4548 3.69969   1
  10   7   1 516.308 15.1946  -2
  -6   7   1 516.308 15.1946   1
   9   7   1 573.662 22.5647  -2
  -5   7   1 573.662 22.5647   1
  -4   7   1 41.4821 1.67883   1
  -3   7   1 749.057 8.60883   1
   6   7   1 31.1447 5.87845  -2
  -2   7   1 31.1447 5.87845   1
  -1   7   1 411.651 5.01121   1
   0   7   1 286.878 3.81974   1
   1   7   1 97.7183 1.97302   1
   2   7   1 337.163 4.41710   1
   3   7   1 1.81093 0.49649   1
   4   7   1 636.388 7.15710   1
   5   7   1 613.671 7.50148   1
   6   7   1 -0.7913 0.58778   1
   7   7   1 392.959 5.55821   1
  -4   7   1 34.0645 4.02146  -2
   8   7   1 34.0645 4.02146   1
  -5   7   1 479.501 17.0344  -2
   9   7   1 479.501 17.0344   1
  -6   7   1 267.239 8.88117  -2
  10   7   1 267.239 8.88117   1
  -7   7   1 41.7235 28.6937  -2
  11   7   1 41.7235 28.6937   1
  -8   7   1 49.9619 3.29335  -2
  12   7   1 49.9619 3.29335   1
  -9   7   1 40.8686 3.20422  -2
  13   7   1 40.8686 3.20422   1
 -10   7   1 269.945 6.11319  -2
  14   7   1 269.945 6.11319   1
 -11   7   1 211.358 5.55108  -2
  15   7   1 211.358 5.55108   1
 -12   7   1 -24.074 2.81813  -2
  16   7   1 -24.074 2.81813   1
 -14   7   1 27.9358 6.13227  -2
  18   7   1 27.9358 6.13227   1
 -15   7   1 139.621 8.74738  -2
  19   7   1 139.621 8.74738   1
 -16   7   1 61.1462 10.2800  -2
  20   7   1 61.1462 10.2800   1
  20   8   1 30.8916 4.28351  -2
 -15   8   1 30.8916 4.28351   1
  19   8   1 50.0634 6.43174  -2
 -14   8   1 50.0634 6.43174   1
  18   8   1 177.232 6.20112  -2
 -13   8   1 177.232 6.20112   1
  17   8   1 77.2080 4.36072  -2
 -12   8   1 77.2080 4.36072   1
  16   8   1 15.2684 2.96197  -2
 -11   8   1 15.2684 2.96197   1
  15   8   1 153.279 3.89504  -2
 -10   8   1 153.279 3.89504   1
  14   8   1 103.287 3.67568  -2
  -9   8   1 103.287 3.67568   1
  13   8   1 414.772 6.24156  -2
  -8   8   1 414.772 6.24156   1
  12   8   1 9.19481 1.27950  -2
  -7   8   1 9.19481 1.27950   1
  11   8   1 168.051 3.79441  -2
  -6   8   1 168.051 3.79441   1
  10   8   1 205.274 4.29673  -2
  -5   8   1 205.274 4.29673   1
   9   8   1 188.631 3.50812  -2
  -4   8   1 188.631 3.50812   1
   8   8   1 284.923 4.54591  -2
  -3   8   1 284.923 4.54591   1
   7   8   1 22.3481 1.25410  -2
  -2   8   1 22.3481 1.25410   1
   6   8   1 64.1617 1.90563  -2
  -1   8   1 64.1617 1.90563   1
   5   8   1 541.163 6.50389  -2
   0   8   1 541.163 6.50389   1
   4   8   1 1125.28 12.2836  -2
   1   8   1 1125.28 12.2836   1
   3   8   1 33.7276 1.39295  -2
   2   8   1 33.7276 1.39295   1
   2   8   1 27.9481 1.28614  -2
   3   8   1 27.9481 1.28614   1
   1   8   1 1124.44 12.1847  -2
   4   8   1 1124.44 12.1847   1
   0   8   1 369.892 5.29274  -2
   5   8   1 369.892 5.29274   1
  -1   8   1 90.9863 2.26449  -2
   6   8   1 90.9863 2.26449   1
  -2   8   1 17.9149 1.19695  -2
   7   8   1 17.9149 1.19695   1
  -3   8   1 247.758 5.37102  -2
   8   8   1 247.758 5.37102   1
  -4   8   1 133.237 3.22258  -2
   9   8   1 133.237 3.22258   1
  -5   8   1 297.558 5.45400  -2
  10   8   1 297.558 5.45400   1
  -6   8   1 151.143 3.45174  -2
  11   8   1 151.143 3.45174   1
  -7   8   1 10.9165 1.39114  -2
  12   8   1 10.9165 1.39114   1
  -8   8   1 321.414 5.66394  -2
  13   8   1 321.414 5.66394   1
  -9   8   1 74.5818 2.89785  -2
  14   8   1 74.5818 2.89785   1
 -10   8   1 169.028 4.05020  -2
  15   8   1 169.028 4.05020   1
 -11   8   1 28.0364 2.56821  -2
  16   8   1 28.0364 2.56821   1
 -12   8   1 45.0356 4.22685  -2
  17   8   1 45.0356 4.22685   1
 -13   8   1 121.049 5.67255  -2
  18   8   1 121.049 5.67255   1
 -14   8   1 24.0708 7.28980  -2
  19   8   1 24.0708 7.28980   1
 -15   8   1 63.8344 8.45307  -2
  20   8   1 63.8344 8.45307   1
  20   9   1 419.759 25.8085  -2
 -14   9   1 419.759 25.8085   1
  19   9   1 363.371 23.7498  -2
 -13   9   1 363.371 23.7498   1
  18   9   1 116.992 15.0217  -2
 -12   9   1 116.992 15.0217   1
  17   9   1 42.6670 11.1301  -2
 -11   9   1 42.6670 11.1301   1
 -10   9   1 203.104 6.35744   1
  15   9   1 343.729 13.7997  -2
  -9   9   1 343.729 13.7997   1
  14   9   1 244.931 15.6868  -2
  -8   9   1 244.931 15.6868   1
  13   9   1 125.902 11.8539  -2
  -7   9   1 125.902 11.8539   1
  12   9   1 122.260 11.0534  -2
  -6   9   1 122.260 11.0534   1
  -5   9   1 32.1962 1.80511   1
  10   9   1 189.058 13.0803  -2
  -4   9   1 189.058 13.0803   1
  -3   9   1 12.9979 1.06648   1
  -2   9   1 0.17004 0.53456   1
  -1   9   1 -0.2904 0.42666   1
   0   9   1 35.2326 1.53138   1
   1   9   1 7.48344 0.84027   1
   2   9   1 191.815 3.31750   1
   3   9   1 9.36926 0.90514   1
   4   9   1 94.2218 2.28634   1
   5   9   1 128.255 2.66491   1
   6   9   1 29.6492 1.51599   1
   7   9   1 145.941 3.22978   1
   8   9   1 153.718 3.34752   1
   9   9   1 485.343 6.99712   1
  -4   9   1 124.085 7.84783  -2
  10   9   1 124.085 7.84783   1
  -5   9   1 137.666 8.84657  -2
  11   9   1 137.666 8.84657   1
  -6   9   1 89.6793 6.66029  -2
  12   9   1 89.6793 6.66029   1
  -7   9   1 131.676 8.48344  -2
  13   9   1 131.676 8.48344   1
  -8   9   1 290.438 13.2141  -2
  14   9   1 290.438 13.2141   1
  -9   9   1 308.784 13.6119  -2
  15   9   1 308.784 13.6119   1
 -10   9   1 190.073 9.20818  -2
  16   9   1 190.073 9.20818   1
 -11   9   1 87.8760 5.37625  -2
  17   9   1 87.8760 5.37625   1
 -12   9   1 189.420 11.6017  -2
  18   9   1 189.420 11.6017   1
 -13   9   1 330.432 23.4265  -2
  19   9   1 330.432 23.4265   1
 -14   9   1 293.853 24.8133  -2
  20   9   1 293.853 24.8133   1
  20  10   1 130.477 7.23398  -2
 -14  10   1 130.477 7.23398   1
  19  10   1 235.096 8.69570  -2
 -13  10   1 235.096 8.69570   1
  18  10   1 383.556 10.9979  -2
 -12  10   1 383.556 10.9979   1
  17  10   1 184.896 6.05902  -2
 -11  10   1 184.896 6.05902   1
  16  10   1 -0.2010 3.13553  -2
 -10  10   1 -0.2010 3.13553   1
  15  10   1 68.4354 5.70282  -2
  -9  10   1 68.4354 5.70282   1
  14  10   1 418.973 6.91118  -2
  -8  10   1 418.973 6.91118   1
  13  10   1 576.328 9.83921  -2
  -7  10   1 576.328 9.83921   1
  12  10   1 83.7675 3.07715  -2
  -6  10   1 83.7675 3.07715   1
  11  10   1 145.261 3.68404  -2
  -5  10   1 145.261 3.68404   1
  10  10   1 43.2674 2.32137  -2
  -4  10   1 43.2674 2.32137   1
   9  10   1 159.408 3.74987  -2
  -3  10   1 159.408 3.74987   1
   8  10   1 307.615 4.68263  -2
  -2  10   1 307.615 4.68263   1
   7  10   1 203.989 3.67062  -2
  -1  10   1 203.989 3.67062   1
   6  10   1 157.798 3.42729  -2
   0  10   1 157.798 3.42729   1
   5  10   1 211.582 4.42432  -2
   1  10   1 211.582 4.42432   1
   4  10   1 44.6743 2.30566  -2
   2  10   1 44.6743 2.30566   1
   3  10   1 1.48929 1.20455  -2
   3  10   1 1.48929 1.20455   1
   2  10   1 46.8764 2.28203  -2
   4  10   1 46.8764 2.28203   1
   1  10   1 299.004 5.93227  -2
   5  10   1 299.004 5.93227   1
   0  10   1 242.803 4.75395  -2
   6  10   1 242.803 4.75395   1
  -1  10   1 188.229 4.41091  -2
   7  10   1 188.229 4.41091   1
  -2  10   1 274.846 5.69781  -2
   8  10   1 274.846 5.69781   1
  -3  10   1 164.365 4.42708  -2
   9  10   1 164.365 4.42708   1
  -4  10   1 75.0599 2.77780  -2
  10  10   1 75.0599 2.77780   1
  -5  10   1 102.363 3.43817  -2
  11  10   1 102.363 3.43817   1
  -6  10   1 135.891 3.78109  -2
  12  10   1 135.891 3.78109   1
  -7  10   1 510.059 8.32587  -2
  13  10   1 510.059 8.32587   1
  -8  10   1 282.335 5.80607  -2
  14  10   1 282.335 5.80607   1
  -9  10   1 44.1589 3.27523  -2
  15  10   1 44.1589 3.27523   1
 -10  10   1 7.78257 3.04179  -2
  16  10   1 7.78257 3.04179   1
 -11  10   1 122.725 4.47994  -2
  17  10   1 122.725 4.47994   1
 -12  10   1 315.777 8.65478  -2
  18  10   1 315.777 8.65478   1
 -13  10   1 140.637 6.88627  -2
  19  10   1 140.637 6.88627   1
 -14  10   1 186.406 9.61797  -2
  20  10   1 186.406 9.61797   1
  20  11   1 -159.72 117.448  -2
 -13  11   1 -159.72 117.448   1
  19  11   1 181.573 7.36977  -2
 -12  11   1 181.573 7.36977   1
  18  11   1 97.7327 7.09905  -2
 -11  11   1 97.7327 7.09905   1
  17  11   1 90.8174 7.10960  -2
 -10  11   1 90.8174 7.10960   1
  16  11   1 36.5527 3.88693  -2
  -9  11   1 36.5527 3.88693   1
  15  11   1 28.3684 4.74575  -2
  -8  11   1 28.3684 4.74575   1
  14  11   1 250.200 5.67638  -2
  -7  11   1 250.200 5.67638   1
  13  11   1 441.173 9.31110  -2
  -6  11   1 441.173 9.31110   1
  12  11   1 431.295 7.77974  -2
  -5  11   1 431.295 7.77974   1
  11  11   1 233.194 4.87099  -2
  -4  11   1 233.194 4.87099   1
  10  11   1 143.166 3.73618  -2
  -3  11   1 143.166 3.73618   1
   9  11   1 601.201 8.37988  -2
  -2  11   1 601.201 8.37988   1
   8  11   1 427.140 5.99361  -2
  -1  11   1 427.140 5.99361   1
   7  11   1 478.344 7.68837  -2
   0  11   1 478.344 7.68837   1
   6  11   1 476.709 8.41532  -2
   1  11   1 476.709 8.41532   1
   5  11   1 736.287 11.7680  -2
   2  11   1 736.287 11.7680   1
   4  11   1 579.236 8.84133  -2
   3  11   1 579.236 8.84133   1
   3  11   1 560.152 7.87755  -2
   4  11   1 560.152 7.87755   1
   2  11   1 552.405 9.03265  -2
   5  11   1 552.405 9.03265   1
   1  11   1 427.513 8.69450  -2
   6  11   1 427.513 8.69450   1
   0  11   1 444.656 7.38921  -2
   7  11   1 444.656 7.38921   1
  -1  11   1 337.566 6.17365  -2
   8  11   1 337.566 6.17365   1
  -2  11   1 397.678 7.37453  -2
   9  11   1 397.678 7.37453   1
  -3  11   1 92.2933 3.51130  -2
  10  11   1 92.2933 3.51130   1
  -4  11   1 351.790 8.23954  -2
  11  11   1 351.790 8.23954   1
  -5  11   1 464.933 9.71212  -2
  12  11   1 464.933 9.71212   1
  -6  11   1 302.171 6.03519  -2
  13  11   1 302.171 6.03519   1
  -7  11   1 271.031 5.92604  -2
  14  11   1 271.031 5.92604   1
  -8  11   1 33.5415 3.42940  -2
  15  11   1 33.5415 3.42940   1
  -9  11   1 33.2844 3.37441  -2
  16  11   1 33.2844 3.37441   1
 -10  11   1 50.3124 3.72234  -2
  17  11   1 50.3124 3.72234   1
 -11  11   1 105.977 4.33136  -2
  18  11   1 105.977 4.33136   1
 -12  11   1 268.784 9.08873  -2
  19  11   1 268.784 9.08873   1
 -13  11   1 73.7150 7.49041  -2
  20  11   1 73.7150 7.49041   1
  19  12   1 335.855 10.5460  -2
 -12  12   1 335.855 10.5460   1
  18  12   1 269.805 10.1817  -2
 -11  12   1 269.805 10.1817   1
  17  12   1 83.1009 7.63065  -2
 -10  12   1 83.1009 7.63065   1
  16  12   1 22.0409 7.52013  -2
  -9  12   1 22.0409 7.52013   1
  15  12   1 103.655 7.09415  -2
  -8  12   1 103.655 7.09415   1
  14  12   1 406.642 10.0733  -2
  -7  12   1 406.642 10.0733   1
  13  12   1 354.091 12.2567  -2
  -6  12   1 354.091 12.2567   1
  12  12   1 112.073 7.89975  -2
  -5  12   1 112.073 7.89975   1
  11  12   1 55.3848 50.2873  -2
  -4  12   1 55.3848 50.2873   1
  -3  12   1 150.015 3.73314   1
  -2  12   1 42.7302 2.16037   1
  -1  12   1 65.8245 2.27292   1
   0  12   1 225.206 4.03853   1
   1  12   1 83.2333 2.37099   1
   2  12   1 -0.3115 0.70621   1
   3  12   1 77.6370 2.27866   1
   4  12   1 134.775 3.21716   1
   5  12   1 303.357 4.99994   1
   6  12   1 157.806 3.74900   1
   0  12   1 217.792 12.7518  -2
   7  12   1 217.792 12.7518   1
  -1  12   1 625.035 25.1999  -2
   8  12   1 625.035 25.1999   1
  -2  12   1 876.567 22.1658  -2
   9  12   1 876.567 22.1658   1
  -3  12   1 322.922 15.5434  -2
  10  12   1 322.922 15.5434   1
  -4  12   1 61.6384 6.75252  -2
  11  12   1 61.6384 6.75252   1
  -5  12   1 201.402 8.68446  -2
  12  12   1 201.402 8.68446   1
  -6  12   1 457.850 14.0127  -2
  13  12   1 457.850 14.0127   1
  -7  12   1 436.172 19.2615  -2
  14  12   1 436.172 19.2615   1
  -8  12   1 117.389 6.90378  -2
  15  12   1 117.389 6.90378   1
  -9  12   1 18.3715 3.69081  -2
  16  12   1 18.3715 3.69081   1
 -10  12   1 113.343 5.37090  -2
  17  12   1 113.343 5.37090   1
 -11  12   1 407.052 8.61384  -2
  18  12   1 407.052 8.61384   1
 -12  12   1 378.119 10.9697  -2
  19  12   1 378.119 10.9697   1
  19  13   1 76.8013 4.99377  -2
 -11  13   1 76.8013 4.99377   1
  18  13   1 81.9661 4.09627  -2
 -10  13   1 81.9661 4.09627   1
  17  13   1 52.6577 3.54032  -2
  -9  13   1 52.6577 3.54032   1
  16  13   1 79.7098 4.35738  -2
  -8  13   1 79.7098 4.35738   1
  15  13   1 182.944 6.55594  -2
  -7  13   1 182.944 6.55594   1
  14  13   1 197.038 6.70695  -2
  -6  13   1 197.038 6.70695   1
  13  13   1 211.317 4.87376  -2
  -5  13   1 211.317 4.87376   1
  12  13   1 145.009 3.91285  -2
  -4  13   1 145.009 3.91285   1
  11  13   1 406.224 8.34418  -2
  -3  13   1 406.224 8.34418   1
  10  13   1 1528.29 19.3080  -2
  -2  13   1 1528.29 19.3080   1
   9  13   1 1508.14 15.4478  -2
  -1  13   1 1508.14 15.4478   1
   8  13   1 898.231 10.2931  -2
   0  13   1 898.231 10.2931   1
   7  13   1 450.543 6.68344  -2
   1  13   1 450.543 6.68344   1
   6  13   1 467.290 6.38047  -2
   2  13   1 467.290 6.38047   1
   5  13   1 930.873 10.3898  -2
   3  13   1 930.873 10.3898   1
   4  13   1 1068.32 12.1958  -2
   4  13   1 1068.32 12.1958   1
   3  13   1 734.899 9.26010  -2
   5  13   1 734.899 9.26010   1
   2  13   1 351.640 6.50038  -2
   6  13   1 351.640 6.50038   1
   1  13   1 568.881 9.05293  -2
   7  13   1 568.881 9.05293   1
   0  13   1 1007.06 13.7364  -2
   8  13   1 1007.06 13.7364   1
  -1  13   1 1231.74 15.6829  -2
   9  13   1 1231.74 15.6829   1
  -2  13   1 1109.84 14.6809  -2
  10  13   1 1109.84 14.6809   1
  -3  13   1 283.189 5.43021  -2
  11  13   1 283.189 5.43021   1
  -4  13   1 155.301 4.09416  -2
  12  13   1 155.301 4.09416   1
  -5  13   1 198.257 4.88294  -2
  13  13   1 198.257 4.88294   1
  -6  13   1 164.209 4.29938  -2
  14  13   1 164.209 4.29938   1
  -7  13   1 171.719 5.48645  -2
  15  13   1 171.719 5.48645   1
  -8  13   1 53.2524 3.74606  -2
  16  13   1 53.2524 3.74606   1
  -9  13   1 23.5622 3.53550  -2
  17  13   1 23.5622 3.53550   1
 -10  13   1 50.2837 3.88055  -2
  18  13   1 50.2837 3.88055   1
 -11  13   1 74.1248 5.11673  -2
  19  13   1 74.1248 5.11673   1
  19  14   1 72.8742 14.9587  -2
 -10  14   1 72.8742 14.9587   1
  18  14   1 -196.42 113.127  -2
  -9  14   1 -196.42 113.127   1
  17  14   1 68.9043 13.1637  -2
  -8  14   1 68.9043 13.1637   1
  16  14   1 -78.099 96.5248  -2
  -7  14   1 -78.099 96.5248   1
  15  14   1 166.150 13.1603  -2
  -6  14   1 166.150 13.1603   1
  14  14   1 173.355 78.4275  -2
  -5  14   1 173.355 78.4275   1
  13  14   1 99.8644 70.8228  -2
  -4  14   1 99.8644 70.8228   1
  12  14   1 200.037 67.7219  -2
  -3  14   1 200.037 67.7219   1
  -2  14   1 12.9501 1.65169   1
  -1  14   1 138.254 3.62568   1
   0  14   1 355.440 5.69379   1
   1  14   1 4.61065 1.00891   1
   2  14   1 147.166 3.43285   1
   3  14   1 72.4808 2.49187   1
   5  14   1 426.811 17.8426  -2
   4  14   1 426.811 17.8426   1
   5  14   1 469.515 7.61726   1
   6  14   1 277.968 5.49381   1
   7  14   1 -1.9177 0.96258   1
   8  14   1 0.45200 1.04358   1
   0  14   1 805.880 28.3465  -2
   9  14   1 805.880 28.3465   1
  -1  14   1 1369.51 32.0002  -2
  10  14   1 1369.51 32.0002   1
  -2  14   1 371.653 10.8615  -2
  11  14   1 371.653 10.8615   1
  -3  14   1 143.988 5.41210  -2
  12  14   1 143.988 5.41210   1
  -4  14   1 26.9604 5.71082  -2
  13  14   1 26.9604 5.71082   1
  -5  14   1 236.450 9.88052  -2
  14  14   1 236.450 9.88052   1
  -6  14   1 301.693 8.52194  -2
  15  14   1 301.693 8.52194   1
  -7  14   1 48.6063 4.93447  -2
  16  14   1 48.6063 4.93447   1
  -8  14   1 50.2426 4.97902  -2
  17  14   1 50.2426 4.97902   1
  -9  14   1 73.7583 6.79636  -2
  18  14   1 73.7583 6.79636   1
 -10  14   1 166.171 13.1507  -2
  19  14   1 166.171 13.1507   1
  18  15   1 38.9394 6.28918  -2
  -9  15   1 38.9394 6.28918   1
  17  15   1 88.7112 6.33534  -2
  -8  15   1 88.7112 6.33534   1
  16  15   1 120.828 5.91407  -2
  -7  15   1 120.828 5.91407   1
  15  15   1 -0.9876 3.82206  -2
  -6  15   1 -0.9876 3.82206   1
  14  15   1 17.9140 5.38788  -2
  -5  15   1 17.9140 5.38788   1
  13  15   1 53.5680 4.26120  -2
  -4  15   1 53.5680 4.26120   1
  12  15   1 128.012 4.80367  -2
  -3  15   1 128.012 4.80367   1
  11  15   1 220.735 41.5043  -2
  -2  15   1 220.735 41.5043   1
  10  15   1 161.633 5.58736  -2
  -1  15   1 161.633 5.58736   1
   9  15   1 297.977 5.78296  -2
   0  15   1 297.977 5.78296   1
   8  15   1 279.725 5.94604  -2
   1  15   1 279.725 5.94604   1
   7  15   1 42.5282 3.13445  -2
   2  15   1 42.5282 3.13445   1
   6  15   1 180.300 5.00606  -2
   3  15   1 180.300 5.00606   1
   5  15   1 379.284 7.36963  -2
   4  15   1 379.284 7.36963   1
   4  15   1 278.225 5.57545  -2
   5  15   1 278.225 5.57545   1
   3  15   1 181.471 4.62182  -2
   6  15   1 181.471 4.62182   1
   2  15   1 36.9065 2.77286  -2
   7  15   1 36.9065 2.77286   1
   1  15   1 277.226 5.94007  -2
   8  15   1 277.226 5.94007   1
   0  15   1 417.404 7.75312  -2
   9  15   1 417.404 7.75312   1
  -1  15   1 96.4297 4.18924  -2
  10  15   1 96.4297 4.18924   1
  -2  15   1 284.991 6.19532  -2
  11  15   1 284.991 6.19532   1
  -3  15   1 180.596 5.18955  -2
  12  15   1 180.596 5.18955   1
  -4  15   1 38.2790 3.45518  -2
  13  15   1 38.2790 3.45518   1
  -5  15   1 45.5786 4.66603  -2
  14  15   1 45.5786 4.66603   1
  -6  15   1 -2.2488 3.19395  -2
  15  15   1 -2.2488 3.19395   1
  -7  15   1 175.246 5.46684  -2
  16  15   1 175.246 5.46684   1
  -8  15   1 146.956 5.89324  -2
  17  15   1 146.956 5.89324   1
  -9  15   1 30.6527 4.27838  -2
  18  15   1 30.6527 4.27838   1
  18  16   1 164.791 8.85618  -2
  -8  16   1 164.791 8.85618   1
  17  16   1 6.96861 8.29550  -2
  -7  16   1 6.96861 8.29550   1
  16  16   1 67.0337 5.02265  -2
  -6  16   1 67.0337 5.02265   1
  15  16   1 -17.214 46.8540  -2
  -5  16   1 -17.214 46.8540   1
  14  16   1 26.1852 4.06397  -2
  -4  16   1 26.1852 4.06397   1
  13  16   1 73.5031 5.50171  -2
  -3  16   1 73.5031 5.50171   1
  12  16   1 54.5692 4.52851  -2
  -2  16   1 54.5692 4.52851   1
  11  16   1 55.7044 5.12818  -2
  -1  16   1 55.7044 5.12818   1
  10  16   1 87.0133 4.95066  -2
   0  16   1 87.0133 4.95066   1
   9  16   1 24.0486 3.31767  -2
   1  16   1 24.0486 3.31767   1
   8  16   1 66.0070 3.03611  -2
   2  16   1 66.0070 3.03611   1
   7  16   1 27.7442 2.82664  -2
   3  16   1 27.7442 2.82664   1
   6  16   1 52.8901 2.92269  -2
   4  16   1 52.8901 2.92269   1
   5  16   1 2.06560 2.61359  -2
   5  16   1 2.06560 2.61359   1
   4  16   1 75.8858 3.60675  -2
   6  16   1 75.8858 3.60675   1
   3  16   1 1.96285 3.49902  -2
   7  16   1 1.96285 3.49902   1
   2  16   1 73.7949 3.73361  -2
   8  16   1 73.7949 3.73361   1
   1  16   1 23.4438 2.82998  -2
   9  16   1 23.4438 2.82998   1
   0  16   1 160.275 4.83841  -2
  10  16   1 160.275 4.83841   1
  -1  16   1 111.616 4.40931  -2
  11  16   1 111.616 4.40931   1
  -2  16   1 27.8498 3.53919  -2
  12  16   1 27.8498 3.53919   1
  -3  16   1 89.8064 4.73885  -2
  13  16   1 89.8064 4.73885   1
  -4  16   1 26.7647 3.57977  -2
  14  16   1 26.7647 3.57977   1
  -5  16   1 59.8265 4.06988  -2
  15  16   1 59.8265 4.06988   1
  -6  16   1 61.5359 4.42837  -2
  16  16   1 61.5359 4.42837   1
  -7  16   1 34.2627 4.12695  -2
  17  16   1 34.2627 4.12695   1
  -8  16   1 155.975 6.30489  -2
  18  16   1 155.975 6.30489   1
  16  17   1 121.769 17.4635  -2
  -6  17   1 121.769 17.4635   1
  -5  17   1 77.1331 4.97645   1
  -4  17   1 15.0260 3.01400   1
  -3  17   1 0.85204 1.70874   1
  -2  17   1 9.98875 1.80096   1
  -1  17   1 10.9935 1.72406   1
   0  17   1 6.98897 1.69222   1
   1  17   1 -0.3169 2.98444   1
   8  17   1 19.2008 8.22240  -2
   2  17   1 19.2008 8.22240   1
   3  17   1 -0.8346 1.22545   1
   4  17   1 4.61757 1.45902   1
   5  17   1 7.62412 1.55088   1
   6  17   1 6.48612 1.37588   1
   3  17   1 103.885 10.9748  -2
   7  17   1 103.885 10.9748   1
   8  17   1 44.9277 2.76317   1
   1  17   1 18.3617 8.46274  -2
   9  17   1 18.3617 8.46274   1
   0  17   1 6.80134 8.00907  -2
  10  17   1 6.80134 8.00907   1
  -1  17   1 48.5284 10.0399  -2
  11  17   1 48.5284 10.0399   1
  -2  17   1 40.8518 6.24146  -2
  12  17   1 40.8518 6.24146   1
  -3  17   1 37.0634 9.86939  -2
  13  17   1 37.0634 9.86939   1
  -4  17   1 10.7294 5.64670  -2
  14  17   1 10.7294 5.64670   1
  -5  17   1 37.3192 10.0784  -2
  15  17   1 37.3192 10.0784   1
  -6  17   1 130.089 12.4416  -2
  16  17   1 130.089 12.4416   1
  17  17   1 123.172 5.41420   1
  16  18   1 -83.881 10.2843  -2
  -5  18   1 -83.881 10.2843   1
  15  18   1 82.3848 4.87472  -2
  -4  18   1 82.3848 4.87472   1
  14  18   1 14.1670 2.85323  -2
  -3  18   1 14.1670 2.85323   1
  13  18   1 67.0443 4.09625  -2
  -2  18   1 67.0443 4.09625   1
  12  18   1 18.0470 2.89176  -2
  -1  18   1 18.0470 2.89176   1
  11  18   1 -20.141 5.32027  -2
   0  18   1 -20.141 5.32027   1
  10  18   1 132.657 4.13681  -2
   1  18   1 132.657 4.13681   1
   9  18   1 31.0048 2.91600  -2
   2  18   1 31.0048 2.91600   1
   8  18   1 70.7143 3.33805  -2
   3  18   1 70.7143 3.33805   1
   7  18   1 9.35624 2.34781  -2
   4  18   1 9.35624 2.34781   1
   6  18   1 116.358 4.23728  -2
   5  18   1 116.358 4.23728   1
   5  18   1 113.294 4.38524  -2
   6  18   1 113.294 4.38524   1
   4  18   1 11.2914 2.47473  -2
   7  18   1 11.2914 2.47473   1
   3  18   1 78.8773 3.87174  -2
   8  18   1 78.8773 3.87174   1
   2  18   1 55.4647 3.98976  -2
   9  18   1 55.4647 3.98976   1
   1  18   1 95.1770 4.54194  -2
  10  18   1 95.1770 4.54194   1
   0  18   1 15.6565 3.07206  -2
  11  18   1 15.6565 3.07206   1
  -1  18   1 -4.5405 4.13469  -2
  12  18   1 -4.5405 4.13469   1
  -2  18   1 66.8724 4.14999  -2
  13  18   1 66.8724 4.14999   1
  -3  18   1 9.02214 3.35306  -2
  14  18   1 9.02214 3.35306   1
  -4  18   1 71.6192 4.46620  -2
  15  18   1 71.6192 4.46620   1
  -5  18   1 24.2897 4.40177  -2
  16  18   1 24.2897 4.40177   1
  15  19   1 192.167 12.6178  -2
  -3  19   1 192.167 12.6178   1
  14  19   1 191.484 7.74542  -2
  -2  19   1 191.484 7.74542   1
  13  19   1 -44.782 69.4948  -2
  -1  19   1 -44.782 69.4948   1
  12  19   1 81.9664 6.17490  -2
   0  19   1 81.9664 6.17490   1
   1  19   1 14.6037 6.69556   1
  10  19   1 273.074 9.93861  -2
   2  19   1 273.074 9.93861   1
   9  19   1 147.526 17.7218  -2
   3  19   1 147.526 17.7218   1
   8  19   1 68.1607 8.26216  -2
   4  19   1 68.1607 8.26216   1
   7  19   1 280.191 10.0467  -2
   5  19   1 280.191 10.0467   1
   6  19   1 8.10784 4.51016  -2
   6  19   1 8.10784 4.51016   1
   5  19   1 326.603 9.18215  -2
   7  19   1 326.603 9.18215   1
   4  19   1 98.2109 5.90243  -2
   8  19   1 98.2109 5.90243   1
   3  19   1 102.169 5.77142  -2
   9  19   1 102.169 5.77142   1
   2  19   1 211.518 8.20940  -2
  10  19   1 211.518 8.20940   1
   1  19   1 15.8243 4.36766  -2
  11  19   1 15.8243 4.36766   1
   0  19   1 99.7616 6.54884  -2
  12  19   1 99.7616 6.54884   1
  -1  19   1 116.319 7.35080  -2
  13  19   1 116.319 7.35080   1
  -2  19   1 99.2123 6.17235  -2
  14  19   1 99.2123 6.17235   1
  -3  19   1 200.022 9.85485  -2
  15  19   1 200.022 9.85485   1
  13  20   1 273.491 20.0031  -2
  -1  20   1 273.491 20.0031   1
  12  20   1 19.1968 7.39859  -2
   0  20   1 19.1968 7.39859   1
  11  20   1 33.5268 6.72061  -2
   1  20   1 33.5268 6.72061   1
  10  20   1 93.8998 7.03201  -2
   2  20   1 93.8998 7.03201   1
   9  20   1 471.114 11.3227  -2
   3  20   1 471.114 11.3227   1
   8  20   1 686.953 13.8879  -2
   4  20   1 686.953 13.8879   1
   7  20   1 45.6905 5.37252  -2
   5  20   1 45.6905 5.37252   1
   6  20   1 222.377 7.08255  -2
   6  20   1 222.377 7.08255   1
   5  20   1 48.0608 5.23383  -2
   7  20   1 48.0608 5.23383   1
   4  20   1 554.135 12.0734  -2
   8  20   1 554.135 12.0734   1
   3  20   1 536.867 11.2054  -2
   9  20   1 536.867 11.2054   1
   2  20   1 133.948 6.87720  -2
  10  20   1 133.948 6.87720   1
   1  20   1 21.4017 5.60357  -2
  11  20   1 21.4017 5.60357   1
   0  20   1 21.5281 5.28243  -2
  12  20   1 21.5281 5.28243   1
  -1  20   1 242.913 8.58550  -2
  13  20   1 242.913 8.58550   1
  11  21   1 89.3188 9.64009  -2
   2  21   1 89.3188 9.64009   1
  10  21   1 300.082 9.46650  -2
   3  21   1 300.082 9.46650   1
   9  21   1 69.8614 6.36801  -2
   4  21   1 69.8614 6.36801   1
   8  21   1 160.748 7.26780  -2
   5  21   1 160.748 7.26780   1
   7  21   1 82.6306 5.99419  -2
   6  21   1 82.6306 5.99419   1
   6  21   1 122.304 6.85015  -2
   7  21   1 122.304 6.85015   1
   5  21   1 180.342 6.88106  -2
   8  21   1 180.342 6.88106   1
   4  21   1 39.6469 5.29336  -2
   9  21   1 39.6469 5.29336   1
   3  21   1 229.366 7.58930  -2
  10  21   1 229.366 7.58930   1
   2  21   1 66.0888 5.43745  -2
  11  21   1 66.0888 5.43745   1
 -10 -21   2 111.722 7.20082   1
  -9 -21   2 107.913 4.63806   1
  -8 -21   2 90.3676 5.10635   1
  -7 -21   2 32.5647 3.23438   1
  -6 -21   2 -2.1975 2.02611   1
  -5 -21   2 21.9504 2.69216   1
  -4 -21   2 75.2069 4.16585   1
  -3 -21   2 46.3889 4.53363   1
   1 -20   2 55.1320 8.30776  -2
 -13 -20   2 55.1320 8.30776   1
   0 -20   2 83.2654 8.90018  -2
 -12 -20   2 83.2654 8.90018   1
  -1 -20   2 119.110 9.75411  -2
 -11 -20   2 119.110 9.75411   1
  -2 -20   2 146.197 4.28323  -2
 -10 -20   2 146.197 4.28323   1
  -3 -20   2 100.045 5.70756  -2
  -9 -20   2 100.045 5.70756   1
  -4 -20   2 57.0996 6.42640  -2
  -8 -20   2 57.0996 6.42640   1
  -5 -20   2 94.7134 5.41885  -2
  -7 -20   2 94.7134 5.41885   1
  -6 -20   2 95.0939 4.71644  -2
  -6 -20   2 95.0939 4.71644   1
  -7 -20   2 65.4439 4.37321  -2
  -5 -20   2 65.4439 4.37321   1
  -8 -20   2 38.8743 4.69636  -2
  -4 -20   2 38.8743 4.69636   1
  -9 -20   2 123.840 6.56309  -2
  -3 -20   2 123.840 6.56309   1
 -10 -20   2 207.185 8.25400  -2
  -2 -20   2 207.185 8.25400   1
 -11 -20   2 165.971 9.29436  -2
  -1 -20   2 165.971 9.29436   1
 -12 -20   2 86.3812 10.2568  -2
   0 -20   2 86.3812 10.2568   1
   1 -20   2 56.1513 7.14994   1
   3 -19   2 490.223 25.6647  -2
 -14 -19   2 490.223 25.6647   1
   2 -19   2 186.417 16.1848  -2
 -13 -19   2 186.417 16.1848   1
   1 -19   2 52.9979 8.28350  -2
 -12 -19   2 52.9979 8.28350   1
   0 -19   2 72.5304 3.87491  -2
 -11 -19   2 72.5304 3.87491   1
  -1 -19   2 193.932 5.92561  -2
 -10 -19   2 193.932 5.92561   1
  -2 -19   2 334.340 8.68916  -2
  -9 -19   2 334.340 8.68916   1
  -3 -19   2 393.865 9.74559  -2
  -8 -19   2 393.865 9.74559   1
  -4 -19   2 269.036 7.76563  -2
  -7 -19   2 269.036 7.76563   1
  -5 -19   2 102.598 5.31423  -2
  -6 -19   2 102.598 5.31423   1
  -6 -19   2 118.088 5.07545  -2
  -5 -19   2 118.088 5.07545   1
  -7 -19   2 246.932 6.89220  -2
  -4 -19   2 246.932 6.89220   1
  -8 -19   2 365.291 9.71168  -2
  -3 -19   2 365.291 9.71168   1
  -9 -19   2 228.442 6.56420  -2
  -2 -19   2 228.442 6.56420   1
 -10 -19   2 139.260 8.54400  -2
  -1 -19   2 139.260 8.54400   1
 -11 -19   2 23.9056 6.54654  -2
   0 -19   2 23.9056 6.54654   1
 -12 -19   2 26.5901 7.18595  -2
   1 -19   2 26.5901 7.18595   1
 -13 -19   2 216.347 10.5077  -2
   2 -19   2 216.347 10.5077   1
 -14 -19   2 354.151 16.1075  -2
   3 -19   2 354.151 16.1075   1
   4 -18   2 187.107 16.1042  -2
 -15 -18   2 187.107 16.1042   1
   3 -18   2 65.7530 8.63181  -2
 -14 -18   2 65.7530 8.63181   1
   2 -18   2 67.0850 6.85244  -2
 -13 -18   2 67.0850 6.85244   1
   1 -18   2 42.7240 6.84624  -2
 -12 -18   2 42.7240 6.84624   1
   0 -18   2 117.317 4.19667  -2
 -11 -18   2 117.317 4.19667   1
  -1 -18   2 92.3323 7.46028  -2
 -10 -18   2 92.3323 7.46028   1
  -2 -18   2 84.6354 6.13964  -2
  -9 -18   2 84.6354 6.13964   1
  -3 -18   2 75.5992 8.38482  -2
  -8 -18   2 75.5992 8.38482   1
  -4 -18   2 86.6978 5.70289  -2
  -7 -18   2 86.6978 5.70289   1
  -5 -18   2 119.341 5.96794  -2
  -6 -18   2 119.341 5.96794   1
  -6 -18   2 166.280 5.70002  -2
  -5 -18   2 166.280 5.70002   1
  -7 -18   2 139.911 6.63379  -2
  -4 -18   2 139.911 6.63379   1
  -8 -18   2 110.068 5.02148  -2
  -3 -18   2 110.068 5.02148   1
  -9 -18   2 134.083 5.26639  -2
  -2 -18   2 134.083 5.26639   1
 -10 -18   2 178.958 7.71437  -2
  -1 -18   2 178.958 7.71437   1
 -11 -18   2 126.882 8.20181  -2
   0 -18   2 126.882 8.20181   1
 -12 -18   2 3.93025 5.28151  -2
   1 -18   2 3.93025 5.28151   1
 -13 -18   2 51.3714 8.48662  -2
   2 -18   2 51.3714 8.48662   1
 -14 -18   2 100.034 10.9913  -2
   3 -18   2 100.034 10.9913   1
 -15 -18   2 282.474 16.0688  -2
   4 -18   2 282.474 16.0688   1
   5 -18   2 174.329 13.1589   1
   6 -17   2 94.2145 9.09370  -2
 -16 -17   2 94.2145 9.09370   1
   5 -17   2 113.560 6.89076  -2
 -15 -17   2 113.560 6.89076   1
   4 -17   2 31.3302 5.45081  -2
 -14 -17   2 31.3302 5.45081   1
   3 -17   2 12.0634 4.48222  -2
 -13 -17   2 12.0634 4.48222   1
   2 -17   2 80.3096 2.78624  -2
 -12 -17   2 80.3096 2.78624   1
   1 -17   2 27.4596 2.45722  -2
 -11 -17   2 27.4596 2.45722   1
   0 -17   2 41.2054 2.46190  -2
 -10 -17   2 41.2054 2.46190   1
  -1 -17   2 8.23812 2.06933  -2
  -9 -17   2 8.23812 2.06933   1
  -2 -17   2 27.9301 2.52186  -2
  -8 -17   2 27.9301 2.52186   1
  -3 -17   2 72.8990 2.86715  -2
  -7 -17   2 72.8990 2.86715   1
  -4 -17   2 158.100 4.98249  -2
  -6 -17   2 158.100 4.98249   1
  -5 -17   2 189.521 5.10806  -2
  -5 -17   2 189.521 5.10806   1
  -6 -17   2 127.949 4.86459  -2
  -4 -17   2 127.949 4.86459   1
  -7 -17   2 47.9515 2.96892  -2
  -3 -17   2 47.9515 2.96892   1
  -8 -17   2 32.7440 3.09244  -2
  -2 -17   2 32.7440 3.09244   1
  -9 -17   2 18.9179 2.11377  -2
  -1 -17   2 18.9179 2.11377   1
 -10 -17   2 -16.811 31.5084  -2
   0 -17   2 -16.811 31.5084   1
 -11 -17   2 44.0583 3.70127  -2
   1 -17   2 44.0583 3.70127   1
 -12 -17   2 52.6984 5.01611  -2
   2 -17   2 52.6984 5.01611   1
 -13 -17   2 -3.1299 8.18311  -2
   3 -17   2 -3.1299 8.18311   1
 -14 -17   2 32.1897 6.14920  -2
   4 -17   2 32.1897 6.14920   1
 -15 -17   2 70.4833 7.14329  -2
   5 -17   2 70.4833 7.14329   1
 -16 -17   2 203.131 9.04978  -2
   6 -17   2 203.131 9.04978   1
 -17 -16   2 168.189 7.94306   1
   7 -16   2 175.446 16.2066  -2
 -16 -16   2 175.446 16.2066   1
 -15 -16   2 47.3013 4.35446   1
 -14 -16   2 27.0781 3.92622   1
 -13 -16   2 28.7306 2.28866   1
   3 -16   2 64.2608 13.4517  -2
 -12 -16   2 64.2608 13.4517   1
   2 -16   2 334.110 19.2874  -2
 -11 -16   2 334.110 19.2874   1
 -10 -16   2 48.0679 2.50008   1
  -9 -16   2 82.4129 3.21220   1
  -8 -16   2 -4.0781 1.38926   1
  -7 -16   2 251.534 5.83986   1
  -6 -16   2 258.610 5.33497   1
  -5 -16   2 14.2470 1.45869   1
  -4 -16   2 184.515 4.41425   1
  -3 -16   2 51.7582 2.64020   1
  -2 -16   2 15.4015 1.39181   1
  -1 -16   2 79.9646 3.14797   1
   0 -16   2 15.0685 1.66631   1
   1 -16   2 105.065 4.31300   1
   2 -16   2 5.52236 1.65958   1
   3 -16   2 52.0404 5.43475   1
   4 -16   2 14.6283 3.30462   1
   5 -16   2 27.7199 4.69156   1
   6 -16   2 31.5158 3.22763   1
   7 -16   2 3.36125 1.91977   1
   8 -16   2 51.8308 3.87962   1
   9 -15   2 226.703 9.80558  -2
 -18 -15   2 226.703 9.80558   1
   8 -15   2 359.416 15.7781  -2
 -17 -15   2 359.416 15.7781   1
   7 -15   2 83.9863 6.26405  -2
 -16 -15   2 83.9863 6.26405   1
   6 -15   2 92.2157 3.55674  -2
 -15 -15   2 92.2157 3.55674   1
   5 -15   2 32.3034 2.43900  -2
 -14 -15   2 32.3034 2.43900   1
   4 -15   2 122.214 3.78345  -2
 -13 -15   2 122.214 3.78345   1
   3 -15   2 519.065 8.66865  -2
 -12 -15   2 519.065 8.66865   1
   2 -15   2 169.120 4.07205  -2
 -11 -15   2 169.120 4.07205   1
   1 -15   2 416.582 6.90099  -2
 -10 -15   2 416.582 6.90099   1
   0 -15   2 313.707 5.90930  -2
  -9 -15   2 313.707 5.90930   1
  -1 -15   2 279.966 5.86478  -2
  -8 -15   2 279.966 5.86478   1
  -2 -15   2 494.057 8.29151  -2
  -7 -15   2 494.057 8.29151   1
  -3 -15   2 154.920 4.50822  -2
  -6 -15   2 154.920 4.50822   1
  -4 -15   2 475.070 9.34789  -2
  -5 -15   2 475.070 9.34789   1
  -5 -15   2 357.966 7.49275  -2
  -4 -15   2 357.966 7.49275   1
  -6 -15   2 249.936 5.61895  -2
  -3 -15   2 249.936 5.61895   1
  -7 -15   2 564.846 8.08657  -2
  -2 -15   2 564.846 8.08657   1
  -8 -15   2 206.191 4.74019  -2
  -1 -15   2 206.191 4.74019   1
  -9 -15   2 388.943 6.43417  -2
   0 -15   2 388.943 6.43417   1
 -10 -15   2 318.255 6.84991  -2
   1 -15   2 318.255 6.84991   1
 -11 -15   2 235.380 8.19195  -2
   2 -15   2 235.380 8.19195   1
 -12 -15   2 545.897 11.3583  -2
   3 -15   2 545.897 11.3583   1
 -13 -15   2 79.4633 4.08488  -2
   4 -15   2 79.4633 4.08488   1
 -14 -15   2 47.6455 4.14966  -2
   5 -15   2 47.6455 4.14966   1
 -15 -15   2 63.2917 4.50947  -2
   6 -15   2 63.2917 4.50947   1
 -16 -15   2 184.607 8.88705  -2
   7 -15   2 184.607 8.88705   1
 -17 -15   2 335.636 9.61290  -2
   8 -15   2 335.636 9.61290   1
 -18 -15   2 186.168 8.57622  -2
   9 -15   2 186.168 8.57622   1
  10 -14   2 54.8248 8.96736  -2
 -18 -14   2 54.8248 8.96736   1
   9 -14   2 98.4260 3.61697  -2
 -17 -14   2 98.4260 3.61697   1
   8 -14   2 137.796 5.21106  -2
 -16 -14   2 137.796 5.21106   1
   7 -14   2 103.303 3.89003  -2
 -15 -14   2 103.303 3.89003   1
   6 -14   2 49.6889 2.73148  -2
 -14 -14   2 49.6889 2.73148   1
   5 -14   2 99.1966 3.40317  -2
 -13 -14   2 99.1966 3.40317   1
   4 -14   2 194.029 4.92214  -2
 -12 -14   2 194.029 4.92214   1
   3 -14   2 437.965 7.02493  -2
 -11 -14   2 437.965 7.02493   1
   2 -14   2 595.609 8.46435  -2
 -10 -14   2 595.609 8.46435   1
   1 -14   2 818.114 11.4868  -2
  -9 -14   2 818.114 11.4868   1
   0 -14   2 556.146 8.92423  -2
  -8 -14   2 556.146 8.92423   1
  -1 -14   2 118.387 3.47276  -2
  -7 -14   2 118.387 3.47276   1
  -2 -14   2 364.966 6.91368  -2
  -6 -14   2 364.966 6.91368   1
  -3 -14   2 307.851 6.15176  -2
  -5 -14   2 307.851 6.15176   1
  -4 -14   2 392.375 6.59458  -2
  -4 -14   2 392.375 6.59458   1
  -5 -14   2 357.233 6.84176  -2
  -3 -14   2 357.233 6.84176   1
  -6 -14   2 230.979 4.58800  -2
  -2 -14   2 230.979 4.58800   1
  -7 -14   2 176.046 4.18223  -2
  -1 -14   2 176.046 4.18223   1
  -8 -14   2 366.370 5.80776  -2
   0 -14   2 366.370 5.80776   1
  -9 -14   2 953.122 14.4164  -2
   1 -14   2 953.122 14.4164   1
 -10 -14   2 791.494 11.2574  -2
   2 -14   2 791.494 11.2574   1
 -11 -14   2 304.934 5.72250  -2
   3 -14   2 304.934 5.72250   1
 -12 -14   2 269.425 7.97502  -2
   4 -14   2 269.425 7.97502   1
 -13 -14   2 80.6208 4.19488  -2
   5 -14   2 80.6208 4.19488   1
 -14 -14   2 63.3711 4.79625  -2
   6 -14   2 63.3711 4.79625   1
 -15 -14   2 134.366 7.79310  -2
   7 -14   2 134.366 7.79310   1
 -16 -14   2 107.787 5.79667  -2
   8 -14   2 107.787 5.79667   1
 -17 -14   2 158.214 6.77552  -2
   9 -14   2 158.214 6.77552   1
 -18 -14   2 39.7708 5.69777  -2
  10 -14   2 39.7708 5.69777   1
  11 -13   2 104.618 8.07970  -2
 -19 -13   2 104.618 8.07970   1
  10 -13   2 13.9555 5.08236  -2
 -18 -13   2 13.9555 5.08236   1
   9 -13   2 19.1833 4.28170  -2
 -17 -13   2 19.1833 4.28170   1
   8 -13   2 94.0968 5.05034  -2
 -16 -13   2 94.0968 5.05034   1
   7 -13   2 140.013 7.14562  -2
 -15 -13   2 140.013 7.14562   1
   6 -13   2 52.6773 4.52615  -2
 -14 -13   2 52.6773 4.52615   1
   5 -13   2 50.8515 4.61806  -2
 -13 -13   2 50.8515 4.61806   1
   4 -13   2 136.450 6.19196  -2
 -12 -13   2 136.450 6.19196   1
   3 -13   2 237.555 7.83969  -2
 -11 -13   2 237.555 7.83969   1
   2 -13   2 366.608 11.3593  -2
 -10 -13   2 366.608 11.3593   1
   1 -13   2 1621.31 34.6604  -2
  -9 -13   2 1621.31 34.6604   1
   0 -13   2 445.873 12.2256  -2
  -8 -13   2 445.873 12.2256   1
  -7 -13   2 66.0731 2.47512   1
  -6 -13   2 4.39149 0.99556   1
  -5 -13   2 226.045 4.32947   1
  -4 -13   2 395.156 6.45755   1
  -5 -13   2 119.739 7.82765  -2
  -3 -13   2 119.739 7.82765   1
  -2 -13   2 111.415 3.10918   1
  -1 -13   2 2.17714 0.77151   1
   0 -13   2 605.481 7.59836   1
   1 -13   2 751.625 9.83133   1
   2 -13   2 13.5187 1.38389   1
 -11 -13   2 334.809 19.8612  -2
   3 -13   2 334.809 19.8612   1
 -12 -13   2 167.168 8.28794  -2
   4 -13   2 167.168 8.28794   1
 -13 -13   2 55.0382 11.3163  -2
   5 -13   2 55.0382 11.3163   1
 -14 -13   2 70.2715 6.15292  -2
   6 -13   2 70.2715 6.15292   1
 -15 -13   2 -4.3979 48.2899  -2
   7 -13   2 -4.3979 48.2899   1
 -16 -13   2 174.479 7.42779  -2
   8 -13   2 174.479 7.42779   1
 -17 -13   2 20.0127 5.87280  -2
   9 -13   2 20.0127 5.87280   1
 -18 -13   2 46.0621 6.33193  -2
  10 -13   2 46.0621 6.33193   1
 -19 -13   2 82.4280 7.98012  -2
  11 -13   2 82.4280 7.98012   1
  12 -12   2 243.905 8.41111  -2
 -19 -12   2 243.905 8.41111   1
  11 -12   2 116.056 6.49571  -2
 -18 -12   2 116.056 6.49571   1
  10 -12   2 22.0055 3.84835  -2
 -17 -12   2 22.0055 3.84835   1
   9 -12   2 6.53280 2.46451  -2
 -16 -12   2 6.53280 2.46451   1
   8 -12   2 87.8426 3.57668  -2
 -15 -12   2 87.8426 3.57668   1
   7 -12   2 216.318 4.83748  -2
 -14 -12   2 216.318 4.83748   1
   6 -12   2 162.101 3.81822  -2
 -13 -12   2 162.101 3.81822   1
   5 -12   2 63.1650 2.62764  -2
 -12 -12   2 63.1650 2.62764   1
   4 -12   2 99.3196 3.05969  -2
 -11 -12   2 99.3196 3.05969   1
   3 -12   2 380.297 5.94674  -2
 -10 -12   2 380.297 5.94674   1
   2 -12   2 796.956 9.97631  -2
  -9 -12   2 796.956 9.97631   1
   1 -12   2 613.106 8.40559  -2
  -8 -12   2 613.106 8.40559   1
   0 -12   2 320.640 5.22584  -2
  -7 -12   2 320.640 5.22584   1
  -1 -12   2 9.72132 1.41931  -2
  -6 -12   2 9.72132 1.41931   1
  -2 -12   2 170.601 3.56502  -2
  -5 -12   2 170.601 3.56502   1
  -3 -12   2 762.656 9.57569  -2
  -4 -12   2 762.656 9.57569   1
  -4 -12   2 878.083 10.7772  -2
  -3 -12   2 878.083 10.7772   1
  -5 -12   2 214.591 3.80576  -2
  -2 -12   2 214.591 3.80576   1
  -6 -12   2 3.16388 0.93810  -2
  -1 -12   2 3.16388 0.93810   1
  -7 -12   2 244.951 4.13278  -2
   0 -12   2 244.951 4.13278   1
  -8 -12   2 606.141 8.59981  -2
   1 -12   2 606.141 8.59981   1
  -9 -12   2 1015.12 13.4981  -2
   2 -12   2 1015.12 13.4981   1
 -10 -12   2 520.573 7.99041  -2
   3 -12   2 520.573 7.99041   1
 -11 -12   2 107.876 3.33687  -2
   4 -12   2 107.876 3.33687   1
 -12 -12   2 61.2224 2.77237  -2
   5 -12   2 61.2224 2.77237   1
 -13 -12   2 176.644 4.63643  -2
   6 -12   2 176.644 4.63643   1
 -14 -12   2 264.296 6.10556  -2
   7 -12   2 264.296 6.10556   1
 -15 -12   2 107.278 5.48667  -2
   8 -12   2 107.278 5.48667   1
 -16 -12   2 23.3356 2.39311  -2
   9 -12   2 23.3356 2.39311   1
 -17 -12   2 6.84929 2.76590  -2
  10 -12   2 6.84929 2.76590   1
 -18 -12   2 149.432 6.33449  -2
  11 -12   2 149.432 6.33449   1
 -19 -12   2 326.898 8.95591  -2
  12 -12   2 326.898 8.95591   1
  13 -11   2 47.8698 6.42707  -2
 -19 -11   2 47.8698 6.42707   1
  12 -11   2 49.6636 6.01095  -2
 -18 -11   2 49.6636 6.01095   1
  11 -11   2 100.822 6.81714  -2
 -17 -11   2 100.822 6.81714   1
  10 -11   2 94.8318 14.0369  -2
 -16 -11   2 94.8318 14.0369   1
   9 -11   2 59.7522 58.1004  -2
 -15 -11   2 59.7522 58.1004   1
   8 -11   2 58.7415 6.23266  -2
 -14 -11   2 58.7415 6.23266   1
   7 -11   2 19.1911 4.06009  -2
 -13 -11   2 19.1911 4.06009   1
 -12 -11   2 102.582 3.04835   1
 -11 -11   2 60.8423 2.30034   1
   4 -11   2 22.8388 3.57301  -2
 -10 -11   2 22.8388 3.57301   1
   3 -11   2 10.6032 3.05947  -2
  -9 -11   2 10.6032 3.05947   1
  -8 -11   2 212.699 4.22791   1
  -7 -11   2 195.067 4.11868   1
  -6 -11   2 180.534 3.58188   1
  -5 -11   2 176.060 3.84157   1
  -4 -11   2 2.23991 0.80186   1
  -3 -11   2 26.7442 1.60306   1
  -2 -11   2 25.6739 1.36537   1
  -1 -11   2 71.6717 2.06402   1
   0 -11   2 21.9316 1.26217   1
   1 -11   2 111.550 2.43618   1
   2 -11   2 35.6414 1.79543   1
   3 -11   2 7.58129 1.08883   1
   4 -11   2 8.85722 1.29655   1
 -11 -11   2 110.607 11.4659  -2
   5 -11   2 110.607 11.4659   1
 -12 -11   2 129.017 6.92281  -2
   6 -11   2 129.017 6.92281   1
 -13 -11   2 24.3793 8.24227  -2
   7 -11   2 24.3793 8.24227   1
 -14 -11   2 55.8236 10.5763  -2
   8 -11   2 55.8236 10.5763   1
 -15 -11   2 -0.4434 6.34883  -2
   9 -11   2 -0.4434 6.34883   1
 -16 -11   2 60.8983 8.65879  -2
  10 -11   2 60.8983 8.65879   1
 -17 -11   2 73.6189 6.50412  -2
  11 -11   2 73.6189 6.50412   1
 -18 -11   2 24.5316 7.09543  -2
  12 -11   2 24.5316 7.09543   1
 -19 -11   2 88.5274 9.51193  -2
  13 -11   2 88.5274 9.51193   1
  14 -10   2 98.4536 7.11453  -2
 -20 -10   2 98.4536 7.11453   1
  13 -10   2 2.74751 4.54816  -2
 -19 -10   2 2.74751 4.54816   1
  12 -10   2 38.6911 4.53361  -2
 -18 -10   2 38.6911 4.53361   1
  11 -10   2 55.9339 5.73670  -2
 -17 -10   2 55.9339 5.73670   1
  10 -10   2 52.8425 4.68771  -2
 -16 -10   2 52.8425 4.68771   1
   9 -10   2 234.210 6.52422  -2
 -15 -10   2 234.210 6.52422   1
   8 -10   2 51.1018 3.20624  -2
 -14 -10   2 51.1018 3.20624   1
   7 -10   2 188.084 5.08125  -2
 -13 -10   2 188.084 5.08125   1
   6 -10   2 265.848 4.94172  -2
 -12 -10   2 265.848 4.94172   1
   5 -10   2 142.169 3.70917  -2
 -11 -10   2 142.169 3.70917   1
   4 -10   2 216.453 4.20291  -2
 -10 -10   2 216.453 4.20291   1
   3 -10   2 92.6181 2.57643  -2
  -9 -10   2 92.6181 2.57643   1
   2 -10   2 138.603 3.27232  -2
  -8 -10   2 138.603 3.27232   1
   1 -10   2 189.225 4.12212  -2
  -7 -10   2 189.225 4.12212   1
   0 -10   2 275.376 4.64546  -2
  -6 -10   2 275.376 4.64546   1
  -1 -10   2 202.262 4.09650  -2
  -5 -10   2 202.262 4.09650   1
  -2 -10   2 119.365 2.87012  -2
  -4 -10   2 119.365 2.87012   1
  -3 -10   2 70.4214 2.24994  -2
  -3 -10   2 70.4214 2.24994   1
  -4 -10   2 153.358 4.01442  -2
  -2 -10   2 153.358 4.01442   1
  -5 -10   2 138.037 3.18959  -2
  -1 -10   2 138.037 3.18959   1
  -6 -10   2 358.459 5.35642  -2
   0 -10   2 358.459 5.35642   1
  -7 -10   2 143.731 3.13740  -2
   1 -10   2 143.731 3.13740   1
  -8 -10   2 103.157 2.68223  -2
   2 -10   2 103.157 2.68223   1
  -9 -10   2 62.9963 2.56948  -2
   3 -10   2 62.9963 2.56948   1
 -10 -10   2 138.487 3.44705  -2
   4 -10   2 138.487 3.44705   1
 -11 -10   2 104.206 3.21166  -2
   5 -10   2 104.206 3.21166   1
 -12 -10   2 276.217 5.34173  -2
   6 -10   2 276.217 5.34173   1
 -13 -10   2 219.667 5.40685  -2
   7 -10   2 219.667 5.40685   1
 -14 -10   2 30.3287 3.08459  -2
   8 -10   2 30.3287 3.08459   1
 -15 -10   2 149.821 5.48625  -2
   9 -10   2 149.821 5.48625   1
 -16 -10   2 74.8257 3.85317  -2
  10 -10   2 74.8257 3.85317   1
 -17 -10   2 90.2746 5.57562  -2
  11 -10   2 90.2746 5.57562   1
 -18 -10   2 92.5674 5.84671  -2
  12 -10   2 92.5674 5.84671   1
 -19 -10   2 272.811 100.520  -2
  13 -10   2 272.811 100.520   1
 -20 -10   2 25.3351 7.81225  -2
  14 -10   2 25.3351 7.81225   1
 -20  -9   2 52.4506 42.8130   1
  14  -9   2 39.6040 5.33048  -2
 -19  -9   2 39.6040 5.33048   1
  13  -9   2 82.6976 5.43327  -2
 -18  -9   2 82.6976 5.43327   1
  12  -9   2 59.1852 4.59667  -2
 -17  -9   2 59.1852 4.59667   1
  11  -9   2 -11.678 3.16803  -2
 -16  -9   2 -11.678 3.16803   1
  10  -9   2 90.2725 5.63070  -2
 -15  -9   2 90.2725 5.63070   1
   9  -9   2 898.815 13.4455  -2
 -14  -9   2 898.815 13.4455   1
   8  -9   2 1177.98 16.4511  -2
 -13  -9   2 1177.98 16.4511   1
   7  -9   2 317.364 5.82614  -2
 -12  -9   2 317.364 5.82614   1
   6  -9   2 80.4631 2.89833  -2
 -11  -9   2 80.4631 2.89833   1
   5  -9   2 170.188 3.67254  -2
 -10  -9   2 170.188 3.67254   1
   4  -9   2 574.742 8.85843  -2
  -9  -9   2 574.742 8.85843   1
   3  -9   2 645.383 8.89765  -2
  -8  -9   2 645.383 8.89765   1
   2  -9   2 282.470 4.35014  -2
  -7  -9   2 282.470 4.35014   1
   1  -9   2 103.246 2.61087  -2
  -6  -9   2 103.246 2.61087   1
   0  -9   2 37.2713 1.81200  -2
  -5  -9   2 37.2713 1.81200   1
  -1  -9   2 485.302 8.79711  -2
  -4  -9   2 485.302 8.79711   1
  -2  -9   2 974.861 17.9152  -2
  -3  -9   2 974.861 17.9152   1
  -3  -9   2 748.089 14.1262  -2
  -2  -9   2 748.089 14.1262   1
  -4  -9   2 412.801 7.56438  -2
  -1  -9   2 412.801 7.56438   1
  -5  -9   2 57.0859 2.56165  -2
   0  -9   2 57.0859 2.56165   1
  -6  -9   2 121.918 3.41316  -2
   1  -9   2 121.918 3.41316   1
  -7  -9   2 377.807 6.80882  -2
   2  -9   2 377.807 6.80882   1
  -8  -9   2 414.241 6.39884  -2
   3  -9   2 414.241 6.39884   1
  -9  -9   2 496.852 6.86192  -2
   4  -9   2 496.852 6.86192   1
 -10  -9   2 221.034 4.36611  -2
   5  -9   2 221.034 4.36611   1
 -11  -9   2 66.2147 2.60380  -2
   6  -9   2 66.2147 2.60380   1
 -12  -9   2 235.753 4.66781  -2
   7  -9   2 235.753 4.66781   1
 -13  -9   2 763.713 11.3157  -2
   8  -9   2 763.713 11.3157   1
 -14  -9   2 597.052 9.50547  -2
   9  -9   2 597.052 9.50547   1
 -15  -9   2 82.5007 4.43150  -2
  10  -9   2 82.5007 4.43150   1
 -16  -9   2 7.85079 3.85778  -2
  11  -9   2 7.85079 3.85778   1
 -17  -9   2 80.5045 4.85564  -2
  12  -9   2 80.5045 4.85564   1
 -18  -9   2 130.328 6.32480  -2
  13  -9   2 130.328 6.32480   1
 -19  -9   2 69.4403 4.63296  -2
  14  -9   2 69.4403 4.63296   1
  15  -8   2 67.7181 6.54324  -2
 -20  -8   2 67.7181 6.54324   1
  14  -8   2 96.8452 7.43418  -2
 -19  -8   2 96.8452 7.43418   1
  13  -8   2 30.0150 5.55065  -2
 -18  -8   2 30.0150 5.55065   1
  12  -8   2 -7.9279 4.80362  -2
 -17  -8   2 -7.9279 4.80362   1
  11  -8   2 41.9481 8.76563  -2
 -16  -8   2 41.9481 8.76563   1
  10  -8   2 115.797 46.8138  -2
 -15  -8   2 115.797 46.8138   1
   9  -8   2 458.722 57.5118  -2
 -14  -8   2 458.722 57.5118   1
   8  -8   2 416.093 13.8681  -2
 -13  -8   2 416.093 13.8681   1
   7  -8   2 578.913 19.1637  -2
 -12  -8   2 578.913 19.1637   1
 -11  -8   2 644.581 9.22164   1
 -10  -8   2 -0.9267 0.70693   1
  -9  -8   2 14.0135 1.28774   1
  -8  -8   2 202.555 3.59610   1
  -7  -8   2 981.681 10.9021   1
  -6  -8   2 587.216 7.27755   1
  -5  -8   2 72.9640 1.89023   1
  -4  -8   2 2.17372 0.54022   1
  -3  -8   2 1302.22 14.6050   1
  -2  -8   2 3759.60 32.9929   1
  -1  -8   2 1353.15 13.1954   1
   0  -8   2 94.7590 1.89870   1
   1  -8   2 48.0313 1.40191   1
   2  -8   2 321.552 4.70013   1
   3  -8   2 702.070 7.95036   1
   4  -8   2 531.484 6.68270   1
   5  -8   2 156.096 3.17826   1
   6  -8   2 8.48941 1.04041   1
 -12  -8   2 437.462 53.5791  -2
   7  -8   2 437.462 53.5791   1
 -13  -8   2 710.033 73.0503  -2
   8  -8   2 710.033 73.0503   1
   9  -8   2 518.089 7.44431   1
 -15  -8   2 77.5719 11.6852  -2
  10  -8   2 77.5719 11.6852   1
 -16  -8   2 20.4463 8.80656  -2
  11  -8   2 20.4463 8.80656   1
 -17  -8   2 15.5628 5.29260  -2
  12  -8   2 15.5628 5.29260   1
 -18  -8   2 46.5045 6.71156  -2
  13  -8   2 46.5045 6.71156   1
 -19  -8   2 143.283 11.3961  -2
  14  -8   2 143.283 11.3961   1
 -20  -8   2 110.774 11.4326  -2
  15  -8   2 110.774 11.4326   1
  16  -7   2 72.5066 5.68923  -2
 -20  -7   2 72.5066 5.68923   1
  15  -7   2 8.75804 3.44386  -2
 -19  -7   2 8.75804 3.44386   1
  14  -7   2 55.2142 5.45064  -2
 -18  -7   2 55.2142 5.45064   1
  13  -7   2 260.084 9.20816  -2
 -17  -7   2 260.084 9.20816   1
  12  -7   2 190.662 5.99856  -2
 -16  -7   2 190.662 5.99856   1
  11  -7   2 20.4919 2.93900  -2
 -15  -7   2 20.4919 2.93900   1
  10  -7   2 202.627 6.08731  -2
 -14  -7   2 202.627 6.08731   1
   9  -7   2 750.330 11.8919  -2
 -13  -7   2 750.330 11.8919   1
   8  -7   2 1016.00 18.4304  -2
 -12  -7   2 1016.00 18.4304   1
   7  -7   2 396.988 6.64217  -2
 -11  -7   2 396.988 6.64217   1
   6  -7   2 204.394 4.03373  -2
 -10  -7   2 204.394 4.03373   1
   5  -7   2 330.210 5.50253  -2
  -9  -7   2 330.210 5.50253   1
   4  -7   2 688.017 8.57572  -2
  -8  -7   2 688.017 8.57572   1
   3  -7   2 728.250 8.91719  -2
  -7  -7   2 728.250 8.91719   1
   2  -7   2 40.7187 1.34409  -2
  -6  -7   2 40.7187 1.34409   1
   1  -7   2 108.742 2.19558  -2
  -5  -7   2 108.742 2.19558   1
   0  -7   2 247.456 3.52693  -2
  -4  -7   2 247.456 3.52693   1
  -1  -7   2 1764.43 18.6481  -2
  -3  -7   2 1764.43 18.6481   1
  -2  -7   2 1822.51 18.0857  -2
  -2  -7   2 1822.51 18.0857   1
  -3  -7   2 1298.72 13.3773  -2
  -1  -7   2 1298.72 13.3773   1
  -4  -7   2 198.022 2.86650  -2
   0  -7   2 198.022 2.86650   1
  -5  -7   2 104.839 1.92559  -2
   1  -7   2 104.839 1.92559   1
  -6  -7   2 42.3638 1.46698  -2
   2  -7   2 42.3638 1.46698   1
  -7  -7   2 557.185 8.44628  -2
   3  -7   2 557.185 8.44628   1
  -8  -7   2 474.111 8.43356  -2
   4  -7   2 474.111 8.43356   1
  -9  -7   2 279.263 4.26507  -2
   5  -7   2 279.263 4.26507   1
 -10  -7   2 145.262 3.07300  -2
   6  -7   2 145.262 3.07300   1
 -11  -7   2 293.456 5.07833  -2
   7  -7   2 293.456 5.07833   1
 -12  -7   2 744.563 13.4905  -2
   8  -7   2 744.563 13.4905   1
 -13  -7   2 595.354 8.03436  -2
   9  -7   2 595.354 8.03436   1
 -14  -7   2 221.100 5.25059  -2
  10  -7   2 221.100 5.25059   1
 -15  -7   2 49.9772 2.59927  -2
  11  -7   2 49.9772 2.59927   1
 -16  -7   2 106.521 6.14951  -2
  12  -7   2 106.521 6.14951   1
 -17  -7   2 189.910 6.85728  -2
  13  -7   2 189.910 6.85728   1
 -18  -7   2 43.3127 4.31251  -2
  14  -7   2 43.3127 4.31251   1
 -19  -7   2 4.18482 3.06271  -2
  15  -7   2 4.18482 3.06271   1
 -20  -7   2 88.3999 4.93530  -2
  16  -7   2 88.3999 4.93530   1
 -20  -6   2 3.73471 2.69862   1
  16  -6   2 61.8515 6.55471  -2
 -19  -6   2 61.8515 6.55471   1
  15  -6   2 223.764 9.60677  -2
 -18  -6   2 223.764 9.60677   1
  14  -6   2 201.822 8.61253  -2
 -17  -6   2 201.822 8.61253   1
  13  -6   2 69.0813 6.17080  -2
 -16  -6   2 69.0813 6.17080   1
  12  -6   2 119.583 7.52771  -2
 -15  -6   2 119.583 7.52771   1
  11  -6   2 38.4592 4.88304  -2
 -14  -6   2 38.4592 4.88304   1
  10  -6   2 178.569 41.1171  -2
 -13  -6   2 178.569 41.1171   1
 -12  -6   2 39.9746 2.96874   1
   8  -6   2 294.887 38.1163  -2
 -11  -6   2 294.887 38.1163   1
   7  -6   2 164.710 6.22545  -2
 -10  -6   2 164.710 6.22545   1
   6  -6   2 152.983 6.09327  -2
  -9  -6   2 152.983 6.09327   1
   5  -6   2 111.271 5.29659  -2
  -8  -6   2 111.271 5.29659   1
   4  -6   2 73.4898 4.56487  -2
  -7  -6   2 73.4898 4.56487   1
  -6  -6   2 420.047 5.66000   1
  -5  -6   2 261.771 4.00162   1
  -4  -6   2 89.0843 1.87007   1
  -3  -6   2 186.939 2.87117   1
  -2  -6   2 2151.37 21.9286   1
  -1  -6   2 1246.53 11.8012   1
   0  -6   2 222.854 2.90012   1
   1  -6   2 205.986 2.80331   1
   2  -6   2 904.314 9.05295   1
   3  -6   2 388.936 4.83763   1
   4  -6   2 58.5184 1.77312   1
   5  -6   2 158.753 3.11106   1
   6  -6   2 212.079 3.60301   1
 -10  -6   2 223.846 13.0148  -2
   7  -6   2 223.846 13.0148   1
 -11  -6   2 388.217 17.4370  -2
   8  -6   2 388.217 17.4370   1
 -12  -6   2 319.490 17.7463  -2
   9  -6   2 319.490 17.7463   1
 -13  -6   2 159.282 11.6711  -2
  10  -6   2 159.282 11.6711   1
 -14  -6   2 5.38948 5.68243  -2
  11  -6   2 5.38948 5.68243   1
 -15  -6   2 101.595 8.60087  -2
  12  -6   2 101.595 8.60087   1
 -16  -6   2 99.5315 8.99942  -2
  13  -6   2 99.5315 8.99942   1
 -17  -6   2 116.251 7.65793  -2
  14  -6   2 116.251 7.65793   1
 -18  -6   2 161.719 8.37881  -2
  15  -6   2 161.719 8.37881   1
 -19  -6   2 20.1116 6.10927  -2
  16  -6   2 20.1116 6.10927   1
  17  -5   2 -15.516 6.73855  -2
 -20  -5   2 -15.516 6.73855   1
  16  -5   2 85.0950 7.08648  -2
 -19  -5   2 85.0950 7.08648   1
  15  -5   2 136.421 6.46890  -2
 -18  -5   2 136.421 6.46890   1
  14  -5   2 265.340 8.19825  -2
 -17  -5   2 265.340 8.19825   1
  13  -5   2 606.121 12.2755  -2
 -16  -5   2 606.121 12.2755   1
  12  -5   2 41.6259 3.90945  -2
 -15  -5   2 41.6259 3.90945   1
  11  -5   2 97.3351 4.13543  -2
 -14  -5   2 97.3351 4.13543   1
  10  -5   2 93.2153 4.22420  -2
 -13  -5   2 93.2153 4.22420   1
   9  -5   2 673.073 12.1031  -2
 -12  -5   2 673.073 12.1031   1
   8  -5   2 664.205 10.5779  -2
 -11  -5   2 664.205 10.5779   1
   7  -5   2 225.886 6.33027  -2
 -10  -5   2 225.886 6.33027   1
   6  -5   2 156.495 3.13831  -2
  -9  -5   2 156.495 3.13831   1
   5  -5   2 194.658 4.06008  -2
  -8  -5   2 194.658 4.06008   1
   4  -5   2 445.156 6.63960  -2
  -7  -5   2 445.156 6.63960   1
   3  -5   2 734.395 13.0167  -2
  -6  -5   2 734.395 13.0167   1
   2  -5   2 550.157 12.3220  -2
  -5  -5   2 550.157 12.3220   1
   1  -5   2 202.182 7.97905  -2
  -4  -5   2 202.182 7.97905   1
   0  -5   2 348.367 12.6668  -2
  -3  -5   2 348.367 12.6668   1
  -1  -5   2 140.002 6.84943  -2
  -2  -5   2 140.002 6.84943   1
  -2  -5   2 103.888 3.08033  -2
  -1  -5   2 103.888 3.08033   1
  -3  -5   2 229.895 5.19595  -2
   0  -5   2 229.895 5.19595   1
  -4  -5   2 284.366 5.71873  -2
   1  -5   2 284.366 5.71873   1
  -5  -5   2 357.044 6.54476  -2
   2  -5   2 357.044 6.54476   1
  -6  -5   2 580.859 8.39495  -2
   3  -5   2 580.859 8.39495   1
  -7  -5   2 563.373 7.23320  -2
   4  -5   2 563.373 7.23320   1
  -8  -5   2 199.771 5.01497  -2
   5  -5   2 199.771 5.01497   1
  -9  -5   2 177.142 4.49919  -2
   6  -5   2 177.142 4.49919   1
 -10  -5   2 176.304 4.36275  -2
   7  -5   2 176.304 4.36275   1
 -11  -5   2 543.573 8.18115  -2
   8  -5   2 543.573 8.18115   1
 -12  -5   2 759.430 10.6816  -2
   9  -5   2 759.430 10.6816   1
 -13  -5   2 117.151 3.93465  -2
  10  -5   2 117.151 3.93465   1
 -14  -5   2 74.5990 3.95645  -2
  11  -5   2 74.5990 3.95645   1
 -15  -5   2 22.3677 3.14544  -2
  12  -5   2 22.3677 3.14544   1
 -16  -5   2 544.757 11.9541  -2
  13  -5   2 544.757 11.9541   1
 -17  -5   2 362.511 10.0863  -2
  14  -5   2 362.511 10.0863   1
 -18  -5   2 117.215 6.12318  -2
  15  -5   2 117.215 6.12318   1
 -19  -5   2 43.7301 5.34783  -2
  16  -5   2 43.7301 5.34783   1
 -20  -5   2 -68.352 7.09155  -2
  17  -5   2 -68.352 7.09155   1
 -20  -4   2 56.7731 5.12062   1
  17  -4   2 122.659 8.64427  -2
 -19  -4   2 122.659 8.64427   1
  16  -4   2 519.882 14.5495  -2
 -18  -4   2 519.882 14.5495   1
  15  -4   2 844.286 15.8288  -2
 -17  -4   2 844.286 15.8288   1
  14  -4   2 193.807 8.14771  -2
 -16  -4   2 193.807 8.14771   1
  13  -4   2 133.311 5.07829  -2
 -15  -4   2 133.311 5.07829   1
  12  -4   2 13.6223 2.75229  -2
 -14  -4   2 13.6223 2.75229   1
  11  -4   2 381.216 7.71033  -2
 -13  -4   2 381.216 7.71033   1
  10  -4   2 1158.17 18.5287  -2
 -12  -4   2 1158.17 18.5287   1
   9  -4   2 516.554 9.93771  -2
 -11  -4   2 516.554 9.93771   1
   8  -4   2 87.4194 3.34891  -2
 -10  -4   2 87.4194 3.34891   1
   7  -4   2 97.7963 3.06727  -2
  -9  -4   2 97.7963 3.06727   1
   6  -4   2 647.767 10.1401  -2
  -8  -4   2 647.767 10.1401   1
   5  -4   2 201.534 3.96260  -2
  -7  -4   2 201.534 3.96260   1
   4  -4   2 266.195 4.01182  -2
  -6  -4   2 266.195 4.01182   1
   3  -4   2 449.744 6.92091  -2
  -5  -4   2 449.744 6.92091   1
   2  -4   2 556.272 9.79359  -2
  -4  -4   2 556.272 9.79359   1
   1  -4   2 306.276 10.7374  -2
  -3  -4   2 306.276 10.7374   1
   0  -4   2 318.553 7.76256  -2
  -2  -4   2 318.553 7.76256   1
  -1  -4   2 3.78802 1.30569  -2
  -1  -4   2 3.78802 1.30569   1
  -2  -4   2 481.299 7.91608  -2
   0  -4   2 481.299 7.91608   1
  -3  -4   2 235.367 4.45403  -2
   1  -4   2 235.367 4.45403   1
  -4  -4   2 591.145 9.32651  -2
   2  -4   2 591.145 9.32651   1
  -5  -4   2 466.691 6.55525  -2
   3  -4   2 466.691 6.55525   1
  -6  -4   2 254.348 3.93714  -2
   4  -4   2 254.348 3.93714   1
  -7  -4   2 183.942 3.35494  -2
   5  -4   2 183.942 3.35494   1
  -8  -4   2 461.059 7.14003  -2
   6  -4   2 461.059 7.14003   1
  -9  -4   2 90.3886 2.64714  -2
   7  -4   2 90.3886 2.64714   1
 -10  -4   2 53.3293 2.71569  -2
   8  -4   2 53.3293 2.71569   1
 -11  -4   2 405.217 7.29551  -2
   9  -4   2 405.217 7.29551   1
 -12  -4   2 1101.28 13.9781  -2
  10  -4   2 1101.28 13.9781   1
 -13  -4   2 357.268 6.65288  -2
  11  -4   2 357.268 6.65288   1
 -14  -4   2 9.61269 2.51520  -2
  12  -4   2 9.61269 2.51520   1
 -15  -4   2 213.793 6.30103  -2
  13  -4   2 213.793 6.30103   1
 -16  -4   2 140.461 9.08612  -2
  14  -4   2 140.461 9.08612   1
 -17  -4   2 768.572 15.9161  -2
  15  -4   2 768.572 15.9161   1
 -18  -4   2 569.713 13.2896  -2
  16  -4   2 569.713 13.2896   1
 -19  -4   2 186.223 7.23700  -2
  17  -4   2 186.223 7.23700   1
  17  -3   2 -17.072 7.35856  -2
 -19  -3   2 -17.072 7.35856   1
  16  -3   2 62.5055 8.60383  -2
 -18  -3   2 62.5055 8.60383   1
  15  -3   2 225.495 8.79941  -2
 -17  -3   2 225.495 8.79941   1
  14  -3   2 417.694 17.3780  -2
 -16  -3   2 417.694 17.3780   1
 -15  -3   2 69.6383 3.73384   1
 -14  -3   2 98.7116 3.87876   1
 -13  -3   2 116.731 3.67123   1
 -12  -3   2 45.9572 2.39456   1
 -11  -3   2 302.752 5.65913   1
 -10  -3   2 90.2112 2.78714   1
  -9  -3   2 16.9604 1.25870   1
  -8  -3   2 35.4617 1.74090   1
  -7  -3   2 367.007 5.92074   1
  -6  -3   2 111.828 2.50388   1
  -5  -3   2 159.568 2.31337   1
  -4  -3   2 177.890 2.53643   1
  -3  -3   2 118.980 1.81525   1
  -2  -3   2 258.129 3.45139   1
  -1  -3   2 83.4342 1.47497   1
   0  -3   2 389.880 4.67919   1
   1  -3   2 559.239 5.78395   1
   2  -3   2 791.187 7.96060   1
   3  -3   2 6.81669 0.56801   1
   4  -3   2 27.6794 1.21595   1
   5  -3   2 722.086 8.09934   1
   6  -3   2 949.210 10.2955   1
   7  -3   2 216.375 4.78353   1
   8  -3   2 210.805 4.14992   1
   9  -3   2 385.190 6.34456   1
  10  -3   2 414.891 6.99629   1
  11  -3   2 3.03727 0.96614   1
 -14  -3   2 109.200 12.7854  -2
  12  -3   2 109.200 12.7854   1
  13  -3   2 0.51933 1.27016   1
 -16  -3   2 463.957 20.4880  -2
  14  -3   2 463.957 20.4880   1
 -17  -3   2 227.691 16.7437  -2
  15  -3   2 227.691 16.7437   1
 -18  -3   2 -9.3505 7.28361  -2
  16  -3   2 -9.3505 7.28361   1
 -19  -3   2 258.583 90.7792  -2
  17  -3   2 258.583 90.7792   1
  18  -3   2 36.9154 42.9711   1
  18  -2   2 102.289 6.51799  -2
 -19  -2   2 102.289 6.51799   1
  17  -2   2 193.964 9.37376  -2
 -18  -2   2 193.964 9.37376   1
  16  -2   2 352.297 11.5258  -2
 -17  -2   2 352.297 11.5258   1
  15  -2   2 140.236 5.84047  -2
 -16  -2   2 140.236 5.84047   1
  14  -2   2 42.2054 2.66127  -2
 -15  -2   2 42.2054 2.66127   1
  13  -2   2 26.0966 2.80640  -2
 -14  -2   2 26.0966 2.80640   1
  12  -2   2 224.718 5.37360  -2
 -13  -2   2 224.718 5.37360   1
  11  -2   2 375.121 6.79711  -2
 -12  -2   2 375.121 6.79711   1
  10  -2   2 18.4132 1.97332  -2
 -11  -2   2 18.4132 1.97332   1
   9  -2   2 53.0424 2.46729  -2
 -10  -2   2 53.0424 2.46729   1
   8  -2   2 21.1797 1.54270  -2
  -9  -2   2 21.1797 1.54270   1
   7  -2   2 264.200 5.02154  -2
  -8  -2   2 264.200 5.02154   1
   6  -2   2 62.5593 1.98062  -2
  -7  -2   2 62.5593 1.98062   1
   5  -2   2 287.852 4.47874  -2
  -6  -2   2 287.852 4.47874   1
   4  -2   2 836.600 10.2297  -2
  -5  -2   2 836.600 10.2297   1
   3  -2   2 1817.20 21.1605  -2
  -4  -2   2 1817.20 21.1605   1
   2  -2   2 1333.17 15.6849  -2
  -3  -2   2 1333.17 15.6849   1
   1  -2   2 48.3475 1.27252  -2
  -2  -2   2 48.3475 1.27252   1
   0  -2   2 1312.18 21.7980  -2
  -1  -2   2 1312.18 21.7980   1
  -1  -2   2 1405.66 15.4526  -2
   0  -2   2 1405.66 15.4526   1
  -2  -2   2 35.9382 0.88072  -2
   1  -2   2 35.9382 0.88072   1
  -3  -2   2 1595.52 14.7365  -2
   2  -2   2 1595.52 14.7365   1
  -4  -2   2 1971.59 18.7387  -2
   3  -2   2 1971.59 18.7387   1
  -5  -2   2 1030.83 12.1609  -2
   4  -2   2 1030.83 12.1609   1
  -6  -2   2 257.326 3.99365  -2
   5  -2   2 257.326 3.99365   1
  -7  -2   2 47.2004 1.77219  -2
   6  -2   2 47.2004 1.77219   1
  -8  -2   2 245.182 5.09587  -2
   7  -2   2 245.182 5.09587   1
  -9  -2   2 16.1211 1.27164  -2
   8  -2   2 16.1211 1.27164   1
 -10  -2   2 44.0953 2.01585  -2
   9  -2   2 44.0953 2.01585   1
 -11  -2   2 21.3199 1.68726  -2
  10  -2   2 21.3199 1.68726   1
 -12  -2   2 410.618 6.84434  -2
  11  -2   2 410.618 6.84434   1
 -13  -2   2 268.929 5.55875  -2
  12  -2   2 268.929 5.55875   1
 -14  -2   2 45.4976 2.58087  -2
  13  -2   2 45.4976 2.58087   1
 -15  -2   2 20.4395 2.71866  -2
  14  -2   2 20.4395 2.71866   1
 -16  -2   2 119.822 6.77161  -2
  15  -2   2 119.822 6.77161   1
 -17  -2   2 472.187 11.0530  -2
  16  -2   2 472.187 11.0530   1
 -18  -2   2 269.615 8.06495  -2
  17  -2   2 269.615 8.06495   1
 -19  -2   2 55.7760 4.91507  -2
  18  -2   2 55.7760 4.91507   1
  19  -1   2 -10.809 7.24079  -2
 -19  -1   2 -10.809 7.24079   1
  18  -1   2 14.7547 6.59145  -2
 -18  -1   2 14.7547 6.59145   1
  17  -1   2 -140.03 66.0120  -2
 -17  -1   2 -140.03 66.0120   1
  16  -1   2 -13.308 44.5583  -2
 -16  -1   2 -13.308 44.5583   1
  15  -1   2 71.4993 6.15462  -2
 -15  -1   2 71.4993 6.15462   1
  14  -1   2 61.2623 5.07453  -2
 -14  -1   2 61.2623 5.07453   1
  13  -1   2 119.109 3.67080  -2
 -13  -1   2 119.109 3.67080   1
  12  -1   2 878.311 12.1610  -2
 -12  -1   2 878.311 12.1610   1
  11  -1   2 1718.86 21.8593  -2
 -11  -1   2 1718.86 21.8593   1
  10  -1   2 489.355 9.80979  -2
 -10  -1   2 489.355 9.80979   1
   9  -1   2 22.7507 1.92865  -2
  -9  -1   2 22.7507 1.92865   1
   8  -1   2 69.9815 3.19424  -2
  -8  -1   2 69.9815 3.19424   1
  -7  -1   2 1054.11 13.8324   1
  -6  -1   2 726.786 9.11483   1
  -5  -1   2 48.2870 1.44092   1
  -4  -1   2 255.777 3.57035   1
  -3  -1   2 203.459 3.00684   1
  -2  -1   2 995.142 9.62214   1
  -1  -1   2 1345.79 36.7574   1
   0  -1   2 25.7282 0.76709   1
   1  -1   2 778.013 6.92853   1
   2  -1   2 551.520 5.76375   1
   3  -1   2 1263.49 12.3644   1
   4  -1   2 90.3141 1.82827   1
   5  -1   2 424.710 5.90834   1
   6  -1   2 1473.23 15.8804   1
  -7  -1   2 1058.50 55.1319  -2
   7  -1   2 1058.50 55.1319   1
  -8  -1   2 16.5965 22.9129  -2
   8  -1   2 16.5965 22.9129   1
  -9  -1   2 20.2996 3.40715  -2
   9  -1   2 20.2996 3.40715   1
 -10  -1   2 658.979 16.8934  -2
  10  -1   2 658.979 16.8934   1
 -11  -1   2 1858.69 29.9191  -2
  11  -1   2 1858.69 29.9191   1
 -12  -1   2 668.793 12.3772  -2
  12  -1   2 668.793 12.3772   1
 -13  -1   2 86.5003 4.21534  -2
  13  -1   2 86.5003 4.21534   1
 -14  -1   2 58.7813 5.64319  -2
  14  -1   2 58.7813 5.64319   1
 -15  -1   2 69.1838 4.59897  -2
  15  -1   2 69.1838 4.59897   1
 -16  -1   2 200.790 9.64690  -2
  16  -1   2 200.790 9.64690   1
 -17  -1   2 46.0786 4.91639  -2
  17  -1   2 46.0786 4.91639   1
 -18  -1   2 177.510 72.9578  -2
  18  -1   2 177.510 72.9578   1
 -19  -1   2 37.2398 6.23497  -2
  19  -1   2 37.2398 6.23497   1
  19   0   2 -13.805 6.56958  -2
 -19   0   2 -13.805 6.56958   1
  18   0   2 19.7412 6.15134  -2
 -18   0   2 19.7412 6.15134   1
  17   0   2 58.6777 6.77865  -2
 -17   0   2 58.6777 6.77865   1
  16   0   2 187.751 8.64509  -2
 -16   0   2 187.751 8.64509   1
  15   0   2 244.449 7.45875  -2
 -15   0   2 244.449 7.45875   1
  14   0   2 41.1648 2.71011  -2
 -14   0   2 41.1648 2.71011   1
  13   0   2 79.8502 2.97976  -2
 -13   0   2 79.8502 2.97976   1
  12   0   2 29.4033 2.21638  -2
 -12   0   2 29.4033 2.21638   1
  11   0   2 1199.23 14.0930  -2
 -11   0   2 1199.23 14.0930   1
  10   0   2 2445.72 27.0086  -2
 -10   0   2 2445.72 27.0086   1
   9   0   2 759.014 11.0704  -2
  -9   0   2 759.014 11.0704   1
   8   0   2 4.75389 1.46945  -2
  -8   0   2 4.75389 1.46945   1
   7   0   2 197.605 3.52241  -2
  -7   0   2 197.605 3.52241   1
   6   0   2 1550.04 16.4190  -2
  -6   0   2 1550.04 16.4190   1
   5   0   2 4344.06 42.3307  -2
  -5   0   2 4344.06 42.3307   1
   4   0   2 3389.55 35.9882  -2
  -4   0   2 3389.55 35.9882   1
   3   0   2 173.170 3.30094  -2
  -3   0   2 173.170 3.30094   1
   2   0   2 105.604 3.15122  -2
  -2   0   2 105.604 3.15122   1
  -1   0   2 2574.14 50.4849   1
   1   0   2 2672.50 78.7453   1
  -2   0   2 112.014 3.25858  -2
   2   0   2 112.014 3.25858   1
  -3   0   2 114.831 2.41792  -2
   3   0   2 114.831 2.41792   1
  -4   0   2 3110.12 35.3004  -2
   4   0   2 3110.12 35.3004   1
  -5   0   2 4929.71 50.6366  -2
   5   0   2 4929.71 50.6366   1
  -6   0   2 1893.31 20.3431  -2
   6   0   2 1893.31 20.3431   1
  -7   0   2 141.654 3.08166  -2
   7   0   2 141.654 3.08166   1
  -8   0   2 11.4016 1.71773  -2
   8   0   2 11.4016 1.71773   1
  -9   0   2 807.908 11.9475  -2
   9   0   2 807.908 11.9475   1
 -10   0   2 2743.31 28.8703  -2
  10   0   2 2743.31 28.8703   1
 -11   0   2 1351.56 15.7888  -2
  11   0   2 1351.56 15.7888   1
 -12   0   2 28.3864 2.37767  -2
  12   0   2 28.3864 2.37767   1
 -13   0   2 112.066 4.12957  -2
  13   0   2 112.066 4.12957   1
 -14   0   2 42.5243 2.94546  -2
  14   0   2 42.5243 2.94546   1
 -15   0   2 234.144 7.72418  -2
  15   0   2 234.144 7.72418   1
 -16   0   2 11.8790 41.3606  -2
  16   0   2 11.8790 41.3606   1
 -17   0   2 44.5256 6.39440  -2
  17   0   2 44.5256 6.39440   1
 -18   0   2 -35.826 6.13317  -2
  18   0   2 -35.826 6.13317   1
 -19   0   2 0.52088 8.08131  -2
  19   0   2 0.52088 8.08131   1
  19   1   2 75.3052 6.37756  -2
 -18   1   2 75.3052 6.37756   1
  18   1   2 210.164 9.27190  -2
 -17   1   2 210.164 9.27190   1
  17   1   2 166.415 5.88761  -2
 -16   1   2 166.415 5.88761   1
  16   1   2 96.2415 4.41699  -2
 -15   1   2 96.2415 4.41699   1
  15   1   2 15.0757 2.26478  -2
 -14   1   2 15.0757 2.26478   1
  14   1   2 3.00048 2.05740  -2
 -13   1   2 3.00048 2.05740   1
  13   1   2 210.141 4.67955  -2
 -12   1   2 210.141 4.67955   1
  12   1   2 1303.29 15.4249  -2
 -11   1   2 1303.29 15.4249   1
  11   1   2 677.065 9.81715  -2
 -10   1   2 677.065 9.81715   1
  10   1   2 14.3938 1.50845  -2
  -9   1   2 14.3938 1.50845   1
   9   1   2 49.0998 2.39657  -2
  -8   1   2 49.0998 2.39657   1
   8   1   2 898.379 11.4389  -2
  -7   1   2 898.379 11.4389   1
   7   1   2 722.325 8.11243  -2
  -6   1   2 722.325 8.11243   1
   6   1   2 704.136 7.74849  -2
  -5   1   2 704.136 7.74849   1
   5   1   2 448.777 5.20309  -2
  -4   1   2 448.777 5.20309   1
   4   1   2 900.528 9.75565  -2
  -3   1   2 900.528 9.75565   1
   3   1   2 604.282 9.32459  -2
  -2   1   2 604.282 9.32459   1
  -1   1   2 621.144 5.94257   1
   0   1   2 127.531 1.72689   1
   1   1   2 248.797 2.90638   1
   2   1   2 371.906 5.79746   1
  -2   1   2 723.484 15.0995  -2
   3   1   2 723.484 15.0995   1
  -3   1   2 1092.02 11.9699  -2
   4   1   2 1092.02 11.9699   1
  -4   1   2 557.281 7.00287  -2
   5   1   2 557.281 7.00287   1
  -5   1   2 715.720 9.34555  -2
   6   1   2 715.720 9.34555   1
  -6   1   2 971.635 12.3735  -2
   7   1   2 971.635 12.3735   1
  -7   1   2 750.506 9.90774  -2
   8   1   2 750.506 9.90774   1
  -8   1   2 51.6894 2.51866  -2
   9   1   2 51.6894 2.51866   1
  -9   1   2 17.6594 1.72994  -2
  10   1   2 17.6594 1.72994   1
 -10   1   2 984.563 12.4628  -2
  11   1   2 984.563 12.4628   1
 -11   1   2 1788.25 20.4238  -2
  12   1   2 1788.25 20.4238   1
 -12   1   2 216.456 4.80466  -2
  13   1   2 216.456 4.80466   1
 -13   1   2 13.5155 2.03640  -2
  14   1   2 13.5155 2.03640   1
 -14   1   2 2.11897 2.35880  -2
  15   1   2 2.11897 2.35880   1
 -15   1   2 135.334 5.22713  -2
  16   1   2 135.334 5.22713   1
 -16   1   2 222.622 7.22250  -2
  17   1   2 222.622 7.22250   1
 -17   1   2 125.401 6.11292  -2
  18   1   2 125.401 6.11292   1
 -18   1   2 57.1731 4.29863  -2
  19   1   2 57.1731 4.29863   1
  19   2   2 48.9817 5.68530  -2
 -18   2   2 48.9817 5.68530   1
  18   2   2 24.3794 4.88021  -2
 -17   2   2 24.3794 4.88021   1
  17   2   2 59.0807 5.89655  -2
 -16   2   2 59.0807 5.89655   1
  16   2   2 82.6488 7.51736  -2
 -15   2   2 82.6488 7.51736   1
 -14   2   2 2.79363 1.27235   1
 -13   2   2 5.06263 1.17272   1
 -12   2   2 15.0486 1.54308   1
 -11   2   2 76.2823 2.78234   1
 -10   2   2 175.793 4.00799   1
  -9   2   2 20.5621 1.54074   1
  -8   2   2 11.9924 1.00460   1
  -7   2   2 4.89915 0.81252   1
  -6   2   2 141.154 2.64390   1
  -5   2   2 531.886 6.55887   1
  -4   2   2 962.442 9.64670   1
  -3   2   2 259.132 3.30757   1
  -2   2   2 3.66056 0.38164   1
  -1   2   2 7.68172 0.39720   1
   0   2   2 1491.51 11.8724   1
   1   2   2 1198.74 12.1276   1
   2   2   2 139.954 1.95524   1
   3   2   2 10.4238 0.72041   1
   4   2   2 341.455 4.94452   1
   5   2   2 848.468 10.5897   1
   6   2   2 1285.54 14.3152   1
   7   2   2 170.337 3.43128   1
   8   2   2 92.1703 2.54297   1
   9   2   2 25.6620 1.89203   1
  10   2   2 532.126 7.38607   1
  11   2   2 787.921 10.1489   1
  12   2   2 46.2264 2.22363   1
  13   2   2 86.0926 3.05338   1
 -13   2   2 5.27352 7.26902  -2
  14   2   2 5.27352 7.26902   1
  15   2   2 102.297 3.41310   1
 -15   2   2 98.5850 66.8673  -2
  16   2   2 98.5850 66.8673   1
 -16   2   2 41.0368 71.4540  -2
  17   2   2 41.0368 71.4540   1
 -17   2   2 -25.959 68.2377  -2
  18   2   2 -25.959 68.2377   1
  19   2   2 28.2525 6.98648   1
  20   2   2 35.0402 3.99342   1
  20   3   2 15.6480 6.16519  -2
 -18   3   2 15.6480 6.16519   1
  19   3   2 1.66109 4.85437  -2
 -17   3   2 1.66109 4.85437   1
  18   3   2 110.884 6.94064  -2
 -16   3   2 110.884 6.94064   1
  17   3   2 97.2692 6.96947  -2
 -15   3   2 97.2692 6.96947   1
  16   3   2 63.1425 5.98111  -2
 -14   3   2 63.1425 5.98111   1
  15   3   2 4.69311 1.85081  -2
 -13   3   2 4.69311 1.85081   1
  14   3   2 3.68552 1.90240  -2
 -12   3   2 3.68552 1.90240   1
  13   3   2 92.6006 3.17861  -2
 -11   3   2 92.6006 3.17861   1
  12   3   2 185.423 4.29655  -2
 -10   3   2 185.423 4.29655   1
  11   3   2 51.8313 1.98479  -2
  -9   3   2 51.8313 1.98479   1
  10   3   2 86.8018 2.36727  -2
  -8   3   2 86.8018 2.36727   1
   9   3   2 67.7825 2.45317  -2
  -7   3   2 67.7825 2.45317   1
   8   3   2 101.796 2.36268  -2
  -6   3   2 101.796 2.36268   1
   7   3   2 151.426 2.72782  -2
  -5   3   2 151.426 2.72782   1
   6   3   2 27.0625 1.17258  -2
  -4   3   2 27.0625 1.17258   1
   5   3   2 470.907 5.14045  -2
  -3   3   2 470.907 5.14045   1
   4   3   2 328.140 3.79753  -2
  -2   3   2 328.140 3.79753   1
   3   3   2 117.890 1.70792  -2
  -1   3   2 117.890 1.70792   1
   2   3   2 198.759 3.06717  -2
   0   3   2 198.759 3.06717   1
   1   3   2 150.011 3.12022  -2
   1   3   2 150.011 3.12022   1
   0   3   2 289.746 3.77879  -2
   2   3   2 289.746 3.77879   1
  -1   3   2 114.005 1.95105  -2
   3   3   2 114.005 1.95105   1
  -2   3   2 219.869 3.29553  -2
   4   3   2 219.869 3.29553   1
  -3   3   2 322.706 5.08752  -2
   5   3   2 322.706 5.08752   1
  -4   3   2 33.0288 1.63400  -2
   6   3   2 33.0288 1.63400   1
  -5   3   2 102.424 2.81598  -2
   7   3   2 102.424 2.81598   1
  -6   3   2 111.714 3.18081  -2
   8   3   2 111.714 3.18081   1
  -7   3   2 44.2440 3.54401  -2
   9   3   2 44.2440 3.54401   1
  -8   3   2 64.5504 3.06811  -2
  10   3   2 64.5504 3.06811   1
  -9   3   2 33.9393 2.55891  -2
  11   3   2 33.9393 2.55891   1
 -10   3   2 189.774 4.54563  -2
  12   3   2 189.774 4.54563   1
 -11   3   2 94.2083 3.20313  -2
  13   3   2 94.2083 3.20313   1
 -12   3   2 6.23055 1.73518  -2
  14   3   2 6.23055 1.73518   1
 -13   3   2 14.1683 1.71757  -2
  15   3   2 14.1683 1.71757   1
 -14   3   2 46.3416 3.71002  -2
  16   3   2 46.3416 3.71002   1
 -15   3   2 69.5427 3.03039  -2
  17   3   2 69.5427 3.03039   1
 -16   3   2 65.3096 3.37254  -2
  18   3   2 65.3096 3.37254   1
 -17   3   2 -27.956 4.59545  -2
  19   3   2 -27.956 4.59545   1
 -18   3   2 6.34705 6.21078  -2
  20   3   2 6.34705 6.21078   1
  20   4   2 18.5593 5.45899  -2
 -17   4   2 18.5593 5.45899   1
  19   4   2 77.7596 5.64585  -2
 -16   4   2 77.7596 5.64585   1
  18   4   2 77.2121 5.68680  -2
 -15   4   2 77.2121 5.68680   1
  17   4   2 439.853 12.7987  -2
 -14   4   2 439.853 12.7987   1
  16   4   2 238.213 8.14564  -2
 -13   4   2 238.213 8.14564   1
  15   4   2 19.4964 2.89266  -2
 -12   4   2 19.4964 2.89266   1
  14   4   2 6.82197 3.41234  -2
 -11   4   2 6.82197 3.41234   1
  13   4   2 308.343 6.64994  -2
 -10   4   2 308.343 6.64994   1
  12   4   2 561.242 8.49548  -2
  -9   4   2 561.242 8.49548   1
  11   4   2 450.071 8.53510  -2
  -8   4   2 450.071 8.53510   1
  10   4   2 15.2414 1.97465  -2
  -7   4   2 15.2414 1.97465   1
   9   4   2 60.1708 3.99645  -2
  -6   4   2 60.1708 3.99645   1
   8   4   2 1312.68 34.4983  -2
  -5   4   2 1312.68 34.4983   1
   7   4   2 3912.70 110.073  -2
  -4   4   2 3912.70 110.073   1
   6   4   2 3872.14 108.613  -2
  -3   4   2 3872.14 108.613   1
  -2   4   2 455.856 4.73605   1
  -1   4   2 231.705 2.91599   1
   0   4   2 168.836 2.41842   1
   1   4   2 2168.89 20.3255   1
   2   4   2 246.440 3.13245   1
   3   4   2 63.7715 1.36470   1
   4   4   2 22.2517 0.86141   1
   5   4   2 1155.93 12.8094   1
   6   4   2 2115.60 20.8039   1
  -4   4   2 3109.29 87.2143  -2
   7   4   2 3109.29 87.2143   1
  -5   4   2 1017.43 27.2254  -2
   8   4   2 1017.43 27.2254   1
  -6   4   2 95.3121 7.12780  -2
   9   4   2 95.3121 7.12780   1
  -7   4   2 9.37603 22.3501  -2
  10   4   2 9.37603 22.3501   1
  -8   4   2 352.211 10.8778  -2
  11   4   2 352.211 10.8778   1
  -9   4   2 485.605 9.96923  -2
  12   4   2 485.605 9.96923   1
 -10   4   2 242.563 5.24161  -2
  13   4   2 242.563 5.24161   1
 -11   4   2 11.2205 2.26330  -2
  14   4   2 11.2205 2.26330   1
 -12   4   2 40.2793 2.53207  -2
  15   4   2 40.2793 2.53207   1
 -13   4   2 190.018 4.98368  -2
  16   4   2 190.018 4.98368   1
 -14   4   2 344.194 7.82691  -2
  17   4   2 344.194 7.82691   1
 -15   4   2 73.0240 3.84113  -2
  18   4   2 73.0240 3.84113   1
 -16   4   2 80.5131 6.94467  -2
  19   4   2 80.5131 6.94467   1
 -17   4   2 31.0094 7.58136  -2
  20   4   2 31.0094 7.58136   1
  20   5   2 266.485 138.462  -2
 -17   5   2 266.485 138.462   1
  19   5   2 171.832 6.63310  -2
 -16   5   2 171.832 6.63310   1
  18   5   2 597.291 12.2683  -2
 -15   5   2 597.291 12.2683   1
  17   5   2 533.369 11.1405  -2
 -14   5   2 533.369 11.1405   1
  16   5   2 28.4859 4.21655  -2
 -13   5   2 28.4859 4.21655   1
  15   5   2 16.6903 2.76433  -2
 -12   5   2 16.6903 2.76433   1
  14   5   2 146.725 5.19522  -2
 -11   5   2 146.725 5.19522   1
  13   5   2 520.239 8.46077  -2
 -10   5   2 520.239 8.46077   1
  12   5   2 233.162 5.09369  -2
  -9   5   2 233.162 5.09369   1
  11   5   2 60.6799 2.42007  -2
  -8   5   2 60.6799 2.42007   1
  10   5   2 354.121 6.00279  -2
  -7   5   2 354.121 6.00279   1
   9   5   2 217.087 4.60619  -2
  -6   5   2 217.087 4.60619   1
   8   5   2 2539.31 44.9651  -2
  -5   5   2 2539.31 44.9651   1
   7   5   2 1649.44 31.3499  -2
  -4   5   2 1649.44 31.3499   1
   6   5   2 746.733 25.3750  -2
  -3   5   2 746.733 25.3750   1
   5   5   2 1065.78 33.3169  -2
  -2   5   2 1065.78 33.3169   1
  -1   5   2 7.73206 0.63634   1
   0   5   2 369.828 4.22718   1
   1   5   2 360.181 4.10320   1
   2   5   2 516.249 5.71058   1
   3   5   2 1493.95 13.9707   1
   4   5   2 26.5542 1.01153   1
  -2   5   2 1035.71 31.5661  -2
   5   5   2 1035.71 31.5661   1
  -3   5   2 525.296 17.6038  -2
   6   5   2 525.296 17.6038   1
  -4   5   2 1781.25 29.6233  -2
   7   5   2 1781.25 29.6233   1
  -5   5   2 2332.38 35.3395  -2
   8   5   2 2332.38 35.3395   1
  -6   5   2 166.127 5.95188  -2
   9   5   2 166.127 5.95188   1
  -7   5   2 337.280 7.37905  -2
  10   5   2 337.280 7.37905   1
  -8   5   2 45.7817 2.28641  -2
  11   5   2 45.7817 2.28641   1
  -9   5   2 238.003 4.95946  -2
  12   5   2 238.003 4.95946   1
 -10   5   2 507.377 8.46182  -2
  13   5   2 507.377 8.46182   1
 -11   5   2 153.356 4.01969  -2
  14   5   2 153.356 4.01969   1
 -12   5   2 2.60405 1.96523  -2
  15   5   2 2.60405 1.96523   1
 -13   5   2 28.5079 2.96512  -2
  16   5   2 28.5079 2.96512   1
 -14   5   2 349.918 7.10122  -2
  17   5   2 349.918 7.10122   1
 -15   5   2 447.237 14.4853  -2
  18   5   2 447.237 14.4853   1
 -16   5   2 174.707 8.47160  -2
  19   5   2 174.707 8.47160   1
 -17   5   2 -22.963 6.43641  -2
  20   5   2 -22.963 6.43641   1
  20   6   2 69.9551 5.57218  -2
 -16   6   2 69.9551 5.57218   1
  19   6   2 60.4904 4.69654  -2
 -15   6   2 60.4904 4.69654   1
  18   6   2 115.935 5.90007  -2
 -14   6   2 115.935 5.90007   1
  17   6   2 332.694 8.26635  -2
 -13   6   2 332.694 8.26635   1
  16   6   2 11.4105 2.85878  -2
 -12   6   2 11.4105 2.85878   1
  15   6   2 103.179 3.72123  -2
 -11   6   2 103.179 3.72123   1
  14   6   2 66.7874 2.85576  -2
 -10   6   2 66.7874 2.85576   1
  13   6   2 130.831 3.39413  -2
  -9   6   2 130.831 3.39413   1
  12   6   2 946.551 10.8768  -2
  -8   6   2 946.551 10.8768   1
  11   6   2 297.433 5.39172  -2
  -7   6   2 297.433 5.39172   1
  10   6   2 232.794 4.18799  -2
  -6   6   2 232.794 4.18799   1
   9   6   2 117.453 2.68447  -2
  -5   6   2 117.453 2.68447   1
   8   6   2 2093.81 23.8034  -2
  -4   6   2 2093.81 23.8034   1
   7   6   2 4210.64 36.9315  -2
  -3   6   2 4210.64 36.9315   1
   6   6   2 1710.15 15.2619  -2
  -2   6   2 1710.15 15.2619   1
   5   6   2 79.2753 1.86297  -2
  -1   6   2 79.2753 1.86297   1
   4   6   2 64.4377 1.85157  -2
   0   6   2 64.4377 1.85157   1
   3   6   2 2866.95 35.3032  -2
   1   6   2 2866.95 35.3032   1
   2   6   2 4014.65 48.3970  -2
   2   6   2 4014.65 48.3970   1
   1   6   2 2061.04 23.2178  -2
   3   6   2 2061.04 23.2178   1
   0   6   2 42.9969 1.43035  -2
   4   6   2 42.9969 1.43035   1
  -1   6   2 97.0144 2.28072  -2
   5   6   2 97.0144 2.28072   1
  -2   6   2 2347.67 24.6584  -2
   6   6   2 2347.67 24.6584   1
  -3   6   2 3906.86 39.1580  -2
   7   6   2 3906.86 39.1580   1
  -4   6   2 1420.08 15.9820  -2
   8   6   2 1420.08 15.9820   1
  -5   6   2 138.965 3.66846  -2
   9   6   2 138.965 3.66846   1
  -6   6   2 161.267 3.57721  -2
  10   6   2 161.267 3.57721   1
  -7   6   2 440.085 7.65885  -2
  11   6   2 440.085 7.65885   1
  -8   6   2 949.819 13.7664  -2
  12   6   2 949.819 13.7664   1
  -9   6   2 115.428 3.58747  -2
  13   6   2 115.428 3.58747   1
 -10   6   2 104.751 3.53409  -2
  14   6   2 104.751 3.53409   1
 -11   6   2 114.030 3.66878  -2
  15   6   2 114.030 3.66878   1
 -12   6   2 26.8925 2.07414  -2
  16   6   2 26.8925 2.07414   1
 -13   6   2 343.174 8.05544  -2
  17   6   2 343.174 8.05544   1
 -14   6   2 120.506 5.78362  -2
  18   6   2 120.506 5.78362   1
 -15   6   2 40.6363 7.77328  -2
  19   6   2 40.6363 7.77328   1
 -16   6   2 79.1374 6.19500  -2
  20   6   2 79.1374 6.19500   1
 -16   7   2 -2.2515 2.74154   1
 -15   7   2 46.9466 3.11490   1
 -14   7   2 221.421 7.05829   1
 -13   7   2 68.6700 4.51659   1
 -12   7   2 2.61476 1.77984   1
 -11   7   2 5.04149 1.19471   1
 -10   7   2 290.092 5.61632   1
  -9   7   2 467.319 6.79972   1
  -8   7   2 232.949 4.37200   1
  -7   7   2 41.0047 1.96141   1
  -6   7   2 23.3297 1.48024   1
  -5   7   2 352.305 5.44432   1
  -4   7   2 614.110 7.28062   1
  -3   7   2 139.310 2.73191   1
  -2   7   2 367.486 4.55294   1
  -1   7   2 71.6676 1.80445   1
   0   7   2 300.359 3.99565   1
   1   7   2 189.688 3.07512   1
   2   7   2 57.1452 1.64936   1
   3   7   2 310.475 4.25000   1
   4   7   2 329.681 4.48929   1
   5   7   2 104.078 2.30401   1
   6   7   2 674.009 8.22954   1
   7   7   2 496.319 6.66357   1
   8   7   2 1049.65 15.3961   1
   9   7   2 392.956 5.90035   1
  10   7   2 123.205 3.05084   1
  11   7   2 71.6593 2.36198   1
  12   7   2 0.55418 0.92446   1
  13   7   2 151.597 4.29054   1
  14   7   2 60.9761 3.24901   1
  15   7   2 25.3567 2.52958   1
  16   7   2 3.61825 1.57632   1
 -13   7   2 62.1403 5.33256  -2
  17   7   2 62.1403 5.33256   1
  18   7   2 148.790 6.13807   1
  19   7   2 62.2418 4.93534   1
 -16   7   2 30.1008 13.8416  -2
  20   7   2 30.1008 13.8416   1
  20   8   2 299.343 8.11438  -2
 -15   8   2 299.343 8.11438   1
  19   8   2 408.071 10.2916  -2
 -14   8   2 408.071 10.2916   1
  18   8   2 110.409 5.46366  -2
 -13   8   2 110.409 5.46366   1
  17   8   2 66.5500 4.27742  -2
 -12   8   2 66.5500 4.27742   1
  16   8   2 104.575 5.17408  -2
 -11   8   2 104.575 5.17408   1
  15   8   2 538.067 7.97191  -2
 -10   8   2 538.067 7.97191   1
  14   8   2 322.010 6.77196  -2
  -9   8   2 322.010 6.77196   1
  13   8   2 63.8839 2.55664  -2
  -8   8   2 63.8839 2.55664   1
  12   8   2 182.232 3.90114  -2
  -7   8   2 182.232 3.90114   1
  11   8   2 10.0809 1.54245  -2
  -6   8   2 10.0809 1.54245   1
  10   8   2 484.824 6.53792  -2
  -5   8   2 484.824 6.53792   1
   9   8   2 352.550 5.13488  -2
  -4   8   2 352.550 5.13488   1
   8   8   2 108.356 2.76956  -2
  -3   8   2 108.356 2.76956   1
   7   8   2 356.022 6.28313  -2
  -2   8   2 356.022 6.28313   1
   6   8   2 82.4429 2.48247  -2
  -1   8   2 82.4429 2.48247   1
   5   8   2 564.903 6.78778  -2
   0   8   2 564.903 6.78778   1
   4   8   2 110.355 2.51429  -2
   1   8   2 110.355 2.51429   1
   3   8   2 446.693 5.72966  -2
   2   8   2 446.693 5.72966   1
   2   8   2 303.640 4.30951  -2
   3   8   2 303.640 4.30951   1
   1   8   2 180.248 3.41784  -2
   4   8   2 180.248 3.41784   1
   0   8   2 744.182 9.02505  -2
   5   8   2 744.182 9.02505   1
  -1   8   2 82.6190 2.32602  -2
   6   8   2 82.6190 2.32602   1
  -2   8   2 454.937 6.75777  -2
   7   8   2 454.937 6.75777   1
  -3   8   2 77.7332 2.59007  -2
   8   8   2 77.7332 2.59007   1
  -4   8   2 484.359 8.03800  -2
   9   8   2 484.359 8.03800   1
  -5   8   2 378.958 5.95040  -2
  10   8   2 378.958 5.95040   1
  -6   8   2 -4.9170 2.94399  -2
  11   8   2 -4.9170 2.94399   1
  -7   8   2 148.735 3.71497  -2
  12   8   2 148.735 3.71497   1
  -8   8   2 100.401 3.19250  -2
  13   8   2 100.401 3.19250   1
  -9   8   2 347.583 6.64022  -2
  14   8   2 347.583 6.64022   1
 -10   8   2 463.260 7.62471  -2
  15   8   2 463.260 7.62471   1
 -11   8   2 79.1516 4.38379  -2
  16   8   2 79.1516 4.38379   1
 -12   8   2 47.7143 2.67079  -2
  17   8   2 47.7143 2.67079   1
 -13   8   2 59.8253 6.51228  -2
  18   8   2 59.8253 6.51228   1
 -14   8   2 334.211 12.5563  -2
  19   8   2 334.211 12.5563   1
 -15   8   2 237.703 10.1708  -2
  20   8   2 237.703 10.1708   1
  20   9   2 100.876 6.29299  -2
 -14   9   2 100.876 6.29299   1
  19   9   2 191.390 8.70135  -2
 -13   9   2 191.390 8.70135   1
  18   9   2 299.244 8.42889  -2
 -12   9   2 299.244 8.42889   1
  17   9   2 90.4628 4.85676  -2
 -11   9   2 90.4628 4.85676   1
  16   9   2 68.3153 4.94519  -2
 -10   9   2 68.3153 4.94519   1
  15   9   2 194.357 4.74957  -2
  -9   9   2 194.357 4.74957   1
  14   9   2 506.131 9.33009  -2
  -8   9   2 506.131 9.33009   1
  13   9   2 352.077 6.41015  -2
  -7   9   2 352.077 6.41015   1
  12   9   2 121.831 3.90359  -2
  -6   9   2 121.831 3.90359   1
  11   9   2 62.8452 3.13644  -2
  -5   9   2 62.8452 3.13644   1
  10   9   2 134.721 4.55164  -2
  -4   9   2 134.721 4.55164   1
   9   9   2 393.650 10.3002  -2
  -3   9   2 393.650 10.3002   1
   8   9   2 418.336 18.6884  -2
  -2   9   2 418.336 18.6884   1
   7   9   2 189.166 11.4745  -2
  -1   9   2 189.166 11.4745   1
   0   9   2 164.427 2.98317   1
   1   9   2 188.276 3.26579   1
   2   9   2 10.4935 0.90989   1
   3   9   2 31.8702 1.60766   1
   4   9   2 250.200 4.27749   1
   5   9   2 294.252 4.46148   1
   0   9   2 120.632 7.93138  -2
   6   9   2 120.632 7.93138   1
  -1   9   2 140.786 8.47204  -2
   7   9   2 140.786 8.47204   1
  -2   9   2 405.562 16.3813  -2
   8   9   2 405.562 16.3813   1
  -3   9   2 281.639 7.67997  -2
   9   9   2 281.639 7.67997   1
  -4   9   2 199.796 6.74889  -2
  10   9   2 199.796 6.74889   1
  -5   9   2 49.9142 2.83569  -2
  11   9   2 49.9142 2.83569   1
  -6   9   2 195.001 4.81825  -2
  12   9   2 195.001 4.81825   1
  -7   9   2 331.267 6.58825  -2
  13   9   2 331.267 6.58825   1
  -8   9   2 341.082 7.03530  -2
  14   9   2 341.082 7.03530   1
  -9   9   2 143.605 4.20410  -2
  15   9   2 143.605 4.20410   1
 -10   9   2 26.9731 4.24794  -2
  16   9   2 26.9731 4.24794   1
 -11   9   2 40.7888 3.65560  -2
  17   9   2 40.7888 3.65560   1
 -12   9   2 197.893 6.17272  -2
  18   9   2 197.893 6.17272   1
 -13   9   2 165.271 8.53523  -2
  19   9   2 165.271 8.53523   1
 -14   9   2 140.698 9.82268  -2
  20   9   2 140.698 9.82268   1
  20  10   2 164.174 8.88640  -2
 -14  10   2 164.174 8.88640   1
  19  10   2 466.148 15.7495  -2
 -13  10   2 466.148 15.7495   1
  18  10   2 214.940 6.94256  -2
 -12  10   2 214.940 6.94256   1
  17  10   2 31.0131 4.19125  -2
 -11  10   2 31.0131 4.19125   1
  16  10   2 55.1984 4.37769  -2
 -10  10   2 55.1984 4.37769   1
  15  10   2 208.864 9.53845  -2
  -9  10   2 208.864 9.53845   1
  14  10   2 455.446 7.22359  -2
  -8  10   2 455.446 7.22359   1
  13  10   2 83.1651 4.09228  -2
  -7  10   2 83.1651 4.09228   1
  12  10   2 424.326 7.19056  -2
  -6  10   2 424.326 7.19056   1
  11  10   2 219.673 5.72318  -2
  -5  10   2 219.673 5.72318   1
  10  10   2 41.9478 3.22726  -2
  -4  10   2 41.9478 3.22726   1
   9  10   2 194.883 5.72932  -2
  -3  10   2 194.883 5.72932   1
   8  10   2 91.0943 5.71653  -2
  -2  10   2 91.0943 5.71653   1
   7  10   2 72.1235 7.28157  -2
  -1  10   2 72.1235 7.28157   1
   6  10   2 118.732 6.52371  -2
   0  10   2 118.732 6.52371   1
   5  10   2 222.807 12.6433  -2
   1  10   2 222.807 12.6433   1
   4  10   2 256.693 9.53445  -2
   2  10   2 256.693 9.53445   1
   3  10   2 105.527 2.72952   1
   4  10   2 93.4630 2.57560   1
   5  10   2 52.0345 1.92765   1
   6  10   2 10.2463 1.09564   1
  -1  10   2 87.9867 7.30760  -2
   7  10   2 87.9867 7.30760   1
  -2  10   2 124.152 6.14400  -2
   8  10   2 124.152 6.14400   1
  -3  10   2 240.297 8.98355  -2
   9  10   2 240.297 8.98355   1
  -4  10   2 40.2919 3.62000  -2
  10  10   2 40.2919 3.62000   1
  -5  10   2 240.641 5.73795  -2
  11  10   2 240.641 5.73795   1
  -6  10   2 331.845 6.46011  -2
  12  10   2 331.845 6.46011   1
  -7  10   2 133.417 4.33959  -2
  13  10   2 133.417 4.33959   1
  -8  10   2 571.077 9.68874  -2
  14  10   2 571.077 9.68874   1
  -9  10   2 253.456 6.66082  -2
  15  10   2 253.456 6.66082   1
 -10  10   2 42.2306 4.58941  -2
  16  10   2 42.2306 4.58941   1
 -11  10   2 67.2456 4.26640  -2
  17  10   2 67.2456 4.26640   1
 -12  10   2 328.468 8.81262  -2
  18  10   2 328.468 8.81262   1
 -13  10   2 602.249 16.5192  -2
  19  10   2 602.249 16.5192   1
 -14  10   2 170.814 10.5463  -2
  20  10   2 170.814 10.5463   1
  20  11   2 89.5067 6.18042  -2
 -13  11   2 89.5067 6.18042   1
  19  11   2 149.420 6.14042  -2
 -12  11   2 149.420 6.14042   1
  18  11   2 282.744 9.59741  -2
 -11  11   2 282.744 9.59741   1
  17  11   2 178.959 5.79491  -2
 -10  11   2 178.959 5.79491   1
  16  11   2 23.5546 2.84556  -2
  -9  11   2 23.5546 2.84556   1
  15  11   2 74.2143 5.53054  -2
  -8  11   2 74.2143 5.53054   1
  14  11   2 362.680 6.33091  -2
  -7  11   2 362.680 6.33091   1
  13  11   2 520.484 8.64278  -2
  -6  11   2 520.484 8.64278   1
  12  11   2 73.7271 2.92056  -2
  -5  11   2 73.7271 2.92056   1
  11  11   2 46.4405 2.63045  -2
  -4  11   2 46.4405 2.63045   1
  10  11   2 2.37257 1.54079  -2
  -3  11   2 2.37257 1.54079   1
   9  11   2 178.080 3.57089  -2
  -2  11   2 178.080 3.57089   1
   8  11   2 203.465 3.81390  -2
  -1  11   2 203.465 3.81390   1
   7  11   2 74.6364 2.40676  -2
   0  11   2 74.6364 2.40676   1
   6  11   2 269.977 4.77470  -2
   1  11   2 269.977 4.77470   1
   5  11   2 260.489 4.69690  -2
   2  11   2 260.489 4.69690   1
   4  11   2 46.0514 2.02290  -2
   3  11   2 46.0514 2.02290   1
   3  11   2 43.0367 1.81611  -2
   4  11   2 43.0367 1.81611   1
   2  11   2 355.705 5.81298  -2
   5  11   2 355.705 5.81298   1
   1  11   2 403.803 7.40911  -2
   6  11   2 403.803 7.40911   1
   0  11   2 112.504 3.11193  -2
   7  11   2 112.504 3.11193   1
  -1  11   2 311.428 5.39616  -2
   8  11   2 311.428 5.39616   1
  -2  11   2 224.109 4.85983  -2
   9  11   2 224.109 4.85983   1
  -3  11   2 4.76805 1.67770  -2
  10  11   2 4.76805 1.67770   1
  -4  11   2 25.8283 2.76483  -2
  11  11   2 25.8283 2.76483   1
  -5  11   2 109.464 4.06784  -2
  12  11   2 109.464 4.06784   1
  -6  11   2 600.453 10.5804  -2
  13  11   2 600.453 10.5804   1
  -7  11   2 332.618 7.39352  -2
  14  11   2 332.618 7.39352   1
  -8  11   2 47.5722 3.01645  -2
  15  11   2 47.5722 3.01645   1
  -9  11   2 25.6179 2.79618  -2
  16  11   2 25.6179 2.79618   1
 -10  11   2 182.986 5.41909  -2
  17  11   2 182.986 5.41909   1
 -11  11   2 283.211 7.60328  -2
  18  11   2 283.211 7.60328   1
 -12  11   2 159.510 7.32809  -2
  19  11   2 159.510 7.32809   1
 -13  11   2 66.5222 7.76997  -2
  20  11   2 66.5222 7.76997   1
 -12  12   2 5.51130 2.58601   1
 -11  12   2 29.1495 3.81739   1
 -10  12   2 76.1868 4.36389   1
  -9  12   2 121.903 5.56841   1
  -8  12   2 52.4086 3.36006   1
  -7  12   2 51.0097 3.26369   1
  14  12   2 279.032 14.4259  -2
  -6  12   2 279.032 14.4259   1
  13  12   2 483.827 19.3900  -2
  -5  12   2 483.827 19.3900   1
  -4  12   2 331.930 5.99479   1
  -3  12   2 260.050 5.66611   1
  -2  12   2 599.673 8.40387   1
  -1  12   2 1000.30 11.1499   1
   0  12   2 807.949 9.38761   1
   1  12   2 802.418 9.27741   1
   2  12   2 446.106 6.11110   1
   3  12   2 253.511 4.26384   1
   4  12   2 299.979 5.35474   1
   5  12   2 357.350 5.64259   1
   6  12   2 485.540 7.37816   1
   7  12   2 706.312 9.71603   1
   8  12   2 455.833 7.18006   1
   9  12   2 117.468 3.30978   1
  10  12   2 7.96111 1.13965   1
  11  12   2 113.373 3.71402   1
  12  12   2 100.826 3.43684   1
  13  12   2 7.22913 1.51029   1
  14  12   2 63.1851 3.08564   1
  15  12   2 25.4307 2.32893   1
  16  12   2 6.05232 1.84532   1
  17  12   2 14.8186 2.55791   1
  18  12   2 -1.7938 1.99161   1
  19  12   2 95.9690 5.57890   1
  19  13   2 234.839 8.73134  -2
 -11  13   2 234.839 8.73134   1
  18  13   2 147.695 7.18189  -2
 -10  13   2 147.695 7.18189   1
  17  13   2 98.1934 5.48653  -2
  -9  13   2 98.1934 5.48653   1
  16  13   2 6.14914 3.97563  -2
  -8  13   2 6.14914 3.97563   1
  15  13   2 77.9322 5.84514  -2
  -7  13   2 77.9322 5.84514   1
  14  13   2 253.161 7.77570  -2
  -6  13   2 253.161 7.77570   1
  13  13   2 200.100 5.62536  -2
  -5  13   2 200.100 5.62536   1
  12  13   2 159.543 4.60728  -2
  -4  13   2 159.543 4.60728   1
  11  13   2 185.538 5.55930  -2
  -3  13   2 185.538 5.55930   1
  10  13   2 679.638 10.2523  -2
  -2  13   2 679.638 10.2523   1
   9  13   2 543.770 7.88848  -2
  -1  13   2 543.770 7.88848   1
   8  13   2 238.310 5.08830  -2
   0  13   2 238.310 5.08830   1
   7  13   2 149.098 3.67273  -2
   1  13   2 149.098 3.67273   1
   6  13   2 396.064 6.22622  -2
   2  13   2 396.064 6.22622   1
   5  13   2 213.299 4.73566  -2
   3  13   2 213.299 4.73566   1
   4  13   2 61.6470 2.76136  -2
   4  13   2 61.6470 2.76136   1
   3  13   2 222.532 4.73603  -2
   5  13   2 222.532 4.73603   1
   2  13   2 468.766 7.38657  -2
   6  13   2 468.766 7.38657   1
   1  13   2 192.874 4.78344  -2
   7  13   2 192.874 4.78344   1
   0  13   2 354.975 6.89436  -2
   8  13   2 354.975 6.89436   1
  -1  13   2 808.719 10.9962  -2
   9  13   2 808.719 10.9962   1
  -2  13   2 995.566 13.7340  -2
  10  13   2 995.566 13.7340   1
  -3  13   2 265.050 5.95579  -2
  11  13   2 265.050 5.95579   1
  -4  13   2 213.834 6.46684  -2
  12  13   2 213.834 6.46684   1
  -5  13   2 273.643 6.21585  -2
  13  13   2 273.643 6.21585   1
  -6  13   2 383.385 7.99798  -2
  14  13   2 383.385 7.99798   1
  -7  13   2 161.541 5.25885  -2
  15  13   2 161.541 5.25885   1
  -8  13   2 36.0956 3.35259  -2
  16  13   2 36.0956 3.35259   1
  -9  13   2 77.6239 4.33578  -2
  17  13   2 77.6239 4.33578   1
 -10  13   2 168.647 7.03085  -2
  18  13   2 168.647 7.03085   1
 -11  13   2 285.368 8.95879  -2
  19  13   2 285.368 8.95879   1
  19  14   2 19.9018 7.23340  -2
 -10  14   2 19.9018 7.23340   1
  18  14   2 9.15259 5.34809  -2
  -9  14   2 9.15259 5.34809   1
  17  14   2 144.127 7.19788  -2
  -8  14   2 144.127 7.19788   1
  16  14   2 101.869 6.03842  -2
  -7  14   2 101.869 6.03842   1
  15  14   2 19.2482 4.30616  -2
  -6  14   2 19.2482 4.30616   1
  14  14   2 62.1505 5.69953  -2
  -5  14   2 62.1505 5.69953   1
  13  14   2 37.1368 4.94442  -2
  -4  14   2 37.1368 4.94442   1
  12  14   2 160.613 5.13756  -2
  -3  14   2 160.613 5.13756   1
  11  14   2 571.617 8.97998  -2
  -2  14   2 571.617 8.97998   1
  10  14   2 644.680 13.1591  -2
  -1  14   2 644.680 13.1591   1
   9  14   2 352.807 10.3422  -2
   0  14   2 352.807 10.3422   1
   8  14   2 192.927 5.08822  -2
   1  14   2 192.927 5.08822   1
   7  14   2 249.511 5.58177  -2
   2  14   2 249.511 5.58177   1
   6  14   2 369.112 6.89800  -2
   3  14   2 369.112 6.89800   1
   5  14   2 306.640 6.53937  -2
   4  14   2 306.640 6.53937   1
   4  14   2 271.211 6.66337  -2
   5  14   2 271.211 6.66337   1
   3  14   2 239.678 5.49886  -2
   6  14   2 239.678 5.49886   1
   2  14   2 169.431 4.41711  -2
   7  14   2 169.431 4.41711   1
   1  14   2 296.222 6.56911  -2
   8  14   2 296.222 6.56911   1
   0  14   2 468.116 8.39091  -2
   9  14   2 468.116 8.39091   1
  -1  14   2 476.686 8.45389  -2
  10  14   2 476.686 8.45389   1
  -2  14   2 361.281 7.49106  -2
  11  14   2 361.281 7.49106   1
  -3  14   2 103.449 4.36229  -2
  12  14   2 103.449 4.36229   1
  -4  14   2 82.8957 3.95420  -2
  13  14   2 82.8957 3.95420   1
  -5  14   2 58.8369 4.66157  -2
  14  14   2 58.8369 4.66157   1
  -6  14   2 1.21817 3.51654  -2
  15  14   2 1.21817 3.51654   1
  -7  14   2 99.9793 4.72420  -2
  16  14   2 99.9793 4.72420   1
  -8  14   2 91.9486 5.12430  -2
  17  14   2 91.9486 5.12430   1
  -9  14   2 -0.3916 4.49528  -2
  18  14   2 -0.3916 4.49528   1
 -10  14   2 27.4951 6.93526  -2
  19  14   2 27.4951 6.93526   1
  18  15   2 170.607 7.64912  -2
  -9  15   2 170.607 7.64912   1
  17  15   2 183.047 7.94265  -2
  -8  15   2 183.047 7.94265   1
  16  15   2 50.5453 5.82318  -2
  -7  15   2 50.5453 5.82318   1
  15  15   2 -32.825 56.1977  -2
  -6  15   2 -32.825 56.1977   1
  14  15   2 5.88836 4.62460  -2
  -5  15   2 5.88836 4.62460   1
  13  15   2 -5.1135 4.78168  -2
  -4  15   2 -5.1135 4.78168   1
  12  15   2 71.0230 5.12091  -2
  -3  15   2 71.0230 5.12091   1
  11  15   2 164.887 67.0485  -2
  -2  15   2 164.887 67.0485   1
  10  15   2 214.944 6.58410  -2
  -1  15   2 214.944 6.58410   1
   9  15   2 74.7811 4.60050  -2
   0  15   2 74.7811 4.60050   1
   8  15   2 8.27650 3.39790  -2
   1  15   2 8.27650 3.39790   1
   7  15   2 20.9822 3.89254  -2
   2  15   2 20.9822 3.89254   1
   6  15   2 57.4999 4.93932  -2
   3  15   2 57.4999 4.93932   1
   5  15   2 81.6762 5.30195  -2
   4  15   2 81.6762 5.30195   1
   4  15   2 142.087 5.90527  -2
   5  15   2 142.087 5.90527   1
   3  15   2 78.4184 5.81094  -2
   6  15   2 78.4184 5.81094   1
   2  15   2 4.74524 4.83328  -2
   7  15   2 4.74524 4.83328   1
   1  15   2 -0.8757 4.88635  -2
   8  15   2 -0.8757 4.88635   1
   0  15   2 26.7571 5.31478  -2
   9  15   2 26.7571 5.31478   1
  -1  15   2 290.723 11.6419  -2
  10  15   2 290.723 11.6419   1
  -2  15   2 187.712 7.95508  -2
  11  15   2 187.712 7.95508   1
  -3  15   2 85.8986 4.22149  -2
  12  15   2 85.8986 4.22149   1
  -4  15   2 20.7889 4.07468  -2
  13  15   2 20.7889 4.07468   1
  -5  15   2 -14.317 3.71323  -2
  14  15   2 -14.317 3.71323   1
  -6  15   2 49.5063 4.49899  -2
  15  15   2 49.5063 4.49899   1
  -7  15   2 116.830 5.47505  -2
  16  15   2 116.830 5.47505   1
  -8  15   2 87.8445 5.34265  -2
  17  15   2 87.8445 5.34265   1
  -9  15   2 55.1638 5.15334  -2
  18  15   2 55.1638 5.15334   1
  18  16   2 105.990 6.33417  -2
  -8  16   2 105.990 6.33417   1
  17  16   2 92.6555 5.83938  -2
  -7  16   2 92.6555 5.83938   1
  16  16   2 104.321 5.11532  -2
  -6  16   2 104.321 5.11532   1
  15  16   2 121.323 5.07636  -2
  -5  16   2 121.323 5.07636   1
  14  16   2 107.044 5.17407  -2
  -4  16   2 107.044 5.17407   1
  13  16   2 75.0436 3.97610  -2
  -3  16   2 75.0436 3.97610   1
  12  16   2 32.7015 3.70544  -2
  -2  16   2 32.7015 3.70544   1
  11  16   2 19.7683 2.92860  -2
  -1  16   2 19.7683 2.92860   1
  10  16   2 22.0712 2.72891  -2
   0  16   2 22.0712 2.72891   1
   9  16   2 130.059 3.95635  -2
   1  16   2 130.059 3.95635   1
   8  16   2 17.6857 2.04469  -2
   2  16   2 17.6857 2.04469   1
   7  16   2 29.5613 1.98447  -2
   3  16   2 29.5613 1.98447   1
   6  16   2 30.8938 2.06697  -2
   4  16   2 30.8938 2.06697   1
   5  16   2 3.66916 1.75726  -2
   5  16   2 3.66916 1.75726   1
   4  16   2 42.9072 2.68854  -2
   6  16   2 42.9072 2.68854   1
   3  16   2 44.4008 3.06595  -2
   7  16   2 44.4008 3.06595   1
   2  16   2 29.2487 2.54380  -2
   8  16   2 29.2487 2.54380   1
   1  16   2 99.0651 3.85507  -2
   9  16   2 99.0651 3.85507   1
   0  16   2 27.1031 3.00837  -2
  10  16   2 27.1031 3.00837   1
  -1  16   2 22.3591 2.46355  -2
  11  16   2 22.3591 2.46355   1
  -2  16   2 53.9935 3.60381  -2
  12  16   2 53.9935 3.60381   1
  -3  16   2 54.8162 3.88786  -2
  13  16   2 54.8162 3.88786   1
  -4  16   2 88.0097 4.42428  -2
  14  16   2 88.0097 4.42428   1
  -5  16   2 71.7051 4.03907  -2
  15  16   2 71.7051 4.03907   1
  -6  16   2 85.5477 4.31853  -2
  16  16   2 85.5477 4.31853   1
  -7  16   2 142.713 5.57740  -2
  17  16   2 142.713 5.57740   1
  -8  16   2 112.769 5.31769  -2
  18  16   2 112.769 5.31769   1
  -6  17   2 33.0157 3.88487   1
  -5  17   2 11.0960 2.78048   1
  -4  17   2 58.1791 4.24703   1
  -3  17   2 58.2651 4.65704   1
  -2  17   2 1.57155 1.69291   1
  -1  17   2 8.34659 1.94099   1
   0  17   2 5.08174 1.53351   1
   1  17   2 91.5943 3.67229   1
   2  17   2 128.983 4.07125   1
   3  17   2 -2.6294 1.21150   1
   4  17   2 28.6545 2.21402   1
   5  17   2 141.385 4.53939   1
   6  17   2 54.1651 2.97073   1
   7  17   2 4.66261 1.57979   1
   8  17   2 -0.6387 1.25886   1
   9  17   2 55.9143 3.20821   1
  10  17   2 18.7145 2.00746   1
  11  17   2 1.23835 1.41478   1
  12  17   2 -1.7522 1.61075   1
  -2  17   2 4.45581 5.14432  -2
  13  17   2 4.45581 5.14432   1
  -3  17   2 85.1689 12.0212  -2
  14  17   2 85.1689 12.0212   1
  -4  17   2 86.2044 8.03828  -2
  15  17   2 86.2044 8.03828   1
  -5  17   2 6.04292 12.5055  -2
  16  17   2 6.04292 12.5055   1
  -6  17   2 -9.7944 14.7756  -2
  17  17   2 -9.7944 14.7756   1
  16  18   2 291.081 10.7933  -2
  -5  18   2 291.081 10.7933   1
  15  18   2 51.9682 5.36783  -2
  -4  18   2 51.9682 5.36783   1
  14  18   2 96.8723 5.85089  -2
  -3  18   2 96.8723 5.85089   1
  13  18   2 74.8367 51.6688  -2
  -2  18   2 74.8367 51.6688   1
  12  18   2 -50.975 44.2313  -2
  -1  18   2 -50.975 44.2313   1
  11  18   2 54.6483 5.44258  -2
   0  18   2 54.6483 5.44258   1
  10  18   2 40.0293 3.37745  -2
   1  18   2 40.0293 3.37745   1
   9  18   2 66.1371 4.01551  -2
   2  18   2 66.1371 4.01551   1
   8  18   2 7.08749 3.49210  -2
   3  18   2 7.08749 3.49210   1
   7  18   2 204.758 6.57972  -2
   4  18   2 204.758 6.57972   1
   6  18   2 289.885 7.36266  -2
   5  18   2 289.885 7.36266   1
   5  18   2 203.683 6.07231  -2
   6  18   2 203.683 6.07231   1
   4  18   2 165.022 5.33485  -2
   7  18   2 165.022 5.33485   1
   3  18   2 13.9955 3.10070  -2
   8  18   2 13.9955 3.10070   1
   2  18   2 62.6778 4.78233  -2
   9  18   2 62.6778 4.78233   1
   1  18   2 50.5657 4.51051  -2
  10  18   2 50.5657 4.51051   1
   0  18   2 45.8142 4.30788  -2
  11  18   2 45.8142 4.30788   1
  -1  18   2 37.1593 4.33675  -2
  12  18   2 37.1593 4.33675   1
  -2  18   2 -2.5672 4.06628  -2
  13  18   2 -2.5672 4.06628   1
  -3  18   2 82.8284 5.22423  -2
  14  18   2 82.8284 5.22423   1
  -4  18   2 60.6870 4.91793  -2
  15  18   2 60.6870 4.91793   1
  -5  18   2 189.353 6.82977  -2
  16  18   2 189.353 6.82977   1
  15  19   2 88.0265 15.3353  -2
  -3  19   2 88.0265 15.3353   1
  14  19   2 154.185 6.52318  -2
  -2  19   2 154.185 6.52318   1
  13  19   2 162.905 7.26757  -2
  -1  19   2 162.905 7.26757   1
  12  19   2 2.66287 4.33800  -2
   0  19   2 2.66287 4.33800   1
  11  19   2 99.5320 5.00960  -2
   1  19   2 99.5320 5.00960   1
  10  19   2 20.9304 4.95352  -2
   2  19   2 20.9304 4.95352   1
   9  19   2 211.045 6.99428  -2
   3  19   2 211.045 6.99428   1
   8  19   2 301.855 9.05860  -2
   4  19   2 301.855 9.05860   1
   7  19   2 163.260 6.66060  -2
   5  19   2 163.260 6.66060   1
   6  19   2 627.075 12.1913  -2
   6  19   2 627.075 12.1913   1
   5  19   2 196.271 6.78678  -2
   7  19   2 196.271 6.78678   1
   4  19   2 225.012 7.73327  -2
   8  19   2 225.012 7.73327   1
   3  19   2 194.713 6.60311  -2
   9  19   2 194.713 6.60311   1
   2  19   2 0.28840 5.81726  -2
  10  19   2 0.28840 5.81726   1
   1  19   2 121.207 5.80691  -2
  11  19   2 121.207 5.80691   1
   0  19   2 -28.126 5.87833  -2
  12  19   2 -28.126 5.87833   1
  -1  19   2 166.304 7.79971  -2
  13  19   2 166.304 7.79971   1
  -2  19   2 156.138 7.89782  -2
  14  19   2 156.138 7.89782   1
  -3  19   2 55.2314 6.37380  -2
  15  19   2 55.2314 6.37380   1
  -1  20   2 4.89817 3.20613   1
  12  20   2 211.096 10.8904  -2
   0  20   2 211.096 10.8904   1
  11  20   2 -14.527 6.68031  -2
   1  20   2 -14.527 6.68031   1
  10  20   2 164.699 7.81731  -2
   2  20   2 164.699 7.81731   1
   9  20   2 297.890 10.9496  -2
   3  20   2 297.890 10.9496   1
   8  20   2 281.314 8.72427  -2
   4  20   2 281.314 8.72427   1
   7  20   2 444.582 11.5489  -2
   5  20   2 444.582 11.5489   1
   6  20   2 122.809 6.92038  -2
   6  20   2 122.809 6.92038   1
   5  20   2 436.606 12.8238  -2
   7  20   2 436.606 12.8238   1
   4  20   2 345.964 9.29917  -2
   8  20   2 345.964 9.29917   1
   3  20   2 196.247 7.08585  -2
   9  20   2 196.247 7.08585   1
   2  20   2 143.236 6.93189  -2
  10  20   2 143.236 6.93189   1
   1  20   2 17.6774 5.42625  -2
  11  20   2 17.6774 5.42625   1
   0  20   2 200.231 9.19240  -2
  12  20   2 200.231 9.19240   1
  -1  20   2 159.247 9.09488  -2
  13  20   2 159.247 9.09488   1
  11  21   2 91.3394 6.22034  -2
   2  21   2 91.3394 6.22034   1
  10  21   2 75.8183 5.32009  -2
   3  21   2 75.8183 5.32009   1
   9  21   2 366.121 10.1375  -2
   4  21   2 366.121 10.1375   1
   8  21   2 103.659 6.07377  -2
   5  21   2 103.659 6.07377   1
   7  21   2 158.680 8.41888  -2
   6  21   2 158.680 8.41888   1
   6  21   2 160.469 6.78477  -2
   7  21   2 160.469 6.78477   1
   5  21   2 92.1931 5.50925  -2
   8  21   2 92.1931 5.50925   1
   4  21   2 366.599 10.0272  -2
   9  21   2 366.599 10.0272   1
   3  21   2 110.881 5.73612  -2
  10  21   2 110.881 5.73612   1
   2  21   2 72.8553 5.04914  -2
  11  21   2 72.8553 5.04914   1
  -3 -21   3 23.8998 8.90412  -2
  -9 -21   3 23.8998 8.90412   1
  -4 -21   3 23.7730 7.31105  -2
  -8 -21   3 23.7730 7.31105   1
  -5 -21   3 -1.1667 3.59215  -2
  -7 -21   3 -1.1667 3.59215   1
  -6 -21   3 20.2492 6.73487  -2
  -6 -21   3 20.2492 6.73487   1
  -7 -21   3 -0.5424 4.74833  -2
  -5 -21   3 -0.5424 4.74833   1
  -8 -21   3 16.2586 5.71708  -2
  -4 -21   3 16.2586 5.71708   1
  -9 -21   3 45.7129 7.00430  -2
  -3 -21   3 45.7129 7.00430   1
   0 -20   3 162.387 11.9104  -2
 -12 -20   3 162.387 11.9104   1
  -1 -20   3 367.686 16.2742  -2
 -11 -20   3 367.686 16.2742   1
  -2 -20   3 381.025 16.5051  -2
 -10 -20   3 381.025 16.5051   1
  -3 -20   3 333.447 12.0863  -2
  -9 -20   3 333.447 12.0863   1
  -4 -20   3 207.273 5.39586  -2
  -8 -20   3 207.273 5.39586   1
  -5 -20   3 134.486 6.04626  -2
  -7 -20   3 134.486 6.04626   1
  -6 -20   3 138.181 6.06627  -2
  -6 -20   3 138.181 6.06627   1
  -7 -20   3 140.476 5.95680  -2
  -5 -20   3 140.476 5.95680   1
  -8 -20   3 219.213 7.59962  -2
  -4 -20   3 219.213 7.59962   1
  -9 -20   3 305.692 9.16502  -2
  -3 -20   3 305.692 9.16502   1
 -10 -20   3 305.490 9.59970  -2
  -2 -20   3 305.490 9.59970   1
 -11 -20   3 299.242 11.7140  -2
  -1 -20   3 299.242 11.7140   1
 -12 -20   3 109.987 16.1577  -2
   0 -20   3 109.987 16.1577   1
   3 -19   3 143.564 14.6352  -2
 -14 -19   3 143.564 14.6352   1
   2 -19   3 63.1104 11.4770  -2
 -13 -19   3 63.1104 11.4770   1
   1 -19   3 16.1555 6.19571  -2
 -12 -19   3 16.1555 6.19571   1
   0 -19   3 92.1986 6.92096  -2
 -11 -19   3 92.1986 6.92096   1
  -1 -19   3 121.795 8.82884  -2
 -10 -19   3 121.795 8.82884   1
  -2 -19   3 144.016 7.35787  -2
  -9 -19   3 144.016 7.35787   1
  -3 -19   3 85.9822 3.61960  -2
  -8 -19   3 85.9822 3.61960   1
  -4 -19   3 166.286 5.46918  -2
  -7 -19   3 166.286 5.46918   1
  -5 -19   3 105.021 5.06814  -2
  -6 -19   3 105.021 5.06814   1
  -6 -19   3 105.746 4.94914  -2
  -5 -19   3 105.746 4.94914   1
  -7 -19   3 138.511 5.73956  -2
  -4 -19   3 138.511 5.73956   1
  -8 -19   3 143.792 4.80755  -2
  -3 -19   3 143.792 4.80755   1
  -9 -19   3 149.830 6.84611  -2
  -2 -19   3 149.830 6.84611   1
 -10 -19   3 195.931 7.42899  -2
  -1 -19   3 195.931 7.42899   1
 -11 -19   3 104.994 7.82008  -2
   0 -19   3 104.994 7.82008   1
 -12 -19   3 19.8803 5.23245  -2
   1 -19   3 19.8803 5.23245   1
 -13 -19   3 93.7106 9.55397  -2
   2 -19   3 93.7106 9.55397   1
 -14 -19   3 203.388 12.6710  -2
   3 -19   3 203.388 12.6710   1
 -15 -18   3 165.639 9.04061   1
 -14 -18   3 234.865 9.44241   1
 -13 -18   3 34.8423 4.33268   1
   2 -18   3 6.40178 10.0042  -2
 -12 -18   3 6.40178 10.0042   1
 -11 -18   3 27.3248 3.84907   1
 -10 -18   3 105.729 6.35064   1
  -9 -18   3 129.467 4.29133   1
  -8 -18   3 143.974 4.37748   1
  -7 -18   3 187.427 5.42956   1
  -6 -18   3 208.577 5.54192   1
  -5 -18   3 168.290 5.65000   1
  -4 -18   3 84.2139 3.82241   1
  -3 -18   3 42.3615 3.01457   1
  -2 -18   3 11.9373 2.04680   1
  -1 -18   3 33.2953 3.22876   1
   0 -18   3 6.85800 2.38746   1
   1 -18   3 65.2575 41.9239   1
   2 -18   3 13.9710 3.23584   1
   3 -18   3 174.869 8.19737   1
   4 -18   3 13.7947 4.94087   1
   5 -18   3 53.5973 6.08491   1
   6 -17   3 201.173 8.72238  -2
 -16 -17   3 201.173 8.72238   1
   5 -17   3 215.441 8.72913  -2
 -15 -17   3 215.441 8.72913   1
   4 -17   3 49.4467 5.76862  -2
 -14 -17   3 49.4467 5.76862   1
   3 -17   3 54.1192 5.23541  -2
 -13 -17   3 54.1192 5.23541   1
   2 -17   3 21.5493 8.05863  -2
 -12 -17   3 21.5493 8.05863   1
   1 -17   3 107.589 7.54541  -2
 -11 -17   3 107.589 7.54541   1
   0 -17   3 73.2505 3.02394  -2
 -10 -17   3 73.2505 3.02394   1
  -1 -17   3 25.4964 1.93232  -2
  -9 -17   3 25.4964 1.93232   1
  -2 -17   3 48.7801 2.23954  -2
  -8 -17   3 48.7801 2.23954   1
  -3 -17   3 135.810 4.07843  -2
  -7 -17   3 135.810 4.07843   1
  -4 -17   3 93.5469 3.77328  -2
  -6 -17   3 93.5469 3.77328   1
  -5 -17   3 123.942 5.61787  -2
  -5 -17   3 123.942 5.61787   1
  -6 -17   3 112.640 3.62978  -2
  -4 -17   3 112.640 3.62978   1
  -7 -17   3 122.740 3.98954  -2
  -3 -17   3 122.740 3.98954   1
  -8 -17   3 47.4122 3.19582  -2
  -2 -17   3 47.4122 3.19582   1
  -9 -17   3 21.1010 3.69844  -2
  -1 -17   3 21.1010 3.69844   1
 -10 -17   3 89.7678 4.45743  -2
   0 -17   3 89.7678 4.45743   1
 -11 -17   3 94.1362 4.81951  -2
   1 -17   3 94.1362 4.81951   1
 -12 -17   3 -5.8376 3.96575  -2
   2 -17   3 -5.8376 3.96575   1
 -13 -17   3 64.7192 5.68636  -2
   3 -17   3 64.7192 5.68636   1
 -14 -17   3 72.7019 8.24892  -2
   4 -17   3 72.7019 8.24892   1
 -15 -17   3 204.283 12.8567  -2
   5 -17   3 204.283 12.8567   1
 -16 -17   3 196.255 9.42033  -2
   6 -17   3 196.255 9.42033   1
   8 -16   3 158.869 9.85117  -2
 -17 -16   3 158.869 9.85117   1
   7 -16   3 140.129 8.03591  -2
 -16 -16   3 140.129 8.03591   1
   6 -16   3 82.9319 6.94234  -2
 -15 -16   3 82.9319 6.94234   1
   5 -16   3 2.92037 6.96273  -2
 -14 -16   3 2.92037 6.96273   1
   4 -16   3 -21.164 67.1400  -2
 -13 -16   3 -21.164 67.1400   1
   3 -16   3 150.308 6.04192  -2
 -12 -16   3 150.308 6.04192   1
   2 -16   3 91.3025 5.49508  -2
 -11 -16   3 91.3025 5.49508   1
   1 -16   3 54.2369 3.57151  -2
 -10 -16   3 54.2369 3.57151   1
   0 -16   3 -4.6325 2.06328  -2
  -9 -16   3 -4.6325 2.06328   1
  -1 -16   3 111.503 5.09868  -2
  -8 -16   3 111.503 5.09868   1
  -2 -16   3 238.143 6.10003  -2
  -7 -16   3 238.143 6.10003   1
  -3 -16   3 182.751 5.48817  -2
  -6 -16   3 182.751 5.48817   1
  -4 -16   3 71.2615 4.98191  -2
  -5 -16   3 71.2615 4.98191   1
  -5 -16   3 45.4793 4.31966  -2
  -4 -16   3 45.4793 4.31966   1
  -6 -16   3 262.159 7.36485  -2
  -3 -16   3 262.159 7.36485   1
  -7 -16   3 315.838 8.60577  -2
  -2 -16   3 315.838 8.60577   1
  -8 -16   3 63.9641 6.60410  -2
  -1 -16   3 63.9641 6.60410   1
  -9 -16   3 3.10267 4.33851  -2
   0 -16   3 3.10267 4.33851   1
 -10 -16   3 26.4450 6.23472  -2
   1 -16   3 26.4450 6.23472   1
 -11 -16   3 184.098 8.18320  -2
   2 -16   3 184.098 8.18320   1
 -12 -16   3 3.78842 45.5644  -2
   3 -16   3 3.78842 45.5644   1
 -13 -16   3 102.673 7.36663  -2
   4 -16   3 102.673 7.36663   1
 -14 -16   3 15.1460 6.89557  -2
   5 -16   3 15.1460 6.89557   1
 -15 -16   3 107.976 8.64714  -2
   6 -16   3 107.976 8.64714   1
 -16 -16   3 241.704 11.9958  -2
   7 -16   3 241.704 11.9958   1
 -17 -16   3 189.856 13.1405  -2
   8 -16   3 189.856 13.1405   1
   9 -15   3 53.8287 6.07390  -2
 -18 -15   3 53.8287 6.07390   1
   8 -15   3 152.368 11.0303  -2
 -17 -15   3 152.368 11.0303   1
   7 -15   3 191.090 8.60399  -2
 -16 -15   3 191.090 8.60399   1
   6 -15   3 12.8306 7.05181  -2
 -15 -15   3 12.8306 7.05181   1
   5 -15   3 26.7398 4.88631  -2
 -14 -15   3 26.7398 4.88631   1
   4 -15   3 137.294 6.17911  -2
 -13 -15   3 137.294 6.17911   1
   3 -15   3 68.1579 3.08908  -2
 -12 -15   3 68.1579 3.08908   1
   2 -15   3 327.362 5.69760  -2
 -11 -15   3 327.362 5.69760   1
   1 -15   3 144.352 3.67626  -2
 -10 -15   3 144.352 3.67626   1
   0 -15   3 80.6384 3.06314  -2
  -9 -15   3 80.6384 3.06314   1
  -1 -15   3 321.071 5.83399  -2
  -8 -15   3 321.071 5.83399   1
  -2 -15   3 221.290 4.83631  -2
  -7 -15   3 221.290 4.83631   1
  -3 -15   3 739.905 11.1096  -2
  -6 -15   3 739.905 11.1096   1
  -4 -15   3 167.246 4.55305  -2
  -5 -15   3 167.246 4.55305   1
  -5 -15   3 194.691 5.45999  -2
  -4 -15   3 194.691 5.45999   1
  -6 -15   3 628.458 10.6009  -2
  -3 -15   3 628.458 10.6009   1
  -7 -15   3 153.219 3.93704  -2
  -2 -15   3 153.219 3.93704   1
  -8 -15   3 475.141 9.11081  -2
  -1 -15   3 475.141 9.11081   1
  -9 -15   3 117.274 4.32553  -2
   0 -15   3 117.274 4.32553   1
 -10 -15   3 143.905 5.94307  -2
   1 -15   3 143.905 5.94307   1
 -11 -15   3 235.385 6.99952  -2
   2 -15   3 235.385 6.99952   1
 -12 -15   3 -8.2796 37.7217  -2
   3 -15   3 -8.2796 37.7217   1
 -13 -15   3 250.009 6.56792  -2
   4 -15   3 250.009 6.56792   1
 -14 -15   3 9.90569 3.58464  -2
   5 -15   3 9.90569 3.58464   1
 -15 -15   3 100.834 4.20798  -2
   6 -15   3 100.834 4.20798   1
 -16 -15   3 140.209 6.22953  -2
   7 -15   3 140.209 6.22953   1
 -17 -15   3 112.166 8.68557  -2
   8 -15   3 112.166 8.68557   1
 -18 -15   3 -100.30 139.262  -2
   9 -15   3 -100.30 139.262   1
  10 -14   3 69.9131 8.80061  -2
 -18 -14   3 69.9131 8.80061   1
   9 -14   3 125.544 6.04419  -2
 -17 -14   3 125.544 6.04419   1
   8 -14   3 211.831 8.08591  -2
 -16 -14   3 211.831 8.08591   1
   7 -14   3 73.2717 9.52792  -2
 -15 -14   3 73.2717 9.52792   1
   6 -14   3 -1.3920 3.02072  -2
 -14 -14   3 -1.3920 3.02072   1
   5 -14   3 107.751 5.06596  -2
 -13 -14   3 107.751 5.06596   1
   4 -14   3 324.078 5.94507  -2
 -12 -14   3 324.078 5.94507   1
   3 -14   3 399.471 6.08658  -2
 -11 -14   3 399.471 6.08658   1
   2 -14   3 110.252 2.90549  -2
 -10 -14   3 110.252 2.90549   1
   1 -14   3 288.859 5.13819  -2
  -9 -14   3 288.859 5.13819   1
   0 -14   3 130.435 3.37256  -2
  -8 -14   3 130.435 3.37256   1
  -1 -14   3 314.428 5.70993  -2
  -7 -14   3 314.428 5.70993   1
  -2 -14   3 125.128 3.55901  -2
  -6 -14   3 125.128 3.55901   1
  -3 -14   3 135.689 3.48124  -2
  -5 -14   3 135.689 3.48124   1
  -4 -14   3 144.120 3.93429  -2
  -4 -14   3 144.120 3.93429   1
  -5 -14   3 113.730 3.26634  -2
  -3 -14   3 113.730 3.26634   1
  -6 -14   3 176.564 4.26954  -2
  -2 -14   3 176.564 4.26954   1
  -7 -14   3 299.099 5.43184  -2
  -1 -14   3 299.099 5.43184   1
  -8 -14   3 145.211 4.54097  -2
   0 -14   3 145.211 4.54097   1
  -9 -14   3 311.432 6.65676  -2
   1 -14   3 311.432 6.65676   1
 -10 -14   3 106.420 3.27266  -2
   2 -14   3 106.420 3.27266   1
 -11 -14   3 536.694 8.43947  -2
   3 -14   3 536.694 8.43947   1
 -12 -14   3 270.569 6.93215  -2
   4 -14   3 270.569 6.93215   1
 -13 -14   3 147.418 5.04240  -2
   5 -14   3 147.418 5.04240   1
 -14 -14   3 -14.155 2.73607  -2
   6 -14   3 -14.155 2.73607   1
 -15 -14   3 73.6512 4.59604  -2
   7 -14   3 73.6512 4.59604   1
 -16 -14   3 307.454 11.5438  -2
   8 -14   3 307.454 11.5438   1
 -17 -14   3 135.045 6.14318  -2
   9 -14   3 135.045 6.14318   1
 -18 -14   3 29.3541 4.73919  -2
  10 -14   3 29.3541 4.73919   1
 -19 -13   3 98.0094 9.42450   1
 -18 -13   3 31.6370 5.33903   1
 -17 -13   3 -2.0015 2.86720   1
 -16 -13   3 19.7274 2.06322   1
 -15 -13   3 20.6876 1.76895   1
 -14 -13   3 99.2699 2.97382   1
 -13 -13   3 110.012 2.98833   1
 -12 -13   3 16.6187 1.53023   1
 -11 -13   3 20.0093 1.57219   1
 -10 -13   3 4.59537 1.01886   1
  -9 -13   3 62.7726 2.35491   1
  -8 -13   3 283.959 4.89800   1
  -7 -13   3 133.072 3.35779   1
  -6 -13   3 182.588 3.84474   1
  -5 -13   3 60.0606 2.28050   1
  -4 -13   3 24.3440 1.83445   1
  -3 -13   3 91.0928 2.59881   1
  -2 -13   3 7.73369 1.03875   1
  -1 -13   3 5.82779 0.97588   1
   0 -13   3 68.6361 2.05958   1
   1 -13   3 109.747 2.94240   1
   2 -13   3 630.767 8.74817   1
   3 -13   3 107.223 3.32780   1
   4 -13   3 141.588 3.52055   1
   5 -13   3 127.689 3.54973   1
   6 -13   3 6.20359 1.74778   1
   7 -13   3 109.525 4.78783   1
   8 -13   3 21.2335 3.80751   1
 -17 -13   3 50.8089 8.81775  -2
   9 -13   3 50.8089 8.81775   1
  10 -13   3 34.8146 2.83982   1
  11 -13   3 39.9225 3.03427   1
  12 -12   3 24.4963 7.82195  -2
 -19 -12   3 24.4963 7.82195   1
  11 -12   3 27.3728 2.66220  -2
 -18 -12   3 27.3728 2.66220   1
  10 -12   3 9.08306 2.23766  -2
 -17 -12   3 9.08306 2.23766   1
   9 -12   3 32.5612 2.59977  -2
 -16 -12   3 32.5612 2.59977   1
   8 -12   3 25.7903 2.06844  -2
 -15 -12   3 25.7903 2.06844   1
   7 -12   3 68.6748 3.03995  -2
 -14 -12   3 68.6748 3.03995   1
   6 -12   3 133.133 3.82308  -2
 -13 -12   3 133.133 3.82308   1
   5 -12   3 41.0922 2.02531  -2
 -12 -12   3 41.0922 2.02531   1
   4 -12   3 24.7699 1.79922  -2
 -11 -12   3 24.7699 1.79922   1
   3 -12   3 20.8392 1.75837  -2
 -10 -12   3 20.8392 1.75837   1
   2 -12   3 212.681 3.99636  -2
  -9 -12   3 212.681 3.99636   1
   1 -12   3 210.219 3.89530  -2
  -8 -12   3 210.219 3.89530   1
   0 -12   3 30.9784 1.77534  -2
  -7 -12   3 30.9784 1.77534   1
  -1 -12   3 43.7005 1.98102  -2
  -6 -12   3 43.7005 1.98102   1
  -2 -12   3 120.193 2.91529  -2
  -5 -12   3 120.193 2.91529   1
  -3 -12   3 176.264 3.61458  -2
  -4 -12   3 176.264 3.61458   1
  -4 -12   3 144.282 3.29822  -2
  -3 -12   3 144.282 3.29822   1
  -5 -12   3 80.2343 2.51567  -2
  -2 -12   3 80.2343 2.51567   1
  -6 -12   3 24.3467 1.84955  -2
  -1 -12   3 24.3467 1.84955   1
  -7 -12   3 38.1203 1.86687  -2
   0 -12   3 38.1203 1.86687   1
  -8 -12   3 215.617 4.36622  -2
   1 -12   3 215.617 4.36622   1
  -9 -12   3 255.729 4.71850  -2
   2 -12   3 255.729 4.71850   1
 -10 -12   3 19.3678 1.88440  -2
   3 -12   3 19.3678 1.88440   1
 -11 -12   3 20.5911 2.81636  -2
   4 -12   3 20.5911 2.81636   1
 -12 -12   3 53.5211 2.71357  -2
   5 -12   3 53.5211 2.71357   1
 -13 -12   3 198.982 4.94770  -2
   6 -12   3 198.982 4.94770   1
 -14 -12   3 82.6665 3.84132  -2
   7 -12   3 82.6665 3.84132   1
 -15 -12   3 22.5564 7.93595  -2
   8 -12   3 22.5564 7.93595   1
 -16 -12   3 27.6182 3.68041  -2
   9 -12   3 27.6182 3.68041   1
 -17 -12   3 13.0723 3.53044  -2
  10 -12   3 13.0723 3.53044   1
 -18 -12   3 -18.082 7.13718  -2
  11 -12   3 -18.082 7.13718   1
 -19 -12   3 14.7514 4.69831  -2
  12 -12   3 14.7514 4.69831   1
  13 -11   3 136.488 7.24805  -2
 -19 -11   3 136.488 7.24805   1
  12 -11   3 93.9141 6.10397  -2
 -18 -11   3 93.9141 6.10397   1
  11 -11   3 -10.662 12.7909  -2
 -17 -11   3 -10.662 12.7909   1
  10 -11   3 90.9308 4.41927  -2
 -16 -11   3 90.9308 4.41927   1
   9 -11   3 250.325 5.95221  -2
 -15 -11   3 250.325 5.95221   1
   8 -11   3 116.472 4.16241  -2
 -14 -11   3 116.472 4.16241   1
   7 -11   3 40.8846 2.55607  -2
 -13 -11   3 40.8846 2.55607   1
   6 -11   3 100.553 2.97601  -2
 -12 -11   3 100.553 2.97601   1
   5 -11   3 290.357 5.75662  -2
 -11 -11   3 290.357 5.75662   1
   4 -11   3 179.299 4.26030  -2
 -10 -11   3 179.299 4.26030   1
   3 -11   3 298.291 5.68297  -2
  -9 -11   3 298.291 5.68297   1
   2 -11   3 82.1599 4.89642  -2
  -8 -11   3 82.1599 4.89642   1
   1 -11   3 88.2530 4.14211  -2
  -7 -11   3 88.2530 4.14211   1
   0 -11   3 208.038 4.80137  -2
  -6 -11   3 208.038 4.80137   1
  -1 -11   3 290.429 7.37877  -2
  -5 -11   3 290.429 7.37877   1
  -2 -11   3 93.6423 4.33254  -2
  -4 -11   3 93.6423 4.33254   1
  -3 -11   3 0.03238 2.39098  -2
  -3 -11   3 0.03238 2.39098   1
  -4 -11   3 67.9197 3.18241  -2
  -2 -11   3 67.9197 3.18241   1
  -5 -11   3 321.247 8.67712  -2
  -1 -11   3 321.247 8.67712   1
  -6 -11   3 264.810 6.88884  -2
   0 -11   3 264.810 6.88884   1
  -7 -11   3 142.503 4.43890  -2
   1 -11   3 142.503 4.43890   1
  -8 -11   3 113.406 3.74673  -2
   2 -11   3 113.406 3.74673   1
  -9 -11   3 262.538 5.85890  -2
   3 -11   3 262.538 5.85890   1
 -10 -11   3 126.118 3.68552  -2
   4 -11   3 126.118 3.68552   1
 -11 -11   3 239.574 5.26002  -2
   5 -11   3 239.574 5.26002   1
 -12 -11   3 157.973 4.83416  -2
   6 -11   3 157.973 4.83416   1
 -13 -11   3 60.2744 4.05322  -2
   7 -11   3 60.2744 4.05322   1
 -14 -11   3 82.8673 5.02886  -2
   8 -11   3 82.8673 5.02886   1
 -15 -11   3 144.023 7.34814  -2
   9 -11   3 144.023 7.34814   1
 -16 -11   3 102.768 5.40962  -2
  10 -11   3 102.768 5.40962   1
 -17 -11   3 83.6966 5.16336  -2
  11 -11   3 83.6966 5.16336   1
 -18 -11   3 118.730 6.42051  -2
  12 -11   3 118.730 6.42051   1
 -19 -11   3 126.277 7.93093  -2
  13 -11   3 126.277 7.93093   1
  13 -10   3 39.5946 8.84825  -2
 -19 -10   3 39.5946 8.84825   1
  12 -10   3 -23.552 5.48345  -2
 -18 -10   3 -23.552 5.48345   1
  11 -10   3 2.02000 6.50910  -2
 -17 -10   3 2.02000 6.50910   1
  10 -10   3 185.749 6.66170  -2
 -16 -10   3 185.749 6.66170   1
   9 -10   3 37.7624 5.23204  -2
 -15 -10   3 37.7624 5.23204   1
   8 -10   3 363.354 7.02101  -2
 -14 -10   3 363.354 7.02101   1
   7 -10   3 195.316 5.20869  -2
 -13 -10   3 195.316 5.20869   1
   6 -10   3 -4.8931 2.45795  -2
 -12 -10   3 -4.8931 2.45795   1
   5 -10   3 197.859 4.61515  -2
 -11 -10   3 197.859 4.61515   1
   4 -10   3 202.111 5.07583  -2
 -10 -10   3 202.111 5.07583   1
   3 -10   3 334.714 6.57407  -2
  -9 -10   3 334.714 6.57407   1
   2 -10   3 241.522 5.33622  -2
  -8 -10   3 241.522 5.33622   1
   1 -10   3 83.9174 3.90378  -2
  -7 -10   3 83.9174 3.90378   1
   0 -10   3 383.218 10.3756  -2
  -6 -10   3 383.218 10.3756   1
  -1 -10   3 240.020 9.09891  -2
  -5 -10   3 240.020 9.09891   1
  -2 -10   3 343.168 12.8050  -2
  -4 -10   3 343.168 12.8050   1
  -3 -10   3 600.254 14.9882  -2
  -3 -10   3 600.254 14.9882   1
  -4 -10   3 239.929 7.78565  -2
  -2 -10   3 239.929 7.78565   1
  -5 -10   3 309.258 10.0122  -2
  -1 -10   3 309.258 10.0122   1
  -6 -10   3 285.488 7.53021  -2
   0 -10   3 285.488 7.53021   1
  -7 -10   3 78.6829 3.64619  -2
   1 -10   3 78.6829 3.64619   1
  -8 -10   3 168.184 7.63784  -2
   2 -10   3 168.184 7.63784   1
  -9 -10   3 301.946 7.44519  -2
   3 -10   3 301.946 7.44519   1
 -10 -10   3 248.041 7.21408  -2
   4 -10   3 248.041 7.21408   1
 -11 -10   3 194.525 5.78911  -2
   5 -10   3 194.525 5.78911   1
 -12 -10   3 -0.1784 2.37929  -2
   6 -10   3 -0.1784 2.37929   1
 -13 -10   3 148.306 4.68454  -2
   7 -10   3 148.306 4.68454   1
 -14 -10   3 258.050 8.40807  -2
   8 -10   3 258.050 8.40807   1
 -15 -10   3 108.821 4.40290  -2
   9 -10   3 108.821 4.40290   1
 -16 -10   3 156.021 6.42456  -2
  10 -10   3 156.021 6.42456   1
 -17 -10   3 18.9852 4.24944  -2
  11 -10   3 18.9852 4.24944   1
 -18 -10   3 1.57341 4.39594  -2
  12 -10   3 1.57341 4.39594   1
 -19 -10   3 14.1573 5.05800  -2
  13 -10   3 14.1573 5.05800   1
  14 -10   3 -10.765 2.29020   1
 -20  -9   3 59.8429 4.11644   1
  14  -9   3 64.0093 6.24584  -2
 -19  -9   3 64.0093 6.24584   1
  13  -9   3 4.88959 3.96341  -2
 -18  -9   3 4.88959 3.96341   1
  12  -9   3 7.37900 4.17375  -2
 -17  -9   3 7.37900 4.17375   1
  11  -9   3 20.7418 2.70110  -2
 -16  -9   3 20.7418 2.70110   1
  10  -9   3 428.991 12.3700  -2
 -15  -9   3 428.991 12.3700   1
   9  -9   3 408.675 7.84376  -2
 -14  -9   3 408.675 7.84376   1
   8  -9   3 335.161 6.40219  -2
 -13  -9   3 335.161 6.40219   1
   7  -9   3 730.035 9.84127  -2
 -12  -9   3 730.035 9.84127   1
   6  -9   3 110.291 2.93443  -2
 -11  -9   3 110.291 2.93443   1
   5  -9   3 279.253 4.79473  -2
 -10  -9   3 279.253 4.79473   1
   4  -9   3 252.731 5.09912  -2
  -9  -9   3 252.731 5.09912   1
   3  -9   3 490.693 6.77046  -2
  -8  -9   3 490.693 6.77046   1
   2  -9   3 650.012 7.84587  -2
  -7  -9   3 650.012 7.84587   1
   1  -9   3 170.468 3.05110  -2
  -6  -9   3 170.468 3.05110   1
   0  -9   3 166.322 2.99688  -2
  -5  -9   3 166.322 2.99688   1
  -1  -9   3 459.849 6.35214  -2
  -4  -9   3 459.849 6.35214   1
  -2  -9   3 1892.79 20.1885  -2
  -3  -9   3 1892.79 20.1885   1
  -3  -9   3 2248.97 22.3036  -2
  -2  -9   3 2248.97 22.3036   1
  -4  -9   3 612.452 8.03015  -2
  -1  -9   3 612.452 8.03015   1
  -5  -9   3 111.271 2.49364  -2
   0  -9   3 111.271 2.49364   1
  -6  -9   3 136.529 2.91666  -2
   1  -9   3 136.529 2.91666   1
  -7  -9   3 532.563 7.15800  -2
   2  -9   3 532.563 7.15800   1
  -8  -9   3 617.120 8.22006  -2
   3  -9   3 617.120 8.22006   1
  -9  -9   3 268.665 5.17156  -2
   4  -9   3 268.665 5.17156   1
 -10  -9   3 183.763 3.87115  -2
   5  -9   3 183.763 3.87115   1
 -11  -9   3 78.4896 2.55220  -2
   6  -9   3 78.4896 2.55220   1
 -12  -9   3 571.214 7.82482  -2
   7  -9   3 571.214 7.82482   1
 -13  -9   3 456.489 7.98475  -2
   8  -9   3 456.489 7.98475   1
 -14  -9   3 320.861 6.55596  -2
   9  -9   3 320.861 6.55596   1
 -15  -9   3 296.117 7.42056  -2
  10  -9   3 296.117 7.42056   1
 -16  -9   3 21.5653 3.52882  -2
  11  -9   3 21.5653 3.52882   1
 -17  -9   3 4.47199 3.03003  -2
  12  -9   3 4.47199 3.03003   1
 -18  -9   3 -14.767 3.83523  -2
  13  -9   3 -14.767 3.83523   1
 -19  -9   3 42.8400 4.69688  -2
  14  -9   3 42.8400 4.69688   1
 -20  -8   3 1.29050 2.44735   1
  15  -8   3 144.416 98.4562  -2
 -19  -8   3 144.416 98.4562   1
 -18  -8   3 121.323 5.50193   1
  13  -8   3 211.138 18.0349  -2
 -17  -8   3 211.138 18.0349   1
 -16  -8   3 12.9059 2.23015   1
 -15  -8   3 12.4599 1.91042   1
 -14  -8   3 714.136 12.7585   1
 -13  -8   3 2002.95 24.9266   1
 -12  -8   3 1155.27 15.8841   1
 -11  -8   3 2.28091 0.82620   1
 -10  -8   3 1.05240 0.68795   1
  -9  -8   3 496.611 6.61590   1
  -8  -8   3 1042.55 12.2766   1
  -7  -8   3 621.279 7.48500   1
  -6  -8   3 29.3030 1.30743   1
  -5  -8   3 13.1304 0.91509   1
  -4  -8   3 426.229 5.52131   1
  -3  -8   3 3210.38 32.3167   1
  -2  -8   3 865.663 9.68127   1
  -1  -8   3 453.979 5.92084   1
   0  -8   3 289.649 4.05902   1
   1  -8   3 21.2289 1.10897   1
   2  -8   3 430.067 5.65525   1
   3  -8   3 139.406 2.88501   1
   4  -8   3 251.746 4.03448   1
   5  -8   3 243.314 4.07735   1
   6  -8   3 10.2251 1.06189   1
 -11  -8   3 80.6242 10.7156  -2
   7  -8   3 80.6242 10.7156   1
   8  -8   3 7.51484 1.05726   1
   9  -8   3 351.756 5.88718   1
  10  -8   3 336.818 6.26885   1
  11  -8   3 27.6835 2.29914   1
  12  -8   3 9.91216 1.90523   1
  13  -8   3 4.51808 2.04910   1
  14  -8   3 0.03079 1.89254   1
  15  -8   3 33.7210 3.85403   1
  16  -7   3 98.3512 11.4974  -2
 -20  -7   3 98.3512 11.4974   1
  15  -7   3 61.5980 5.38505  -2
 -19  -7   3 61.5980 5.38505   1
  14  -7   3 116.863 5.55933  -2
 -18  -7   3 116.863 5.55933   1
  13  -7   3 86.8466 5.79924  -2
 -17  -7   3 86.8466 5.79924   1
  12  -7   3 99.4494 4.36469  -2
 -16  -7   3 99.4494 4.36469   1
  11  -7   3 20.0560 3.81222  -2
 -15  -7   3 20.0560 3.81222   1
  10  -7   3 193.977 6.09172  -2
 -14  -7   3 193.977 6.09172   1
   9  -7   3 743.470 13.4373  -2
 -13  -7   3 743.470 13.4373   1
   8  -7   3 931.864 13.4874  -2
 -12  -7   3 931.864 13.4874   1
   7  -7   3 1133.59 13.7672  -2
 -11  -7   3 1133.59 13.7672   1
   6  -7   3 65.4022 2.39702  -2
 -10  -7   3 65.4022 2.39702   1
   5  -7   3 162.512 3.17878  -2
  -9  -7   3 162.512 3.17878   1
   4  -7   3 946.876 10.9452  -2
  -8  -7   3 946.876 10.9452   1
   3  -7   3 1741.10 18.7052  -2
  -7  -7   3 1741.10 18.7052   1
   2  -7   3 2766.97 28.4300  -2
  -6  -7   3 2766.97 28.4300   1
   1  -7   3 309.547 4.58338  -2
  -5  -7   3 309.547 4.58338   1
   0  -7   3 308.419 4.16716  -2
  -4  -7   3 308.419 4.16716   1
  -1  -7   3 2694.97 26.6401  -2
  -3  -7   3 2694.97 26.6401   1
  -2  -7   3 9843.78 92.5312  -2
  -2  -7   3 9843.78 92.5312   1
  -3  -7   3 3500.37 33.0048  -2
  -1  -7   3 3500.37 33.0048   1
  -4  -7   3 429.904 5.64094  -2
   0  -7   3 429.904 5.64094   1
  -5  -7   3 224.589 3.46262  -2
   1  -7   3 224.589 3.46262   1
  -6  -7   3 2310.20 22.9739  -2
   2  -7   3 2310.20 22.9739   1
  -7  -7   3 2056.04 22.3078  -2
   3  -7   3 2056.04 22.3078   1
  -8  -7   3 1387.08 14.3995  -2
   4  -7   3 1387.08 14.3995   1
  -9  -7   3 242.735 3.93559  -2
   5  -7   3 242.735 3.93559   1
 -10  -7   3 99.0038 2.62897  -2
   6  -7   3 99.0038 2.62897   1
 -11  -7   3 1007.66 11.3328  -2
   7  -7   3 1007.66 11.3328   1
 -12  -7   3 1235.70 13.5273  -2
   8  -7   3 1235.70 13.5273   1
 -13  -7   3 1130.28 13.6719  -2
   9  -7   3 1130.28 13.6719   1
 -14  -7   3 184.035 4.95308  -2
  10  -7   3 184.035 4.95308   1
 -15  -7   3 17.6015 2.70554  -2
  11  -7   3 17.6015 2.70554   1
 -16  -7   3 117.957 4.74138  -2
  12  -7   3 117.957 4.74138   1
 -17  -7   3 151.210 5.65503  -2
  13  -7   3 151.210 5.65503   1
 -18  -7   3 104.780 5.04923  -2
  14  -7   3 104.780 5.04923   1
 -19  -7   3 37.1404 5.21918  -2
  15  -7   3 37.1404 5.21918   1
 -20  -7   3 -14.043 5.63984  -2
  16  -7   3 -14.043 5.63984   1
 -20  -6   3 0.04309 2.83576   1
  16  -6   3 39.1853 5.57842  -2
 -19  -6   3 39.1853 5.57842   1
  15  -6   3 63.2553 4.90908  -2
 -18  -6   3 63.2553 4.90908   1
  14  -6   3 318.844 9.03902  -2
 -17  -6   3 318.844 9.03902   1
  13  -6   3 559.341 11.8834  -2
 -16  -6   3 559.341 11.8834   1
  12  -6   3 24.1872 3.89863  -2
 -15  -6   3 24.1872 3.89863   1
  11  -6   3 32.2156 3.72838  -2
 -14  -6   3 32.2156 3.72838   1
  10  -6   3 311.924 7.88958  -2
 -13  -6   3 311.924 7.88958   1
   9  -6   3 1147.69 18.8201  -2
 -12  -6   3 1147.69 18.8201   1
   8  -6   3 558.078 9.26033  -2
 -11  -6   3 558.078 9.26033   1
   7  -6   3 34.6962 2.82280  -2
 -10  -6   3 34.6962 2.82280   1
   6  -6   3 233.343 4.51819  -2
  -9  -6   3 233.343 4.51819   1
   5  -6   3 456.360 6.99863  -2
  -8  -6   3 456.360 6.99863   1
   4  -6   3 807.691 12.2922  -2
  -7  -6   3 807.691 12.2922   1
   3  -6   3 602.286 9.43865  -2
  -6  -6   3 602.286 9.43865   1
   2  -6   3 213.236 8.58006  -2
  -5  -6   3 213.236 8.58006   1
   1  -6   3 15.9520 3.06942  -2
  -4  -6   3 15.9520 3.06942   1
   0  -6   3 560.199 19.3322  -2
  -3  -6   3 560.199 19.3322   1
  -1  -6   3 1556.83 26.2972  -2
  -2  -6   3 1556.83 26.2972   1
  -2  -6   3 966.629 16.7228  -2
  -1  -6   3 966.629 16.7228   1
  -3  -6   3 381.287 7.88260  -2
   0  -6   3 381.287 7.88260   1
  -4  -6   3 10.0798 1.58006  -2
   1  -6   3 10.0798 1.58006   1
  -5  -6   3 308.112 6.67987  -2
   2  -6   3 308.112 6.67987   1
  -6  -6   3 481.595 8.60853  -2
   3  -6   3 481.595 8.60853   1
  -7  -6   3 587.488 11.6294  -2
   4  -6   3 587.488 11.6294   1
  -8  -6   3 463.718 8.36598  -2
   5  -6   3 463.718 8.36598   1
  -9  -6   3 162.322 3.79594  -2
   6  -6   3 162.322 3.79594   1
 -10  -6   3 25.7535 1.95151  -2
   7  -6   3 25.7535 1.95151   1
 -11  -6   3 382.104 6.19345  -2
   8  -6   3 382.104 6.19345   1
 -12  -6   3 1022.71 13.3993  -2
   9  -6   3 1022.71 13.3993   1
 -13  -6   3 344.591 6.75963  -2
  10  -6   3 344.591 6.75963   1
 -14  -6   3 24.4917 3.18705  -2
  11  -6   3 24.4917 3.18705   1
 -15  -6   3 34.7726 3.79515  -2
  12  -6   3 34.7726 3.79515   1
 -16  -6   3 376.523 11.8356  -2
  13  -6   3 376.523 11.8356   1
 -17  -6   3 269.870 9.02267  -2
  14  -6   3 269.870 9.02267   1
 -18  -6   3 38.0734 5.88674  -2
  15  -6   3 38.0734 5.88674   1
 -19  -6   3 76.7452 5.12698  -2
  16  -6   3 76.7452 5.12698   1
  17  -5   3 -34.661 8.22840  -2
 -20  -5   3 -34.661 8.22840   1
  16  -5   3 91.8449 6.29869  -2
 -19  -5   3 91.8449 6.29869   1
  15  -5   3 328.558 9.03140  -2
 -18  -5   3 328.558 9.03140   1
  14  -5   3 399.200 12.1295  -2
 -17  -5   3 399.200 12.1295   1
  13  -5   3 217.620 7.09303  -2
 -16  -5   3 217.620 7.09303   1
  12  -5   3 101.720 5.09232  -2
 -15  -5   3 101.720 5.09232   1
  11  -5   3 34.2194 4.19687  -2
 -14  -5   3 34.2194 4.19687   1
  10  -5   3 361.993 9.68652  -2
 -13  -5   3 361.993 9.68652   1
   9  -5   3 644.892 17.2706  -2
 -12  -5   3 644.892 17.2706   1
   8  -5   3 179.201 6.24147  -2
 -11  -5   3 179.201 6.24147   1
   7  -5   3 193.127 5.97895  -2
 -10  -5   3 193.127 5.97895   1
   6  -5   3 51.1440 3.78366  -2
  -9  -5   3 51.1440 3.78366   1
   5  -5   3 66.2134 3.49833  -2
  -8  -5   3 66.2134 3.49833   1
   4  -5   3 295.772 10.0068  -2
  -7  -5   3 295.772 10.0068   1
   3  -5   3 483.618 15.3706  -2
  -6  -5   3 483.618 15.3706   1
  -5  -5   3 711.244 8.18419   1
  -4  -5   3 506.502 5.98382   1
  -3  -5   3 1.40641 0.26411   1
  -2  -5   3 387.205 4.92753   1
  -1  -5   3 610.233 7.39382   1
   0  -5   3 2.21819 0.60285   1
   1  -5   3 14.0120 0.84442   1
  -5  -5   3 1194.46 37.4412  -2
   2  -5   3 1194.46 37.4412   1
  -6  -5   3 723.676 25.3236  -2
   3  -5   3 723.676 25.3236   1
  -7  -5   3 440.710 12.2758  -2
   4  -5   3 440.710 12.2758   1
  -8  -5   3 65.2848 4.33476  -2
   5  -5   3 65.2848 4.33476   1
  -9  -5   3 71.8136 4.78587  -2
   6  -5   3 71.8136 4.78587   1
 -10  -5   3 298.842 7.33086  -2
   7  -5   3 298.842 7.33086   1
 -11  -5   3 217.864 6.42981  -2
   8  -5   3 217.864 6.42981   1
 -12  -5   3 502.668 9.47872  -2
   9  -5   3 502.668 9.47872   1
 -13  -5   3 318.799 6.78887  -2
  10  -5   3 318.799 6.78887   1
 -14  -5   3 54.8610 3.93406  -2
  11  -5   3 54.8610 3.93406   1
 -15  -5   3 71.7976 4.31955  -2
  12  -5   3 71.7976 4.31955   1
 -16  -5   3 355.453 11.2708  -2
  13  -5   3 355.453 11.2708   1
 -17  -5   3 324.129 10.5195  -2
  14  -5   3 324.129 10.5195   1
 -18  -5   3 316.988 9.81751  -2
  15  -5   3 316.988 9.81751   1
 -19  -5   3 107.795 6.91887  -2
  16  -5   3 107.795 6.91887   1
 -20  -5   3 1.04718 6.84693  -2
  17  -5   3 1.04718 6.84693   1
 -20  -4   3 7.83865 4.01901   1
  17  -4   3 29.8370 5.33383  -2
 -19  -4   3 29.8370 5.33383   1
  16  -4   3 102.505 5.92749  -2
 -18  -4   3 102.505 5.92749   1
  15  -4   3 169.065 6.57119  -2
 -17  -4   3 169.065 6.57119   1
  14  -4   3 380.855 10.7657  -2
 -16  -4   3 380.855 10.7657   1
  13  -4   3 62.0272 3.58208  -2
 -15  -4   3 62.0272 3.58208   1
  12  -4   3 102.477 3.89528  -2
 -14  -4   3 102.477 3.89528   1
  11  -4   3 280.323 6.82531  -2
 -13  -4   3 280.323 6.82531   1
  10  -4   3 323.941 7.61154  -2
 -12  -4   3 323.941 7.61154   1
   9  -4   3 561.528 8.92936  -2
 -11  -4   3 561.528 8.92936   1
   8  -4   3 554.113 9.71741  -2
 -10  -4   3 554.113 9.71741   1
   7  -4   3 85.6436 2.57349  -2
  -9  -4   3 85.6436 2.57349   1
   6  -4   3 418.395 7.50604  -2
  -8  -4   3 418.395 7.50604   1
   5  -4   3 466.461 6.79345  -2
  -7  -4   3 466.461 6.79345   1
   4  -4   3 367.914 4.89937  -2
  -6  -4   3 367.914 4.89937   1
   3  -4   3 218.700 3.23712  -2
  -5  -4   3 218.700 3.23712   1
   2  -4   3 193.596 3.03880  -2
  -4  -4   3 193.596 3.03880   1
   1  -4   3 480.727 7.17959  -2
  -3  -4   3 480.727 7.17959   1
   0  -4   3 105.149 2.05250  -2
  -2  -4   3 105.149 2.05250   1
  -1  -4   3 75.3855 1.60967  -2
  -1  -4   3 75.3855 1.60967   1
  -2  -4   3 105.482 1.95356  -2
   0  -4   3 105.482 1.95356   1
  -3  -4   3 465.174 5.64602  -2
   1  -4   3 465.174 5.64602   1
  -4  -4   3 230.554 2.99293  -2
   2  -4   3 230.554 2.99293   1
  -5  -4   3 204.699 3.17030  -2
   3  -4   3 204.699 3.17030   1
  -6  -4   3 417.684 5.44438  -2
   4  -4   3 417.684 5.44438   1
  -7  -4   3 555.272 6.89661  -2
   5  -4   3 555.272 6.89661   1
  -8  -4   3 507.761 8.17301  -2
   6  -4   3 507.761 8.17301   1
  -9  -4   3 90.1984 2.79066  -2
   7  -4   3 90.1984 2.79066   1
 -10  -4   3 613.520 9.36475  -2
   8  -4   3 613.520 9.36475   1
 -11  -4   3 712.672 10.6114  -2
   9  -4   3 712.672 10.6114   1
 -12  -4   3 520.576 10.7514  -2
  10  -4   3 520.576 10.7514   1
 -13  -4   3 174.405 4.65645  -2
  11  -4   3 174.405 4.65645   1
 -14  -4   3 131.542 5.20586  -2
  12  -4   3 131.542 5.20586   1
 -15  -4   3 59.4027 3.60572  -2
  13  -4   3 59.4027 3.60572   1
 -16  -4   3 496.761 13.1526  -2
  14  -4   3 496.761 13.1526   1
 -17  -4   3 285.973 8.84828  -2
  15  -4   3 285.973 8.84828   1
 -18  -4   3 104.068 5.89692  -2
  16  -4   3 104.068 5.89692   1
 -19  -4   3 26.2081 4.24867  -2
  17  -4   3 26.2081 4.24867   1
  18  -3   3 25.1320 10.9623  -2
 -19  -3   3 25.1320 10.9623   1
  17  -3   3 245.293 11.3590  -2
 -18  -3   3 245.293 11.3590   1
  16  -3   3 555.654 18.6820  -2
 -17  -3   3 555.654 18.6820   1
  15  -3   3 391.795 23.0251  -2
 -16  -3   3 391.795 23.0251   1
  14  -3   3 82.8464 54.3085  -2
 -15  -3   3 82.8464 54.3085   1
  13  -3   3 123.893 48.4718  -2
 -14  -3   3 123.893 48.4718   1
 -13  -3   3 18.0374 1.78770   1
 -12  -3   3 393.496 7.72119   1
 -11  -3   3 316.900 6.41639   1
 -10  -3   3 324.358 5.58439   1
  -9  -3   3 134.155 3.12205   1
  -8  -3   3 318.552 5.04123   1
  -7  -3   3 285.324 4.85182   1
  -6  -3   3 398.200 5.79113   1
  -5  -3   3 5.84774 0.62809   1
  -4  -3   3 344.817 3.91722   1
  -3  -3   3 85.7186 1.83830   1
  -2  -3   3 472.813 6.18498   1
  -1  -3   3 458.258 6.13705   1
   0  -3   3 585.010 6.48931   1
   1  -3   3 755.727 8.32458   1
   2  -3   3 359.698 4.21979   1
   3  -3   3 187.820 2.82295   1
   4  -3   3 3.05639 0.53415   1
   5  -3   3 62.0688 1.75838   1
   6  -3   3 43.7313 1.71816   1
   7  -3   3 75.8796 2.48884   1
   8  -3   3 96.7451 2.98024   1
   9  -3   3 78.5848 2.48287   1
  10  -3   3 210.494 4.51568   1
  11  -3   3 407.392 6.92380   1
  12  -3   3 49.5273 2.60950   1
  13  -3   3 133.119 3.94763   1
  14  -3   3 9.97876 1.89317   1
 -16  -3   3 470.680 25.4991  -2
  15  -3   3 470.680 25.4991   1
 -17  -3   3 763.903 34.6535  -2
  16  -3   3 763.903 34.6535   1
 -18  -3   3 277.036 14.8587  -2
  17  -3   3 277.036 14.8587   1
 -19  -3   3 53.0709 7.28429  -2
  18  -3   3 53.0709 7.28429   1
  18  -2   3 77.0991 95.5639  -2
 -19  -2   3 77.0991 95.5639   1
  17  -2   3 -34.290 4.88551  -2
 -18  -2   3 -34.290 4.88551   1
  16  -2   3 96.2742 5.74482  -2
 -17  -2   3 96.2742 5.74482   1
  15  -2   3 245.420 8.54397  -2
 -16  -2   3 245.420 8.54397   1
  14  -2   3 107.109 4.71183  -2
 -15  -2   3 107.109 4.71183   1
  13  -2   3 28.8020 3.38835  -2
 -14  -2   3 28.8020 3.38835   1
  12  -2   3 93.5469 3.54809  -2
 -13  -2   3 93.5469 3.54809   1
  11  -2   3 101.563 3.54149  -2
 -12  -2   3 101.563 3.54149   1
  10  -2   3 479.880 7.64776  -2
 -11  -2   3 479.880 7.64776   1
   9  -2   3 117.058 3.16092  -2
 -10  -2   3 117.058 3.16092   1
   8  -2   3 97.1160 2.98414  -2
  -9  -2   3 97.1160 2.98414   1
   7  -2   3 309.949 5.55550  -2
  -8  -2   3 309.949 5.55550   1
   6  -2   3 342.783 5.26491  -2
  -7  -2   3 342.783 5.26491   1
   5  -2   3 367.542 5.27621  -2
  -6  -2   3 367.542 5.27621   1
   4  -2   3 66.3374 1.69069  -2
  -5  -2   3 66.3374 1.69069   1
   3  -2   3 1427.14 23.4571  -2
  -4  -2   3 1427.14 23.4571   1
   2  -2   3 209.300 6.65976  -2
  -3  -2   3 209.300 6.65976   1
   1  -2   3 139.667 5.48985  -2
  -2  -2   3 139.667 5.48985   1
   0  -2   3 363.752 8.40167  -2
  -1  -2   3 363.752 8.40167   1
  -1  -2   3 384.405 7.28944  -2
   0  -2   3 384.405 7.28944   1
  -2  -2   3 89.9687 2.33409  -2
   1  -2   3 89.9687 2.33409   1
  -3  -2   3 148.418 3.01599  -2
   2  -2   3 148.418 3.01599   1
  -4  -2   3 2186.81 23.5038  -2
   3  -2   3 2186.81 23.5038   1
  -5  -2   3 54.2100 1.60662  -2
   4  -2   3 54.2100 1.60662   1
  -6  -2   3 409.005 5.56700  -2
   5  -2   3 409.005 5.56700   1
  -7  -2   3 485.035 6.71711  -2
   6  -2   3 485.035 6.71711   1
  -8  -2   3 452.075 7.39568  -2
   7  -2   3 452.075 7.39568   1
  -9  -2   3 154.711 3.65209  -2
   8  -2   3 154.711 3.65209   1
 -10  -2   3 159.493 3.64385  -2
   9  -2   3 159.493 3.64385   1
 -11  -2   3 588.656 8.55915  -2
  10  -2   3 588.656 8.55915   1
 -12  -2   3 161.025 4.55498  -2
  11  -2   3 161.025 4.55498   1
 -13  -2   3 141.908 3.99619  -2
  12  -2   3 141.908 3.99619   1
 -14  -2   3 25.1324 2.88312  -2
  13  -2   3 25.1324 2.88312   1
 -15  -2   3 119.253 5.70152  -2
  14  -2   3 119.253 5.70152   1
 -16  -2   3 400.737 11.1445  -2
  15  -2   3 400.737 11.1445   1
 -17  -2   3 137.775 6.51151  -2
  16  -2   3 137.775 6.51151   1
 -18  -2   3 19.9332 4.08657  -2
  17  -2   3 19.9332 4.08657   1
 -19  -2   3 55.4176 7.06269  -2
  18  -2   3 55.4176 7.06269   1
  19  -1   3 61.9367 7.67990  -2
 -19  -1   3 61.9367 7.67990   1
  18  -1   3 30.6873 8.98290  -2
 -18  -1   3 30.6873 8.98290   1
  17  -1   3 122.992 7.94131  -2
 -17  -1   3 122.992 7.94131   1
  16  -1   3 100.243 6.15268  -2
 -16  -1   3 100.243 6.15268   1
  15  -1   3 3.42737 4.81590  -2
 -15  -1   3 3.42737 4.81590   1
  14  -1   3 22.6102 3.26679  -2
 -14  -1   3 22.6102 3.26679   1
  13  -1   3 46.9908 3.19520  -2
 -13  -1   3 46.9908 3.19520   1
  12  -1   3 161.545 4.63450  -2
 -12  -1   3 161.545 4.63450   1
  11  -1   3 90.9333 3.87503  -2
 -11  -1   3 90.9333 3.87503   1
  10  -1   3 219.260 5.38965  -2
 -10  -1   3 219.260 5.38965   1
   9  -1   3 113.811 3.51504  -2
  -9  -1   3 113.811 3.51504   1
   8  -1   3 193.905 4.24084  -2
  -8  -1   3 193.905 4.24084   1
   7  -1   3 30.6765 1.78832  -2
  -7  -1   3 30.6765 1.78832   1
   6  -1   3 227.259 3.90215  -2
  -6  -1   3 227.259 3.90215   1
   5  -1   3 1597.71 18.3918  -2
  -5  -1   3 1597.71 18.3918   1
   4  -1   3 347.259 5.65281  -2
  -4  -1   3 347.259 5.65281   1
   3  -1   3 193.115 6.87729  -2
  -3  -1   3 193.115 6.87729   1
   2  -1   3 318.590 15.0360  -2
  -2  -1   3 318.590 15.0360   1
  -1  -1   3 846.267 23.1808   1
   0  -1   3 1556.93 23.2363   1
   1  -1   3 578.071 5.56141   1
   2  -1   3 315.935 4.01331   1
  -3  -1   3 256.420 5.35460  -2
   3  -1   3 256.420 5.35460   1
  -4  -1   3 544.502 7.65384  -2
   4  -1   3 544.502 7.65384   1
  -5  -1   3 1659.14 17.3397  -2
   5  -1   3 1659.14 17.3397   1
  -6  -1   3 227.137 3.85337  -2
   6  -1   3 227.137 3.85337   1
  -7  -1   3 35.8832 1.81868  -2
   7  -1   3 35.8832 1.81868   1
  -8  -1   3 124.837 3.52707  -2
   8  -1   3 124.837 3.52707   1
  -9  -1   3 160.961 4.00662  -2
   9  -1   3 160.961 4.00662   1
 -10  -1   3 272.500 5.09081  -2
  10  -1   3 272.500 5.09081   1
 -11  -1   3 72.6383 2.84681  -2
  11  -1   3 72.6383 2.84681   1
 -12  -1   3 254.089 5.95744  -2
  12  -1   3 254.089 5.95744   1
 -13  -1   3 37.2937 3.17962  -2
  13  -1   3 37.2937 3.17962   1
 -14  -1   3 23.4766 2.88942  -2
  14  -1   3 23.4766 2.88942   1
 -15  -1   3 -12.367 3.51833  -2
  15  -1   3 -12.367 3.51833   1
 -16  -1   3 119.597 6.93579  -2
  16  -1   3 119.597 6.93579   1
 -17  -1   3 208.447 7.01724  -2
  17  -1   3 208.447 7.01724   1
 -18  -1   3 76.6497 5.33610  -2
  18  -1   3 76.6497 5.33610   1
 -19  -1   3 83.7803 5.78633  -2
  19  -1   3 83.7803 5.78633   1
  19   0   3 29.9912 7.41498  -2
 -19   0   3 29.9912 7.41498   1
  18   0   3 50.8607 7.50958  -2
 -18   0   3 50.8607 7.50958   1
  17   0   3 336.258 11.1814  -2
 -17   0   3 336.258 11.1814   1
  16   0   3 92.1462 6.80386  -2
 -16   0   3 92.1462 6.80386   1
  15   0   3 -6.2668 5.17962  -2
 -15   0   3 -6.2668 5.17962   1
  14   0   3 21.8843 2.70023  -2
 -14   0   3 21.8843 2.70023   1
  13   0   3 44.5251 3.12862  -2
 -13   0   3 44.5251 3.12862   1
  12   0   3 803.699 12.4601  -2
 -12   0   3 803.699 12.4601   1
  11   0   3 484.642 8.54821  -2
 -11   0   3 484.642 8.54821   1
  10   0   3 16.8572 1.96019  -2
 -10   0   3 16.8572 1.96019   1
   9   0   3 107.434 4.88562  -2
  -9   0   3 107.434 4.88562   1
   8   0   3 -2.0323 16.9418  -2
  -8   0   3 -2.0323 16.9418   1
   7   0   3 986.392 25.9584  -2
  -7   0   3 986.392 25.9584   1
   6   0   3 634.637 19.9329  -2
  -6   0   3 634.637 19.9329   1
  -5   0   3 325.729 3.93714   1
  -4   0   3 509.312 5.40581   1
  -3   0   3 312.901 3.39181   1
  -2   0   3 111.100 1.63412   1
  -1   0   3 367.553 4.69990   1
   0   0   3 82.8869 1.08803   1
   1   0   3 232.697 2.77574   1
  -2   0   3 162.992 5.94931  -2
   2   0   3 162.992 5.94931   1
   3   0   3 843.156 8.47858   1
   4   0   3 590.863 7.22707   1
   5   0   3 132.395 2.56488   1
   6   0   3 594.056 7.68120   1
   7   0   3 498.566 6.56704   1
   8   0   3 30.2024 1.57483   1
  -9   0   3 119.527 8.24887  -2
   9   0   3 119.527 8.24887   1
 -10   0   3 35.9595 26.3631  -2
  10   0   3 35.9595 26.3631   1
 -11   0   3 633.086 22.9818  -2
  11   0   3 633.086 22.9818   1
 -12   0   3 1045.74 19.4240  -2
  12   0   3 1045.74 19.4240   1
 -13   0   3 82.6089 6.44109  -2
  13   0   3 82.6089 6.44109   1
 -14   0   3 30.1469 5.91057  -2
  14   0   3 30.1469 5.91057   1
 -15   0   3 19.7557 4.47719  -2
  15   0   3 19.7557 4.47719   1
 -16   0   3 82.0104 6.88365  -2
  16   0   3 82.0104 6.88365   1
 -17   0   3 206.254 7.53698  -2
  17   0   3 206.254 7.53698   1
 -18   0   3 9.38163 6.95949  -2
  18   0   3 9.38163 6.95949   1
 -19   0   3 169.840 133.190  -2
  19   0   3 169.840 133.190   1
  19   1   3 28.1119 5.83341  -2
 -18   1   3 28.1119 5.83341   1
  18   1   3 33.9206 5.99598  -2
 -17   1   3 33.9206 5.99598   1
  17   1   3 422.947 13.2732  -2
 -16   1   3 422.947 13.2732   1
  16   1   3 380.260 8.90221  -2
 -15   1   3 380.260 8.90221   1
  15   1   3 180.957 4.40158  -2
 -14   1   3 180.957 4.40158   1
  14   1   3 21.3105 2.03341  -2
 -13   1   3 21.3105 2.03341   1
  13   1   3 121.265 3.61043  -2
 -12   1   3 121.265 3.61043   1
  12   1   3 766.657 10.1178  -2
 -11   1   3 766.657 10.1178   1
  11   1   3 1308.55 16.0707  -2
 -10   1   3 1308.55 16.0707   1
  10   1   3 590.400 9.80764  -2
  -9   1   3 590.400 9.80764   1
   9   1   3 171.370 3.69608  -2
  -8   1   3 171.370 3.69608   1
   8   1   3 34.2761 1.38722  -2
  -7   1   3 34.2761 1.38722   1
   7   1   3 567.861 6.69901  -2
  -6   1   3 567.861 6.69901   1
   6   1   3 1581.42 15.6289  -2
  -5   1   3 1581.42 15.6289   1
   5   1   3 1884.10 17.5199  -2
  -4   1   3 1884.10 17.5199   1
   4   1   3 362.556 5.29717  -2
  -3   1   3 362.556 5.29717   1
   3   1   3 744.769 7.56358  -2
  -2   1   3 744.769 7.56358   1
   2   1   3 32.8489 0.91572  -2
  -1   1   3 32.8489 0.91572   1
   1   1   3 2374.04 22.8632  -2
   0   1   3 2374.04 22.8632   1
   0   1   3 2238.34 28.3746  -2
   1   1   3 2238.34 28.3746   1
  -1   1   3 23.6090 0.78979  -2
   2   1   3 23.6090 0.78979   1
  -2   1   3 639.387 6.82568  -2
   3   1   3 639.387 6.82568   1
  -3   1   3 495.900 6.15093  -2
   4   1   3 495.900 6.15093   1
  -4   1   3 2249.55 23.2275  -2
   5   1   3 2249.55 23.2275   1
  -5   1   3 1774.00 19.0799  -2
   6   1   3 1774.00 19.0799   1
  -6   1   3 654.136 8.81562  -2
   7   1   3 654.136 8.81562   1
  -7   1   3 37.9882 2.24440  -2
   8   1   3 37.9882 2.24440   1
  -8   1   3 182.586 4.18902  -2
   9   1   3 182.586 4.18902   1
  -9   1   3 824.928 15.8934  -2
  10   1   3 824.928 15.8934   1
 -10   1   3 1515.01 20.3829  -2
  11   1   3 1515.01 20.3829   1
 -11   1   3 679.238 9.47212  -2
  12   1   3 679.238 9.47212   1
 -12   1   3 82.2567 3.22744  -2
  13   1   3 82.2567 3.22744   1
 -13   1   3 19.6371 1.91954  -2
  14   1   3 19.6371 1.91954   1
 -14   1   3 216.132 5.34907  -2
  15   1   3 216.132 5.34907   1
 -15   1   3 359.066 12.8224  -2
  16   1   3 359.066 12.8224   1
 -16   1   3 277.184 12.1815  -2
  17   1   3 277.184 12.1815   1
 -17   1   3 38.1273 4.66894  -2
  18   1   3 38.1273 4.66894   1
 -18   1   3 23.8125 5.41549  -2
  19   1   3 23.8125 5.41549   1
  20   2   3 -35.115 12.7350  -2
 -18   2   3 -35.115 12.7350   1
  19   2   3 109.172 5.83279  -2
 -17   2   3 109.172 5.83279   1
  18   2   3 -117.48 79.5039  -2
 -16   2   3 -117.48 79.5039   1
  17   2   3 153.047 6.98480  -2
 -15   2   3 153.047 6.98480   1
  16   2   3 94.5315 7.98639  -2
 -14   2   3 94.5315 7.98639   1
  15   2   3 41.6714 4.56972  -2
 -13   2   3 41.6714 4.56972   1
  14   2   3 90.4370 6.93642  -2
 -12   2   3 90.4370 6.93642   1
 -11   2   3 14.1619 1.70226   1
 -10   2   3 141.932 3.49840   1
  11   2   3 176.694 9.07423  -2
  -9   2   3 176.694 9.07423   1
  10   2   3 3.45501 3.03297  -2
  -8   2   3 3.45501 3.03297   1
  -7   2   3 523.652 6.86899   1
  -6   2   3 36.8786 1.42660   1
  -5   2   3 40.6575 1.29901   1
  -4   2   3 44.1006 1.38601   1
  -3   2   3 177.911 2.41555   1
  -2   2   3 13.2422 0.62482   1
  -1   2   3 64.2828 1.08476   1
   0   2   3 175.538 1.98040   1
   1   2   3 30.8745 0.80131   1
   2   2   3 276.873 4.87602   1
   3   2   3 180.337 3.28404   1
   4   2   3 244.040 3.63281   1
   5   2   3 326.638 5.02105   1
   6   2   3 1.02063 0.50699   1
   7   2   3 29.8321 1.62337   1
   8   2   3 684.137 9.07135   1
   9   2   3 92.1189 2.81768   1
  10   2   3 2.23411 0.79907   1
  11   2   3 61.5864 2.39962   1
  12   2   3 502.968 7.57801   1
  13   2   3 154.430 3.92053   1
 -12   2   3 58.1491 9.95988  -2
  14   2   3 58.1491 9.95988   1
 -13   2   3 25.2698 50.6620  -2
  15   2   3 25.2698 50.6620   1
 -14   2   3 61.7353 4.82150  -2
  16   2   3 61.7353 4.82150   1
 -15   2   3 125.898 7.65395  -2
  17   2   3 125.898 7.65395   1
 -16   2   3 95.2536 6.58407  -2
  18   2   3 95.2536 6.58407   1
 -17   2   3 71.9392 5.73047  -2
  19   2   3 71.9392 5.73047   1
 -18   2   3 10.8559 4.27563  -2
  20   2   3 10.8559 4.27563   1
  20   3   3 -3.8246 10.9263  -2
 -18   3   3 -3.8246 10.9263   1
  19   3   3 15.6564 4.41900  -2
 -17   3   3 15.6564 4.41900   1
  18   3   3 151.943 7.99888  -2
 -16   3   3 151.943 7.99888   1
  17   3   3 30.5937 4.23553  -2
 -15   3   3 30.5937 4.23553   1
  16   3   3 11.4865 38.5112  -2
 -14   3   3 11.4865 38.5112   1
  15   3   3 55.9686 3.19484  -2
 -13   3   3 55.9686 3.19484   1
  14   3   3 6.91359 3.05270  -2
 -12   3   3 6.91359 3.05270   1
  13   3   3 93.0445 3.47001  -2
 -11   3   3 93.0445 3.47001   1
  12   3   3 20.6510 2.10996  -2
 -10   3   3 20.6510 2.10996   1
  11   3   3 266.864 4.74581  -2
  -9   3   3 266.864 4.74581   1
  10   3   3 314.393 5.36701  -2
  -8   3   3 314.393 5.36701   1
   9   3   3 -1.3447 1.35073  -2
  -7   3   3 -1.3447 1.35073   1
   8   3   3 28.4461 1.68150  -2
  -6   3   3 28.4461 1.68150   1
   7   3   3 202.935 3.41380  -2
  -5   3   3 202.935 3.41380   1
   6   3   3 982.558 10.4173  -2
  -4   3   3 982.558 10.4173   1
   5   3   3 359.772 5.81563  -2
  -3   3   3 359.772 5.81563   1
   4   3   3 227.194 9.06455  -2
  -2   3   3 227.194 9.06455   1
  -1   3   3 760.240 7.16294   1
   0   3   3 1407.63 11.6260   1
   1   3   3 149.939 2.03096   1
   2   3   3 85.2492 1.64143   1
   3   3   3 32.6179 1.02068   1
   4   3   3 74.1817 1.75377   1
  -3   3   3 421.106 10.2081  -2
   5   3   3 421.106 10.2081   1
  -4   3   3 660.372 11.9018  -2
   6   3   3 660.372 11.9018   1
  -5   3   3 162.294 3.86148  -2
   7   3   3 162.294 3.86148   1
  -6   3   3 22.0027 2.18131  -2
   8   3   3 22.0027 2.18131   1
  -7   3   3 2.73288 2.44986  -2
   9   3   3 2.73288 2.44986   1
  -8   3   3 189.123 4.89059  -2
  10   3   3 189.123 4.89059   1
  -9   3   3 191.485 5.21639  -2
  11   3   3 191.485 5.21639   1
 -10   3   3 29.4776 2.47116  -2
  12   3   3 29.4776 2.47116   1
 -11   3   3 69.4336 3.01229  -2
  13   3   3 69.4336 3.01229   1
 -12   3   3 12.9263 2.37434  -2
  14   3   3 12.9263 2.37434   1
 -13   3   3 48.6101 2.79818  -2
  15   3   3 48.6101 2.79818   1
 -14   3   3 75.6982 3.77838  -2
  16   3   3 75.6982 3.77838   1
 -15   3   3 40.4161 3.89570  -2
  17   3   3 40.4161 3.89570   1
 -16   3   3 57.2775 4.51144  -2
  18   3   3 57.2775 4.51144   1
 -17   3   3 30.1399 3.49031  -2
  19   3   3 30.1399 3.49031   1
 -18   3   3 25.7591 7.75643  -2
  20   3   3 25.7591 7.75643   1
  20   4   3 8.85376 4.47658  -2
 -17   4   3 8.85376 4.47658   1
  19   4   3 129.184 5.83816  -2
 -16   4   3 129.184 5.83816   1
  18   4   3 639.422 14.0342  -2
 -15   4   3 639.422 14.0342   1
  17   4   3 451.064 10.7252  -2
 -14   4   3 451.064 10.7252   1
  16   4   3 25.5697 3.92078  -2
 -13   4   3 25.5697 3.92078   1
  15   4   3 20.1565 2.99123  -2
 -12   4   3 20.1565 2.99123   1
  14   4   3 258.578 6.94525  -2
 -11   4   3 258.578 6.94525   1
  13   4   3 740.152 9.90022  -2
 -10   4   3 740.152 9.90022   1
  12   4   3 356.832 5.93086  -2
  -9   4   3 356.832 5.93086   1
  11   4   3 27.0907 1.77158  -2
  -8   4   3 27.0907 1.77158   1
  10   4   3 45.0544 1.99423  -2
  -7   4   3 45.0544 1.99423   1
   9   4   3 798.726 10.4221  -2
  -6   4   3 798.726 10.4221   1
   8   4   3 2641.41 25.3499  -2
  -5   4   3 2641.41 25.3499   1
   7   4   3 1566.90 16.8072  -2
  -4   4   3 1566.90 16.8072   1
   6   4   3 339.980 6.59254  -2
  -3   4   3 339.980 6.59254   1
   5   4   3 820.780 26.0469  -2
  -2   4   3 820.780 26.0469   1
   4   4   3 105.212 5.59587  -2
  -1   4   3 105.212 5.59587   1
   0   4   3 1242.71 11.1592   1
   1   4   3 89.1738 1.66383   1
   2   4   3 937.875 9.16084   1
   3   4   3 742.707 7.56478   1
  -1   4   3 156.135 7.29570  -2
   4   4   3 156.135 7.29570   1
  -2   4   3 887.361 27.5144  -2
   5   4   3 887.361 27.5144   1
  -3   4   3 242.057 5.90659  -2
   6   4   3 242.057 5.90659   1
  -4   4   3 1779.96 32.5489  -2
   7   4   3 1779.96 32.5489   1
  -5   4   3 2358.35 27.1183  -2
   8   4   3 2358.35 27.1183   1
  -6   4   3 564.947 13.2259  -2
   9   4   3 564.947 13.2259   1
  -7   4   3 25.0547 2.51991  -2
  10   4   3 25.0547 2.51991   1
  -8   4   3 24.8094 2.49996  -2
  11   4   3 24.8094 2.49996   1
  -9   4   3 239.214 5.96379  -2
  12   4   3 239.214 5.96379   1
 -10   4   3 484.056 9.34360  -2
  13   4   3 484.056 9.34360   1
 -11   4   3 179.538 4.63785  -2
  14   4   3 179.538 4.63785   1
 -12   4   3 15.0149 1.93352  -2
  15   4   3 15.0149 1.93352   1
 -13   4   3 10.2145 2.45213  -2
  16   4   3 10.2145 2.45213   1
 -14   4   3 372.758 7.49081  -2
  17   4   3 372.758 7.49081   1
 -15   4   3 411.683 9.29581  -2
  18   4   3 411.683 9.29581   1
 -16   4   3 90.5886 3.94376  -2
  19   4   3 90.5886 3.94376   1
 -17   4   3 -19.718 6.04565  -2
  20   4   3 -19.718 6.04565   1
  20   5   3 1.40387 6.99039  -2
 -17   5   3 1.40387 6.99039   1
  19   5   3 46.5942 6.09587  -2
 -16   5   3 46.5942 6.09587   1
  18   5   3 17.8007 5.90293  -2
 -15   5   3 17.8007 5.90293   1
  17   5   3 607.831 17.1414  -2
 -14   5   3 607.831 17.1414   1
  16   5   3 532.321 15.2004  -2
 -13   5   3 532.321 15.2004   1
  15   5   3 38.0149 4.71317  -2
 -12   5   3 38.0149 4.71317   1
  14   5   3 62.5198 5.08013  -2
 -11   5   3 62.5198 5.08013   1
  13   5   3 47.9155 4.10613  -2
 -10   5   3 47.9155 4.10613   1
  12   5   3 701.215 27.3170  -2
  -9   5   3 701.215 27.3170   1
  11   5   3 1293.37 42.4354  -2
  -8   5   3 1293.37 42.4354   1
  10   5   3 288.278 14.4465  -2
  -7   5   3 288.278 14.4465   1
  -6   5   3 62.5646 1.85003   1
  -5   5   3 573.517 6.75328   1
  -4   5   3 4553.51 38.2891   1
  -3   5   3 4460.45 37.3370   1
  -2   5   3 595.630 6.39162   1
  -1   5   3 206.885 2.91744   1
   0   5   3 773.957 7.65030   1
   1   5   3 2561.42 22.8785   1
   2   5   3 2851.68 26.6971   1
   3   5   3 424.811 5.00789   1
   4   5   3 33.2929 1.15082   1
   5   5   3 158.903 2.81835   1
   6   5   3 4691.02 46.0195   1
   7   5   3 3856.83 38.7525   1
   8   5   3 352.905 5.24881   1
   9   5   3 6.86273 1.04633   1
  -7   5   3 207.468 9.52637  -2
  10   5   3 207.468 9.52637   1
  -8   5   3 980.746 30.8686  -2
  11   5   3 980.746 30.8686   1
  -9   5   3 550.184 19.4040  -2
  12   5   3 550.184 19.4040   1
 -10   5   3 27.7701 5.26161  -2
  13   5   3 27.7701 5.26161   1
 -11   5   3 38.6871 4.18958  -2
  14   5   3 38.6871 4.18958   1
 -12   5   3 31.8334 4.61655  -2
  15   5   3 31.8334 4.61655   1
 -13   5   3 424.568 13.0101  -2
  16   5   3 424.568 13.0101   1
 -14   5   3 488.392 10.2010  -2
  17   5   3 488.392 10.2010   1
 -15   5   3 -0.7852 3.50108  -2
  18   5   3 -0.7852 3.50108   1
 -16   5   3 49.1384 7.15968  -2
  19   5   3 49.1384 7.15968   1
 -17   5   3 33.4346 7.40569  -2
  20   5   3 33.4346 7.40569   1
  20   6   3 42.1801 3.59818  -2
 -16   6   3 42.1801 3.59818   1
  19   6   3 478.154 10.5549  -2
 -15   6   3 478.154 10.5549   1
  18   6   3 846.219 16.8733  -2
 -14   6   3 846.219 16.8733   1
  17   6   3 156.104 5.36166  -2
 -13   6   3 156.104 5.36166   1
  16   6   3 15.9221 2.28301  -2
 -12   6   3 15.9221 2.28301   1
  15   6   3 22.9590 1.75330  -2
 -11   6   3 22.9590 1.75330   1
  14   6   3 503.204 7.44391  -2
 -10   6   3 503.204 7.44391   1
  13   6   3 680.668 8.53662  -2
  -9   6   3 680.668 8.53662   1
  12   6   3 156.481 3.67121  -2
  -8   6   3 156.481 3.67121   1
  11   6   3 95.5800 2.50311  -2
  -7   6   3 95.5800 2.50311   1
  10   6   3 113.674 2.82492  -2
  -6   6   3 113.674 2.82492   1
   9   6   3 2616.68 25.6050  -2
  -5   6   3 2616.68 25.6050   1
   8   6   3 4827.26 44.6343  -2
  -4   6   3 4827.26 44.6343   1
   7   6   3 641.969 9.40704  -2
  -3   6   3 641.969 9.40704   1
   6   6   3 2695.18 24.1945  -2
  -2   6   3 2695.18 24.1945   1
   5   6   3 748.955 7.91761  -2
  -1   6   3 748.955 7.91761   1
   4   6   3 1543.59 14.4590  -2
   0   6   3 1543.59 14.4590   1
   3   6   3 1294.56 13.0406  -2
   1   6   3 1294.56 13.0406   1
   2   6   3 232.434 3.41755  -2
   2   6   3 232.434 3.41755   1
   1   6   3 1487.54 14.6904  -2
   3   6   3 1487.54 14.6904   1
   0   6   3 1305.12 12.8475  -2
   4   6   3 1305.12 12.8475   1
  -1   6   3 905.741 9.49072  -2
   5   6   3 905.741 9.49072   1
  -2   6   3 2172.52 22.9736  -2
   6   6   3 2172.52 22.9736   1
  -3   6   3 933.755 11.4315  -2
   7   6   3 933.755 11.4315   1
  -4   6   3 5401.99 53.4444  -2
   8   6   3 5401.99 53.4444   1
  -5   6   3 2248.19 24.4324  -2
   9   6   3 2248.19 24.4324   1
  -6   6   3 144.965 3.43372  -2
  10   6   3 144.965 3.43372   1
  -7   6   3 91.2960 2.73759  -2
  11   6   3 91.2960 2.73759   1
  -8   6   3 209.734 4.97809  -2
  12   6   3 209.734 4.97809   1
  -9   6   3 735.928 9.98109  -2
  13   6   3 735.928 9.98109   1
 -10   6   3 409.519 7.53814  -2
  14   6   3 409.519 7.53814   1
 -11   6   3 27.9756 2.02996  -2
  15   6   3 27.9756 2.02996   1
 -12   6   3 15.3079 1.67566  -2
  16   6   3 15.3079 1.67566   1
 -13   6   3 173.366 4.31657  -2
  17   6   3 173.366 4.31657   1
 -14   6   3 833.090 12.2903  -2
  18   6   3 833.090 12.2903   1
 -15   6   3 397.633 12.6496  -2
  19   6   3 397.633 12.6496   1
 -16   6   3 44.6825 4.18376  -2
  20   6   3 44.6825 4.18376   1
 -16   7   3 39.7018 4.79650   1
  20   7   3 208.245 9.21906  -2
 -15   7   3 208.245 9.21906   1
  19   7   3 105.758 9.15893  -2
 -14   7   3 105.758 9.15893   1
  18   7   3 -7.2723 5.38783  -2
 -13   7   3 -7.2723 5.38783   1
  17   7   3 34.1872 7.01073  -2
 -12   7   3 34.1872 7.01073   1
  16   7   3 -89.209 57.5052  -2
 -11   7   3 -89.209 57.5052   1
  15   7   3 205.333 60.7294  -2
 -10   7   3 205.333 60.7294   1
  14   7   3 178.842 51.7885  -2
  -9   7   3 178.842 51.7885   1
  -8   7   3 76.5738 2.44977   1
  -7   7   3 31.7817 1.86898   1
  -6   7   3 15.4725 1.38741   1
  -5   7   3 76.4302 2.27792   1
  -4   7   3 533.297 6.75962   1
  -3   7   3 2719.40 25.8617   1
  -2   7   3 1028.42 10.2490   1
  -1   7   3 144.384 2.51130   1
   0   7   3 180.663 3.10426   1
   1   7   3 376.330 4.95699   1
   2   7   3 1552.51 16.3304   1
   3   7   3 14.8423 1.00988   1
   4   7   3 69.4795 1.88150   1
   5   7   3 47.8186 1.60711   1
   6   7   3 1003.82 10.6403   1
   7   7   3 2710.44 28.5270   1
  -3   7   3 2155.30 62.5187  -2
   8   7   3 2155.30 62.5187   1
  -4   7   3 620.996 21.6328  -2
   9   7   3 620.996 21.6328   1
  -5   7   3 283.884 12.7324  -2
  10   7   3 283.884 12.7324   1
  -6   7   3 19.3872 33.1909  -2
  11   7   3 19.3872 33.1909   1
  -7   7   3 385.397 13.2528  -2
  12   7   3 385.397 13.2528   1
  -8   7   3 49.5000 4.21501  -2
  13   7   3 49.5000 4.21501   1
  -9   7   3 194.704 10.1088  -2
  14   7   3 194.704 10.1088   1
 -10   7   3 363.725 11.0484  -2
  15   7   3 363.725 11.0484   1
 -11   7   3 6.76369 6.32757  -2
  16   7   3 6.76369 6.32757   1
 -12   7   3 90.4245 6.72251  -2
  17   7   3 90.4245 6.72251   1
 -13   7   3 48.3528 4.43371  -2
  18   7   3 48.3528 4.43371   1
 -14   7   3 136.076 10.8760  -2
  19   7   3 136.076 10.8760   1
 -15   7   3 230.412 9.48553  -2
  20   7   3 230.412 9.48553   1
  20   8   3 98.3868 5.38091  -2
 -15   8   3 98.3868 5.38091   1
  19   8   3 117.921 5.43867  -2
 -14   8   3 117.921 5.43867   1
  18   8   3 126.576 6.19374  -2
 -13   8   3 126.576 6.19374   1
  17   8   3 28.2937 3.75737  -2
 -12   8   3 28.2937 3.75737   1
  16   8   3 65.0818 4.30922  -2
 -11   8   3 65.0818 4.30922   1
  15   8   3 151.339 4.16982  -2
 -10   8   3 151.339 4.16982   1
  14   8   3 356.346 7.54051  -2
  -9   8   3 356.346 7.54051   1
  13   8   3 545.591 7.66377  -2
  -8   8   3 545.591 7.66377   1
  12   8   3 164.834 3.82325  -2
  -7   8   3 164.834 3.82325   1
  11   8   3 86.6305 2.66716  -2
  -6   8   3 86.6305 2.66716   1
  10   8   3 39.3105 2.14524  -2
  -5   8   3 39.3105 2.14524   1
   9   8   3 488.388 6.55162  -2
  -4   8   3 488.388 6.55162   1
   8   8   3 640.997 8.74597  -2
  -3   8   3 640.997 8.74597   1
   7   8   3 50.5184 3.29515  -2
  -2   8   3 50.5184 3.29515   1
   6   8   3 86.8142 4.67437  -2
  -1   8   3 86.8142 4.67437   1
   5   8   3 318.069 14.3792  -2
   0   8   3 318.069 14.3792   1
   4   8   3 1232.09 27.8096  -2
   1   8   3 1232.09 27.8096   1
   3   8   3 501.123 13.3898  -2
   2   8   3 501.123 13.3898   1
   2   8   3 696.011 17.7014  -2
   3   8   3 696.011 17.7014   1
   1   8   3 1303.57 29.1067  -2
   4   8   3 1303.57 29.1067   1
   0   8   3 233.887 6.44999  -2
   5   8   3 233.887 6.44999   1
  -1   8   3 136.479 4.91826  -2
   6   8   3 136.479 4.91826   1
  -2   8   3 52.2372 3.95506  -2
   7   8   3 52.2372 3.95506   1
  -3   8   3 744.249 12.4139  -2
   8   8   3 744.249 12.4139   1
  -4   8   3 535.050 8.22354  -2
   9   8   3 535.050 8.22354   1
  -5   8   3 57.9676 2.64781  -2
  10   8   3 57.9676 2.64781   1
  -6   8   3 131.184 3.47130  -2
  11   8   3 131.184 3.47130   1
  -7   8   3 135.982 3.68910  -2
  12   8   3 135.982 3.68910   1
  -8   8   3 576.262 8.79096  -2
  13   8   3 576.262 8.79096   1
  -9   8   3 339.405 7.24472  -2
  14   8   3 339.405 7.24472   1
 -10   8   3 93.1934 3.53320  -2
  15   8   3 93.1934 3.53320   1
 -11   8   3 76.9379 4.48818  -2
  16   8   3 76.9379 4.48818   1
 -12   8   3 27.5368 3.88949  -2
  17   8   3 27.5368 3.88949   1
 -13   8   3 99.0582 4.04983  -2
  18   8   3 99.0582 4.04983   1
 -14   8   3 -126.93 90.4344  -2
  19   8   3 -126.93 90.4344   1
 -15   8   3 59.5609 7.11579  -2
  20   8   3 59.5609 7.11579   1
  20   9   3 354.793 9.80365  -2
 -14   9   3 354.793 9.80365   1
  19   9   3 478.396 13.0582  -2
 -13   9   3 478.396 13.0582   1
  18   9   3 271.184 8.14769  -2
 -12   9   3 271.184 8.14769   1
  17   9   3 97.3126 4.52809  -2
 -11   9   3 97.3126 4.52809   1
  16   9   3 301.864 8.15500  -2
 -10   9   3 301.864 8.15500   1
  15   9   3 514.565 7.91738  -2
  -9   9   3 514.565 7.91738   1
  14   9   3 533.374 9.35820  -2
  -8   9   3 533.374 9.35820   1
  13   9   3 76.2823 2.97301  -2
  -7   9   3 76.2823 2.97301   1
  12   9   3 277.000 5.01294  -2
  -6   9   3 277.000 5.01294   1
  11   9   3 5.50723 1.60889  -2
  -5   9   3 5.50723 1.60889   1
  10   9   3 202.113 4.30034  -2
  -4   9   3 202.113 4.30034   1
   9   9   3 268.527 4.79646  -2
  -3   9   3 268.527 4.79646   1
   8   9   3 30.7043 1.73262  -2
  -2   9   3 30.7043 1.73262   1
   7   9   3 67.0529 2.12419  -2
  -1   9   3 67.0529 2.12419   1
   6   9   3 39.0267 2.28682  -2
   0   9   3 39.0267 2.28682   1
   5   9   3 52.7844 2.73495  -2
   1   9   3 52.7844 2.73495   1
   4   9   3 76.7535 3.68264  -2
   2   9   3 76.7535 3.68264   1
   3   9   3 236.507 6.43404  -2
   3   9   3 236.507 6.43404   1
   2   9   3 57.0821 2.49676  -2
   4   9   3 57.0821 2.49676   1
   1   9   3 35.9348 2.22436  -2
   5   9   3 35.9348 2.22436   1
   0   9   3 64.5332 2.48497  -2
   6   9   3 64.5332 2.48497   1
  -1   9   3 62.8326 2.89411  -2
   7   9   3 62.8326 2.89411   1
  -2   9   3 51.6232 2.57048  -2
   8   9   3 51.6232 2.57048   1
  -3   9   3 337.544 6.63536  -2
   9   9   3 337.544 6.63536   1
  -4   9   3 203.216 5.55913  -2
  10   9   3 203.216 5.55913   1
  -5   9   3 8.25706 1.81508  -2
  11   9   3 8.25706 1.81508   1
  -6   9   3 211.450 4.60926  -2
  12   9   3 211.450 4.60926   1
  -7   9   3 102.595 3.42775  -2
  13   9   3 102.595 3.42775   1
  -8   9   3 565.332 10.2499  -2
  14   9   3 565.332 10.2499   1
  -9   9   3 497.793 8.16200  -2
  15   9   3 497.793 8.16200   1
 -10   9   3 345.793 9.12426  -2
  16   9   3 345.793 9.12426   1
 -11   9   3 99.2734 4.61942  -2
  17   9   3 99.2734 4.61942   1
 -12   9   3 262.600 7.97287  -2
  18   9   3 262.600 7.97287   1
 -13   9   3 574.233 10.2733  -2
  19   9   3 574.233 10.2733   1
 -14   9   3 368.448 12.6441  -2
  20   9   3 368.448 12.6441   1
 -14  10   3 11.1504 4.01395   1
  19  10   3 48.1856 9.82064  -2
 -13  10   3 48.1856 9.82064   1
  18  10   3 173.071 17.0996  -2
 -12  10   3 173.071 17.0996   1
  17  10   3 224.593 12.8372  -2
 -11  10   3 224.593 12.8372   1
  16  10   3 51.8619 11.6210  -2
 -10  10   3 51.8619 11.6210   1
  15  10   3 7.70171 8.48924  -2
  -9  10   3 7.70171 8.48924   1
  -8  10   3 69.6457 2.89490   1
  13  10   3 703.222 29.4711  -2
  -7  10   3 703.222 29.4711   1
  12  10   3 215.102 16.0781  -2
  -6  10   3 215.102 16.0781   1
  11  10   3 32.4525 8.84749  -2
  -5  10   3 32.4525 8.84749   1
  -4  10   3 80.7807 2.77883   1
  -3  10   3 -0.9059 0.66862   1
  -2  10   3 226.236 3.95195   1
  -1  10   3 284.223 4.46692   1
   0  10   3 258.848 4.15044   1
   1  10   3 24.8578 1.44740   1
   2  10   3 77.9507 2.17777   1
   3  10   3 26.2143 1.51387   1
   4  10   3 3.43612 0.73446   1
   5  10   3 81.0613 2.30595   1
   6  10   3 247.790 4.51100   1
   7  10   3 230.051 4.43242   1
   8  10   3 120.637 3.19592   1
   9  10   3 4.58376 0.86667   1
  10  10   3 211.823 5.06612   1
  -5  10   3 13.3485 3.42525  -2
  11  10   3 13.3485 3.42525   1
  -6  10   3 68.7050 6.22634  -2
  12  10   3 68.7050 6.22634   1
  -7  10   3 661.635 24.3362  -2
  13  10   3 661.635 24.3362   1
  -8  10   3 91.2743 8.56596  -2
  14  10   3 91.2743 8.56596   1
  -9  10   3 26.7902 7.19071  -2
  15  10   3 26.7902 7.19071   1
 -10  10   3 -8.9937 58.2539  -2
  16  10   3 -8.9937 58.2539   1
 -11  10   3 162.775 8.66154  -2
  17  10   3 162.775 8.66154   1
 -12  10   3 168.141 7.88326  -2
  18  10   3 168.141 7.88326   1
 -13  10   3 37.2409 5.65329  -2
  19  10   3 37.2409 5.65329   1
 -14  10   3 143.731 12.2466  -2
  20  10   3 143.731 12.2466   1
  20  11   3 92.7105 6.16183  -2
 -13  11   3 92.7105 6.16183   1
  19  11   3 285.200 9.67427  -2
 -12  11   3 285.200 9.67427   1
  18  11   3 99.7928 5.77075  -2
 -11  11   3 99.7928 5.77075   1
  17  11   3 91.5790 4.09462  -2
 -10  11   3 91.5790 4.09462   1
  16  11   3 57.0765 3.86533  -2
  -9  11   3 57.0765 3.86533   1
  15  11   3 54.0019 4.86075  -2
  -8  11   3 54.0019 4.86075   1
  14  11   3 195.139 4.48645  -2
  -7  11   3 195.139 4.48645   1
  13  11   3 115.725 3.66556  -2
  -6  11   3 115.725 3.66556   1
  12  11   3 452.161 7.15980  -2
  -5  11   3 452.161 7.15980   1
  11  11   3 375.802 5.97483  -2
  -4  11   3 375.802 5.97483   1
  10  11   3 15.0286 1.69129  -2
  -3  11   3 15.0286 1.69129   1
   9  11   3 82.4328 2.39993  -2
  -2  11   3 82.4328 2.39993   1
   8  11   3 205.972 4.34570  -2
  -1  11   3 205.972 4.34570   1
   7  11   3 318.842 5.49458  -2
   0  11   3 318.842 5.49458   1
   6  11   3 553.430 7.32244  -2
   1  11   3 553.430 7.32244   1
   5  11   3 314.200 4.79223  -2
   2  11   3 314.200 4.79223   1
   4  11   3 119.060 2.91780  -2
   3  11   3 119.060 2.91780   1
   3  11   3 171.509 4.07425  -2
   4  11   3 171.509 4.07425   1
   2  11   3 307.335 5.65034  -2
   5  11   3 307.335 5.65034   1
   1  11   3 462.020 8.08265  -2
   6  11   3 462.020 8.08265   1
   0  11   3 220.094 4.74190  -2
   7  11   3 220.094 4.74190   1
  -1  11   3 161.298 3.65439  -2
   8  11   3 161.298 3.65439   1
  -2  11   3 62.4627 2.36910  -2
   9  11   3 62.4627 2.36910   1
  -3  11   3 16.1686 1.74758  -2
  10  11   3 16.1686 1.74758   1
  -4  11   3 406.752 7.16401  -2
  11  11   3 406.752 7.16401   1
  -5  11   3 337.259 6.42693  -2
  12  11   3 337.259 6.42693   1
  -6  11   3 82.7294 3.74430  -2
  13  11   3 82.7294 3.74430   1
  -7  11   3 234.044 5.21451  -2
  14  11   3 234.044 5.21451   1
  -8  11   3 57.9752 3.88541  -2
  15  11   3 57.9752 3.88541   1
  -9  11   3 69.7444 3.78088  -2
  16  11   3 69.7444 3.78088   1
 -10  11   3 71.2507 4.58117  -2
  17  11   3 71.2507 4.58117   1
 -11  11   3 142.647 5.28022  -2
  18  11   3 142.647 5.28022   1
 -12  11   3 356.936 8.91800  -2
  19  11   3 356.936 8.91800   1
 -13  11   3 128.237 8.36711  -2
  20  11   3 128.237 8.36711   1
  20  12   3 0.23140 12.6432  -2
 -12  12   3 0.23140 12.6432   1
  19  12   3 101.977 6.76743  -2
 -11  12   3 101.977 6.76743   1
  18  12   3 231.001 8.74786  -2
 -10  12   3 231.001 8.74786   1
  17  12   3 89.5512 7.48410  -2
  -9  12   3 89.5512 7.48410   1
  16  12   3 30.7334 4.41990  -2
  -8  12   3 30.7334 4.41990   1
  15  12   3 -2.7833 4.48649  -2
  -7  12   3 -2.7833 4.48649   1
  14  12   3 221.233 8.81436  -2
  -6  12   3 221.233 8.81436   1
  13  12   3 267.765 10.9658  -2
  -5  12   3 267.765 10.9658   1
  12  12   3 300.981 7.99118  -2
  -4  12   3 300.981 7.99118   1
  11  12   3 133.758 50.2580  -2
  -3  12   3 133.758 50.2580   1
  10  12   3 55.9618 8.31129  -2
  -2  12   3 55.9618 8.31129   1
  -1  12   3 90.4656 2.88879   1
   0  12   3 69.0851 2.44705   1
   1  12   3 78.6168 2.41646   1
   2  12   3 123.903 2.93378   1
   3  12   3 22.8931 1.54707   1
   4  12   3 8.58278 1.06987   1
   5  12   3 91.7597 2.69815   1
   6  12   3 285.285 5.30464   1
   7  12   3 508.274 7.68937   1
   8  12   3 646.281 9.20288   1
  -1  12   3 363.829 17.3892  -2
   9  12   3 363.829 17.3892   1
  10  12   3 74.9981 2.81451   1
  -3  12   3 82.7084 6.84844  -2
  11  12   3 82.7084 6.84844   1
  -4  12   3 454.683 14.7110  -2
  12  12   3 454.683 14.7110   1
  -5  12   3 278.677 13.4323  -2
  13  12   3 278.677 13.4323   1
  -6  12   3 228.526 7.46116  -2
  14  12   3 228.526 7.46116   1
  -7  12   3 -31.395 7.24192  -2
  15  12   3 -31.395 7.24192   1
  -8  12   3 63.6275 5.00923  -2
  16  12   3 63.6275 5.00923   1
  -9  12   3 122.216 6.21663  -2
  17  12   3 122.216 6.21663   1
 -10  12   3 269.663 10.1249  -2
  18  12   3 269.663 10.1249   1
 -11  12   3 144.084 8.87497  -2
  19  12   3 144.084 8.87497   1
 -12  12   3 11.9188 5.96706  -2
  20  12   3 11.9188 5.96706   1
  19  13   3 21.5418 6.08960  -2
 -11  13   3 21.5418 6.08960   1
  18  13   3 36.0246 5.43498  -2
 -10  13   3 36.0246 5.43498   1
  17  13   3 132.520 7.02211  -2
  -9  13   3 132.520 7.02211   1
  16  13   3 188.045 7.90061  -2
  -8  13   3 188.045 7.90061   1
  15  13   3 83.6875 5.87421  -2
  -7  13   3 83.6875 5.87421   1
  14  13   3 91.6339 5.55481  -2
  -6  13   3 91.6339 5.55481   1
  13  13   3 303.295 7.60277  -2
  -5  13   3 303.295 7.60277   1
  12  13   3 493.442 9.06684  -2
  -4  13   3 493.442 9.06684   1
  11  13   3 392.828 8.74747  -2
  -3  13   3 392.828 8.74747   1
  10  13   3 280.031 5.92428  -2
  -2  13   3 280.031 5.92428   1
   9  13   3 281.493 5.43500  -2
  -1  13   3 281.493 5.43500   1
   8  13   3 337.675 7.12957  -2
   0  13   3 337.675 7.12957   1
   7  13   3 817.594 11.5381  -2
   1  13   3 817.594 11.5381   1
   6  13   3 631.990 10.2524  -2
   2  13   3 631.990 10.2524   1
   5  13   3 513.599 8.66851  -2
   3  13   3 513.599 8.66851   1
   4  13   3 308.610 6.38775  -2
   4  13   3 308.610 6.38775   1
   3  13   3 621.274 9.14609  -2
   5  13   3 621.274 9.14609   1
   2  13   3 653.320 10.3213  -2
   6  13   3 653.320 10.3213   1
   1  13   3 744.681 10.9714  -2
   7  13   3 744.681 10.9714   1
   0  13   3 294.629 6.18397  -2
   8  13   3 294.629 6.18397   1
  -1  13   3 212.853 5.25998  -2
   9  13   3 212.853 5.25998   1
  -2  13   3 244.300 6.16556  -2
  10  13   3 244.300 6.16556   1
  -3  13   3 320.208 6.64850  -2
  11  13   3 320.208 6.64850   1
  -4  13   3 389.418 10.6436  -2
  12  13   3 389.418 10.6436   1
  -5  13   3 200.828 5.39540  -2
  13  13   3 200.828 5.39540   1
  -6  13   3 34.6195 4.02181  -2
  14  13   3 34.6195 4.02181   1
  -7  13   3 63.8469 4.07855  -2
  15  13   3 63.8469 4.07855   1
  -8  13   3 117.260 5.31572  -2
  16  13   3 117.260 5.31572   1
  -9  13   3 83.2734 4.80450  -2
  17  13   3 83.2734 4.80450   1
 -10  13   3 30.7345 6.04209  -2
  18  13   3 30.7345 6.04209   1
 -11  13   3 7.29317 6.21500  -2
  19  13   3 7.29317 6.21500   1
  19  14   3 43.4706 6.01894  -2
 -10  14   3 43.4706 6.01894   1
  18  14   3 106.804 7.12416  -2
  -9  14   3 106.804 7.12416   1
  17  14   3 -80.429 49.0552  -2
  -8  14   3 -80.429 49.0552   1
  16  14   3 117.501 6.34108  -2
  -7  14   3 117.501 6.34108   1
  15  14   3 66.4939 5.21725  -2
  -6  14   3 66.4939 5.21725   1
  14  14   3 25.0442 4.31929  -2
  -5  14   3 25.0442 4.31929   1
  13  14   3 8.36333 4.23002  -2
  -4  14   3 8.36333 4.23002   1
  12  14   3 87.5254 3.77626  -2
  -3  14   3 87.5254 3.77626   1
  11  14   3 203.150 5.09907  -2
  -2  14   3 203.150 5.09907   1
  10  14   3 314.930 6.14742  -2
  -1  14   3 314.930 6.14742   1
   9  14   3 81.4477 3.82747  -2
   0  14   3 81.4477 3.82747   1
   8  14   3 2.40352 1.81326  -2
   1  14   3 2.40352 1.81326   1
   7  14   3 76.1039 2.79581  -2
   2  14   3 76.1039 2.79581   1
   6  14   3 147.442 3.57829  -2
   3  14   3 147.442 3.57829   1
   5  14   3 53.1084 2.36695  -2
   4  14   3 53.1084 2.36695   1
   4  14   3 58.4466 2.76026  -2
   5  14   3 58.4466 2.76026   1
   3  14   3 217.540 5.06747  -2
   6  14   3 217.540 5.06747   1
   2  14   3 133.291 3.97106  -2
   7  14   3 133.291 3.97106   1
   1  14   3 3.33039 2.26498  -2
   8  14   3 3.33039 2.26498   1
   0  14   3 101.653 3.90355  -2
   9  14   3 101.653 3.90355   1
  -1  14   3 449.640 7.65599  -2
  10  14   3 449.640 7.65599   1
  -2  14   3 273.024 6.66469  -2
  11  14   3 273.024 6.66469   1
  -3  14   3 130.081 4.85741  -2
  12  14   3 130.081 4.85741   1
  -4  14   3 25.8074 2.83521  -2
  13  14   3 25.8074 2.83521   1
  -5  14   3 26.4695 3.97487  -2
  14  14   3 26.4695 3.97487   1
  -6  14   3 103.645 4.53240  -2
  15  14   3 103.645 4.53240   1
  -7  14   3 160.871 5.73586  -2
  16  14   3 160.871 5.73586   1
  -8  14   3 70.3860 4.58716  -2
  17  14   3 70.3860 4.58716   1
  -9  14   3 104.034 5.25387  -2
  18  14   3 104.034 5.25387   1
 -10  14   3 81.4250 5.96082  -2
  19  14   3 81.4250 5.96082   1
  -9  15   3 64.8879 5.39807   1
  17  15   3 91.1644 14.4346  -2
  -8  15   3 91.1644 14.4346   1
  16  15   3 132.029 12.8558  -2
  -7  15   3 132.029 12.8558   1
  15  15   3 13.0646 11.1793  -2
  -6  15   3 13.0646 11.1793   1
  -5  15   3 57.3148 4.17731   1
  -4  15   3 27.2152 3.11339   1
  -3  15   3 8.70695 1.98815   1
  -2  15   3 59.0408 3.45998   1
  -1  15   3 6.96031 1.50151   1
   0  15   3 4.22444 1.08960   1
   1  15   3 5.46749 1.15703   1
   2  15   3 21.5672 1.58755   1
   3  15   3 17.0376 1.50743   1
   4  15   3 57.8486 2.54633   1
   5  15   3 28.6218 2.02132   1
   6  15   3 13.8659 1.46193   1
   7  15   3 16.0281 1.78041   1
   8  15   3 -2.9301 1.17965   1
   9  15   3 75.0294 3.36611   1
  10  15   3 31.9650 2.29423   1
  11  15   3 1.84011 1.43913   1
  -3  15   3 8.79002 5.43917  -2
  12  15   3 8.79002 5.43917   1
  13  15   3 1.85279 2.20394   1
  -5  15   3 14.5512 9.57104  -2
  14  15   3 14.5512 9.57104   1
  -6  15   3 37.7220 7.98315  -2
  15  15   3 37.7220 7.98315   1
  -7  15   3 61.1965 11.5620  -2
  16  15   3 61.1965 11.5620   1
  -8  15   3 200.570 17.3687  -2
  17  15   3 200.570 17.3687   1
  18  15   3 61.1240 4.75156   1
  18  16   3 68.2576 6.26405  -2
  -8  16   3 68.2576 6.26405   1
  17  16   3 10.5763 4.16166  -2
  -7  16   3 10.5763 4.16166   1
  16  16   3 106.512 6.01856  -2
  -6  16   3 106.512 6.01856   1
  15  16   3 -39.104 44.2812  -2
  -5  16   3 -39.104 44.2812   1
  14  16   3 26.3429 3.35514  -2
  -4  16   3 26.3429 3.35514   1
  13  16   3 58.4809 4.24372  -2
  -3  16   3 58.4809 4.24372   1
  12  16   3 0.31741 2.49244  -2
  -2  16   3 0.31741 2.49244   1
  11  16   3 27.7108 2.82777  -2
  -1  16   3 27.7108 2.82777   1
  10  16   3 6.90080 2.20464  -2
   0  16   3 6.90080 2.20464   1
   9  16   3 104.838 4.37948  -2
   1  16   3 104.838 4.37948   1
   8  16   3 150.518 3.96721  -2
   2  16   3 150.518 3.96721   1
   7  16   3 -1.4425 1.76588  -2
   3  16   3 -1.4425 1.76588   1
   6  16   3 46.2093 2.38442  -2
   4  16   3 46.2093 2.38442   1
   5  16   3 13.3009 2.10653  -2
   5  16   3 13.3009 2.10653   1
   4  16   3 43.0700 2.48280  -2
   6  16   3 43.0700 2.48280   1
   3  16   3 11.4145 1.75014  -2
   7  16   3 11.4145 1.75014   1
   2  16   3 98.6156 3.75356  -2
   8  16   3 98.6156 3.75356   1
   1  16   3 116.031 4.16515  -2
   9  16   3 116.031 4.16515   1
   0  16   3 9.30328 2.20659  -2
  10  16   3 9.30328 2.20659   1
  -1  16   3 -12.632 3.41584  -2
  11  16   3 -12.632 3.41584   1
  -2  16   3 11.8324 4.13943  -2
  12  16   3 11.8324 4.13943   1
  -3  16   3 57.4527 3.89957  -2
  13  16   3 57.4527 3.89957   1
  -4  16   3 37.7049 3.67789  -2
  14  16   3 37.7049 3.67789   1
  -5  16   3 44.6776 3.55721  -2
  15  16   3 44.6776 3.55721   1
  -6  16   3 95.9691 4.92717  -2
  16  16   3 95.9691 4.92717   1
  -7  16   3 26.0855 3.96143  -2
  17  16   3 26.0855 3.96143   1
  -8  16   3 64.6591 4.91856  -2
  18  16   3 64.6591 4.91856   1
  17  17   3 22.9040 7.56823  -2
  -6  17   3 22.9040 7.56823   1
  16  17   3 262.548 10.0566  -2
  -5  17   3 262.548 10.0566   1
  15  17   3 279.140 9.31320  -2
  -4  17   3 279.140 9.31320   1
  14  17   3 121.463 6.93976  -2
  -3  17   3 121.463 6.93976   1
  13  17   3 38.0227 5.96321  -2
  -2  17   3 38.0227 5.96321   1
  12  17   3 89.1973 6.54664  -2
  -1  17   3 89.1973 6.54664   1
  11  17   3 197.393 6.32722  -2
   0  17   3 197.393 6.32722   1
  10  17   3 199.828 5.92060  -2
   1  17   3 199.828 5.92060   1
   9  17   3 102.963 5.50853  -2
   2  17   3 102.963 5.50853   1
   8  17   3 120.223 6.25491  -2
   3  17   3 120.223 6.25491   1
   7  17   3 256.580 8.77703  -2
   4  17   3 256.580 8.77703   1
   6  17   3 250.596 8.84929  -2
   5  17   3 250.596 8.84929   1
   5  17   3 233.751 9.47604  -2
   6  17   3 233.751 9.47604   1
   4  17   3 191.268 6.58185  -2
   7  17   3 191.268 6.58185   1
   3  17   3 190.916 6.24645  -2
   8  17   3 190.916 6.24645   1
   2  17   3 97.4574 5.72802  -2
   9  17   3 97.4574 5.72802   1
   1  17   3 129.546 6.04090  -2
  10  17   3 129.546 6.04090   1
   0  17   3 105.355 4.81175  -2
  11  17   3 105.355 4.81175   1
  -1  17   3 -124.73 73.7632  -2
  12  17   3 -124.73 73.7632   1
  -2  17   3 64.7404 5.04207  -2
  13  17   3 64.7404 5.04207   1
  -3  17   3 69.1731 5.15872  -2
  14  17   3 69.1731 5.15872   1
  -4  17   3 173.466 6.13582  -2
  15  17   3 173.466 6.13582   1
  -5  17   3 191.268 6.93753  -2
  16  17   3 191.268 6.93753   1
  -6  17   3 65.2431 6.29646  -2
  17  17   3 65.2431 6.29646   1
  16  18   3 101.620 8.13284  -2
  -5  18   3 101.620 8.13284   1
  15  18   3 190.762 9.12751  -2
  -4  18   3 190.762 9.12751   1
  14  18   3 57.1714 6.94890  -2
  -3  18   3 57.1714 6.94890   1
  13  18   3 112.894 62.0229  -2
  -2  18   3 112.894 62.0229   1
  12  18   3 42.6498 5.32891  -2
  -1  18   3 42.6498 5.32891   1
  11  18   3 81.9710 4.68760  -2
   0  18   3 81.9710 4.68760   1
  10  18   3 129.122 5.54727  -2
   1  18   3 129.122 5.54727   1
   9  18   3 40.2346 4.06844  -2
   2  18   3 40.2346 4.06844   1
   8  18   3 28.1214 4.10856  -2
   3  18   3 28.1214 4.10856   1
   7  18   3 119.599 6.27445  -2
   4  18   3 119.599 6.27445   1
   6  18   3 383.114 8.79736  -2
   5  18   3 383.114 8.79736   1
   5  18   3 440.193 9.84550  -2
   6  18   3 440.193 9.84550   1
   4  18   3 164.232 6.28250  -2
   7  18   3 164.232 6.28250   1
   3  18   3 35.0664 5.05173  -2
   8  18   3 35.0664 5.05173   1
   2  18   3 38.7827 4.58872  -2
   9  18   3 38.7827 4.58872   1
   1  18   3 116.880 5.60359  -2
  10  18   3 116.880 5.60359   1
   0  18   3 109.876 6.77574  -2
  11  18   3 109.876 6.77574   1
  -1  18   3 40.8464 5.27739  -2
  12  18   3 40.8464 5.27739   1
  -2  18   3 1.65174 5.05923  -2
  13  18   3 1.65174 5.05923   1
  -3  18   3 66.0683 6.20690  -2
  14  18   3 66.0683 6.20690   1
  -4  18   3 220.511 9.01186  -2
  15  18   3 220.511 9.01186   1
  -5  18   3 163.679 7.74791  -2
  16  18   3 163.679 7.74791   1
  15  19   3 168.428 7.00178  -2
  -3  19   3 168.428 7.00178   1
  14  19   3 54.9232 4.85327  -2
  -2  19   3 54.9232 4.85327   1
  13  19   3 36.9388 4.58706  -2
  -1  19   3 36.9388 4.58706   1
  12  19   3 128.165 6.15923  -2
   0  19   3 128.165 6.15923   1
  11  19   3 14.5552 4.08306  -2
   1  19   3 14.5552 4.08306   1
  10  19   3 -39.080 51.7262  -2
   2  19   3 -39.080 51.7262   1
   9  19   3 39.7658 4.53242  -2
   3  19   3 39.7658 4.53242   1
   8  19   3 273.237 7.57599  -2
   4  19   3 273.237 7.57599   1
   7  19   3 547.579 12.7141  -2
   5  19   3 547.579 12.7141   1
   6  19   3 238.597 8.02574  -2
   6  19   3 238.597 8.02574   1
   5  19   3 406.114 12.4443  -2
   7  19   3 406.114 12.4443   1
   4  19   3 229.465 7.66023  -2
   8  19   3 229.465 7.66023   1
   3  19   3 20.3801 3.86882  -2
   9  19   3 20.3801 3.86882   1
   2  19   3 53.7529 4.70530  -2
  10  19   3 53.7529 4.70530   1
   1  19   3 22.5698 4.11860  -2
  11  19   3 22.5698 4.11860   1
   0  19   3 80.4991 6.67776  -2
  12  19   3 80.4991 6.67776   1
  -1  19   3 27.5618 5.31483  -2
  13  19   3 27.5618 5.31483   1
  -2  19   3 75.6632 6.29527  -2
  14  19   3 75.6632 6.29527   1
  -3  19   3 128.208 7.17508  -2
  15  19   3 128.208 7.17508   1
  -1  20   3 125.148 6.13312   1
   0  20   3 25.5389 3.46975   1
   1  20   3 13.9335 2.15226   1
   2  20   3 24.8172 3.20700   1
   3  20   3 42.1099 3.36343   1
   4  20   3 245.937 7.36339   1
   5  20   3 -6.4868 2.40186   1
   6  20   3 201.111 6.65771   1
   7  20   3 279.611 7.77866   1
   8  20   3 15.8052 2.77552   1
   9  20   3 112.815 5.15181   1
  10  20   3 4.16777 2.98968   1
  11  20   3 83.1562 5.64656   1
  12  20   3 57.9505 4.79769   1
  13  20   3 35.2905 4.04863   1
  11  21   3 24.1947 4.43723  -2
   2  21   3 24.1947 4.43723   1
  10  21   3 161.133 7.36172  -2
   3  21   3 161.133 7.36172   1
   9  21   3 17.4272 4.80269  -2
   4  21   3 17.4272 4.80269   1
   8  21   3 211.605 9.58198  -2
   5  21   3 211.605 9.58198   1
   7  21   3 90.9705 6.19554  -2
   6  21   3 90.9705 6.19554   1
   6  21   3 78.3222 5.93792  -2
   7  21   3 78.3222 5.93792   1
   5  21   3 200.228 7.83693  -2
   8  21   3 200.228 7.83693   1
   4  21   3 22.6894 5.34854  -2
   9  21   3 22.6894 5.34854   1
   3  21   3 134.558 7.76321  -2
  10  21   3 134.558 7.76321   1
   2  21   3 29.7886 5.83659  -2
  11  21   3 29.7886 5.83659   1
  -9 -21   4 2.69454 6.78736   1
  -4 -21   4 12.3623 6.48596  -2
  -8 -21   4 12.3623 6.48596   1
  -5 -21   4 28.6167 6.77383  -2
  -7 -21   4 28.6167 6.77383   1
  -6 -21   4 102.541 7.24717  -2
  -6 -21   4 102.541 7.24717   1
  -7 -21   4 24.5073 5.40769  -2
  -5 -21   4 24.5073 5.40769   1
  -8 -21   4 6.46396 3.88723  -2
  -4 -21   4 6.46396 3.88723   1
   0 -20   4 236.697 19.3026  -2
 -12 -20   4 236.697 19.3026   1
  -1 -20   4 171.788 17.2842  -2
 -11 -20   4 171.788 17.2842   1
 -10 -20   4 20.6314 4.93876   1
  -3 -20   4 39.9939 7.35687  -2
  -9 -20   4 39.9939 7.35687   1
  -4 -20   4 12.7098 6.72353  -2
  -8 -20   4 12.7098 6.72353   1
  -5 -20   4 43.1108 7.84040  -2
  -7 -20   4 43.1108 7.84040   1
  -6 -20   4 33.9885 3.92012  -2
  -6 -20   4 33.9885 3.92012   1
  -7 -20   4 67.1450 9.88392  -2
  -5 -20   4 67.1450 9.88392   1
  -8 -20   4 27.2562 5.73613  -2
  -4 -20   4 27.2562 5.73613   1
  -9 -20   4 37.8682 6.03878  -2
  -3 -20   4 37.8682 6.03878   1
 -10 -20   4 73.2465 7.33540  -2
  -2 -20   4 73.2465 7.33540   1
 -11 -20   4 240.227 13.7901  -2
  -1 -20   4 240.227 13.7901   1
 -12 -20   4 327.951 15.1136  -2
   0 -20   4 327.951 15.1136   1
   3 -19   4 263.284 14.3398  -2
 -14 -19   4 263.284 14.3398   1
   2 -19   4 94.6370 7.87635  -2
 -13 -19   4 94.6370 7.87635   1
   1 -19   4 24.0245 5.62254  -2
 -12 -19   4 24.0245 5.62254   1
   0 -19   4 120.749 6.78851  -2
 -11 -19   4 120.749 6.78851   1
  -1 -19   4 300.235 12.8674  -2
 -10 -19   4 300.235 12.8674   1
  -2 -19   4 255.569 9.19817  -2
  -9 -19   4 255.569 9.19817   1
  -3 -19   4 179.432 7.79458  -2
  -8 -19   4 179.432 7.79458   1
  -4 -19   4 225.247 8.11426  -2
  -7 -19   4 225.247 8.11426   1
  -5 -19   4 276.981 5.74228  -2
  -6 -19   4 276.981 5.74228   1
  -6 -19   4 243.968 8.33485  -2
  -5 -19   4 243.968 8.33485   1
  -7 -19   4 220.159 5.93608  -2
  -4 -19   4 220.159 5.93608   1
  -8 -19   4 185.129 6.44491  -2
  -3 -19   4 185.129 6.44491   1
  -9 -19   4 225.204 7.38729  -2
  -2 -19   4 225.204 7.38729   1
 -10 -19   4 243.416 8.06554  -2
  -1 -19   4 243.416 8.06554   1
 -11 -19   4 99.5537 5.55936  -2
   0 -19   4 99.5537 5.55936   1
 -12 -19   4 12.0869 3.96253  -2
   1 -19   4 12.0869 3.96253   1
 -13 -19   4 102.863 7.42542  -2
   2 -19   4 102.863 7.42542   1
 -14 -19   4 295.980 13.5603  -2
   3 -19   4 295.980 13.5603   1
 -15 -18   4 46.1963 6.60633   1
 -14 -18   4 1.32836 4.85079   1
   3 -18   4 82.1591 9.76855  -2
 -13 -18   4 82.1591 9.76855   1
   2 -18   4 22.6962 11.1755  -2
 -12 -18   4 22.6962 11.1755   1
 -11 -18   4 2.93502 2.31942   1
 -10 -18   4 18.6336 3.64808   1
  -1 -18   4 131.485 68.5717  -2
  -9 -18   4 131.485 68.5717   1
  -8 -18   4 8.35522 2.11362   1
  -7 -18   4 14.0049 1.22417   1
  -6 -18   4 33.1968 2.06266   1
  -5 -18   4 102.588 8.10401  -2
  -5 -18   4 102.588 8.10401   1
  -6 -18   4 124.558 15.2221  -2
  -4 -18   4 124.558 15.2221   1
  -7 -18   4 75.7667 13.9409  -2
  -3 -18   4 75.7667 13.9409   1
  -2 -18   4 133.501 5.74154   1
  -1 -18   4 131.793 5.62231   1
 -10 -18   4 101.913 13.7799  -2
   0 -18   4 101.913 13.7799   1
 -11 -18   4 134.463 73.5453  -2
   1 -18   4 134.463 73.5453   1
 -12 -18   4 -0.0853 11.7219  -2
   2 -18   4 -0.0853 11.7219   1
 -13 -18   4 -113.67 108.349  -2
   3 -18   4 -113.67 108.349   1
 -14 -18   4 204.993 20.4770  -2
   4 -18   4 204.993 20.4770   1
   6 -17   4 83.2785 8.41533  -2
 -16 -17   4 83.2785 8.41533   1
   5 -17   4 -4.3376 5.41696  -2
 -15 -17   4 -4.3376 5.41696   1
   4 -17   4 98.1165 7.78492  -2
 -14 -17   4 98.1165 7.78492   1
   3 -17   4 36.3314 8.97521  -2
 -13 -17   4 36.3314 8.97521   1
   2 -17   4 59.3296 6.45478  -2
 -12 -17   4 59.3296 6.45478   1
   1 -17   4 2.47486 5.10602  -2
 -11 -17   4 2.47486 5.10602   1
   0 -17   4 12.5498 3.95189  -2
 -10 -17   4 12.5498 3.95189   1
  -1 -17   4 12.2975 3.65563  -2
  -9 -17   4 12.2975 3.65563   1
  -2 -17   4 7.56361 1.78608  -2
  -8 -17   4 7.56361 1.78608   1
  -3 -17   4 13.1112 1.96284  -2
  -7 -17   4 13.1112 1.96284   1
  -4 -17   4 26.3743 2.61043  -2
  -6 -17   4 26.3743 2.61043   1
  -5 -17   4 39.0876 3.91138  -2
  -5 -17   4 39.0876 3.91138   1
  -6 -17   4 18.2027 2.88897  -2
  -4 -17   4 18.2027 2.88897   1
  -7 -17   4 -12.502 2.58398  -2
  -3 -17   4 -12.502 2.58398   1
  -8 -17   4 28.0576 4.96674  -2
  -2 -17   4 28.0576 4.96674   1
  -9 -17   4 28.7483 4.12619  -2
  -1 -17   4 28.7483 4.12619   1
 -10 -17   4 4.71153 3.74714  -2
   0 -17   4 4.71153 3.74714   1
 -11 -17   4 4.54894 3.89546  -2
   1 -17   4 4.54894 3.89546   1
 -12 -17   4 20.0614 5.11403  -2
   2 -17   4 20.0614 5.11403   1
 -13 -17   4 79.4788 7.00206  -2
   3 -17   4 79.4788 7.00206   1
 -14 -17   4 157.732 10.8175  -2
   4 -17   4 157.732 10.8175   1
 -15 -17   4 30.8476 10.7274  -2
   5 -17   4 30.8476 10.7274   1
 -16 -17   4 121.368 9.19362  -2
   6 -17   4 121.368 9.19362   1
   8 -16   4 53.8104 11.3787  -2
 -17 -16   4 53.8104 11.3787   1
   7 -16   4 15.1275 5.87350  -2
 -16 -16   4 15.1275 5.87350   1
   6 -16   4 27.9679 5.66984  -2
 -15 -16   4 27.9679 5.66984   1
   5 -16   4 7.84399 5.96025  -2
 -14 -16   4 7.84399 5.96025   1
   4 -16   4 27.5457 5.79832  -2
 -13 -16   4 27.5457 5.79832   1
   3 -16   4 74.2468 4.40119  -2
 -12 -16   4 74.2468 4.40119   1
   2 -16   4 61.9653 4.49613  -2
 -11 -16   4 61.9653 4.49613   1
   1 -16   4 52.5187 4.25863  -2
 -10 -16   4 52.5187 4.25863   1
   0 -16   4 -1.9426 3.03754  -2
  -9 -16   4 -1.9426 3.03754   1
  -1 -16   4 29.6635 2.06031  -2
  -8 -16   4 29.6635 2.06031   1
  -2 -16   4 182.720 4.60270  -2
  -7 -16   4 182.720 4.60270   1
  -3 -16   4 221.233 4.84038  -2
  -6 -16   4 221.233 4.84038   1
  -4 -16   4 6.58868 2.60749  -2
  -5 -16   4 6.58868 2.60749   1
  -5 -16   4 27.5382 2.72118  -2
  -4 -16   4 27.5382 2.72118   1
  -6 -16   4 143.936 4.53512  -2
  -3 -16   4 143.936 4.53512   1
  -7 -16   4 129.102 4.34989  -2
  -2 -16   4 129.102 4.34989   1
  -8 -16   4 47.5853 4.01999  -2
  -1 -16   4 47.5853 4.01999   1
  -9 -16   4 15.2969 3.06200  -2
   0 -16   4 15.2969 3.06200   1
 -10 -16   4 43.8040 4.89235  -2
   1 -16   4 43.8040 4.89235   1
 -11 -16   4 39.2532 4.31575  -2
   2 -16   4 39.2532 4.31575   1
 -12 -16   4 -1.7525 44.8360  -2
   3 -16   4 -1.7525 44.8360   1
 -13 -16   4 40.3223 5.86973  -2
   4 -16   4 40.3223 5.86973   1
 -14 -16   4 12.6236 6.92965  -2
   5 -16   4 12.6236 6.92965   1
 -15 -16   4 47.4049 6.62029  -2
   6 -16   4 47.4049 6.62029   1
 -16 -16   4 14.1299 6.55149  -2
   7 -16   4 14.1299 6.55149   1
 -17 -16   4 84.2467 14.1973  -2
   8 -16   4 84.2467 14.1973   1
   8 -15   4 207.543 10.2207  -2
 -17 -15   4 207.543 10.2207   1
   7 -15   4 92.3513 15.7686  -2
 -16 -15   4 92.3513 15.7686   1
   6 -15   4 7.17253 10.7244  -2
 -15 -15   4 7.17253 10.7244   1
   5 -15   4 60.6058 7.97978  -2
 -14 -15   4 60.6058 7.97978   1
   4 -15   4 180.494 13.4939  -2
 -13 -15   4 180.494 13.4939   1
 -12 -15   4 185.818 5.86786   1
   2 -15   4 181.270 52.7217  -2
 -11 -15   4 181.270 52.7217   1
   1 -15   4 -1.7496 45.9574  -2
 -10 -15   4 -1.7496 45.9574   1
   0 -15   4 1.03440 7.21968  -2
  -9 -15   4 1.03440 7.21968   1
  -8 -15   4 232.185 4.50923   1
  -7 -15   4 495.975 7.30259   1
  -6 -15   4 18.8643 1.67227   1
  -5 -15   4 26.2565 1.87773   1
  -4 -15   4 2.25680 0.91939   1
  -3 -15   4 212.584 4.23088   1
  -2 -15   4 408.060 6.82747   1
  -1 -15   4 123.707 3.91239   1
   0 -15   4 14.8119 1.96322   1
   1 -15   4 6.52337 1.57280   1
   2 -15   4 81.8665 3.77768   1
 -12 -15   4 308.627 16.9893  -2
   3 -15   4 308.627 16.9893   1
 -13 -15   4 142.851 13.1561  -2
   4 -15   4 142.851 13.1561   1
 -14 -15   4 57.7481 6.42708  -2
   5 -15   4 57.7481 6.42708   1
 -15 -15   4 95.3276 56.3780  -2
   6 -15   4 95.3276 56.3780   1
 -16 -15   4 138.470 17.4518  -2
   7 -15   4 138.470 17.4518   1
 -17 -15   4 224.795 18.8659  -2
   8 -15   4 224.795 18.8659   1
   9 -15   4 18.1864 5.42667   1
  10 -14   4 102.910 12.8992  -2
 -18 -14   4 102.910 12.8992   1
   9 -14   4 87.1142 8.17228  -2
 -17 -14   4 87.1142 8.17228   1
   8 -14   4 77.5091 4.14402  -2
 -16 -14   4 77.5091 4.14402   1
   7 -14   4 -9.5526 6.39011  -2
 -15 -14   4 -9.5526 6.39011   1
   6 -14   4 54.4284 3.78487  -2
 -14 -14   4 54.4284 3.78487   1
   5 -14   4 115.527 4.23966  -2
 -13 -14   4 115.527 4.23966   1
   4 -14   4 216.115 6.07084  -2
 -12 -14   4 216.115 6.07084   1
   3 -14   4 121.809 4.18342  -2
 -11 -14   4 121.809 4.18342   1
   2 -14   4 73.9042 3.24330  -2
 -10 -14   4 73.9042 3.24330   1
   1 -14   4 6.36991 1.81450  -2
  -9 -14   4 6.36991 1.81450   1
   0 -14   4 299.359 4.83957  -2
  -8 -14   4 299.359 4.83957   1
  -1 -14   4 247.010 4.66495  -2
  -7 -14   4 247.010 4.66495   1
  -2 -14   4 444.155 6.46218  -2
  -6 -14   4 444.155 6.46218   1
  -3 -14   4 140.459 3.14702  -2
  -5 -14   4 140.459 3.14702   1
  -4 -14   4 6.97494 1.37335  -2
  -4 -14   4 6.97494 1.37335   1
  -5 -14   4 108.434 2.82716  -2
  -3 -14   4 108.434 2.82716   1
  -6 -14   4 355.557 6.21606  -2
  -2 -14   4 355.557 6.21606   1
  -7 -14   4 324.376 5.83440  -2
  -1 -14   4 324.376 5.83440   1
  -8 -14   4 387.484 8.23867  -2
   0 -14   4 387.484 8.23867   1
  -9 -14   4 13.8263 1.97899  -2
   1 -14   4 13.8263 1.97899   1
 -10 -14   4 79.8430 3.17302  -2
   2 -14   4 79.8430 3.17302   1
 -11 -14   4 106.905 4.16737  -2
   3 -14   4 106.905 4.16737   1
 -12 -14   4 269.271 7.94156  -2
   4 -14   4 269.271 7.94156   1
 -13 -14   4 127.206 8.18384  -2
   5 -14   4 127.206 8.18384   1
 -14 -14   4 53.3382 4.15032  -2
   6 -14   4 53.3382 4.15032   1
 -15 -14   4 9.09171 3.53020  -2
   7 -14   4 9.09171 3.53020   1
 -16 -14   4 50.1738 3.42131  -2
   8 -14   4 50.1738 3.42131   1
 -17 -14   4 85.7234 7.49242  -2
   9 -14   4 85.7234 7.49242   1
 -18 -14   4 8.27536 45.4871  -2
  10 -14   4 8.27536 45.4871   1
  11 -13   4 125.239 11.0494  -2
 -18 -13   4 125.239 11.0494   1
  10 -13   4 43.4836 8.30671  -2
 -17 -13   4 43.4836 8.30671   1
   9 -13   4 33.1227 12.7347  -2
 -16 -13   4 33.1227 12.7347   1
   8 -13   4 65.6036 5.11333  -2
 -15 -13   4 65.6036 5.11333   1
   7 -13   4 28.7649 5.37594  -2
 -14 -13   4 28.7649 5.37594   1
   6 -13   4 173.504 54.2966  -2
 -13 -13   4 173.504 54.2966   1
 -12 -13   4 72.6130 3.95467   1
   4 -13   4 90.1859 8.17318  -2
 -11 -13   4 90.1859 8.17318   1
   3 -13   4 58.5822 7.10426  -2
 -10 -13   4 58.5822 7.10426   1
  -9 -13   4 5.01215 1.51962   1
  -8 -13   4 11.9114 1.18531   1
   0 -13   4 164.480 10.3963  -2
  -7 -13   4 164.480 10.3963   1
  -6 -13   4 71.1037 2.23617   1
  -5 -13   4 25.9150 1.65107   1
  -4 -13   4 36.6307 1.82383   1
  -3 -13   4 78.6286 2.49433   1
  -5 -13   4 196.644 14.6423  -2
  -2 -13   4 196.644 14.6423   1
  -6 -13   4 335.547 19.3734  -2
  -1 -13   4 335.547 19.3734   1
  -7 -13   4 99.9878 10.8768  -2
   0 -13   4 99.9878 10.8768   1
   1 -13   4 228.165 5.08708   1
   2 -13   4 98.4665 3.96482   1
 -10 -13   4 84.4874 8.06393  -2
   3 -13   4 84.4874 8.06393   1
 -11 -13   4 99.3113 8.43160  -2
   4 -13   4 99.3113 8.43160   1
 -12 -13   4 120.717 10.5443  -2
   5 -13   4 120.717 10.5443   1
 -13 -13   4 26.1107 60.6980  -2
   6 -13   4 26.1107 60.6980   1
 -14 -13   4 43.6373 6.44861  -2
   7 -13   4 43.6373 6.44861   1
 -15 -13   4 54.1940 8.92330  -2
   8 -13   4 54.1940 8.92330   1
 -16 -13   4 40.9486 8.38668  -2
   9 -13   4 40.9486 8.38668   1
 -17 -13   4 53.2582 8.37783  -2
  10 -13   4 53.2582 8.37783   1
 -18 -13   4 113.463 8.17437  -2
  11 -13   4 113.463 8.17437   1
  12 -12   4 196.009 17.1859  -2
 -19 -12   4 196.009 17.1859   1
  11 -12   4 56.6635 8.36061  -2
 -18 -12   4 56.6635 8.36061   1
  10 -12   4 71.4555 66.4576  -2
 -17 -12   4 71.4555 66.4576   1
   9 -12   4 26.8110 9.90789  -2
 -16 -12   4 26.8110 9.90789   1
   8 -12   4 151.149 5.32601  -2
 -15 -12   4 151.149 5.32601   1
   7 -12   4 230.157 6.98150  -2
 -14 -12   4 230.157 6.98150   1
   6 -12   4 134.914 6.04339  -2
 -13 -12   4 134.914 6.04339   1
   5 -12   4 77.3574 3.70257  -2
 -12 -12   4 77.3574 3.70257   1
   4 -12   4 156.848 5.50758  -2
 -11 -12   4 156.848 5.50758   1
   3 -12   4 197.690 5.88206  -2
 -10 -12   4 197.690 5.88206   1
   2 -12   4 104.857 3.00551  -2
  -9 -12   4 104.857 3.00551   1
   1 -12   4 2.21673 1.41809  -2
  -8 -12   4 2.21673 1.41809   1
   0 -12   4 68.6791 2.20517  -2
  -7 -12   4 68.6791 2.20517   1
  -1 -12   4 23.4754 1.68971  -2
  -6 -12   4 23.4754 1.68971   1
  -2 -12   4 66.9960 2.23432  -2
  -5 -12   4 66.9960 2.23432   1
  -3 -12   4 47.2525 1.96144  -2
  -4 -12   4 47.2525 1.96144   1
  -4 -12   4 60.9860 2.35324  -2
  -3 -12   4 60.9860 2.35324   1
  -5 -12   4 77.9889 2.50993  -2
  -2 -12   4 77.9889 2.50993   1
  -6 -12   4 26.5260 2.18524  -2
  -1 -12   4 26.5260 2.18524   1
  -7 -12   4 83.1840 3.83837  -2
   0 -12   4 83.1840 3.83837   1
  -8 -12   4 7.20527 2.20287  -2
   1 -12   4 7.20527 2.20287   1
  -9 -12   4 99.6322 2.85335  -2
   2 -12   4 99.6322 2.85335   1
 -10 -12   4 174.884 3.90505  -2
   3 -12   4 174.884 3.90505   1
 -11 -12   4 102.518 3.41868  -2
   4 -12   4 102.518 3.41868   1
 -12 -12   4 48.7265 3.14686  -2
   5 -12   4 48.7265 3.14686   1
 -13 -12   4 98.1475 3.74086  -2
   6 -12   4 98.1475 3.74086   1
 -14 -12   4 157.020 5.27052  -2
   7 -12   4 157.020 5.27052   1
 -15 -12   4 140.985 6.77740  -2
   8 -12   4 140.985 6.77740   1
 -16 -12   4 -11.025 5.11535  -2
   9 -12   4 -11.025 5.11535   1
 -17 -12   4 6.08634 4.15574  -2
  10 -12   4 6.08634 4.15574   1
 -18 -12   4 29.2970 5.32842  -2
  11 -12   4 29.2970 5.32842   1
 -19 -12   4 179.496 9.10072  -2
  12 -12   4 179.496 9.10072   1
  13 -11   4 3.47747 10.3345  -2
 -19 -11   4 3.47747 10.3345   1
  12 -11   4 43.5177 7.53743  -2
 -18 -11   4 43.5177 7.53743   1
  11 -11   4 109.072 63.6350  -2
 -17 -11   4 109.072 63.6350   1
  10 -11   4 162.128 14.9385  -2
 -16 -11   4 162.128 14.9385   1
   9 -11   4 82.2322 3.60853  -2
 -15 -11   4 82.2322 3.60853   1
   8 -11   4 125.961 3.28167  -2
 -14 -11   4 125.961 3.28167   1
   7 -11   4 69.0708 2.72705  -2
 -13 -11   4 69.0708 2.72705   1
   6 -11   4 125.548 3.45890  -2
 -12 -11   4 125.548 3.45890   1
   5 -11   4 200.924 4.18843  -2
 -11 -11   4 200.924 4.18843   1
   4 -11   4 50.4018 1.99506  -2
 -10 -11   4 50.4018 1.99506   1
   3 -11   4 171.303 3.97726  -2
  -9 -11   4 171.303 3.97726   1
   2 -11   4 68.2767 2.51555  -2
  -8 -11   4 68.2767 2.51555   1
   1 -11   4 31.6693 1.65898  -2
  -7 -11   4 31.6693 1.65898   1
   0 -11   4 233.491 4.48264  -2
  -6 -11   4 233.491 4.48264   1
  -1 -11   4 118.404 3.05753  -2
  -5 -11   4 118.404 3.05753   1
  -2 -11   4 157.892 3.43952  -2
  -4 -11   4 157.892 3.43952   1
  -3 -11   4 25.9220 1.80286  -2
  -3 -11   4 25.9220 1.80286   1
  -4 -11   4 167.990 3.49524  -2
  -2 -11   4 167.990 3.49524   1
  -5 -11   4 95.6144 2.52639  -2
  -1 -11   4 95.6144 2.52639   1
  -6 -11   4 139.835 3.16503  -2
   0 -11   4 139.835 3.16503   1
  -7 -11   4 46.1768 2.01871  -2
   1 -11   4 46.1768 2.01871   1
  -8 -11   4 68.4419 2.35821  -2
   2 -11   4 68.4419 2.35821   1
  -9 -11   4 197.562 3.90552  -2
   3 -11   4 197.562 3.90552   1
 -10 -11   4 70.2701 2.64656  -2
   4 -11   4 70.2701 2.64656   1
 -11 -11   4 193.778 4.24340  -2
   5 -11   4 193.778 4.24340   1
 -12 -11   4 140.796 4.27842  -2
   6 -11   4 140.796 4.27842   1
 -13 -11   4 117.505 3.83150  -2
   7 -11   4 117.505 3.83150   1
 -14 -11   4 80.7735 4.00219  -2
   8 -11   4 80.7735 4.00219   1
 -15 -11   4 42.2890 9.42151  -2
   9 -11   4 42.2890 9.42151   1
 -16 -11   4 92.8381 5.12288  -2
  10 -11   4 92.8381 5.12288   1
 -17 -11   4 9.15094 3.55931  -2
  11 -11   4 9.15094 3.55931   1
 -18 -11   4 50.1531 4.85629  -2
  12 -11   4 50.1531 4.85629   1
 -19 -11   4 7.76549 5.13749  -2
  13 -11   4 7.76549 5.13749   1
  13 -10   4 184.348 9.11132  -2
 -19 -10   4 184.348 9.11132   1
  12 -10   4 21.3506 4.77760  -2
 -18 -10   4 21.3506 4.77760   1
  11 -10   4 36.9291 5.33495  -2
 -17 -10   4 36.9291 5.33495   1
 -16 -10   4 31.0388 2.31288   1
   9 -10   4 477.591 67.1036  -2
 -15 -10   4 477.591 67.1036   1
   8 -10   4 527.961 17.8197  -2
 -14 -10   4 527.961 17.8197   1
 -13 -10   4 2.09996 1.03501   1
 -12 -10   4 142.641 3.16306   1
   5 -10   4 45.4360 3.37271  -2
 -11 -10   4 45.4360 3.37271   1
 -10 -10   4 428.340 5.84616   1
  -9 -10   4 360.806 5.22627   1
  -8 -10   4 32.6716 1.44800   1
  -7 -10   4 205.786 3.46115   1
  -6 -10   4 41.8327 1.57819   1
  -5 -10   4 542.425 6.83980   1
  -4 -10   4 201.217 3.78446   1
  -3 -10   4 329.537 4.90860   1
  -2 -10   4 845.106 9.91691   1
  -1 -10   4 3.78857 0.69008   1
   0 -10   4 386.391 6.07881   1
   1 -10   4 83.4524 2.51843   1
   2 -10   4 112.525 3.06710   1
   3 -10   4 203.186 4.37276   1
   4 -10   4 21.4802 1.47049   1
 -11 -10   4 43.4894 4.28507  -2
   5 -10   4 43.4894 4.28507   1
   6 -10   4 92.9033 2.74811   1
   7 -10   4 -0.7061 0.92226   1
 -14 -10   4 418.776 16.2229  -2
   8 -10   4 418.776 16.2229   1
 -15 -10   4 258.693 19.3272  -2
   9 -10   4 258.693 19.3272   1
 -16 -10   4 145.506 14.4589  -2
  10 -10   4 145.506 14.4589   1
 -17 -10   4 79.3981 9.33203  -2
  11 -10   4 79.3981 9.33203   1
 -18 -10   4 51.4060 7.40557  -2
  12 -10   4 51.4060 7.40557   1
 -19 -10   4 123.702 11.7079  -2
  13 -10   4 123.702 11.7079   1
  14 -10   4 32.6036 3.72263   1
  14  -9   4 28.2077 4.76413  -2
 -19  -9   4 28.2077 4.76413   1
  13  -9   4 11.3204 4.33288  -2
 -18  -9   4 11.3204 4.33288   1
  12  -9   4 -26.508 3.70602  -2
 -17  -9   4 -26.508 3.70602   1
  11  -9   4 72.6902 3.08736  -2
 -16  -9   4 72.6902 3.08736   1
  10  -9   4 191.593 6.54986  -2
 -15  -9   4 191.593 6.54986   1
   9  -9   4 921.983 13.7639  -2
 -14  -9   4 921.983 13.7639   1
   8  -9   4 1247.41 24.0085  -2
 -13  -9   4 1247.41 24.0085   1
   7  -9   4 454.419 6.84689  -2
 -12  -9   4 454.419 6.84689   1
   6  -9   4 70.5530 2.16522  -2
 -11  -9   4 70.5530 2.16522   1
   5  -9   4 182.779 3.72284  -2
 -10  -9   4 182.779 3.72284   1
   4  -9   4 957.446 11.4007  -2
  -9  -9   4 957.446 11.4007   1
   3  -9   4 959.007 12.7883  -2
  -8  -9   4 959.007 12.7883   1
   2  -9   4 190.578 3.51408  -2
  -7  -9   4 190.578 3.51408   1
   1  -9   4 255.143 4.19828  -2
  -6  -9   4 255.143 4.19828   1
   0  -9   4 209.041 3.30090  -2
  -5  -9   4 209.041 3.30090   1
  -1  -9   4 1552.32 16.9626  -2
  -4  -9   4 1552.32 16.9626   1
  -2  -9   4 2540.26 28.1725  -2
  -3  -9   4 2540.26 28.1725   1
  -3  -9   4 1890.69 21.9642  -2
  -2  -9   4 1890.69 21.9642   1
  -4  -9   4 1288.38 14.7117  -2
  -1  -9   4 1288.38 14.7117   1
  -5  -9   4 257.810 4.40420  -2
   0  -9   4 257.810 4.40420   1
  -6  -9   4 258.212 5.21726  -2
   1  -9   4 258.212 5.21726   1
  -7  -9   4 239.390 4.74453  -2
   2  -9   4 239.390 4.74453   1
  -8  -9   4 691.629 8.87528  -2
   3  -9   4 691.629 8.87528   1
  -9  -9   4 983.223 11.7656  -2
   4  -9   4 983.223 11.7656   1
 -10  -9   4 259.500 4.31904  -2
   5  -9   4 259.500 4.31904   1
 -11  -9   4 63.2306 2.32251  -2
   6  -9   4 63.2306 2.32251   1
 -12  -9   4 410.818 6.34269  -2
   7  -9   4 410.818 6.34269   1
 -13  -9   4 878.752 12.9560  -2
   8  -9   4 878.752 12.9560   1
 -14  -9   4 904.071 13.7807  -2
   9  -9   4 904.071 13.7807   1
 -15  -9   4 263.378 6.79267  -2
  10  -9   4 263.378 6.79267   1
 -16  -9   4 37.9094 3.73155  -2
  11  -9   4 37.9094 3.73155   1
 -17  -9   4 -9.2960 2.76555  -2
  12  -9   4 -9.2960 2.76555   1
 -18  -9   4 26.6752 3.38567  -2
  13  -9   4 26.6752 3.38567   1
 -19  -9   4 15.7437 4.08068  -2
  14  -9   4 15.7437 4.08068   1
  15  -8   4 31.4159 6.47602  -2
 -19  -8   4 31.4159 6.47602   1
  14  -8   4 31.7396 5.42055  -2
 -18  -8   4 31.7396 5.42055   1
  13  -8   4 18.8695 11.2071  -2
 -17  -8   4 18.8695 11.2071   1
  12  -8   4 23.7910 4.85783  -2
 -16  -8   4 23.7910 4.85783   1
  11  -8   4 98.5253 10.8060  -2
 -15  -8   4 98.5253 10.8060   1
  10  -8   4 474.745 13.5354  -2
 -14  -8   4 474.745 13.5354   1
   9  -8   4 729.945 21.6441  -2
 -13  -8   4 729.945 21.6441   1
   8  -8   4 1333.70 33.9271  -2
 -12  -8   4 1333.70 33.9271   1
   7  -8   4 552.557 12.6614  -2
 -11  -8   4 552.557 12.6614   1
   6  -8   4 70.1520 4.95270  -2
 -10  -8   4 70.1520 4.95270   1
   5  -8   4 165.560 6.23335  -2
  -9  -8   4 165.560 6.23335   1
   4  -8   4 613.028 19.9879  -2
  -8  -8   4 613.028 19.9879   1
   3  -8   4 1569.86 46.5621  -2
  -7  -8   4 1569.86 46.5621   1
   2  -8   4 1991.24 58.5210  -2
  -6  -8   4 1991.24 58.5210   1
  -5  -8   4 67.7306 1.87342   1
  -4  -8   4 111.639 2.13019   1
  -1  -8   4 2551.94 73.9524  -2
  -3  -8   4 2551.94 73.9524   1
  -2  -8   4 4325.48 39.8694   1
  -1  -8   4 3021.23 28.7259   1
   0  -8   4 160.841 3.23279   1
  -5  -8   4 75.1186 6.73702  -2
   1  -8   4 75.1186 6.73702   1
  -6  -8   4 1768.02 54.8676  -2
   2  -8   4 1768.02 54.8676   1
  -7  -8   4 1638.92 35.7706  -2
   3  -8   4 1638.92 35.7706   1
  -8  -8   4 922.861 23.3475  -2
   4  -8   4 922.861 23.3475   1
  -9  -8   4 129.747 6.60103  -2
   5  -8   4 129.747 6.60103   1
 -10  -8   4 43.4932 2.72646  -2
   6  -8   4 43.4932 2.72646   1
 -11  -8   4 531.678 13.1749  -2
   7  -8   4 531.678 13.1749   1
 -12  -8   4 1861.07 22.0217  -2
   8  -8   4 1861.07 22.0217   1
 -13  -8   4 1178.86 17.3436  -2
   9  -8   4 1178.86 17.3436   1
 -14  -8   4 286.776 8.11094  -2
  10  -8   4 286.776 8.11094   1
 -15  -8   4 98.3762 5.41155  -2
  11  -8   4 98.3762 5.41155   1
 -16  -8   4 25.6163 4.19608  -2
  12  -8   4 25.6163 4.19608   1
 -17  -8   4 24.1043 4.26777  -2
  13  -8   4 24.1043 4.26777   1
 -18  -8   4 34.3706 6.45586  -2
  14  -8   4 34.3706 6.45586   1
 -19  -8   4 32.7187 6.28170  -2
  15  -8   4 32.7187 6.28170   1
  16  -7   4 18.2648 6.28380  -2
 -20  -7   4 18.2648 6.28380   1
  15  -7   4 77.8992 5.27029  -2
 -19  -7   4 77.8992 5.27029   1
  14  -7   4 119.450 6.03298  -2
 -18  -7   4 119.450 6.03298   1
  13  -7   4 191.580 10.0932  -2
 -17  -7   4 191.580 10.0932   1
  12  -7   4 146.990 6.14032  -2
 -16  -7   4 146.990 6.14032   1
  11  -7   4 89.3018 6.08759  -2
 -15  -7   4 89.3018 6.08759   1
  10  -7   4 681.199 12.6155  -2
 -14  -7   4 681.199 12.6155   1
   9  -7   4 1421.61 19.2848  -2
 -13  -7   4 1421.61 19.2848   1
   8  -7   4 1032.47 14.7734  -2
 -12  -7   4 1032.47 14.7734   1
   7  -7   4 514.979 8.41907  -2
 -11  -7   4 514.979 8.41907   1
   6  -7   4 79.6807 2.60585  -2
 -10  -7   4 79.6807 2.60585   1
   5  -7   4 647.721 9.10061  -2
  -9  -7   4 647.721 9.10061   1
   4  -7   4 915.276 12.2908  -2
  -8  -7   4 915.276 12.2908   1
   3  -7   4 1622.90 26.9547  -2
  -7  -7   4 1622.90 26.9547   1
   2  -7   4 620.755 11.4529  -2
  -6  -7   4 620.755 11.4529   1
   1  -7   4 74.3687 2.99196  -2
  -5  -7   4 74.3687 2.99196   1
   0  -7   4 259.083 8.07155  -2
  -4  -7   4 259.083 8.07155   1
  -1  -7   4 2925.39 59.5085  -2
  -3  -7   4 2925.39 59.5085   1
  -2  -7   4 3422.66 54.9981  -2
  -2  -7   4 3422.66 54.9981   1
  -3  -7   4 1886.57 31.1680  -2
  -1  -7   4 1886.57 31.1680   1
  -4  -7   4 242.600 5.40751  -2
   0  -7   4 242.600 5.40751   1
  -5  -7   4 227.611 6.23832  -2
   1  -7   4 227.611 6.23832   1
  -6  -7   4 827.403 15.1500  -2
   2  -7   4 827.403 15.1500   1
  -7  -7   4 1170.72 22.2273  -2
   3  -7   4 1170.72 22.2273   1
  -8  -7   4 661.160 9.66558  -2
   4  -7   4 661.160 9.66558   1
  -9  -7   4 597.341 8.10718  -2
   5  -7   4 597.341 8.10718   1
 -10  -7   4 57.2997 2.32052  -2
   6  -7   4 57.2997 2.32052   1
 -11  -7   4 398.955 5.94358  -2
   7  -7   4 398.955 5.94358   1
 -12  -7   4 683.104 9.31397  -2
   8  -7   4 683.104 9.31397   1
 -13  -7   4 1255.84 17.2428  -2
   9  -7   4 1255.84 17.2428   1
 -14  -7   4 886.120 12.3059  -2
  10  -7   4 886.120 12.3059   1
 -15  -7   4 132.104 4.96123  -2
  11  -7   4 132.104 4.96123   1
 -16  -7   4 107.353 4.42423  -2
  12  -7   4 107.353 4.42423   1
 -17  -7   4 102.407 5.47477  -2
  13  -7   4 102.407 5.47477   1
 -18  -7   4 101.163 5.72561  -2
  14  -7   4 101.163 5.72561   1
 -19  -7   4 39.2668 7.93858  -2
  15  -7   4 39.2668 7.93858   1
 -20  -7   4 -68.482 12.5222  -2
  16  -7   4 -68.482 12.5222   1
 -20  -6   4 4.68931 3.26661   1
  16  -6   4 7.69556 4.47645  -2
 -19  -6   4 7.69556 4.47645   1
  15  -6   4 64.4868 4.62681  -2
 -18  -6   4 64.4868 4.62681   1
  14  -6   4 171.616 6.45062  -2
 -17  -6   4 171.616 6.45062   1
  13  -6   4 120.027 4.65909  -2
[truncated: 1,415,567 more chars]
